# Supplementary material for: Deregulated lncRNA expression profile in the mouse lung adenocarcinomas with KRAS‐G12D mutation and P53 knockout
Source: J Cell Mol Med. 2019 Aug 14;23(10):6978–88. doi: 10.1111/jcmm.14584 (PMC6787463; doi:10.1111/jcmm.14584)
Supplement: Supplementary file 2 [file JCMM-23-6978-s002.xlsx]

## Sheet: Table S1 Sequences of related P
Table S1 Sequences of related PCR primers
	Sense primer(5’-3’)	Antisense primer(5’-3’)
p53 genetyping primer	CACAAAAACAGGTTAAACCCAG	AGCACATAGGAGGCAGAGAC
kras genetyping primer	CTAGCCACCATGGCTTGAGT	TCCGAATTCAGTGACTACAGATG
KRAS-G12D sequencing primer	AGGTCTCAATGAACGGAATC
P53 sequence	GGACTCGAGCATGGAGGAGCCGCAGTCAGA	GAGGCGGCCGCTGTCAGTGGGGAACAAGAAG
shRNA-1	GATCCGGTCTGTCTCATAGTTCTTACACTTTCAAGAGAAGTGTAAGAACTATGAGACAGACCTTTTTG	AATTCAAAAAGGTCTGTCTCATAGTTCTTACACTTCTCTTGAAAGTGTAAGAACTATGAGACAGACCG
shRNA-2	GATCCAGCACTACACGAATGGCTCTCTTTCAAGAGAAGAGAGCCATTCGTGTAGTGCTTTTTTG	AATTCAAAAAAGCACTACACGAATGGCTCTCTTCTCTTGAAAGAGAGCCATTCGTGTAGTGCTG
kras guider	CACCGTTGGATATTCTCGACACAGC	AAACGCTGTGTCGAGAATATCCAAC
kras guider sequencing primer	TGCATTTGTAAAACAGGAATTCTGC	GTGTCTAATGGTTTTGATTTGCAGT
mGAPDH	TGTCGTGGAGTCTACTGGTGTCTT	TTCTCGTGGTTCACACCCATCACA
18s	GCAATTATTCCCCATGAACG	ATCCGAGGGCCTCACTAAAC
