# Supplementary material for: Deregulated lncRNA expression profile in the mouse lung adenocarcinomas with KRAS‐G12D mutation and P53 knockout
Source: J Cell Mol Med. 2019 Aug 14;23(10):6978–88. doi: 10.1111/jcmm.14584 (PMC6787463; doi:10.1111/jcmm.14584)
Supplement: Supplementary file 3 [file JCMM-23-6978-s003.xlsx]

## Sheet: Table S2 The demographics chara
Table S2 The demographics characteristics of 3 cases lung adenocarcinoma for microarray analysis
	Sample code	Hybrid chip (Yes/No)	Biology characteristic
Control	KP-NC1	Yes	Normal lung tissue in mice.
	KP-NC2	Yes	Normal lung tissue in mice.
	KP-NC3	Yes	Normal lung tissue in mice.
Case	KP-1	Yes	Mouse lung cancer tissue
	KP-2	Yes	Mouse lung cancer tissue
	KP-3	Yes	Mouse lung cancer tissue
