# Supplementary material for: Deregulated lncRNA expression profile in the mouse lung adenocarcinomas with KRAS‐G12D mutation and P53 knockout
Source: J Cell Mol Med. 2019 Aug 14;23(10):6978–88. doi: 10.1111/jcmm.14584 (PMC6787463; doi:10.1111/jcmm.14584)
Supplement: Supplementary file 4 [file JCMM-23-6978-s004.xlsx]

## Sheet: Table S3 Sequences of QPCR prim
Table S3 Sequences of QPCR primers
No.	ProbeName	LncRNA gene	Sense primer(5’-3’)	Antisense primer(5’-3’)
1	NONMMUT022605	NONMMUT022605	CCAGGTCAGAGCACACAGTA	AATTTGCCCTCCAGCCTAGT
2	ri|B230219I01|PX00070M01|1691	NONMMUT033713	CCTGAATTCCGTGGTATGCTATC	TCTGTGACTTTGGGTTTTGGTC
3	NONMMUT033711	NONMMUT033711	CAGTGGATGGGAATGAAGCG	TGGAGGCAGGAAGATCGTTT
4	ri|A530026G17|PX00140P21|2581	NONMMUT022612	AGTGCTGAGACCCCATTTGA	ACCACAACCCTCTCCTCAAG
5	ri|6430530M09|PX00046A23|3409	NONMMUT021355	ACTTCCATGCTGCCAGAGAT	CCGACCAAAGACCAAACCTG
6	NONMMUT033715	NONMMUT033715	CCACCCTTCTTCTCCCAGAG	CGCCGTTCGTTTATTTCCCT
7	NONMMUT026988	NONMMUT026988	ATGACAAAGCACCTGGGACA	AGAGATGCTGCTTACTGGCT
8	NONMMUT022770	NONMMUT022770	CTCTGTACTCACCAGGCCAA	ACATGTGGGCAAATGGTGAC
9	ri|A430082K13|PX00138L07|2988	NONMMUT046928	TCCCATTGCCACAGACTGAT	GCGCTGACTTGCACTGATTA
10	NONMMUT014940	NONMMUT014940	CTGTGCATAGCCCAATGACC	GAGGAGACACACCATGACCA
11	NONMMUT000662	NONMMUT000662	CCTAGTGCGGTTTGATGTGG	TTAATGAGGGGTGGCGTCAA
12	ri|6330512F01|PX00647K09|1824	NONMMUT031738	TCTTACACTCCAAAGGCCGT	CGCTCATTCATTGCTTCCGA
13	NONMMUT007644	NONMMUT007644	ATGATCCAGTTGCCCTCCAA	TGCGTGCGGATAATAAAGGC
14	NONMMUT065657	NONMMUT065657	TGGGTTTCAATTTGGGGCAG	CACCACCCAATAAACAGCCC
15	NONMMUT012343	NONMMUT012343	ACTGGTCGATGAGGTAGCTG	CTGGGACTTCTACAACCGGA
16	NONMMUT047763	NONMMUT047763	TTTCCCCTGCCCAGAAACTT	ACATTGAGTGACCCATGGCT
17	NONMMUT030007	NONMMUT030007	TACAGGGTGTGCTTGAGGAG	CCTGAATCCCCACTGTGTCT
18	NONMMUT037584	NONMMUT037584	TGGTATACAGTGGTGGCGAT	ATGCCTGGCTTTTACTGTGC
19	NONMMUT054735	NONMMUT054735	GTGTGTACTTGTGTCCGTGC	TGAAGTCAGAGGCCAGTGAG
20	ri|A130096F09|PX00125P21|1915	NONMMUT048390	TTCCCCTACGTGCGTAATGT	ATTACCAACCGCTTCGCATC
21	ri|A630098F08|PX00148C08|1534	NONMMUT013986	AGTGCCAGGTTTCGAGGAAA	AGGTCTACAAGATGGCTGCA
22	ri|A530062B21|PX00142L19|3567	NONMMUT034121	CAAAGGGATAGATGTGGCTCTG	TGCCCTCCTTTAAGCATGTTC
23	ri|D330030N21|PX00192N01|1500	NONMMUT074695	TCATTAGCCTGGGATGGTGG	TCAAACCCAAGATGACCCGA
24	NONMMUT034431	NONMMUT034431	AGGTGCCTGGGAAAATAGCT	TGGCCTTTACTCTACCCACC
25	NONMMUT070205	NONMMUT070205	TCCACAAGTTTCTCCGACCA	AGCCTGGCAGTACTTGAACT
26	NONMMUT045529	NONMMUT045529	CGTCCCCTTATGTGTCCCTT	TCCAGCAAAGCCATGACCTA
27	ri|D730040P10|PX00091G19|3127	NONMMUT034430	TTACAAGGGAGGCTGTGAGG	CCCTGTTGCCCAAAACTACC
28	NONMMUT054712	NONMMUT054712	TGGCTCTGTCCCTTGTCATT	TGCCCAGTGTGAGTCTTGAT
29	ri|E430026B13|PX00099P04|2859	NONMMUT000332	CTTCGAGGAGCATAGGGTGT	AGACATCCTTGCCAGTCCAA
30	ri|9130203J11|PX00738N05|3668	NONMMUT019350	TCCAGAGCTAGGTCCTGAGT	CACGCCAGCAATACAGTCTC
31	ri|4930401K12|PX00639O15|1943	NONMMUT005614	TCCCACATCTGCTCCACTTT	TGCCTCCTTGTACAGTGGTT
32	ri|7120477K05|PX00320B06|2530	NONMMUT055623	GTGAGCTTGCTGGATGTGTC	AGAATGGCAAAGCAACTGGG
33	NONMMUT032372	NONMMUT032372	ATTGCACATTTCACTGGCGT	TCAGCGCAAATCATCACTGG
34	NONMMUT008710	NONMMUT008710	ACAATGCTAGCCACCACTCT	TCAATTGATGGTGTGCTGCC
35	NONMMUT023356	NONMMUT023356	AGCAAAACCATTCTGACACTTCT	GGCTACAATGTGGGTCCTGTA
36	ri|K530008C04|PL00175M02|1406	NONMMUT000340	TCAACAAATGTCCTCGTGCC	ATGGCTCACTGGGGCTTTAT
37	NONMMUT040035	NONMMUT040035	ACAGTTTTACCACACAGCCC	CTGGATCTGGGTGCTTCTCA
38	NONMMUT040546	NONMMUT040546	CACAGCTCCCTCCCTTGTAA	CCCACCTAGCCCAACACTTA
39	NONMMUT070774	NONMMUT070774	GTGCCACTCCCTAAGAACCT	TTGAACCCAGGGCCTCTATC
40	ri|2610027K06|ZX00045C04|883	NONMMUT011244	CAGCCCTCTTACTTCAGCCT	GGTCTGTGGGATGTCGGTAA
41	NONMMUT068189	NONMMUT068189	TGGCCTAGACATGCTCGAAT	TGGGTGCTTTCCTTCTCTGT
42	NONMMUT060360	NONMMUT060360	GGAGGGATTGTCGGGTAGAG	CCATCACTCAAGAAGCGGTG
43	NONMMUT072302	NONMMUT072302	AACTGGTTCACAACAAAACGT	CTCCTTCCAGCGTGTGATCT
44	ri|D030059H08|PX00181F04|2287	NONMMUT034422	GGATTCAGCGCCTTACACTG	GTGGTGGTGCATGCCTTTAA
45	ri|D230028G01|PX00189G18|827	NONMMUT037717	AGAGCGTGTTCTACCTGGTT	GCACTGTCCTCCCTTTGTTG
46	ri|A130004A03|PX00723N08|3514	NONMMUT023355	CCCTCCCTTTGTCTTGGCTA	CCTCCAAGACCCTAGCTGTG
47	ri|C230042E08|PX00175E08|2684	NONMMUT023781	TGCTGACCTAGAAGTGAAGTGT	GCCATTGAACATTGCACCCA
48	NONMMUT001731	NONMMUT001731	ATTCTCTGAGGCCCTGAACC	TGGACCACAAGTATCCCCAC
49	NONMMUT021957	NONMMUT021957	GCCTAGTAGCTGTCTCACCA	GGCCTAGTTTCCTCACGAGT
50	ri|A530094B17|PX00143O09|2802	NONMMUT018968	TGTTGAGTTTCATGGGCTGC	AGTGGCCAAGTAAGCAAACG
51	NONMMUT014938	NONMMUT014938	GCCTCAGGAAAGAAGCGAAG	GCACAGTCTGGCCAAAGAAA
52	NONMMUT055935	NONMMUT055935	GTCGGCCTCTCTCTCCTTTC	AATACCTCTCCCAGTCACCG
53	NONMMUT019485	NONMMUT019485	TCAAAGCCCATTGTCTGCAC	AATGAGCTGCCAACCTTTCC
54	NONMMUT034438	NONMMUT034438	CCCATCCTTCCCACTTCTCA	TACCACCCTCAAATGCCCAT
55	NONMMUT052870	NONMMUT052870	TCCCAAGAGCCTACCTACCT	GGGCTGAAGTCTGAGGTTCT
56	ri|B930020P19|PX00163J17|2180	NONMMUT052925	TTGTTAGCAGCACACCTTGG	CCTCCAGCTCACCAATCAGT
57	NONMMUT035809	NONMMUT035809	CAACATGTCTCCCCACAAACA	AGCCTGTTACAATACACCTCTTG
58	ri|D230039M14|PX00189D07|1413	NONMMUT062483	CATCTTGCCCACATCTATGCT	GCTCTGCTGGCTAGTCTCTT
59	ri|4732474G23|PX00052K16|3166	NONMMUT017082	ATGTCCTAGTGTGGCTGTCC	TCTCACACCAAGCCACGTAT
60	ri|D230018H15|PX00188D12|3256	NONMMUT068190	TTGCATGATGTTCACAGGGC	CCATGGTCCTTCATTTAGCGT
61	NONMMUT047939	NONMMUT047939	GCTATGCAACCCTTGTCTGT	TACTCGCCCTGTGTACACTG
62	ri|A730091P12|PX00153A22|1757	NONMMUT037593	GTATGTTCCTGCCGTCCTCT	CCACCCTACCTCCCAATTCA
63	NONMMUT034426	NONMMUT034426	ACCATGCTGTCACTCTGTCA	AGGCGCTCATATCATCCCTC
64	ri|C630010O08|PX00083F23|1567	NONMMUT000328	GTCGGGGCTAAGACCTCTAC	GTAGGTTGTTGTTGGCCCAG
65	gi|755521570|ref|XR_391458.2|	NONMMUT061291	CCGAAGCCTTGGAATCACTG	CATTCCCAGCACAGCATACC
66	NONMMUT030009	NONMMUT030009	ACGTGTTTCTGTGTCACTGC	TGGTTTTAGGGGCTGAGAGG
67	NONMMUT022437	NONMMUT022437	GCCCTGACAGAACAACATCC	CCCATGGCCCTTTATTCTGC
68	ri|2900093J09|ZX00149E05|1342	NONMMUT031739	CCACAGACAAGTCCACAAGC	TTTCTGGGTTGGTGGACTGT
69	NONMMUT008655	NONMMUT008655	CGGTTTCCCTCAACTCCTCT	TTCCAGGTCATTGCTGCAAC
70	ri|E330017N04|PX00211P05|2695	NONMMUT018966	GCTGTGTTCTTCCCTGTGTG	GTATGCCCTTGAGCCTGTTG
71	NONMMUT072710	NONMMUT072710	TAGTCTCCCTGTGCCCTAGT	CCCTGCCTTATTTTGCCTGG
72	NONMMUT005859	NONMMUT005859	TTACATGCACGCCTCTGGTA	GAAATAGTCCCCGGTAGCCA
73	NONMMUT047767	NONMMUT047767	ACGAACAAGAGCAACACCTT	TGCGTCAGGGATTTTGAGTG
74	NONMMUT016061	NONMMUT016061	ATGCTGAGGAGGAAGGCTTT	GGTCTCTGCTGTCCTTCCAT
75	NONMMUT019681	NONMMUT019681	GCACCTCCAGTCTTCAAAGC	TGTTGTCTGCATCTCCTCGT
76	NONMMUT021952	NONMMUT021952	GCTTCCCCATGTAAATTGTGC	CCTCAGACCTTTATTTGGCAGG
77	ri|D130052A14|PX00184K06|3900	NONMMUT018562	GGAGTGGTGTAGCTGTGTCT	GCTGATTGGCTTGGAAGTGT
78	gi|755485191|ref|XR_873757.1|	gi|755485191|ref|XR_873757.1|	GCACTCGTGGCTAAATCAGG	CCAGGAATAGCATTGCCCAC
79	NONMMUT032371	NONMMUT032371	AAGCATTTGGTGGGCATGAC	GCTGCGTTTTGAACTGTTGG
80	gi|755476819|ref|XR_888678.1|	NONMMUT054015	CCTCTGTTCCAGCTGCTTTG	GGGATGCCAAGGGTCTTCTT
81	NONMMUT034433	NONMMUT034433	CCACTTGGCTGAGCTTCATT	AGAGGCACAGCACAAGAGAT
82	ri|D830041I17|PX00200C11|1526	NONMMUT057268	AAGATATCCACGCCGTTTGC	TGTGTGATGAGCTGACCCAT
83	NONMMUT034682	NONMMUT034682	GCTGCTCTTTCTGAACCCAC	TTTACGGGCTGGGGAAATCT
84	ri|5730409I15|PX00643F06|2077	NONMMUT020190	CAGTGAGTGGGTAGTGGTGT	GGCCTGAGTCAAACCCAAAG
85	gi|353411928|ref|NR_045312.1|	NONMMUT013026	TGCCATGGACATCAGAGGTT	GAAAGGGTCCTGGGAGTCTC
86	NONMMUT004445	NONMMUT004445	TGCACCCACCACATCTGTAT	TATATCCACGCACCCTTCCC
87	NONMMUT021207	NONMMUT021207	AAGAGGACTGCGTGGACTC	ACATTTAGACAACAGCCTTGAAG
88	NONMMUT044822	NONMMUT044822	CCAGTAGCTCCTGTCCAAGT	CTCTGGATTGCTGCATGGTG
89	ri|F830007D04|PL00004P21|3983	NONMMUT031846	TCCAGAGTGTTTTGCAAGCC	GTGACGAGAAGTGCCAAGTG
90	ri|7730402G16|PX00312P21|2324	NONMMUT031006	CTCGGAGGAAGGTTGAAGGT	GGGTCTCAGTGAAGATGGCT
91	ri|E130103F02|PX00091F03|4468	NONMMUT048386	TGCTGGCCTCCTTGTCATTA	GCTCTTGGTCTTCAGAGGGT
92	ri|A530092N02|PX00143J09|3633	NONMMUT000660	TAAAGTCAGGTGGCGATGGT	CTGCTTCCTTGGGTATCGGA
93	NONMMUT008719	NONMMUT008719	GAGAGGGAAGGAGGAGGAGA	TTCTCGCTGTCTACACGGTT
94	NONMMUT051541	NONMMUT051541	TAGCTTTGAACCACCATGCC	CAAGTCTCTCCTCAGCCCTG
95	NONMMUT032180	NONMMUT032180	AGCTCAGCCCTTTGTTACCT	CAGTTTGGCAGGTGAGGTTC
96	ri|9630001H01|PX00114J18|3036	NONMMUT068188	TTGCAACAAAGGGACCCATG	TGCTGGCTCACATGTCTACA
97	ri|D430040H14|PX00195G16|1226	NONMMUT007654	TTTGATGTGGCTGCACTCTG	TCTGGGATTGGAGGTTGCAT
98	NONMMUT005781	NONMMUT005781	CAGCCTCCAAAATACCCAGC	GAGCTAACCCATCTCCTGCT
99	gi|755485176|ref|XR_395079.2|	gi|755485176|ref|XR_395079.2|	GGGAGAGGATGAGCTAGCAG	TCACCTCACACCATCAGCTT
100	NONMMUT034417	NONMMUT034417	ACATGCAGGCAAAACACCAT	ACGAAGGAAGCTCAGTCTGT
101	ri|6430542I17|PX00648H23|2485	NONMMUT034421	GACCTGCACACCATACACAC	CTGGAAGGGAGAGGGAAAGG
102	ri|B130020M22|PX00157J12|1180	NONMMUT007646	CCTGGACTATGCTCCCTCTC	TGGTGGAGAATGGTGCTTTG
103	ri|D230030K07|PX00189J07|2156	NONMMUT034434	CTACCCACCCATTCCCACTT	CCCGGAGCTCTTGTCTCTAG
104	NONMMUT008715	NONMMUT008715	AACCTGAGTTCCTGCCATGT	TTCGTACTCTCCAGCTCACC
105	NONMMUT052922	NONMMUT052922	TGCTCCACAGTGATTTGCAG	GGGAAGGGTGGCAAGATTTC
106	NONMMUT008718	NONMMUT008718	ATGGGAGAGCTTGAAGGGAG	TCGCTGTCTACACGGTTCAT
107	NONMMUT040279	NONMMUT040279	GGGAGAAAGGCAGAGAGTGT	CTGGTCTGGTAGGTGGAAGG
108	ri|A230058F20|PX00128P05|3508	NONMMUT072211	CCCAACCATTTGCCAGTTCA	CCAAGATGATGTCCCCAGGT
109	NONMMUT037493	NONMMUT037493	TGCAACTGAACCTCAAAGCC	CCTGACATAGACTGCTGGCT
110	ri|D330040O14|PX00192K18|779	NONMMUT020952	TGGTGTTCTAGGGCCTTCAG	CAAACACATGACCCTCCTGC
111	NONMMUT052917	NONMMUT052917	TGTCCATGGCCCACTGTTAT	TTCCAATGCAAACGACCCTG
112	NONMMUT034681	NONMMUT034681	GCTCGGTGGTTGTGAAGTTT	CCAGCTGCCATGTTCTTCTC
113	NONMMUT047766	NONMMUT047766	TCTGTCCACACACTGCTTCT	CCACAAACGCGGAAATACAC
114	NONMMUT055939	NONMMUT055939	CTTGGGCTTGCTGTCATGTT	GGGAGGGAGCAGTCATTGAT
115	NONMMUT045320	NONMMUT045320	GAGGAGGCAGCTTACAAGGA	GTGTTTCAGCCCACCACATT
116	NONMMUT055932	NONMMUT055932	CCAAGTGATCCTGGACTGGT	TTTGTCCTGCCGGTATCCTT
117	ri|5033406N05|PX00715H04|1670	NONMMUT055942	ATGGTAGCGGGAGTTAGTGG	TATGCCAACCTCCCAAACCT
118	NONMMUT059580	NONMMUT059580	CTCTCCGACAGACCCAACAT	TCTTCGTCAGCCTGTCAACT
119	ri|6720472L17|PX00060D07|1878	NONMMUT068191	GCAGTTGTGAGCCTTTGTGA	ACTCCACACACACCCAGTAC
120	ri|C130037J22|PX00169I18|3475	NONMMUT030666	CTCTCCAAGCCTGCTATCGT	CACAAAGGTTACGCTGGAGG
121	NONMMUT022606	NONMMUT022606	TAGGTAGGGGCTTCTGGACT	GAGAGTCTAGGCAGCAGGAG
122	ri|D230030H23|PX00189B07|1507	NONMMUT055944	AATTTGGGTGGTGGTGTTGC	TACCGCAACGTTTTACAGCC
123	NONMMUT045538	NONMMUT045538	GTCCCTGAACCTGTGACTGA	GGTACTAGAGAGCAGGGCAG
124	NONMMUT023353	NONMMUT023353	AGGTCTAGGGGTGGGGTATT	ATTGACAGAGCCACCAGACA
125	NONMMUT000664	NONMMUT000664	CCTGCCTCCTCCATCTGTAG	AGCTGCTGGAAACTAGACGT
126	NONMMUT059582	NONMMUT059582	CTGCTGCCTGTCTGTTTGTT	CCCAGGGAAAAGACATGCAC
127	NONMMUT022442	NONMMUT022442	GCAGAGTCATCCAAGCAAGG	AGCAGCCCAGATGACCTTAG
128	NONMMUT001564	NONMMUT001564	CCGCTGAGTTCCATCCAATG	CTTCCTTGCTGCCTTCCTTG
129	NONMMUT032493	NONMMUT032493	TTTAGTCAGGCCAAACACGC	GGGTGACACAGTTCATTCCA
130	NONMMUT000334	NONMMUT000334	CTCAGGGACAAGAGCAATGC	GTGGCCTATCTCAAGCTCCT
131	gi|755510392|ref|XR_881552.1|	gi|755510392|ref|XR_881552.1|	TGGACCTCAAGCCCTTTCAT	CCTTGAGGTCTCCGTTTCCT
132	NONMMUT034432	NONMMUT034432	TGGAGTTCAAGCACCCATCT	ACAGCACCCTTCTTCCTTCA
133	ri|6030495B02|PX00058I05|2965	NONMMUT000653	AAAGCAGCCTGGGTCCTTAT	ACTGAAGACTCTACGCCAGG
134	gi|254675230|ref|NR_028123.1|	gi|254675230|ref|NR_028123.1|	AGAAGGCTGCAGAGGTGATT	CCGTGACTAGAGTTGGGTGT
135	NONMMUT000335	NONMMUT000335	TCTTCCCTCTCTCCTCCCTC	CAGGGCTTGTGATGCTGAAG
136	NONMMUT015353	NONMMUT015353	AATGTGGCTGCACTTCAAGG	GCTGAGACTGTCCCTCCATT
137	NONMMUT065656	NONMMUT065656	AGGAGGGTTTCACAGAGGAAG	TGGGTCTGTCTTTGATGCCT
138	ri|5730408B21|PX00643D14|2072	NONMMUT023358	AGTGGTGGCTACAGATGCAT	GCAGGGTCAGAGAACTTTGC
139	ri|B230307C02|PX00159E12|2013	NONMMUT030368	AAAGCCCAGAGTCTCCAGTC	GAGGTAGCAGGTGTTAGGCA
140	ri|D130069F02|PX00186K23|1132	NONMMUT054711	CTGTGAAAGCAGCTGTGTGT	GCCTAGTCTGAAGATGCCCT
141	ri|6030457O15|PX00057K22|3786	NONMMUT000661	AGGAATTTTCGGAGCCCTCA	AGCTGGGCCTTTGATGTAGT
142	ri|D030062B12|PX00699M13|1634	NONMMUT015746	CGCAGTAAACAGCACACCAA	ACCCATGTGCAAACTGAAGG
143	NONMMUT015812	NONMMUT015812	GCTGCCTTACCTGTAACTGC	GGGTGAAGACAGGGGCATAT
144	NONMMUT015848	NONMMUT015848	CCTTGTGTGAGCCTTGGATG	CACCCTGGCACTGAAAACTG
145	ENSMUST00000183476	NONMMUT015724	CAGACATGGACTGGGACACT	TCAGCAAGCCCAGTGTCTTA
146	gi|568899150|ref|XR_394814.1|	gi|568899150|ref|XR_394814.1|	TCTTTCTGGGCTGGAGGTAG	TGAGGGAGAACTAGTGTGAGA
147	ENSMUST00000124106	ENSMUST00000124106	TGTGTGATACCATGGGCTGT	GAGGGTGTGAGGTGTGAGAA
148	ENSMUST00000143272	NONMMUT015699	GAGTCTGAGCCCTTTCCTGT	CACGTGCTCATTCCAGAAGG
149	NONMMUT032854	NONMMUT032854	CAGCTCACAGGTTCGGTTTC	CCCCTCTTACACCCACAGTT
150	NONMMUT015712	NONMMUT015712	TCCCAATTACCGCTCCCATT	GCCTTTCCCACTTCCTACCT
151	NONMMUT015697	NONMMUT015697	AGGACACTTGGACTCTTGCC	CACCCTTGGGAAGCTAGGAT
152	MEG9_EU616813.1	NONMMUT015846	ATACTTGGAGAGAGGCTGGC	ATCCTAGACCTTGCCCGATG
153	ri|C530021M01|PX00081P03|2011	NONMMUT015768	CAGGCATGCGAATTGATCCA	TGATCCACATGAGCCACCTT
154	ENSMUST00000183084	NONMMUT015875	ACGTGTGGTAAAGCGGAAAC	TTCCTTGAACATCCGCTCCT
155	NONMMUT041650	NONMMUT041650	TTGACATGACTTGCCAAGCC	TGGGCTGTTGGTACCTAAGG
156	ri|1110006E14|R000013H08|1292	NONMMUT015745	CCATCCTCCAAACCTTGCAG	AGAGGGGTTGCATGATCGAA
157	ENSMUST00000128458	NONMMUT015709	TCAGAGTAGTTGGCCCACAG	GAGACAAACAGAGGGAGGCT
158	ENSMUST00000141575	NONMMUT059551	GAGCGAGTCTTGATGTGCAG	GCAAACAACAGAGGGAAGCA
159	NONMMUT057868	NONMMUT057868	CACACACGCACACACATACT	CATTGTCTATGCCCTGCCAC
160	ENSMUST00000183116	NONMMUT015859	CTCTCTCCAGGACAAGTGCT	ACACAATGGCGATGATGGTG
161	NONMMUT034607	NONMMUT034607	TGGGGTCTTCATGCATCCTT	TCAGCCAAGATAACCCAGCA
162	gi|755472168|ref|XR_399612.2|	NONMMUT036397	TTCCCTCTGCTTACCCTGTG	CAGTGGCAGGGTTAGGAAGA
163	NONMMUT007629	NONMMUT007629	AGCCTCCTGAATGCTCTTGT	CTCTCCCTAAACGCATTGGC
164	NONMMUT014935	NONMMUT014935	GGTGGCCATCATACCCTCTT	TGTAAGTGTGGGATGCAGGT
165	NONMMUT035574	NONMMUT035574	AACGCGGATCCAAAAGGTTC	GGCGCCGTCTTGATAGTTTC
166	NONMMUT017215	NONMMUT017215	GTCTGGAGTGCTGGGTACAT	AGCTGTAGAAAGGGCCATGT
167	NONMMUT037526	NONMMUT037526	TATGGAGAGAGTAGGCAGCC	CCAATTTCCAGCAAGCCCAT
168	NR_130173.1	NONMMUT036796	TGAGACTCGATAGCCCTCCT	TGGCTTGGTCCTGGAATCAT
169	NONMMUT056380	NONMMUT056380	GCTCTGATTTGGCGGTTCTT	TGGTGGTGGTGATTGCAAAG
170	ri|2310043O21|ZX00040I11|622	NONMMUT023260	TCTTGGACAGCTGGAGGAAG	GGGTTTCAAGTGCAGTCCAG
171	NONMMUT069014	NONMMUT069014	TTCTCCATGACCTGCCCATT	TACAGGAGTCCAGGGCAATG
172	NONMMUT055846	NONMMUT055846	GGTGCCAAGGAAGTGACAAG	CCATCCAACCAGAGTCGTCT
173	ENSMUST00000138424	ENSMUST00000138424	TTCCCTGTGTCGTCTTCTCC	TGGGGCATCAATCAGTCAGT
174	NONMMUT020606	NONMMUT020606	TGGCAGAGAGAAGAAAGCGA	AGCTTTCCTCTCGTTTCTGGA
175	NONMMUT025980	NONMMUT025980	CCGGATTCCTGCAAATACCC	GTCAGGATCTACAGAGGGCC
176	NONMMUT034117	NONMMUT034117	TCCCCAGTGAGCATGAAACT	GCTTCGCTGTTAGAACCTCG
177	gi|755564322|ref|XR_877957.1|	NONMMUT035181	TGTGCTTAGCTGAGGGTTCA	TTGGTCCACAGTCATCCCTC
178	NONMMUT048466	NONMMUT048466	TCTAGGAACGACAGCAGAGC	GGTGGTGGTGGTGATTTTACA
179	gi|755476883|ref|XR_402899.2|	gi|755476883|ref|XR_402899.2|	TTCCATCCCCAGCATCACAT	CTGATCCTCCTGACTCCACC
180	ri|9630041I08|PX00116B03|1746	NONMMUT022609	CCCATGACAGAGAATTGCCG	ACTCTGTCCATGTTCACCCT
181	ri|D330008C13|PX00191M09|2870	NONMMUT005785	GGGACTTGAGATGACATTCGC	GCTCAATGGAAGATGCTCAGG
182	NONMMUT029704	NONMMUT029704	TTGCACGAGGTTCAGAGGAT	TCAGGAGGTTGGACAGACAC
183	NONMMUT011717	NONMMUT011717	GCGCTAACTTGGGTGGAAAG	CCGAAGCCCAACCATCATTG
184	ri|B930019A18|PX00744F03|2684	NONMMUT013414	TGAAGCCCAAAGTTGCAGAC	GTTGCCCATTCAAGTGCTGA
185	NONMMUT067315	NONMMUT067315	GCAAGTGTCGCCTAAGTCTG	ATCGTGTCAGCAGCAAATCC
186	NONMMUT052910	NONMMUT052910	CGGGCATGCTCTGTTTTCAT	CAAACATCGGCATCATCGGT
187	NONMMUT044541	NONMMUT044541	AGTCTTGGGATGGGAATGCA	GGGCTACAGAACAGGACCTT
188	NONMMUT020739	NONMMUT020739	CCTGGGCCTGGTAAATCTGA	TCCGTGGTTCATGCTTCTCT
189	ri|A830027H18|PX00154H23|1632	NONMMUT023802	CTGACCACCAAATTGCCCTG	GGGCTCTTCTTCCGACTGAT
190	NONMMUT026746	NONMMUT026746	CTCACACTTGACACTGCCTG	TATGAAGCCTTCCCTCCAGC
191	NONMMUT057865	NONMMUT057865	CCCTCTTGGTCTCCTCATCG	CAACAAGCCCTGACACATCC
192	ri|A630040F03|PX00743D07|1906	NONMMUT030011	TTCCTGTTGTGTCGCCTTTG	ACCCAGGCAGTTCTACAGTC
193	gi|755544943|ref|XR_382280.2|	NONMMUT017242	GGGTGGGGAATGGATAGTGT	CACGTGGAGCCTGAATTAGC
194	ri|E330019C05|PX00211I08|632	NONMMUT073269	AGCCAGTTTGCACAGAGGTA	ACTGAAACCCTAGCTGCCTT
195	NONMMUT019484	NONMMUT019484	CATACGGTGGTGGTGATTTCA	TGTGTGCAAGCTCCTTTTGT
196	NONMMUT044871	NONMMUT044871	TGGACCCTTTGCACCTATGT	CTACCACTGAGAGTTGGGCA
197	NONMMUT045012	NONMMUT045012	TGAAGGTGGGTGTGAGATCC	CATGACCTGCAAAGACCCAG
198	NONMMUT062069	NONMMUT062069	CCCTGACCCATTCCTTGTCT	AACCCATGGACAGTCGTTCT
199	ri|A630047H19|PX00146O23|2474	NONMMUT058278	AAAGACTGTGGCCTTGCATG	CTCTTTGGCCTCCTTGCATC
200	NONMMUT022807	NONMMUT022807	TGAAGTGGGCTGGGACTATG	TGCCTTTCATACCCACCCAT
201	NONMMUT007633	NONMMUT007633	AACAACAGTGCTCCAGGTCT	TCTCCTTCAACCTCAGCTGG
202	ri|E030027D18|PX00205N11|1193	NONMMUT024727	AATAACAGCCCAGCCTCCTT	ACGAGTTTTCAAAAGCGCCT
203	ri|7120442I05|PX00706K17|1796	NONMMUT065305	ACGTGTCAGAAGAATGCGATG	TGGAAAGAAAAGAATCGGGCC
204	gi|755486784|ref|XR_879655.1|	NONMMUT022339	TTAACTGGCGCTGATGAACC	AGCATTGCCTACCAGTACCT
205	ri|A530029L24|PX00724L15|2795	NONMMUT040376	CAGTGGCTGTTCGTTGTACT	GGTGGACCTTTTGCATGAGA
206	gi|755487625|ref|XR_396679.2|	gi|755487625|ref|XR_396679.2|	GCATGGAGGAAAAGCGAGAG	CAGAGAGGCGAAGGTCATCT
207	ri|D230028C22|PX00189N01|1636	NONMMUT052908	CGGGAAAGACTTGACAGCAC	TCTGGTTCTGAGCCTTCACA
208	ri|5330411G14|PX00643E15|1907	NONMMUT015862	CTAGTTGCAGACACACTCGC	GTTTGGTGAGCGATGAGGAC
209	ri|9530078I05|PX00114E13|1551	NONMMUT045550	AGGGTGTCAGATGGAGTTGA	AACCACAAAGAGCCTGGAAC
210	NONMMUT012553	NONMMUT012553	CCCACTGGACTCTTTCTGCT	CTGCCATCTTTGCCCATTCA
