# Supplementary material for: Deregulated lncRNA expression profile in the mouse lung adenocarcinomas with KRAS‐G12D mutation and P53 knockout
Source: J Cell Mol Med. 2019 Aug 14;23(10):6978–88. doi: 10.1111/jcmm.14584 (PMC6787463; doi:10.1111/jcmm.14584)
Supplement: Supplementary file 5 [file JCMM-23-6978-s005.xlsx]

## Sheet: Table S4 Up and down regulate l
Table S4 Up and down regulate lncRNAs in lung adenocarcinoma
ProbeName	p (Corr)	p	FC (abs)	Regulation	KP-NC1:gProcessedSignal(raw)	KP-NC2:gProcessedSignal(raw)	KP-NC3:gProcessedSignal(raw)	KP-1:gProcessedSignal(raw)	KP-2:gProcessedSignal(raw)	KP-3:gProcessedSignal(raw)	KP-NC1:gProcessedSignal(normalized)	KP-NC2:gProcessedSignal(normalized)	KP-NC3:gProcessedSignal(normalized)	KP-1:gProcessedSignal(normalized)	KP-2:gProcessedSignal(normalized)	KP-3:gProcessedSignal(normalized)	KP-NC1:gFEFlags	KP-NC2:gFEFlags	KP-NC3:gFEFlags	KP-1:gFEFlags	KP-2:gFEFlags	KP-3:gFEFlags	ControlType	lncRNA_ProbeName	probe-SEQUENCE	Chromosome	Strand	Start	End	targetid	Length(bp)	Annotation	ensembl	NCBI	UCSC	NONCODE	FANTOM	lncRNAdb	UCR	lncRNA	LncRNADisease	GeneID	GeneSymbol	Exon_number
ENSMUST00000182119	0.00416653	8.96005e-05	205.186	up	27.5479	11.906	10.3954	2539.41	3378.82	2090.43	-4.33036	-5.5554	-5.73756	2.43027	2.81964	2.16912	Not Detected	Not Detected	Not Detected	Detected	Detected	Detected	0	ENSMUST00000182119	AAATCTGGGGTCCTTTATCCTGGCAGGTAAGACCCTTTTGTGTTTTCCCGACACTTACTT	12	+	109603940	109607485	ENSMUST00000182119	329	havana:known chromosome:GRCm38:12:109603940:109607485:1 gene:ENSMUSG00000097451 gene_biotype:processed_transcript transcript_biotype:lincRNA	ENSMUST00000182119;ENSMUST00000184723			NONMMUT015749						ENSMUSG00000097451	Rian
ri|D030062B12|PX00699M13|1634	0.00486013	0.000178061	158.762	up	22.8874	7.91076	18.7864	1496.77	2869.77	1929.71	-4.59776	-6.1452	-4.88382	1.66764	2.58406	2.05371	Not Detected	Not Detected	Not Detected	Detected	Detected	Detected	0	ri|D030062B12|PX00699M13|1634	ATGTAGCATGAAGCTCCAAATTCTTAACAGACAGTACAGGATCTTATCATGTCACGTACC	12	+	4701909	4703538	ri|D030062B12|PX00699M13|1634	1634	contigs=54 ver=1 seqid=80926				NONMMUT015746;NONMMUT015747	ri|D030062B12|PX00699M13|1634;ri|A230052J08|PX00128I01|1434
NONMMUT015748	0.00340127	3.47969e-05	156.937	up	21.3472	12.4241	10.3756	1552.67	2377.1	1754.93	-4.69826	-5.49395	-5.74031	1.72053	2.31233	1.91674	Not Detected	Not Detected	Not Detected	Detected	Detected	Detected	0	NONMMUT015748	AGCCCTATAACTCTCTCTTTGCCCATTTAGAATGGGAAGAGGGTATTCCCTTTGTAAACT	12	+	110839031	110840391	NONMMUT015748	1364					NONMMUT015748	ri|D930029A11|PX00700N21|1364					NONMMUG009967.2		2
NONMMUT015812	0.00266221	9.28653e-06	150.915	up	8.37113	8.06216	6.30121	903.166	1307.85	753.572	-6.04881	-6.11785	-6.45981	0.938843	1.45032	0.69714	Not Detected	Not Detected	Not Detected	Detected	Detected	Detected	0	NONMMUT015812	GTTTTCAGGTGGATTTTAACGATACTGTGAATCTTAAAACAGTCTAGATTTTCTGTGGAC	12	+	110933796	110940795	NONMMUT015812	4523		ENSMUST00000182785			NONMMUT015812;NONMMUT015813;NONMMUT015814	ri|B830012L14|PX00072J04|2273;ri|E130013L12|PX00207F14|4523					NONMMUG009972.2		3
NONMMUT073116	0.00353906	4.31825e-05	129.755	up	103.308	46.0393	64.3886	7092.89	8919.81	6439.68	-2.42342	-3.60422	-3.1067	3.91215	4.22014	3.79231	Detected	Detected	Detected	Detected	Detected	Detected	0	NONMMUT073116	TTCCTGGAATCCAGAGAGCCAGGTAAGAGATTCTTCTGTGGGCGCCCCGGGTTTCTGGAA	X	+	86005004	86005649	NONMMUT073116	490					NONMMUT073116						NONMMUG045333.2	mmu-mir-1906-2	2
NONMMUT015848	0.00446358	0.000120953	127.944	up	20.6738	10.4594	27.8878	1697.99	2682.84	1688.36	-4.74451	-5.74229	-4.31387	1.84961	2.48689	1.86094	Not Detected	Not Detected	Not Detected	Detected	Detected	Detected	0	NONMMUT015848	GGAATTCAGGCTTGTGAAAGACAAGCTAACTTGACCCTGTTCCTTTGTTCTCACTGAGGT	12	+	110967975	110969051	NONMMUT015848	850		ENSMUST00000182074			NONMMUT015848						NONMMUG009975.2	Mirg	2
NONMMUT015775	0.00504356	0.000198962	124.727	up	25.5028	9.52097	23.2366	1387.94	2708.49	1773.47	-4.44165	-5.87791	-4.57711	1.55872	2.50062	1.9319	Not Detected	Not Detected	Not Detected	Detected	Detected	Detected	0	NONMMUT015775	CTTGTCCTTAGATTGTGTCATTTATTATCATCTTAGAGGCACTAGTGAGATTAATTGCTC	12	+	110884372	110890438	NONMMUT015775	5249					NONMMUT015775;NONMMUT015777						NONMMUG009968.2	Rian	3
NONMMUT015765	0.00242457	1.55442e-06	122.45	up	126.05	101.695	97.6507	10404.7	13129.8	10244.7	-2.13639	-2.46092	-2.50588	4.46494	4.77789	4.46213	Detected	Detected	Detected	Detected	Detected	Detected	0	NONMMUT015765	CTACAGTTATGCACAGTATTTCCATGACATCCCAAGCCATGAGGTTCATGCTGCCATATC	12	+	110872169	110881674	NONMMUT015765	687		ENSMUST00000183266;ENSMUST00000183579			NONMMUT015765						NONMMUG009968.2	Rian	5
ENSMUST00000183476	0.00280459	1.47889e-05	121.234	up	10.0858	13.1428	9.90196	853.772	1553.08	1074.11	-5.77998	-5.41281	-5.80772	0.857703	1.69826	1.20846	Not Detected	Not Detected	Not Detected	Detected	Detected	Detected	0	ENSMUST00000183476	AGAAAAAATTCAAGGATGTCATAATTTGGAAGCCCCTCTATTGACCCTTGGTTCTTGGCA	CHR_MG4180_PATCH	-	109569136	109572231	ENSMUST00000183476	1228	proj_ensembl_lincrna:novel chromosome:GRCm38:CHR_MG4180_PATCH:109569136:109572231:-1 gene:ENSMUSG00000098440 gene_biotype:lincRNA transcript_biotype:lincRNA	ENSMUST00000183476;ENSMUST00000180523			NONMMUT015724;NONMMUT015725	ri|7120467M20|PX00706J02|1228					ENSMUSG00000098440
gi|568899150|ref|XR_394814.1|	0.00442043	0.00011789	118.367	up	36.3384	13.9497	17.6845	1686.21	2720.69	1973.42	-3.93081	-5.32685	-4.97102	1.83957	2.5071	2.08602	Not Detected	Not Detected	Not Detected	Detected	Detected	Detected	0	gi|568899150|ref|XR_394814.1|	CAAAGACTAAAGGTATAGTTCTCACACTAGTTCTCCCTCAAGAGCATCCATATTTGTGAA	12	-	4678868	4679387	gi|568899150|ref|XR_394814.1|	520	PREDICTED: Mus musculus uncharacterized LOC102642031 (LOC102642031), ncRNA		gi|568899150|ref|XR_394814.1|								102642031	LOC102642031
ENSMUST00000124106	0.00244123	4.67848e-06	110.662	up	10.4386	15.8641	12.9131	1305.27	1320.13	1024.14	-5.73039	-5.14132	-5.42467	1.47013	1.46381	1.13974	Not Detected	Not Detected	Not Detected	Detected	Detected	Detected	0	ENSMUST00000124106	TTGTATGTCTAGGGTAAACCCTGGGAGAATCTGGTGGTAAAAGAACATATGCTGTGTTTG	12	+	109541007	109559189	ENSMUST00000124106	1988	havana:known chromosome:GRCm38:12:109541007:109559189:1 gene:ENSMUSG00000021268 gene_biotype:lincRNA transcript_biotype:lincRNA	ENSMUST00000124106									ENSMUSG00000021268	Meg3
NONMMUT015798	0.00249226	6.17212e-06	110.391	up	11.3504	11.2624	8.35821	836.095	1214.02	862.316	-5.60956	-5.63558	-6.05224	0.82752	1.34292	0.891612	Not Detected	Not Detected	Not Detected	Detected	Detected	Detected	0	NONMMUT015798	TTGACTAGAGATGAGGTAGACAGTATAATTAATAGCTAATAGACAATGTCTGGGTCAAGG	12	+	110907079	110909200	NONMMUT015798	2122					NONMMUT015798	ri|D030009A17|PX00179M09|2122					NONMMUG009970.1		1
NONMMUT015694	0.00244123	4.44068e-06	100.72	up	28.8785	23.6214	24.1118	1851.14	2777.67	1990.34	-4.26231	-4.567	-4.52377	1.97419	2.537	2.09834	Not Detected	Not Detected	Not Detected	Detected	Detected	Detected	0	NONMMUT015694	ATACCGTTATTAGTGGTCACTGAATAAAGAGTCTCACTGTGGACACTGAGCCTCTACAGC	12	+	110779206	110809939	NONMMUT015694	1972					NONMMUT015694						NONMMUG009962.2		10
ENSMUST00000183744	0.00314173	2.71427e-05	90.9252	up	8.92914	8.60091	6.61072	440.471	853.208	618.412	-5.95572	-6.02453	-6.39063	-0.0971008	0.834095	0.411962	Not Detected	Not Detected	Not Detected	Detected	Detected	Detected	0	ENSMUST00000183744	GACACATCAAGTAAAATCAATGGCAATAATTTTGCCATGGTTAGAGACTAGTTACGTGTT	CHR_MG4180_PATCH	+	109646670	109655517	ENSMUST00000183744	8089	proj_havana:known chromosome:GRCm38:CHR_MG4180_PATCH:109646670:109655517:1 gene:ENSMUSG00000099249 gene_biotype:processed_transcript transcript_biotype:lincRNA	ENSMUST00000183744;ENSMUST00000180876;ENSMUST00000182370;ENSMUST00000183419			NONMMUT015776;NONMMUT015780	ri|C130082M19|PX00171B21|2313
ENSMUST00000182689	0.00242457	1.37039e-06	85.8273	up	93.9068	102.173	97.6468	6737.75	8693.3	6158.3	-2.56108	-2.45415	-2.50593	3.83805	4.18303	3.72785	Detected	Detected	Detected	Detected	Detected	Detected	0	ENSMUST00000182689	ACTGTCTGAGACTGAGGCTTTTTGGGCCAGGAGTAAAAGGACTTGGTTTGTACTTGATTG	12	+	109604046	109627075	ENSMUST00000182689	295	havana:known chromosome:GRCm38:12:109604046:109627075:1 gene:ENSMUSG00000097451 gene_biotype:processed_transcript transcript_biotype:lincRNA	ENSMUST00000182689;ENSMUST00000184856			NONMMUT015753						ENSMUSG00000097451	Rian
ENSMUST00000143272	0.00266334	9.52264e-06	71.783	up	179.913	115.708	120.206	7709.05	9259.34	7896.37	-1.62308	-2.27467	-2.20607	4.03233	4.27404	4.08651	Detected	Detected	Detected	Detected	Detected	Detected	0	ENSMUST00000143272	CTCATTAATCCTAAAGATCGATGAGGTAATCCAGACCCAGGTTCTTAAGGGGAAGGAGAA	12	+	109542023	109561682	ENSMUST00000143272	5971	havana:known chromosome:GRCm38:12:109542023:109561682:1 gene:ENSMUSG00000021268 gene_biotype:lincRNA transcript_biotype:lincRNA	ENSMUST00000143272;ENSMUST00000128178			NONMMUT015699;NONMMUT015700;NONMMUT073114						ENSMUSG00000021268	Meg3
NONMMUT032854	0.00336645	3.36103e-05	69.5089	up	8.48533	9.94703	10.3943	636.745	746.643	377.392	-6.02927	-5.81475	-5.73772	0.434568	0.641615	-0.300541	Not Detected	Not Detected	Not Detected	Detected	Detected	Detected	0	NONMMUT032854	CAAGAACAAAAAAGAATACACATGCTTGCCAAACATGTGGCATTGTATGTTAGTTTTCTG	18	+	68500026	68502097	NONMMUT032854	2075					NONMMUT032854	ri|A030001D16|PX00063G08|2075					NONMMUG020217.2		1
NONMMUT015712	0.0042053	9.29368e-05	67.4448	up	16.3702	17.4611	30.5949	861.813	1607.35	1179.48	-5.08124	-5.00295	-4.18022	0.871228	1.74781	1.34347	Not Detected	Not Detected	Not Detected	Detected	Detected	Detected	0	NONMMUT015712	CTCTTTGCCACCTAGTTTGACCATAACCAGATGCTAATAACACATTTTAAAAATCAACTC	12	+	110792097	110795554	NONMMUT015712	3466					NONMMUT015712	ri|D930023J15|PX00202F13|3466					NONMMUG009963.2		1
NR_028261.1	0.00242457	3.32592e-06	67.1805	up	177.074	148.115	190.632	9348.48	11623.1	8495.91	-1.64603	-1.91844	-1.54079	4.31051	4.60205	4.19209	Detected	Detected	Detected	Detected	Detected	Detected	0	NR_028261.1	ATATGTGTCAGGTGCATAGTCACCAACAAAGGCCAACTTCACATCAATGGGTGGATCGTA	12	+	4708944	4766715	NR_028261.1	3584		ENSMUST00000181253;ENSMUST00000182088;ENSMUST00000182100;ENSMUST00000182238;ENSMUST00000182770;ENSMUST00000184233;ENSMUST00000184351;ENSMUST00000184668;ENSMUST00000184896;ENSMUST00000185018	gi|254939649|ref|NR_028261.1|	NR_028261.1	NONMMUT015752;NONMMUT015759;NONMMUT015760;NONMMUT015773;NONMMUT015778;NONMMUT015779;NONMMUT015797	ri|5530401N18|PX00023I07|2306	rian_musmusculus_1		Rian_NR_028261.1		75745	Rian
NONMMUT015766	0.00244123	4.89098e-06	65.5205	up	193.552	155.749	162.902	8139.68	11756.1	8790.25	-1.51766	-1.84594	-1.76758	4.11075	4.61846	4.24123	Detected	Detected	Detected	Detected	Detected	Detected	0	NONMMUT015766	ATTGGATGAGAAGAGGTGTAACACGGGCCAATGATGACGAGGTTTCGGGATTATAAGTCA	12	+	110872413	110884961	NONMMUT015766	1477		ENSMUST00000181527;ENSMUST00000184691			NONMMUT015766						NONMMUG009968.2	Rian	8
NONMMUT015697	0.00266221	9.15498e-06	65.2914	up	128.363	97.102	82.8009	5754	6310.6	4817.51	-2.11015	-2.52759	-2.74386	3.61035	3.7209	3.37361	Detected	Detected	Detected	Detected	Detected	Detected	0	NONMMUT015697	TTTGATCCATACCAAACATTTCACAATGGGAAATCCTAGCTTCCCAAGGGTGGTCTTGGG	12	+	110779211	110783529	NONMMUT015697	1500		ENSMUST00000129245			NONMMUT015697	ri|F830003A04|PM00023C10|1500;ri|F830206C10|PL00022J18|1500;ri|I0C0047O18|FS00001F17|1499					NONMMUG009962.2	Meg3	3
NONMMUT005585	0.00587023	0.000329532	65.1196	up	23.7105	7.65679	16.8946	626.156	1012.4	813.639	-4.54678	-6.19228	-5.03694	0.410375	1.0809	0.807783	Not Detected	Not Detected	Not Detected	Detected	Detected	Detected	0	NONMMUT005585	GTTGGCTAGCCTTCCTATTTTAATTACCCTGGAACCTTAGGCTATGTTTGTATCTGTCAG	10	+	51909054	51909613	NONMMUT005585	560					NONMMUT005585						NONMMUG003612.2	Gm18513	1
NONMMUT015763	0.00400456	7.6109e-05	64.2738	up	298.543	153.445	153.783	9092.39	13238.9	9463.09	-0.892442	-1.86744	-1.85068	4.27044	4.78984	4.34763	Detected	Detected	Detected	Detected	Detected	Detected	0	NONMMUT015763	GATCTTTGTGGATTCGTGGCGTAACCCACATTCCTGTAATAAAATTAGTCATAAATAAAG	12	+	110871008	110874483	NONMMUT015763	3478		ENSMUST00000182406;ENSMUST00000184984			NONMMUT015763	ri|9430047F21|PX00109O24|3478					NONMMUG009968.2	Rian	1
gi|755470978|ref|XR_399436.2|	0.00301116	2.11184e-05	62.5775	up	8.13279	9.54804	5.99424	413.384	338.183	496.856	-6.09049	-5.87381	-6.53186	-0.188666	-0.500998	0.0962215	Not Detected	Not Detected	Not Detected	Detected	Detected	Detected	0	gi|755470978|ref|XR_399436.2|	CGTCCTTGATCTCCACATATACTTAGTGGCAAGTGTACACATGCATGTATGTGAGCAAGT	1	-	1091495	1094724	gi|755470978|ref|XR_399436.2|	1618	PREDICTED: Mus musculus predicted gene 29065 (Gm29065), ncRNA	ENSMUST00000188786	gi|755470978|ref|XR_399436.2|;gi|755493612|ref|XR_373553.2|								102635304	Gm29065
MEG9_EU616813.1	0.0027601	1.33414e-05	52.9508	up	37.484	41.4647	38.1527	1671.26	2354.19	1362.62	-3.88603	-3.7552	-3.86172	1.82672	2.29835	1.55171	Not Detected	Not Detected	Detected	Detected	Detected	Detected	0	MEG9_EU616813.1	TCTGCTCTTGGCTTTCAAAGTTCTCAGTGTGTGTAGCCCTTTGAATAATAAACATATGTC	12	+	4834763	4854457	MEG9_EU616813.1	3814	(mouse)	ENSMUST00000183144			NONMMUT015846;NONMMUT015847		meg9_musmusculus_1		MEG9_EU616813.1
NONMMUT059011	0.0136138	0.00226756	52.7807	up	28.316	23.2097	36.0058	644.631	3925.96	837.211	-4.29069	-4.59236	-3.94528	0.452327	3.03617	0.848985	Not Detected	Not Detected	Detected	Detected	Detected	Detected	0	NONMMUT059011	GACTCGACCACACTTTTTATTTTCTTTAAAGCTCTTGCATGTCTGCTGTAGTGTTGCATT	6	-	128119729	128135295	NONMMUT059011	3877					NONMMUT059011;NONMMUT059010						NONMMUG036666.2		4
ENSMUST00000126289	0.00244123	5.64275e-06	50.7069	up	583.92	442.698	398.245	19902.7	22084.1	18595.7	0.0753891	-0.338837	-0.477924	5.40067	5.52806	5.32222	Detected	Detected	Detected	Detected	Detected	Detected	0	ENSMUST00000126289	ATTAGGCCAAAGCCATCATCTGGAATCCTGCGTGGGACCCTGGACACACGGACACAGACA	12	+	109544498	109558320	ENSMUST00000126289	755	havana:known chromosome:GRCm38:12:109544498:109558320:1 gene:ENSMUSG00000021268 gene_biotype:lincRNA transcript_biotype:lincRNA	ENSMUST00000126289			NONMMUT015701						ENSMUSG00000021268	Meg3
ri|C130061L08|PX00171M03|2444	0.00378158	5.91889e-05	48.6286	up	7.94189	7.44723	5.80124	224.237	432.068	247.999	-6.12476	-6.23231	-6.57908	-1.07112	-0.147543	-0.906274	Not Detected	Not Detected	Not Detected	Detected	Detected	Detected	0	ri|C130061L08|PX00171M03|2444	TTGTCAGAAGCACATTACTAATTGTTCCATGTATATGGTACTGAGGAAAGTCATTGAGAA	12	+	4780136	4782584	ri|C130061L08|PX00171M03|2444	2444	contigs=38 ver=1 seqid=71263					ri|C130061L08|PX00171M03|2444
gi|236460413|ref|NR_027652.1|	0.00256877	7.05384e-06	48.4516	up	468.61	351.26	309.302	14897.8	16459.5	14381.5	-0.241992	-0.67262	-0.842565	4.98281	5.10397	4.95146	Detected	Detected	Detected	Detected	Detected	Detected	0	gi|236460413|ref|NR_027652.1|	ACTGTAAATCCCTCTACAGCCACGGGGACGCCTTGCACATTTCCTGTGGGACATGCTGGA	12	+	4645995	4676728	gi|236460413|ref|NR_027652.1|	1924	Mus musculus maternally expressed 3 (Meg3), transcript variant 3, long non-coding RNA	ENSMUST00000143836;ENSMUST00000143847;ENSMUST00000166636;ENSMUST00000182943	gi|236460413|ref|NR_027652.1|	NR_027652.1	NONMMUT015696;NONMMUT015706;NONMMUT015707;NONMMUT015708;NONMMUT073112;NONMMUT073113	ri|C630047F23|PX00720B18|707					17263	Meg3
ri|C530021M01|PX00081P03|2011	0.00423439	9.62631e-05	45.2546	up	202.435	137.911	171.911	4337.59	9180.94	6801.96	-1.45292	-2.02143	-1.68991	3.20267	4.26177	3.87127	Detected	Detected	Detected	Detected	Detected	Detected	0	ri|C530021M01|PX00081P03|2011	TCTTTGCTCATAACCACTGGCTTCCCAATTCACTGTCGGTCTCTGTTCTAATATCAGAGG	12	+	4745340	4747350	ri|C530021M01|PX00081P03|2011	2011	contigs=53 ver=1 seqid=36240	ENSMUST00000183191;ENSMUST00000183766			NONMMUT015768	ri|C530021M01|PX00081P03|2011
ENSMUST00000183084	0.0027601	1.40389e-05	44.6815	up	44.7142	46.0142	44.4224	1555.48	2316.64	1377.82	-3.63158	-3.60501	-3.64222	1.72314	2.27516	1.56771	Detected	Detected	Detected	Detected	Detected	Detected	0	ENSMUST00000183084	CTCTTGGCTTTCAAAGTTCTCAGTGTGTGTAGCCCTTTGAATAATAAACATATGTCATAT	12	+	109747903	109749455	ENSMUST00000183084	1553	havana:known chromosome:GRCm38:12:109747903:109749455:1 gene:ENSMUSG00000097391 gene_biotype:lincRNA transcript_biotype:lincRNA	ENSMUST00000183084			NONMMUT015875	ri|C130007E11|PX00167D05|1553					ENSMUSG00000097391	Mirg
NONMMUT015799	0.00278649	1.43166e-05	41.2304	up	109.426	129.179	120.337	3338.92	5475.85	3971.01	-2.34043	-2.11579	-2.2045	2.82516	3.51621	3.09483	Detected	Detected	Detected	Detected	Detected	Detected	0	NONMMUT015799	GACTAAAACCCAAAACCCAAAACAGTAGATAAGGTTCAGTAGATATAAGCATGCATATCG	12	+	110909259	110913909	NONMMUT015799	4652					NONMMUT015799	ri|C630025E23|PX00698M17|4652					NONMMUG009971.1		1
NONMMUT015705	0.00260267	8.3106e-06	41.051	up	897.569	672.946	595.824	23738.8	26993.4	23660	0.695643	0.265331	0.103307	5.65496	5.81766	5.6697	Detected	Detected	Detected	Detected	Detected	Detected	0	NONMMUT015705	TCATTTCTACCAGCACTTTCTTTGGCCTTTTAAACCAACCATTTTTGTCCAGACAAGACC	12	+	110783780	110784026	NONMMUT015705	314					NONMMUT015705	ri|1110006P12|R000013H02|314					NONMMUG009962.1		1
ri|1110006E14|R000013H08|1292	0.00410802	8.27967e-05	40.7692	up	135.005	92.9112	112.674	2783.91	5617.98	3729.04	-2.03737	-2.59123	-2.29943	2.56289	3.55318	3.00413	Detected	Detected	Detected	Detected	Detected	Detected	0	ri|1110006E14|R000013H08|1292	ATAAACAGAAATCTCCCATGTTGTCATTCATGTAAAACTCCCGTTGGCCATCCTCCAAAC	12	+	4700804	4702095	ri|1110006E14|R000013H08|1292	1292	contigs=76 ver=3 seqid=18629				NONMMUT015745	ri|1110006E14|R000013H08|1292
ENSMUST00000150851	0.00244123	5.13705e-06	36.6226	up	837.599	658.521	610.988	22248.9	23559	19231.5	0.595879	0.23407	0.139564	5.56144	5.62133	5.37072	Detected	Detected	Detected	Detected	Detected	Detected	0	ENSMUST00000150851	TTTGCTGTTGTGCTCAGGTTCCACGAGCTGCCCATCTCCACAGAAGAGCAGCTGGCATTG	12	+	109549255	109549775	ENSMUST00000150851	421	havana:known chromosome:GRCm38:12:109549255:109549775:1 gene:ENSMUSG00000021268 gene_biotype:lincRNA transcript_biotype:lincRNA	ENSMUST00000150851			NONMMUT015710						ENSMUSG00000021268	Meg3
NONMMUT029941	0.00605675	0.000360418	36.0728	up	34.5622	11.9928	17.0641	657.962	584.693	525.542	-4.00312	-5.54492	-5.02255	0.481857	0.288877	0.1772	Not Detected	Not Detected	Not Detected	Detected	Detected	Detected	0	NONMMUT029941	TCCTCTCCTTTGGGAATATTTTAGTCTTCTAGGACTGAGAGACAAAAATGCCAATGTAAA	17	-	48870600	48878066	NONMMUT029941	852					NONMMUT029941						NONMMUG018498.2		5
gi|755544003|ref|XR_873103.1|	0.00244123	4.70438e-06	35.6247	up	50.1825	51.9988	67.3705	1824.05	1748.82	1517.34	-3.46512	-3.42861	-3.04139	1.95292	1.86951	1.70687	Detected	Detected	Detected	Detected	Detected	Detected	0	gi|755544003|ref|XR_873103.1|	GTGATCCTTCAGAACTTGAAATACATATCCAAGCCCTGATTGCCTTTAAAGTTTTTCTTA	13	+	4257504	4258460	gi|755544003|ref|XR_873103.1|	699	PREDICTED: Mus musculus uncharacterized LOC105245165 (LOC105245165), ncRNA		gi|755544003|ref|XR_873103.1|;gi|755484925|ref|XR_871663.1|								105245165	LOC105245165
ENSMUST00000128458	0.00242457	3.45265e-06	33.2693	up	804.386	703.367	629.725	20398.3	22453.7	17443.8	0.537508	0.329119	0.183142	5.43615	5.552	5.22997	Detected	Detected	Detected	Detected	Detected	Detected	0	ENSMUST00000128458	TAAAACAGGTTTAAGGCTTGGCTTGCTGGCCCTGGAGATCCCGTCGCCGTCTTCGTCGAA	12	+	109549157	109558803	ENSMUST00000128458	695	havana:known chromosome:GRCm38:12:109549157:109558803:1 gene:ENSMUSG00000021268 gene_biotype:lincRNA transcript_biotype:lincRNA	ENSMUST00000128458			NONMMUT015709						ENSMUSG00000021268	Meg3
gi|755513012|ref|XR_880418.1|	0.00727647	0.000591015	29.7751	up	14.4045	7.98229	22.2487	481.292	285.279	299.506	-5.26578	-6.13221	-4.63979	0.030765	-0.746431	-0.634021	Not Detected	Not Detected	Not Detected	Detected	Detected	Detected	0	gi|755513012|ref|XR_880418.1|	TCTTCCTTAGTTCCCCCTGACAAGAACATCATGGGGTTTCTAGAAATAAAAACCATTGAA	5	-	1141870	1176860	gi|755513012|ref|XR_880418.1|	526	PREDICTED: Mus musculus uncharacterized LOC102639958 (LOC102639958), transcript variant X2, ncRNA		gi|755513012|ref|XR_880418.1|;gi|755476517|ref|XR_888501.1|			ri|2210040K03|ZX00079B23|410					102639958	LOC102639958
ENSMUST00000141575	0.0138603	0.00234645	29.2655	up	21.1277	19.822	14.0035	218.171	1113.34	368.525	-4.71318	-4.81999	-5.30773	-1.11069	1.21802	-0.334845	Not Detected	Not Detected	Not Detected	Detected	Detected	Detected	0	ENSMUST00000141575	TCATATAGATGTGAACTCCATCCTGAACAGCTCCTGAACTACATTTGGAAGAGAGGCATG	6	+	147694727	147702348	ENSMUST00000141575	566	havana:known chromosome:GRCm38:6:147694727:147702348:1 gene:ENSMUSG00000085077 gene_biotype:lincRNA transcript_biotype:lincRNA	ENSMUST00000141575			NONMMUT059551						ENSMUSG00000085077	1700049E15Rik
NONMMUT016429	0.00386032	6.36833e-05	28.9821	up	8.01061	8.03581	5.96649	246.7	143.752	160.551	-6.11233	-6.12257	-6.53855	-0.933391	-1.73522	-1.53357	Not Detected	Not Detected	Not Detected	Detected	Detected	Detected	0	NONMMUT016429	GGTGCAACAATAAACACCAGAATCAACCAAATGATAATACCAACCAGAAATTTGGAAGAA	13	+	14614793	14616831	NONMMUT016429	612					NONMMUT016429						NONMMUG010325.2		2
NONMMUT056428	0.00358495	4.5751e-05	28.3123	up	61.1587	72.5498	105.249	1611.99	2077.33	1927.38	-3.17975	-2.94812	-2.39777	1.77463	2.11785	2.05196	Detected	Detected	Detected	Detected	Detected	Detected	0	NONMMUT056428	CGGTTCATGGCATTTAGTTCATGGCATTTGTAAATGGTAATTTACAAAAGACGATTATGG	6	-	37965120	37968611	NONMMUT056428	3495					NONMMUT056428	ri|9930016K08|PX00119J24|3495					NONMMUG035046.2		1
ri|6330512F01|PX00647K09|1824	0.011428	0.00160306	27.2408	up	18.4658	8.40311	32.9226	556.665	364.377	310.034	-4.90746	-6.05809	-4.07443	0.240662	-0.393369	-0.584179	Not Detected	Not Detected	Detected	Detected	Detected	Detected	0	ri|6330512F01|PX00647K09|1824	TCTCAGTTTTGCTTAAGCATCTTCATCTCTCATTCTCCCTAAACCATGGGGAAAGTCCCA	18	-	556473	558293	ri|6330512F01|PX00647K09|1824	1824	contigs=42 ver=1 seqid=69926				NONMMUT031738	ri|6330512F01|PX00647K09|1824
ENSMUST00000183116	0.00585016	0.000326909	25.9468	up	77.9937	92.0046	143.294	1857.57	3468.84	1697.5	-2.82895	-2.60538	-1.9526	1.97919	2.85758	1.86874	Detected	Detected	Detected	Detected	Detected	Detected	0	ENSMUST00000183116	TTAATGACGAATATAACACAGATGGCCTGTTTTCAATACCACCTGCCACTCCGGTCACTC	12	+	109734985	109748183	ENSMUST00000183116	898	havana:known chromosome:GRCm38:12:109734985:109748183:1 gene:ENSMUSG00000097391 gene_biotype:lincRNA transcript_biotype:lincRNA	ENSMUST00000183116			NONMMUT015859						ENSMUSG00000097391	Mirg
NONMMUT016428	0.00480537	0.000168174	24.9169	up	24.5314	14.58	13.3502	460.831	344.131	283.647	-4.49768	-5.2631	-5.37665	-0.0319086	-0.475844	-0.712507	Not Detected	Not Detected	Not Detected	Detected	Detected	Detected	0	NONMMUT016428	GAATACAGTTCTGACCTTTGTCTCATTGTGCTTCCATAAGATGATTTATATTACCTGAGA	13	-	14605099	14608631	NONMMUT016428	3533					NONMMUT016428	ri|D130020M24|PX00182B16|3533					NONMMUG010324.2		1
NONMMUT032493	0.0120873	0.00180868	24.3998	up	7.9973	7.93862	6.13165	92.14	107.722	346.951	-6.11472	-6.14013	-6.49916	-2.35425	-2.15149	-0.421875	Not Detected	Not Detected	Not Detected	Detected	Detected	Detected	0	NONMMUT032493	CTTCCAAGTTTCCATGTTTGTTTCCAAACTGACTTTCTAGCTTTCCGTAAAAAACAAAAC	18	-	58365500	58367449	NONMMUT032493	1949					NONMMUT032493	ri|C130049E20|PX00169H10|1949					NONMMUG020012.2		1
ri|6530426L08|PX00649A06|1631	0.0139826	0.0023911	24.3136	up	7.72155	7.79511	11.8464	139.577	445.865	100.286	-6.16535	-6.16645	-5.54906	-1.75509	-0.102197	-2.21249	Not Detected	Not Detected	Not Detected	Detected	Detected	Detected	0	ri|6530426L08|PX00649A06|1631	TGCCCGCTTTGTTCCTCTGAAGGATTATGAACCCAAATCTCTTTGTCGCTGTGCATAGAA	8	+	3716004	3717634	ri|6530426L08|PX00649A06|1631	1631	contigs=5 ver=1 seqid=67570				NONMMUT064936	ri|6530426L08|PX00649A06|1631
ri|9030204L13|PX00060L11|1437	0.00907724	0.001006	24.2491	up	7.82735	7.95401	7.88852	135.565	335.738	93.6983	-6.14571	-6.13733	-6.13568	-1.79717	-0.511469	-2.31051	Not Detected	Not Detected	Not Detected	Detected	Detected	Detected	0	ri|9030204L13|PX00060L11|1437	TGTGTCCTTTGTTTTAAAATTGACCCTGAAGGCCCAGAAAAATGAGCAAAACTAAATCAT	2	-	3074600	3076035	ri|9030204L13|PX00060L11|1437	1437	contigs=4 ver=1 seqid=25369				NONMMUT040039	ri|9030204L13|PX00060L11|1437
NONMMUT034607	0.00530649	0.000235441	23.4758	up	8.05878	8.22528	5.95313	135.729	227.809	100.549	-6.10368	-6.08895	-6.54179	-1.79542	-1.07098	-2.20871	Not Detected	Not Detected	Not Detected	Detected	Detected	Detected	0	NONMMUT034607	GATTCTTGCTTTGGTTAATTTTGATCTGTATACTTTCCCTGAAATAAAAGGCTACTGTGC	19	-	37329176	37338336	NONMMUT034607	6668			gi|339515638|ref|NR_040298.1|;gi|339515639|ref|NR_040299.1|	NR_040298.1;NR_040299.1	NONMMUT034607;NONMMUT034608;NONMMUT034609	ri|4931408D14|PX00016C13|3031;ri|A530027E16|PX00140I17|1806;ri|I920061J03|PL00062L12|1877					NONMMUG021279.2		2
ri|1500010G20|ZX00158A07|1091	0.00337323	3.37803e-05	23.359	up	121.977	141.162	157.801	3374.33	2967.14	2106.38	-2.18378	-1.98781	-1.81347	2.84038	2.6322	2.18009	Detected	Detected	Detected	Detected	Detected	Detected	0	ri|1500010G20|ZX00158A07|1091	AAAGAGACAATTTGAACAGTGACAAACCAATGCATTCGGGAGACCCTCGTGTGACAGATG	7	-	4619967	4630623	ri|1500010G20|ZX00158A07|1091	1091	contigs=39 ver=1 seqid=97252		gi|755478686|ref|XR_404056.2|;gi|755521518|ref|XR_391416.2|		NONMMUT061060	ri|1500010G20|ZX00158A07|1091
gi|755493290|ref|XR_865540.1|	0.00244123	3.68035e-06	22.7726	up	29.9124	34.1794	32.7991	684.004	539.622	653.369	-4.21157	-4.03396	-4.07985	0.537856	0.173147	0.491292	Not Detected	Not Detected	Detected	Detected	Detected	Detected	0	gi|755493290|ref|XR_865540.1|	AAGGCACCTCATTATTTTCTGCTTTGTTCCCTAGTGATTTTTGGAAAGGTAAAATGAAAG	1	+	3431285	3442313	gi|755493290|ref|XR_865540.1|	4827	PREDICTED: Mus musculus predicted gene, 31344 (Gm31344), transcript variant X5, ncRNA		gi|755493290|ref|XR_865540.1|;gi|755493293|ref|XR_865541.1|								102633545	Gm31344
gi|755472168|ref|XR_399612.2|	0.00862697	0.000894515	20.3267	up	8.37826	8.38715	6.15451	163.086	200.095	67.7805	-6.04759	-6.06083	-6.49379	-1.53051	-1.25812	-2.77766	Not Detected	Not Detected	Not Detected	Detected	Detected	Detected	0	gi|755472168|ref|XR_399612.2|	GTGTATGGATACACACGTGGATATGAATGTTTGTCTATGTACATCTGTATTTATGTATGC	2	+	2061678	2065857	gi|755472168|ref|XR_399612.2|	3643	PREDICTED: Mus musculus predicted gene 13398 (Gm13398), transcript variant X3, ncRNA		gi|755472168|ref|XR_399612.2|;gi|755472166|ref|XR_399610.2|;gi|755498180|ref|XR_374182.2|;gi|755498182|ref|XR_374184.2|		NONMMUT036397	ri|9230118O19|PX00062I22|2836					102640749	Gm13398
NONMMUT059047	0.0180388	0.0037357	20.1757	up	26.6642	7.5964	6.1793	179.196	262.551	133.049	-4.3774	-6.2037	-6.48799	-1.39461	-0.866206	-1.80464	Not Detected	Not Detected	Not Detected	Detected	Detected	Detected	0	NONMMUT059047	TTGTATTCTCGTTCACAGTGCTAACGTGATTCCACAGAACGCTGATCGTGGCTCCAAAAT	6	-	128535356	128538093	NONMMUT059047	858					NONMMUT059047						NONMMUG036688.2		2
NONMMUT021337	0.00999225	0.00122447	20.0192	up	573.266	324.342	1049.83	12833.1	8561.44	8680.26	0.0488244	-0.787643	0.920507	4.76758	4.16098	4.22306	Detected	Detected	Detected	Detected	Detected	Detected	0	NONMMUT021337	ATTTCCTCCTCTGGAAAAAGGGCAATGCAATTTGACATGAAGTAGTCACCTGAGAGCACC	14	+	66587491	66591374	NONMMUT021337	841					NONMMUT021337						NONMMUG013244.1		2
gi|755494911|ref|XR_387270.2|	0.00813572	0.000777817	20.0005	up	7.85562	9.38648	21.1484	241.511	166.348	189.115	-6.14051	-5.89843	-4.71296	-0.964059	-1.5246	-1.29735	Not Detected	Not Detected	Not Detected	Detected	Detected	Detected	0	gi|755494911|ref|XR_387270.2|	ATCTACCCCATGCCTATTTTTAAGTACATGGCCCAGAGATGTTAGGTTTCCATCCCCCAA	1	+	1701313	1717740	gi|755494911|ref|XR_387270.2|	3546	PREDICTED: Mus musculus predicted gene 28380 (Gm28380), transcript variant X1, ncRNA	ENSMUST00000188800	gi|755494911|ref|XR_387270.2|;gi|755471136|ref|XR_398736.2|;gi|755471137|ref|XR_398735.2|;gi|755494912|ref|XR_387269.2|								102639494	Gm28380
NONMMUT016233	0.00291901	1.81453e-05	19.6684	up	67.1286	61.2944	86.0413	1231.6	1312.27	1014.95	-3.04538	-3.19133	-2.68848	1.38632	1.45519	1.12673	Detected	Detected	Detected	Detected	Detected	Detected	0	NONMMUT016233	AAATAACAGAGTTCTGGATTGGGGAGTGAGACATTACTGAAACAGTATGGGGCCAAAGAG	13	+	4244574	4247927	NONMMUT016233	747					NONMMUT016233						NONMMUG010182.1		3
ri|9330188P03|PX00107O20|3388	0.019598	0.00430228	19.4256	up	8.02491	7.9378	33.3935	298.44	181.823	174.991	-6.10975	-6.14028	-4.05394	-0.658708	-1.39626	-1.40933	Not Detected	Not Detected	Detected	Detected	Detected	Detected	0	ri|9330188P03|PX00107O20|3388	GATGGCCTAACTCTAATTTTCCATTTCTGTAGGGGAAAATGTCTATAAACATTTCAGCTC	14	+	695056	698903	ri|9330188P03|PX00107O20|3388	3388	contigs=77 ver=1 seqid=33328				NONMMUT022149;NONMMUT022151	ri|9330188P03|PX00107O20|3388
ri|G830029D14|PK00003H10|913	0.00763702	0.000661912	18.7314	up	38.0706	54.5833	85.5116	1311.52	698.628	776.18	-3.86363	-3.35863	-2.69739	1.47702	0.545722	0.739785	Not Detected	Detected	Detected	Detected	Detected	Detected	0	ri|G830029D14|PK00003H10|913	TCAGAAGGTATCAAGAAGCAAAGTGAATACCATGGGGAACAGTTCACAGTAATTCCAGTT	14	+	694475	699927	ri|G830029D14|PK00003H10|913	913	contigs=81 ver=1 seqid=76732				NONMMUT022144;NONMMUT022150	ri|G830029D14|PK00003H10|913
NONMMUT057414	0.00615836	0.000379131	18.3456	up	9.25037	21.1858	11.8212	205.748	248.869	170.119	-5.90473	-4.72399	-5.55213	-1.19527	-0.943419	-1.45006	Not Detected	Not Detected	Not Detected	Detected	Detected	Detected	0	NONMMUT057414	GTTAACCTCTCATTCCTGAGATGCTAAACATCTGGCCGAAACAAGAGCAGTGTAACGGAA	6	+	72192868	72198512	NONMMUT057414	576					NONMMUT057414						NONMMUG035655.2		2
gi|755483604|ref|XR_862283.1|	0.00689082	0.000509955	17.5306	up	24.4723	26.977	11.7638	336.31	244.801	309.494	-4.50116	-4.37536	-5.55915	-0.486356	-0.967195	-0.586696	Not Detected	Not Detected	Not Detected	Detected	Detected	Detected	0	gi|755483604|ref|XR_862283.1|	CCTGCCAGTTTTTCTCTATTAGGAACATTTATTATCATCATGGGATCTTCTTTGGTTGGC	11	-	1905980	1992749	gi|755483604|ref|XR_862283.1|	4580	PREDICTED: Mus musculus predicted gene, 33742 (Gm33742), transcript variant X10, ncRNA		gi|755483604|ref|XR_862283.1|;gi|755483605|ref|XR_862284.1|								102636760	Gm33742
gi|755523564|ref|XR_869883.1|	0.00907724	0.00100685	16.9494	up	15.7484	8.15524	6.07162	165.143	96.38	145.275	-5.1371	-6.10129	-6.51335	-1.51244	-2.312	-1.67782	Not Detected	Not Detected	Not Detected	Detected	Detected	Detected	0	gi|755523564|ref|XR_869883.1|	GACTCCGTGAGATTTCTTTAGGACACTTAACCTGTGGATCTTAGAATTTTCCTAGAACTT	7	-	3158894	3160766	gi|755523564|ref|XR_869883.1|	1128	PREDICTED: Mus musculus uncharacterized LOC105244930 (LOC105244930), ncRNA		gi|755523564|ref|XR_869883.1|								105244930	LOC105244930
NONMMUT022154	0.00841981	0.000842806	16.9472	up	8.80679	10.1183	15.4788	237.22	98.317	175.297	-5.97562	-5.79012	-5.16321	-0.989924	-2.28329	-1.4068	Not Detected	Not Detected	Not Detected	Detected	Detected	Detected	0	NONMMUT022154	TTGTTACCTCATAAGGAAGCTCTGCGCTAAGTGATCACCCCAAGCTGTGTTTTGAAAGTC	14	+	105995651	105999668	NONMMUT022154	4018					NONMMUT022154						NONMMUG013738.2		1
NONMMUT068676	0.00765228	0.000668229	16.8403	up	31.7479	14.1264	18.2923	207.369	317.71	362.147	-4.12565	-5.30869	-4.92227	-1.18395	-0.59109	-0.360028	Not Detected	Not Detected	Not Detected	Detected	Detected	Detected	0	NONMMUT068676	AATAGCAGAGACATTGAAGTGCAGGACTCATCCAGCCCTGCTATTTTACTGCAGACCTAT	9	-	40141071	40273149	NONMMUT068676	342					NONMMUT068676;NONMMUT068677						NONMMUG042518.1		3
NONMMUT037725	0.0122469	0.00185655	16.7476	up	18.9294	14.0667	36.8421	209.193	504.977	265.65	-4.87168	-5.31481	-3.91215	-1.17131	0.0774136	-0.807079	Not Detected	Not Detected	Detected	Detected	Detected	Detected	0	NONMMUT037725	CACAGTGTACTTCAGACAAAGGGATCCCTTATCTTAGTATTGGATATTACCATATAGTTT	2	-	69345680	69347202	NONMMUT037725	392					NONMMUT037725						NONMMUG023294.1		3
uc.mouse.430	0.0027601	1.32513e-05	16.7167	up	53.0833	51.7346	59.2491	871.153	849.346	625.583	-3.38405	-3.43596	-3.22671	0.886778	0.827549	0.428595	Detected	Detected	Detected	Detected	Detected	Detected	0	uc.mouse.430	GCTGCTCAACCAAATTACCTTTGATATGTGACCTTTAATGTAATTACTGCAACATCAAAG	1	+	1000	8000	uc.mouse.430	213								uc.430+;uc.430-
NONMMUT022148	0.0101796	0.00127041	16.659	up	23.11	38.6117	64.0744	781.354	430.251	478.823	-4.58379	-3.85805	-3.11376	0.729829	-0.153623	0.0428856	Not Detected	Not Detected	Detected	Detected	Detected	Detected	0	NONMMUT022148	AATCTCAGAGATTCCGTAAACTCCATAAAGCGGTGATTCATGACAGAAGCAGGGACGCAA	14	+	105988766	105993121	NONMMUT022148	449					NONMMUT022148						NONMMUG013737.2		2
gi|755489117|ref|XR_883795.1|	0.00576969	0.000312178	16.5584	up	21.5479	45.4062	34.5102	419.941	571.645	388.87	-4.68476	-3.6242	-4.00649	-0.165963	0.256316	-0.257316	Not Detected	Detected	Detected	Detected	Detected	Detected	0	gi|755489117|ref|XR_883795.1|	TACCAGGCTTTCTGTGGTAACAATGCAGCAGTGATATTAAATGGCACTCGTGGTTGCTGA	17	+	4088689	4093418	gi|755489117|ref|XR_883795.1|	912	PREDICTED: Mus musculus RIKEN cDNA 8430430B14 gene (8430430B14Rik), transcript variant X2, ncRNA		gi|755489117|ref|XR_883795.1|;gi|755560164|ref|XR_877044.1|								78148	8430430B14Rik
NONMMUT069045	0.0227921	0.0055364	16.3782	up	15.1037	60.4624	14.7527	358.424	220.292	456.495	-5.19741	-3.21105	-5.23253	-0.394481	-1.11938	-0.0260082	Not Detected	Detected	Not Detected	Detected	Detected	Detected	0	NONMMUT069045	CTGTTTAGGTTCATCGTTTTAACCTTTCTGAAACAACAATGAAGAGAATAGAGGACTGAA	9	-	50206108	50209565	NONMMUT069045	657					NONMMUT069045						NONMMUG042749.2		2
NONMMUT017215	0.00691502	0.000515173	15.9875	up	8.04996	15.0353	15.8152	121.778	211.938	184.562	-6.10525	-5.21873	-5.13219	-1.95189	-1.17516	-1.3325	Not Detected	Not Detected	Not Detected	Detected	Detected	Detected	0	NONMMUT017215	TTCAGCCAAGCTAACACCAGGGGAAATACATGTTCTTATAGCATATGAATTCACATAATA	13	+	43713212	43716520	NONMMUT017215	3310					NONMMUT017215	ri|9530074I05|PX00114G11|3310					NONMMUG010822.2		1
NR_130994.1	0.00447989	0.000121561	15.9812	up	27.661	42.8185	32.8115	410.829	615.476	382.012	-4.32446	-3.70885	-4.07931	-0.197608	0.3629	-0.282989	Not Detected	Detected	Detected	Detected	Detected	Detected	0	NR_130994.1	ACCAGGCTTTCTGTGGTAACAATGCAGCAGTGATATTAAATGGCACTCGTGGTTAAAAAA	17	+	4078551	4093407	NR_130994.1	449				NR_130994.1	NONMMUT030895	ri|8430430B14|PX00025O16|435
NR_130173.1	0.0043178	0.000107907	15.6755	up	8.31293	8.40067	13.5152	124.758	154.542	114.824	-6.05888	-6.05851	-5.35892	-1.91702	-1.6308	-2.01718	Not Detected	Not Detected	Not Detected	Detected	Detected	Detected	0	NR_130173.1	AAAGTTATTTTTATAGTATTTTCCCTGGGGATTACAATTAAAGTATAATTTATAACATTC	2	-	4048288	4137734	NR_130173.1	2674		ENSMUST00000134921	gi|746817487|ref|NR_130173.1|	NR_130173.1	NONMMUT036796	ri|C230014O12|PX00173P04|2669					329387	C230014O12Rik
NONMMUT026115	0.0143074	0.00249998	15.5514	up	68.7462	25.7806	76.9743	450.642	868.263	798.566	-3.01103	-4.4408	-2.84913	-0.0641664	0.859329	0.780806	Detected	Not Detected	Detected	Detected	Detected	Detected	0	NONMMUT026115	GCCTTATGCCAGTAATGATGCAATTAAAATGTGAGAGTGTGAAGCTCTCTCTATAATAGC	16	-	29540565	29544945	NONMMUT026115	1404					NONMMUT026115;NONMMUT026114	ri|4631413J11|PX00011D04|1404;ri|4833406H12|PX00313D23|1045					NONMMUG016164.1		2
ri|9130004I05|PX00026I07|629	0.0173178	0.00347542	15.5442	up	8.15498	23.3947	19.3591	147.908	380.517	150.093	-6.08656	-4.58091	-4.84049	-1.67145	-0.330842	-1.63075	Not Detected	Not Detected	Not Detected	Detected	Detected	Detected	0	ri|9130004I05|PX00026I07|629	AGAGGGGCTTTTCTGAGAAATAGGATGCAAATTTCAACTAACGTAACATTTAGTGCCATT	16	-	3444452	3457415	ri|9130004I05|PX00026I07|629	629	contigs=6 ver=1 seqid=23107		gi|168823565|ref|NR_015373.1|	NR_015373.1		ri|9130004I05|PX00026I07|629
ri|2310043O21|ZX00040I11|622	0.00813399	0.00077592	15.2521	up	10.4881	8.73706	20.6966	127.362	205.469	156.588	-5.72355	-6.00187	-4.74411	-1.88722	-1.21988	-1.56963	Not Detected	Not Detected	Not Detected	Detected	Detected	Detected	0	ri|2310043O21|ZX00040I11|622	AGCCATGTCATTTGAACCCTTGGCTCTCTTCCTGACTAAATAAAGATTGCCTTTCCATCT	15	-	3584343	3629933	ri|2310043O21|ZX00040I11|622	622	contigs=2 ver=1 seqid=3825	ENSMUST00000185323	gi|367460042|ref|NR_045757.1|	NR_045757.1	NONMMUT023260	ri|2310043O21|ZX00040I11|622
NONMMUT033851	0.0120375	0.00179373	15.1192	up	35.1654	77.4376	59.8367	662.643	444.857	1163.37	-3.97815	-2.85405	-3.21248	0.492085	-0.105462	1.32363	Not Detected	Detected	Detected	Detected	Detected	Detected	0	NONMMUT033851	AGGCCTTCATGCTAGCTATCATCCTCATTTGCTGCTATTCCCATTGTGAATTCTGTGGAA	19	-	9684199	9695583	NONMMUT033851	257					NONMMUT033851						NONMMUG020787.2		2
gi|339895772|ref|NR_040421.1|	0.00244123	5.69295e-06	15.0386	up	64.6737	79.7715	80.9072	1026.3	976.809	862.382	-3.09913	-2.81121	-2.77724	1.12323	1.02927	0.891721	Detected	Detected	Detected	Detected	Detected	Detected	0	gi|339895772|ref|NR_040421.1|	AAATGTTTGCAGTGACATCAGTTTCTTTGAAACATCCCAAAGTCCATGGGGAGGGAGCAG	6	+	2699830	2707716	gi|339895772|ref|NR_040421.1|	1464	Mus musculus predicted gene 15401 (Gm15401), transcript variant 1, long non-coding RNA		gi|339895772|ref|NR_040421.1|	NR_040421.1		ri|1810035C01|ZX00155B02|928					100038714	Gm15401
gi|755486393|ref|XR_878804.1|	0.012187	0.00183717	15.0277	up	8.27608	8.39423	6.24462	159.769	117.614	47.7126	-6.06529	-6.05962	-6.47282	-1.56016	-2.02474	-3.28416	Not Detected	Not Detected	Not Detected	Detected	Detected	Detected	0	gi|755486393|ref|XR_878804.1|	GTTAATTCCTCAAGAAAAGATAAATCCAAGTGTGAGAATTTTCATCCAGGACAACACAAC	14	-	246157	259206	gi|755486393|ref|XR_878804.1|	2818	PREDICTED: Mus musculus uncharacterized LOC102642897 (LOC102642897), transcript variant X3, ncRNA		gi|755486393|ref|XR_878804.1|;gi|755486391|ref|XR_395871.2|;gi|755486392|ref|XR_395872.2|								102642897	LOC102642897
NONMMUT045320	0.00497741	0.00019074	14.9165	up	8.00472	8.15375	5.7998	105.414	113.669	63.8513	-6.11339	-6.10155	-6.57943	-2.16009	-2.07397	-2.86382	Not Detected	Not Detected	Not Detected	Detected	Detected	Detected	0	NONMMUT045320	CTTTCAATGCCAATTTATCTTAGCATGGAAACCCTCACTTGGCTTTATAAAACCTTAAAG	3	+	131762201	131763735	NONMMUT045320	1536					NONMMUT045320	ri|D230005K04|PX00187B10|1536					NONMMUG027968.2		1
gi|755501439|ref|XR_374934.2|	0.0155174	0.0028781	14.7355	up	25.3448	12.0549	11.4135	170.024	351.724	113.618	-4.45062	-5.53747	-5.60277	-1.47041	-0.444358	-2.03241	Not Detected	Not Detected	Not Detected	Detected	Detected	Detected	0	gi|755501439|ref|XR_374934.2|	ATCTGTTTGCTGTTCGAAGGACTCTTCCTGAGTAGTGTCTGAAAGCCTACCTGTTGATTG	2	-	1477814	1478808	gi|755501439|ref|XR_374934.2|	729	PREDICTED: Mus musculus predicted gene, 33947 (Gm33947), ncRNA		gi|755501439|ref|XR_374934.2|;gi|755472898|ref|XR_400163.2|								102637037	Gm33947
gi|755471316|ref|XR_884853.1|	0.0127577	0.00200855	14.3185	up	8.32973	8.10914	6.15543	183.141	72.8048	55.7455	-6.05597	-6.10947	-6.49358	-1.36319	-2.7167	-3.05968	Not Detected	Not Detected	Not Detected	Detected	Detected	Detected	0	gi|755471316|ref|XR_884853.1|	TCTGGTCATCACTCTTCAGCCTTTTTTAAGGAGGTGGACTGAAGAGAGAATAGCGTGTGT	1	-	2835700	2857961	gi|755471316|ref|XR_884853.1|	566	PREDICTED: Mus musculus predicted gene, 35993 (Gm35993), transcript variant X3, ncRNA		gi|755471316|ref|XR_884853.1|;gi|755471315|ref|XR_398824.2|;gi|755495098|ref|XR_387354.2|;gi|755495099|ref|XR_878503.1|								102639757	Gm35993
NONMMUT038102	0.00244123	5.63076e-06	13.8995	up	8.19286	8.15054	7.83128	96.3077	83.1646	106.769	-6.07987	-6.10212	-6.14619	-2.29042	-2.52476	-2.12211	Not Detected	Not Detected	Not Detected	Detected	Detected	Detected	0	NONMMUT038102	TACCCAAGGATCATGACTGACAACTTGTCAACATCACTATTGCTTATTTAATAAATGTGC	2	+	77889234	77907463	NONMMUT038102	676		ENSMUST00000145972			NONMMUT038102;NONMMUT038100						NONMMUG023536.2	4930440I19Rik	4
gi|755471333|ref|XR_398846.2|	0.00518833	0.000220341	13.5708	up	11.173	12.2497	17.2315	141.801	209.981	120.552	-5.6323	-5.51434	-5.00846	-1.73228	-1.18854	-1.94695	Not Detected	Not Detected	Not Detected	Detected	Detected	Detected	0	gi|755471333|ref|XR_398846.2|	CTTCACCATCGTTCCACTTGAGAACCATCTAGAAGATTTAAAAATAAATAAGCGTGCAGA	1	-	1860238	1862775	gi|755471333|ref|XR_398846.2|	2268	PREDICTED: Mus musculus predicted gene, 30104 (Gm30104), ncRNA		gi|755471333|ref|XR_398846.2|;gi|755495132|ref|XR_387378.2|		NONMMUT002570						102631883	Gm30104
gi|755501753|ref|XR_866864.1|	0.00314173	2.71237e-05	13.5557	up	158.958	127.89	176.928	1555.21	2010.29	1745.14	-1.80173	-2.13025	-1.64841	1.72289	2.07053	1.90867	Detected	Detected	Detected	Detected	Detected	Detected	0	gi|755501753|ref|XR_866864.1|	TAATTCTGTATTTGAGAGATAGCAACGAACAGTTTCCCCCTTGGAGACTGACAAGGTGCG	2	-	2899974	2907813	gi|755501753|ref|XR_866864.1|	2024	PREDICTED: Mus musculus predicted gene, 32057 (Gm32057), transcript variant X7, ncRNA		gi|755501753|ref|XR_866864.1|								102634484	Gm32057
NONMMUT037584	0.0120757	0.00180354	13.3752	up	8.48688	8.24968	6.15825	99.2905	142.592	44.3744	-6.029	-6.08468	-6.49291	-2.24642	-1.74691	-3.38881	Not Detected	Not Detected	Not Detected	Detected	Detected	Detected	0	NONMMUT037584	GAAGAATTCCTGCACAATATAGATTTTTGGCTCTTTTCCTTTGCCTACTCATCTTTCATC	2	-	62962242	62963839	NONMMUT037584	1598					NONMMUT037584	ri|A330077K01|PX00132N14|1598					NONMMUG023184.2		1
ri|9530094F19|PX00114L17|1835	0.0109563	0.00147674	13.2572	up	9.19382	13.2778	6.38397	91.742	172.345	69.9347	-5.91357	-5.39808	-6.44098	-2.36049	-1.4735	-2.73252	Not Detected	Not Detected	Not Detected	Detected	Detected	Detected	0	ri|9530094F19|PX00114L17|1835	AGAATTCTCTCCACGAAGGCGTCGTTTATCTCAGACCTTGAGACAGGGTGTGGATTTTTT	6	+	4544464	4558504	ri|9530094F19|PX00114L17|1835	1835	contigs=4 ver=1 seqid=39379					ri|9530094F19|PX00114L17|1835
NONMMUT020606	0.00386856	6.4776e-05	13.0551	up	8.10632	8.14285	5.84667	88.5908	66.8244	88.3322	-6.09519	-6.10348	-6.56782	-2.41092	-2.84036	-2.39559	Not Detected	Not Detected	Not Detected	Detected	Detected	Detected	0	NONMMUT020606	GCCAGCTCTGTTTATGAAATTCCTGATTGTCTCCAGAAACGAGAGGAAAGCTAAGTGCTT	14	-	47253702	47254163	NONMMUT020606	257					NONMMUT020606						NONMMUG012808.2		2
gi|755501752|ref|XR_375134.2|	0.00306496	2.24629e-05	12.8813	up	201.915	262.771	260.001	2627.18	3020.85	2262.42	-1.45663	-1.09135	-1.09306	2.4793	2.65808	2.28319	Detected	Detected	Detected	Detected	Detected	Detected	0	gi|755501752|ref|XR_375134.2|	GTCTTTTGGATCTGCATTCCCAGGGATACATCCAACCTTAGCCACACATTCTGTCTCATA	2	-	2901727	2915643	gi|755501752|ref|XR_375134.2|	1150	PREDICTED: Mus musculus predicted gene, 32057 (Gm32057), transcript variant X6, ncRNA		gi|755501752|ref|XR_375134.2|								102634484	Gm32057
ri|D630035F05|PX00197G17|2995	0.0147195	0.00263406	12.8397	up	17.2737	33.9843	54.9444	428.457	411.177	235.997	-5.00373	-4.04222	-3.33553	-0.136997	-0.219043	-0.977837	Not Detected	Not Detected	Detected	Detected	Detected	Detected	0	ri|D630035F05|PX00197G17|2995	TTCAAGACGGATGTGATTAGAATTTGCCTAGGGTAGCTTAAAAACACAATCCAGTGTTAG	5	+	1695972	1698959	ri|D630035F05|PX00197G17|2995	2995	contigs=47 ver=1 seqid=63557					ri|D630035F05|PX00197G17|2995
ENSMUST00000182231	0.00423439	9.88377e-05	12.647	up	40.6051	43.9273	44.3297	390.329	643.943	387.518	-3.77065	-3.67197	-3.64523	-0.271458	0.428129	-0.262341	Not Detected	Not Detected	Detected	Detected	Detected	Detected	0	ENSMUST00000182231	TGAGTGAATGGCAGTTGGACATGTTTTCTTTGTTGAACCCTCTTTGAGGCCTCTCAGAAG	12	+	109737702	109740061	ENSMUST00000182231	360	havana:known chromosome:GRCm38:12:109737702:109740061:1 gene:ENSMUSG00000097391 gene_biotype:lincRNA transcript_biotype:lincRNA	ENSMUST00000182231			NONMMUT015861						ENSMUSG00000097391	Mirg
NONMMUT061907	0.00369779	5.27754e-05	12.5847	up	9.387	9.12312	11.2545	133.346	99.478	88.1897	-5.88357	-5.93949	-5.623	-1.82098	-2.26635	-2.39792	Not Detected	Not Detected	Not Detected	Detected	Detected	Detected	0	NONMMUT061907	AATTAGAATTTCGGGACAGACATGGAAACTGGCCTACTTTTCTTCTTACCAGCCTGGCAC	7	+	73183304	73188414	NONMMUT061907	681					NONMMUT061907						NONMMUG038240.1		2
gi|755501841|ref|XR_866925.1|	0.00463374	0.000141452	12.5725	up	8.25059	7.90286	6.08022	57.8707	92.4211	89.705	-6.06974	-6.14664	-6.51131	-3.02524	-2.37251	-2.37334	Not Detected	Not Detected	Not Detected	Detected	Detected	Detected	0	gi|755501841|ref|XR_866925.1|	ACTCTAACTTTTACAACGTTGTTGCATTAAAGCGTCTTGATTACTAACCTCTTCCCCCCA	2	-	3076669	3077904	gi|755501841|ref|XR_866925.1|	1036	PREDICTED: Mus musculus uncharacterized LOC105244352 (LOC105244352), ncRNA		gi|755501841|ref|XR_866925.1|;gi|755473325|ref|XR_886363.1|								105244352	LOC105244352
NONMMUT048466	0.0170939	0.00340235	12.3248	up	37.7393	88.5436	105.54	636.568	1222.4	516.708	-3.87624	-2.6607	-2.39379	0.434167	1.35284	0.152744	Not Detected	Detected	Detected	Detected	Detected	Detected	0	NONMMUT048466	TGTTTCAGAACTTTCAAAACATCTGAGAACCTCCAGATGCTGTAAAATCACCACCACCAC	4	-	105761319	105777673	NONMMUT048466	624		ENSMUST00000130088			NONMMUT048466						NONMMUG030077.2	Gm12729	5
ri|K530008C04|PL00175M02|1406	0.00436999	0.000112827	12.1055	up	7.68625	7.61678	11.4818	78.3929	87.5193	105.841	-6.17196	-6.19983	-5.59416	-2.58735	-2.45113	-2.1347	Not Detected	Not Detected	Not Detected	Detected	Detected	Detected	0	ri|K530008C04|PL00175M02|1406	TGTATTTCACAGTTGTGTCTTAGACTGTCCCATTCATTCCAGTCTCTCTGTGTTGTCATT	1	-	2713253	2714658	ri|K530008C04|PL00175M02|1406	1406	contigs=40 ver=1 seqid=106066				NONMMUT000340	ri|K530008C04|PL00175M02|1406
NONMMUT029704	0.00790294	0.000720318	12.0759	up	9.24698	11.179	9.45459	154.306	109.067	62.2755	-5.90526	-5.64629	-5.87442	-1.61035	-2.13359	-2.89987	Not Detected	Not Detected	Not Detected	Detected	Detected	Detected	0	NONMMUT029704	GATAAAGTGCGGAGCCAATATTCTCCTGGAACTTCTGGTTTGTTTTTGTTGTTCAGTCTT	17	-	43281949	43294207	NONMMUT029704	10241					NONMMUT029704;NONMMUT029703;NONMMUT029705;NONMMUT029709;NONMMUT029710;NONMMUT029711						NONMMUG018354.2		3
NONMMUT038104	0.00358495	4.67497e-05	12.0563	up	8.27078	8.82577	11.5567	99.2794	83.9606	108.003	-6.06621	-5.98729	-5.58478	-2.24658	-2.51102	-2.10554	Not Detected	Not Detected	Not Detected	Detected	Detected	Detected	0	NONMMUT038104	CCAAGGATCATGACTGACAACTTGTCAACATCACTATTGCTTATTTAATAAATGTGCAGT	2	+	77900524	77907428	NONMMUT038104	928					NONMMUT038104						NONMMUG023536.2		2
NONMMUT040546	0.00293968	2.01625e-05	11.9858	up	187.121	207.676	161.902	1864.86	2194.94	1611.73	-1.56641	-1.43083	-1.77646	1.98485	2.19731	1.79393	Detected	Detected	Detected	Detected	Detected	Detected	0	NONMMUT040546	TCTTTGACATTATTCTCCTGAGCCTCAGGACATTCCTCCTGCTATCTGGCTGAAATCTCT	2	-	152581243	152583493	NONMMUT040546	1004					NONMMUT040546						NONMMUG025127.2		2
ri|D930050K13|PX00204E19|1846	0.00523361	0.000225404	11.9766	up	107.73	99.0556	91.4665	727.768	1429.97	981.191	-2.36296	-2.49885	-2.60026	0.62733	1.57911	1.07793	Detected	Detected	Detected	Detected	Detected	Detected	0	ri|D930050K13|PX00204E19|1846	ATTAGAAATAAGCATGGCCTTCCACCACTAAGCTCATTAAAGCTTGCACAATTGAGAACC	12	+	4762287	4764129	ri|D930050K13|PX00204E19|1846	1846	contigs=22 ver=1 seqid=60095				NONMMUT015796	ri|D930050K13|PX00204E19|1846
gi|755475375|ref|XR_401879.2|	0.0157691	0.00296241	11.9617	up	63.1988	80.3167	43.4686	431.809	1231.43	432.476	-3.13241	-2.80139	-3.67353	-0.125753	1.36346	-0.103987	Detected	Detected	Detected	Detected	Detected	Detected	0	gi|755475375|ref|XR_401879.2|	AGAAATCTGAAGGAACAAGTGTCTGCTGAAACGGACTCTCTGACAGTGACTTTGAAGTTT	4	-	1158994	1162802	gi|755475375|ref|XR_401879.2|	3217	PREDICTED: Mus musculus predicted gene, 30199 (Gm30199), ncRNA		gi|755475375|ref|XR_401879.2|;gi|755508853|ref|XR_376494.2|								102632021	Gm30199
NONMMUT054020	0.01559	0.00290099	11.896	up	7.96165	7.75752	9.90032	180.063	62.4315	55.7623	-6.12117	-6.17342	-5.80796	-1.38765	-2.93846	-3.05924	Not Detected	Not Detected	Not Detected	Detected	Detected	Detected	0	NONMMUT054020	TGCAGAATTACCACTTGCAATCCTGAATCTTACCTAGAAGAAGGCAGAAACTTCCAGAGC	5	+	115429838	115432306	NONMMUT054020	551					NONMMUT054020						NONMMUG033488.2		2
gi|755560274|ref|XR_385916.2|	0.00531206	0.000239283	11.6933	up	8.16146	8.2328	6.02631	80.9491	93.7822	51.9326	-6.08541	-6.08763	-6.52416	-2.54106	-2.35142	-3.16189	Not Detected	Not Detected	Not Detected	Detected	Detected	Detected	0	gi|755560274|ref|XR_385916.2|	TCCAAACCACATGAGTAAAGCACTTCTCTCTAATCCAAGAAACGAATTGCATGCTCACAT	17	-	3284350	3292222	gi|755560274|ref|XR_385916.2|	528	PREDICTED: Mus musculus predicted gene, 32465 (Gm32465), ncRNA		gi|755560274|ref|XR_385916.2|;gi|755489214|ref|XR_397776.2|								102635025	Gm32465
NONMMUT072302	0.0119397	0.00176196	11.6365	up	10.5882	18.5817	27.2477	244.642	163.899	128.289	-5.70985	-4.9132	-4.34737	-0.945474	-1.546	-1.8572	Not Detected	Not Detected	Not Detected	Detected	Detected	Detected	0	NONMMUT072302	CACCGGTAATCAAGTATTCTTTGCTGAATAGTCAGAGAGTGACTATTAAGTAAAAGGAAA	X	-	45238436	45239776	NONMMUT072302	1341					NONMMUT072302	ri|E330023H23|PX00212N17|1341					NONMMUG044824.2		1
NONMMUT054016	0.0169011	0.0033419	11.6043	up	7.97946	7.82473	5.85881	149.931	51.1412	45.3982	-6.11795	-6.16097	-6.56483	-1.65185	-3.22624	-3.3559	Not Detected	Not Detected	Not Detected	Detected	Detected	Detected	0	NONMMUT054016	ATTACCACTTGCAATCCTGAATCTTACCTAGAAGAAGGCAGAAACTTCCAGAGCGGTACC	5	+	115419906	115435836	NONMMUT054016	740					NONMMUT054016						NONMMUG033488.2	Gm13824	6
NONMMUT074039	0.00530649	0.00023681	11.5159	up	7.92539	8.08554	10.7509	109.781	63.3096	92.1871	-6.12775	-6.11367	-5.68905	-2.10152	-2.91831	-2.33397	Not Detected	Not Detected	Not Detected	Detected	Detected	Detected	0	NONMMUT074039	AACAGACTAGAAAAGAAAAGACTCTACAGTCAGAAAGCCATGCCTGGCTTCAGCTGGAAG	X	+	133645879	133647421	NONMMUT074039	1543					NONMMUT074039						NONMMUG045903.2	Gm15043	1
NONMMUT069774	0.0422141	0.0142935	11.3173	up	7.82768	37.2055	5.73478	93.6005	118.135	133.328	-6.14565	-3.91157	-6.5957	-2.33156	-2.01836	-1.80162	Not Detected	Not Detected	Not Detected	Detected	Detected	Detected	0	NONMMUT069774	ATCCTGAGGATGACCAACAGTTACCAGAAACCTAATCAGTGGAAGGACAGCTTTTCCCAT	9	-	68385724	68409986	NONMMUT069774	626					NONMMUT069774						NONMMUG043188.2		5
gi|755544515|ref|XR_382148.2|	0.0116683	0.00167867	11.2164	up	16.5922	18.8093	16.0382	202.909	247.772	85.5539	-5.06181	-4.89564	-5.11199	-1.21532	-0.94979	-2.4417	Not Detected	Not Detected	Not Detected	Detected	Detected	Detected	0	gi|755544515|ref|XR_382148.2|	GGTCTCAGTCATACAGTCGTAACTCCCTCTTAGCTTTACCATTGTCTGAATCTCCATCAA	13	-	3914553	3923670	gi|755544515|ref|XR_382148.2|	2211	PREDICTED: Mus musculus predicted gene, 34639 (Gm34639), transcript variant X1, ncRNA		gi|755544515|ref|XR_382148.2|;gi|755485036|ref|XR_394984.2|;gi|755485039|ref|XR_872543.1|;gi|755544518|ref|XR_873191.1|		NONMMUT016803	ri|9230009M19|PX00323L18|647					102637956	Gm34639
gi|755550245|ref|XR_875013.1|	0.00752335	0.000637208	11.0489	up	8.49491	15.7819	11.2348	143.608	111.322	77.3875	-6.02764	-5.14881	-5.62554	-1.71401	-2.10406	-2.58643	Not Detected	Not Detected	Not Detected	Detected	Detected	Detected	0	gi|755550245|ref|XR_875013.1|	GACCTATGGGCACTTTGTGTCCTAGGAGTGAACTTTGTTAGTTTGGTTTTATTTTTAAAT	15	-	1611322	1657430	gi|755550245|ref|XR_875013.1|	1016	PREDICTED: Mus musculus uncharacterized LOC102632231 (LOC102632231), transcript variant X4, ncRNA		gi|755550245|ref|XR_875013.1|;gi|755486876|ref|XR_879770.1|								102632231	LOC102632231
NONMMUT069770	0.0293559	0.00825022	11.0087	up	7.72804	28.519	5.70824	91.9373	111.653	99.5731	-6.16413	-4.29516	-6.60239	-2.35743	-2.09978	-2.22278	Not Detected	Not Detected	Not Detected	Detected	Detected	Detected	0	NONMMUT069770	CATAGATCCTGAGGATGACCAACAGTTACCAGAAACCTAATCAGTGGAAGGACAGCTTTT	9	-	68385724	68409986	NONMMUT069770	622					NONMMUT069770;NONMMUT069769						NONMMUG043188.2		4
gi|755490244|ref|XR_398435.2|	0.00316826	2.81944e-05	11.006	up	33.9551	32.2589	43.2731	358.822	365.663	293.285	-4.02868	-4.11739	-3.68004	-0.392878	-0.388288	-0.664304	Not Detected	Not Detected	Detected	Detected	Detected	Detected	0	gi|755490244|ref|XR_398435.2|	GCTTGTGTCTCATGAAGGAAGAGGAAGTTTAACCTTGAGATTAAAATCAATCAGATAACA	19	+	1383771	1389130	gi|755490244|ref|XR_398435.2|	1486	PREDICTED: Mus musculus predicted gene, 36493 (Gm36493), transcript variant X1, ncRNA		gi|755490244|ref|XR_398435.2|;gi|755564221|ref|XR_386761.2|								102640430	Gm36493
NONMMUT035809	0.00965687	0.0011493	10.9613	up	9.80236	8.93479	6.32079	99.2016	99.297	45.0729	-5.82111	-5.96958	-6.45533	-2.24771	-2.26898	-3.36627	Not Detected	Not Detected	Not Detected	Detected	Detected	Detected	0	NONMMUT035809	TAGCAGTATAGCCACCTAAGCAATAATGTATAGCCACTTATTTGAGAATAGTCAATCGAT	2	+	13594143	13596060	NONMMUT035809	886					NONMMUT035809	ri|1700007J08|ZX00036G10|886					NONMMUG022021.2		2
gi|755485468|ref|XR_874325.1|	0.00341489	3.57118e-05	10.6514	up	7.77077	7.79605	5.60478	58.3366	63.5423	67.4064	-6.15618	-6.16627	-6.62878	-3.01368	-2.91301	-2.78565	Not Detected	Not Detected	Not Detected	Detected	Not Detected	Detected	0	gi|755485468|ref|XR_874325.1|	CTGAGAGCTATGGCATTTAGCATAATTGATAATCTCACCACTCATCTATCAGATTTTAGA	13	-	4269943	4272196	gi|755485468|ref|XR_874325.1|	860	PREDICTED: Mus musculus uncharacterized LOC102642926 (LOC102642926), transcript variant X1, ncRNA		gi|755485468|ref|XR_874325.1|								102642926	LOC102642926
ri|F730001M23|PL00002F04|2626	0.0208396	0.00475047	10.5125	up	12.3628	18.8949	37.8214	294.999	124.495	170.192	-5.4863	-4.88909	-3.8743	-0.675439	-1.94272	-1.44944	Not Detected	Not Detected	Detected	Detected	Detected	Detected	0	ri|F730001M23|PL00002F04|2626	CCCTGCCAAGGACCATGAAAAGTAGAAATAAAAGAGAAATAATAGTCGTCAGTAAGAACT	6	+	662571	665196	ri|F730001M23|PL00002F04|2626	2626	contigs=34 ver=1 seqid=72935					ri|F730001M23|PL00002F04|2626
ri|D330026H24|PX00192P03|2386	0.00599306	0.000351226	10.5044	up	32.4126	30.7228	35.1442	327.539	198.642	379.664	-4.09575	-4.18778	-3.98022	-0.524483	-1.26863	-0.291884	Not Detected	Not Detected	Not Detected	Detected	Detected	Detected	0	ri|D330026H24|PX00192P03|2386	GCTTCAATAACCTAGCGACATTGTTTGTATAATGCCGATATTTGCTTTTTCTTCCCAAAT	10	-	2445363	2447748	ri|D330026H24|PX00192P03|2386	2386	contigs=56 ver=1 seqid=57283				NONMMUT071612;NONMMUT071613	ri|D330026H24|PX00192P03|2386;ri|F630209H11|PM00026A03|1261
ri|B930045J19|PX00744D18|1353	0.00885567	0.000950657	10.4301	up	7.95561	7.80929	5.82162	88.8635	73.5353	38.2441	-6.12227	-6.16382	-6.57401	-2.40648	-2.70229	-3.6033	Not Detected	Not Detected	Not Detected	Detected	Detected	Detected	0	ri|B930045J19|PX00744D18|1353	CAAAACTGTAGCTTGTTGGAGATCATTCCAAGTTAGTATATGCCCAGTCTAATGCTAAGT	6	+	2978076	2979427	ri|B930045J19|PX00744D18|1353	1353	contigs=123 ver=1 seqid=109356					ri|B930045J19|PX00744D18|1353
gi|755544943|ref|XR_382280.2|	0.0133261	0.00217772	10.4005	up	7.96529	7.92499	5.89684	39.7645	55.6836	115.172	-6.12051	-6.14261	-6.55549	-3.5666	-3.10348	-2.01281	Not Detected	Not Detected	Not Detected	Not Detected	Detected	Detected	0	gi|755544943|ref|XR_382280.2|	TGGATTTCTGACTATCCAGCCTCCTAAGATTAAGAAATGGACGTCTGAGGGAGAAGATGA	13	-	4050589	4062749	gi|755544943|ref|XR_382280.2|	1015	PREDICTED: Mus musculus predicted gene, 33489 (Gm33489), transcript variant X1, ncRNA		gi|755544943|ref|XR_382280.2|;gi|755485219|ref|XR_395102.2|;gi|755485222|ref|XR_873786.1|;gi|755544946|ref|XR_873328.1|		NONMMUT017242	ri|I920081D13|PL00063H14|674					102636424	Gm33489
ri|2900093J09|ZX00149E05|1342	0.00425944	0.000102006	10.2979	up	9.04118	8.81315	6.68794	86.2873	72.2946	56.811	-5.93773	-5.98936	-6.37387	-2.44893	-2.72684	-3.03236	Not Detected	Not Detected	Not Detected	Detected	Detected	Detected	0	ri|2900093J09|ZX00149E05|1342	ACTAACATTAAACACCTTACCAGTGTGCCTTTGGTACAAGCTATTCCCTGGAGATCCACT	18	-	621067	622408	ri|2900093J09|ZX00149E05|1342	1342	contigs=50 ver=1 seqid=70234				NONMMUT031739	ri|2900093J09|ZX00149E05|1342
NONMMUT044074	0.00692264	0.000517577	10.1322	up	371.07	194.59	379.97	2744.84	2415.23	2621.51	-0.578688	-1.52472	-0.545695	2.5425	2.33528	2.49572	Detected	Detected	Detected	Detected	Detected	Detected	0	NONMMUT044074	GGAAAACCATCTTGTGGTGAGTTATCATTGCAGATTCTACCTGAATCAGATTTTTGAAAT	3	-	92052036	92052514	NONMMUT044074	481					NONMMUT044074;NONMMUT044072	ri|A230023O07|PX00692F21|481					NONMMUG027195.2		1
gi|755490246|ref|XR_398436.2|	0.00425751	0.000101602	10.0131	up	31.5696	42.525	51.3842	347.308	383.654	316.514	-4.13378	-3.71878	-3.43218	-0.439931	-0.318997	-0.554336	Not Detected	Not Detected	Detected	Detected	Detected	Detected	0	gi|755490246|ref|XR_398436.2|	TGTTGCTTGTGTCTCATGAAGGAAGAGGAAGTTTAACCTTGAGATTAAAATCAATCAGAT	19	+	1383771	1389130	gi|755490246|ref|XR_398436.2|	1146	PREDICTED: Mus musculus predicted gene, 36493 (Gm36493), transcript variant X3, ncRNA		gi|755490246|ref|XR_398436.2|;gi|755564223|ref|XR_386762.2|								102640430	Gm36493
gi|755488190|ref|XR_883135.1|	0.00453361	0.000128945	9.96807	up	8.06479	8.09169	5.97708	49.0071	65.2552	73.5654	-6.1026	-6.11258	-6.536	-3.26509	-2.87464	-2.65951	Not Detected	Not Detected	Not Detected	Detected	Detected	Detected	0	gi|755488190|ref|XR_883135.1|	GTTCTCCCCCAGTTAAAGTTTTCAAAATTACATCTACATAGGATTTTATCTTAGACCGCT	16	-	3715004	3717143	gi|755488190|ref|XR_883135.1|	1301	PREDICTED: Mus musculus uncharacterized LOC105246124 (LOC105246124), transcript variant X2, ncRNA		gi|755488190|ref|XR_883135.1|;gi|755554729|ref|XR_876124.1|								105246124	LOC105246124
NONMMUT020189	0.00861113	0.000886526	9.87769	up	53.8433	40.2628	65.8408	435.93	642.919	298.894	-3.36354	-3.79764	-3.07452	-0.11205	0.425834	-0.63697	Detected	Not Detected	Detected	Detected	Detected	Detected	0	NONMMUT020189	CTGTGCACAGACATATTCCACCACCCTGTTTCTGCTGTAGAGGAACAAATAAATATTTTC	14	+	30824461	30827371	NONMMUT020189	2912					NONMMUT020189	ri|A130057H05|PX00123J12|2912					NONMMUG012525.2		1
NONMMUT022146	0.00826316	0.000811511	9.8488	up	92.1053	134.956	163.186	1531.93	851.327	904.833	-2.58903	-2.05267	-1.76506	1.70113	0.830911	0.961045	Detected	Detected	Detected	Detected	Detected	Detected	0	NONMMUT022146	TCATGACAGAAGCAGGGACGCAACTTCGACCAGTTGTGCTGTGATTTAGAATTCTTAGCT	14	+	105988766	105993121	NONMMUT022146	730					NONMMUT022146						NONMMUG013737.2		3
gi|755473219|ref|XR_400366.2|	0.00239482	8.07741e-07	9.83173	up	112.231	124.285	111.387	971.377	1027.7	900.738	-2.30391	-2.17151	-2.31599	1.04388	1.10254	0.954502	Detected	Detected	Detected	Detected	Detected	Detected	0	gi|755473219|ref|XR_400366.2|	TTTGTCATTTTTCTGTGGGCACTAAAGCTCAGTATTGGGGACGTGTATAGAAAGGCAGCT	2	-	2900528	2907813	gi|755473219|ref|XR_400366.2|	1433	PREDICTED: Mus musculus predicted gene, 32057 (Gm32057), transcript variant X1, ncRNA		gi|755473219|ref|XR_400366.2|;gi|755473221|ref|XR_400368.2|;gi|755473222|ref|XR_886306.1|;gi|755501754|ref|XR_375135.2|								102634484	Gm32057
ri|A630047H19|PX00146O23|2474	0.0106479	0.00139347	9.72681	up	21.9781	40.5837	43.7541	246.974	412.388	214.737	-4.65624	-3.78619	-3.66409	-0.931787	-0.2148	-1.11404	Not Detected	Not Detected	Detected	Detected	Detected	Detected	0	ri|A630047H19|PX00146O23|2474	AAGGAGGCCAAAGAGCTCTTCCTGGGTTTACTATTTTACAACTTCTATCTACTTAAAAAA	6	+	3664355	3666829	ri|A630047H19|PX00146O23|2474	2474	contigs=58 ver=1 seqid=37151				NONMMUT058278	ri|A630047H19|PX00146O23|2474
NONMMUT060641	0.00924586	0.00104771	9.67675	up	46.943	52.9483	37.4046	575.343	370.115	240.917	-3.5614	-3.4025	-3.89029	0.288274	-0.370831	-0.948073	Detected	Detected	Detected	Detected	Detected	Detected	0	NONMMUT060641	CTTGTTCAAGACCCCAACCTGGAAAGGGTAAGGCCGCTATTTTATATTTTATCCTTTTTT	7	-	31895585	31896028	NONMMUT060641	351					NONMMUT060641						NONMMUG037691.1		2
gi|755485221|ref|XR_395104.2|	0.0073292	0.000600606	9.49179	up	7.95458	8.31913	6.8389	41.9505	62.9909	89.1877	-6.12245	-6.07258	-6.34167	-3.48939	-2.92559	-2.38169	Not Detected	Not Detected	Not Detected	Not Detected	Detected	Detected	0	gi|755485221|ref|XR_395104.2|	ATTTCTGACTATCCAGCCTCCTAAGATTAAGAAATGGACGTCTGAGGGAGAAGATGAGGG	13	-	4050822	4085134	gi|755485221|ref|XR_395104.2|	555	PREDICTED: Mus musculus predicted gene, 33489 (Gm33489), transcript variant X3, ncRNA		gi|755485221|ref|XR_395104.2|;gi|755544945|ref|XR_382282.2|								102636424	Gm33489
NONMMUT052674	0.0162952	0.00312357	9.46975	up	13.9651	12.4187	12.9514	91.7432	207.419	61.0417	-5.31048	-5.49457	-5.4204	-2.36047	-1.20626	-2.92874	Not Detected	Not Detected	Not Detected	Detected	Detected	Detected	0	NONMMUT052674	CTAGAAATGGAACTCAAACAGGCTGCCAAACTATAGAAACCGTGTACAAGGACCTATGCG	5	+	72800683	72801196	NONMMUT052674	514					NONMMUT052674						NONMMUG032707.2	Gm19560	1
NONMMUT017717	0.0050008	0.000194604	9.43181	up	163.018	104.156	173.374	1089.21	1108.43	1245.83	-1.76535	-2.42642	-1.67769	1.20906	1.21165	1.42243	Detected	Detected	Detected	Detected	Detected	Detected	0	NONMMUT017717	TAAAATGTCCGTTCACTGGAGTGAGAAGACTGCAAATCTCTCGTAGAAAGCAGCCTCTGT	13	+	56849223	56853897	NONMMUT017717	384					NONMMUT017717						NONMMUG011109.2		3
gi|755486784|ref|XR_879655.1|	0.00708015	0.000550369	9.419	up	112.679	142.948	216.006	1181.18	1517.82	987.543	-2.29817	-1.96967	-1.36051	1.32601	1.66513	1.08724	Detected	Detected	Detected	Detected	Detected	Detected	0	gi|755486784|ref|XR_879655.1|	GGTCATCAATGTGACCTGTCTGGACATTCTCTGAAGTAATTGAGTGACTCGAAAGCTTAC	14	-	4876660	4956022	gi|755486784|ref|XR_879655.1|	594	PREDICTED: Mus musculus uncharacterized LOC105245855 (LOC105245855), ncRNA		gi|755486784|ref|XR_879655.1|;gi|755550050|ref|XR_874953.1|		NONMMUT022339						105245855	LOC105245855
NONMMUT000825	0.00458997	0.000135446	9.40795	up	68.0636	52.0557	44.1214	463.32	483.469	353.884	-3.02543	-3.42703	-3.65203	-0.024138	0.0146221	-0.393329	Detected	Detected	Detected	Detected	Detected	Detected	0	NONMMUT000825	TACAGGACTTGGTTCTGTCCTTCTATCATGTAAGTTTGGGGAACTGGACTCAGATCACCA	1	-	46934048	46937917	NONMMUT000825	3874					NONMMUT000825	ri|B930088G07|PX00166H04|3874					NONMMUG000558.2		1
gi|755476819|ref|XR_888678.1|	0.0222598	0.00531165	9.40099	up	7.96901	7.67302	5.76042	122.6	34.8895	41.6635	-6.11984	-6.18922	-6.58926	-1.94219	-3.77794	-3.47975	Not Detected	Not Detected	Not Detected	Detected	Not Detected	Detected	0	gi|755476819|ref|XR_888678.1|	CACAATGTTTCCACTACCCTTTTACCCTACTATCTTTGTGGGTAGACAGGCTCTAGATCC	5	+	83653	95872	gi|755476819|ref|XR_888678.1|	2223	PREDICTED: Mus musculus HNF1 homeobox A, opposite strand 1 (Hnf1aos1), transcript variant X1, ncRNA		gi|755476819|ref|XR_888678.1|;gi|755476820|ref|XR_402842.2|;gi|755476821|ref|XR_888679.1|;gi|755513933|ref|XR_878699.1|;gi|755513934|ref|XR_878700.1|		NONMMUT054015						102638537	Hnf1aos1
NONMMUT074067	0.00376203	5.83344e-05	9.38043	up	7.84126	7.94645	5.78165	62.9499	59.2676	48.5357	-6.14315	-6.1387	-6.58395	-2.90387	-3.01349	-3.25949	Not Detected	Not Detected	Not Detected	Detected	Detected	Detected	0	NONMMUT074067	AAATGTTCAATTCAATATATTATCAATCCCTGAGTCTCCAATGGCAATGTTTATGTGTTT	X	-	136188833	136189156	NONMMUT074067	324					NONMMUT074067						NONMMUG045925.2	Gm24380	1
ri|G930038L05|PK00005G14|878	0.00941547	0.00109029	9.34357	up	8.31672	9.03543	6.38542	39.4124	92.818	65.1564	-6.05822	-5.95342	-6.44065	-3.57942	-2.36633	-2.83463	Not Detected	Not Detected	Not Detected	Not Detected	Detected	Detected	0	ri|G930038L05|PK00005G14|878	GTTCCTAATGCGTGATTAGATCTCTTTTATCTAGTTTTTAATGGAGTCTGTTTAACTGGC	6	+	2121687	2127149	ri|G930038L05|PK00005G14|878	878	contigs=26 ver=1 seqid=106389				NONMMUT057541;NONMMUT057542	ri|G930038L05|PK00005G14|878
ri|D830041I17|PX00200C11|1526	0.00942192	0.00109242	9.29279	up	58.8782	99.9094	115.716	779.538	503.815	846.993	-3.23457	-2.48647	-2.26099	0.726472	0.0740926	0.865745	Detected	Detected	Detected	Detected	Detected	Detected	0	ri|D830041I17|PX00200C11|1526	GCTCTGGCACCTTACTCTTAGAGCCATTATCAGGTTTTAATAAATGAGTAAATAACTGGC	6	+	1337504	1349844	ri|D830041I17|PX00200C11|1526	1526	contigs=67 ver=1 seqid=46163				NONMMUT057268	ri|D830041I17|PX00200C11|1526
ri|D230050J22|PX00190F21|2972	0.00342933	3.60117e-05	9.27371	up	39.7467	31.0181	36.9359	264.663	333.61	250.488	-3.80147	-4.17398	-3.90849	-0.831994	-0.52064	-0.891863	Detected	Not Detected	Detected	Detected	Detected	Detected	0	ri|D230050J22|PX00190F21|2972	GCTTAGTGCTCAGCTTTGCTGTAGGTAGAGAATTAAGTGAATTAATATTTGCAGTATCAA	12	-	221019	237577	ri|D230050J22|PX00190F21|2972	2972	contigs=33 ver=1 seqid=71568				NONMMUT014406;NONMMUT014407	ri|D230050J22|PX00190F21|2972
gi|568896480|ref|XR_406079.1|	0.00376203	5.8353e-05	9.20659	up	7.85452	7.99197	9.92875	57.245	65.4974	78.9946	-6.14071	-6.13046	-5.80382	-3.04093	-2.86929	-2.55678	Not Detected	Not Detected	Not Detected	Detected	Detected	Detected	0	gi|568896480|ref|XR_406079.1|	TTTCCAAACTGTGTATTCTAGTAGTAAATGCCACACCTTAGGCACTCTGAGCCCACGAGA	9	-	4957372	4961989	gi|568896480|ref|XR_406079.1|	718	PREDICTED: Mus musculus predicted gene, 30448 (Gm30448), transcript variant X1, ncRNA		gi|568896480|ref|XR_406079.1|;gi|568964483|ref|XR_379919.1|								102632354	Gm30448
NONMMUT000272	0.00314173	2.65265e-05	9.09229	up	23.1963	25.3786	30.7517	188.666	230.306	190.708	-4.57842	-4.46348	-4.17284	-1.32031	-1.05525	-1.28524	Not Detected	Not Detected	Detected	Detected	Detected	Detected	0	NONMMUT000272	TGAGCAAGATTTAAATTCTCCATCTCTACCTTACTCAGAGTTAAACCCTGCCCCTTGAAC	1	-	17985447	18048856	NONMMUT000272	1192					NONMMUT000272						NONMMUG000187.2		3
ri|F830112A13|PL00017D14|1291	0.00829143	0.000817407	9.0377	up	17.0703	21.8947	38.1026	198.537	171.787	187.702	-5.02082	-4.67651	-3.86362	-1.24674	-1.47818	-1.30816	Not Detected	Not Detected	Detected	Detected	Detected	Detected	0	ri|F830112A13|PL00017D14|1291	ACTTACAAAACCTCTGGATTACAGCATAAGCAGTGGGGAATTCTAAAGTGCTTTGCGGGA	6	+	2722319	2723599	ri|F830112A13|PL00017D14|1291	1291	contigs=23 ver=1 seqid=72100				NONMMUT057448	ri|F830112A13|PL00017D14|1291
NONMMUT036667	0.017587	0.00357553	9.0111	up	31.7446	22.6188	74.0232	259.621	305.617	298.482	-4.1258	-4.62957	-2.90553	-0.859742	-0.647079	-0.638962	Not Detected	Not Detected	Detected	Detected	Detected	Detected	0	NONMMUT036667	AACAGATCTACTTTTCCTCCTGGCAGATCTGATGTCTTTAAAGAGGATGATGGAGAAGCT	2	+	31824840	31826675	NONMMUT036667	726					NONMMUT036667						NONMMUG022563.1		2
gi|755487625|ref|XR_396679.2|	0.00624244	0.000394065	8.97945	up	8.7032	8.58725	12.0928	53.8528	79.4066	93.183	-5.99269	-6.02682	-5.51936	-3.12905	-2.59147	-2.31847	Not Detected	Not Detected	Not Detected	Detected	Detected	Detected	0	gi|755487625|ref|XR_396679.2|	CAAGGTGTTCTTGGCATTATTATGGTACATAAGTCTTGTCACAAACTAATGAAAACGTTG	15	+	1913706	1928418	gi|755487625|ref|XR_396679.2|	572	PREDICTED: Mus musculus predicted gene, 32564 (Gm32564), transcript variant X1, ncRNA		gi|755487625|ref|XR_396679.2|;gi|755552864|ref|XR_384399.2|								102635155	Gm32564
NONMMUT057545	0.00987662	0.00119714	8.97732	up	8.40592	7.81588	6.06977	37.731	90.0061	51.7369	-6.04283	-6.16261	-6.51379	-3.64233	-2.41071	-3.16734	Not Detected	Not Detected	Not Detected	Detected	Detected	Detected	0	NONMMUT057545	TCCTAAATTAGGATCAATACAAGGGTTTAGAATACAAAGCACACTTGAAAAGCACCATCT	6	-	82000703	82002608	NONMMUT057545	1907					NONMMUT057545	ri|4930520C16|PX00640K15|1907					NONMMUG035745.2		1
NONMMUT041010	0.00680232	0.000494751	8.92226	up	7.74845	7.64055	5.71023	45.2618	77.6551	41.6015	-6.16033	-6.19534	-6.60189	-3.37978	-2.62365	-3.4819	Not Detected	Not Detected	Not Detected	Detected	Detected	Detected	0	NONMMUT041010	CTGAAAACCACCTCTAATGTTATCTACATACAATCTCTCTTGCACCAGGTCATTTCTTTT	2	-	163357445	163367447	NONMMUT041010	2237					NONMMUT041010						NONMMUG025414.2		2
NONMMUT030637	0.00503389	0.000197759	8.91975	up	19.4794	14.8855	16.836	158.284	139.767	95.3645	-4.83036	-5.23318	-5.04196	-1.57363	-1.77577	-2.28508	Not Detected	Not Detected	Not Detected	Detected	Detected	Detected	0	NONMMUT030637	CACAGTTGTCTTTCAGTCAATCAAAATTGTCAACTCGATTAATAAATCTTTGACCCGAAG	17	-	74919000	74927170	NONMMUT030637	930					NONMMUT030637						NONMMUG018885.2		4
ri|5330411G14|PX00643E15|1907	0.00472124	0.000158509	8.82063	up	428.518	630.515	555.74	3654.92	5030.68	3412.91	-0.371026	0.171371	0.00283184	2.95562	3.39388	2.87633	Detected	Detected	Detected	Detected	Detected	Detected	0	ri|5330411G14|PX00643E15|1907	ATGGCCCAACAGCACAGTCAAGGAAGCTAAACAGGGAATTGGATTAGTTTAATGGAATTT	12	+	4842779	4846502	ri|5330411G14|PX00643E15|1907	1907	contigs=46 ver=1 seqid=67444	ENSMUST00000181496			NONMMUT015862	ri|5330411G14|PX00643E15|1907
NONMMUT012102	0.008533	0.000866934	8.82048	up	15.9386	8.16766	16.7323	90.7363	112.147	89.4552	-5.11978	-6.09909	-5.05088	-2.3764	-2.09342	-2.37737	Not Detected	Not Detected	Not Detected	Detected	Detected	Detected	0	NONMMUT012102	AAGAGCCATTGCAATGCAAACCCCATGCAGATAACATGTACACCAGGTTCCATGTATGCA	11	+	101817372	101819761	NONMMUT012102	612					NONMMUT012102						NONMMUG007654.2		2
ri|1700049E15|ZX00075G02|922	0.0544176	0.0207501	8.79258	up	32.1258	33.5119	33.1536	107.733	775.756	176.788	-4.10858	-4.06241	-4.06434	-2.12869	0.6968	-1.39458	Not Detected	Not Detected	Not Detected	Detected	Detected	Detected	0	ri|1700049E15|ZX00075G02|922	CACAGAGAGGGCATGTTCTCTTCCCCCTTTGGATTTTTCAATACACTCAATTTCATGAAC	6	+	2835240	2847373	ri|1700049E15|ZX00075G02|922	922	contigs=2 ver=1 seqid=13229	ENSMUST00000152737	gi|295444822|ref|NR_033636.1|	NR_033636.1	NONMMUT059547;NONMMUT059548;NONMMUT059550	ri|1700049E15|ZX00075G02|922
NR_045155.1	0.0123511	0.00188961	8.79126	up	9.25619	12.7897	8.54924	115.694	81.1642	44.5958	-5.90382	-5.4521	-6.01964	-2.02584	-2.55989	-3.38163	Not Detected	Not Detected	Not Detected	Detected	Detected	Detected	0	NR_045155.1	TTTCATGTCTTCTTTTGTGTGTGACTTACTCAGTCTAAGGTAAAGGAACCCAAGCTGGGC	17	-	3186040	3198290	NR_045155.1	1538			gi|347446724|ref|NR_045155.1|	NR_045155.1	NONMMUT029706	ri|E130008D07|PX00207L20|1516					545207	E130008D07Rik
ri|1110055C04|R000018F03|937	0.00362833	5.04384e-05	8.77705	up	50.0532	50.5581	57.846	374.86	488.04	329.466	-3.46885	-3.46915	-3.26129	-0.329796	0.0281978	-0.496476	Detected	Detected	Detected	Detected	Detected	Detected	0	ri|1110055C04|R000018F03|937	GGAAGAGATATAGCTCCCTAAAATGAAGAAACGATGCAGAGGTTATATGTGTATTTGGGG	11	+	856305	857240	ri|1110055C04|R000018F03|937	937	contigs=2 ver=1 seqid=1915				NONMMUT010061	ri|1110055C04|R000018F03|937
ri|D330040O14|PX00192K18|779	0.0100115	0.0012304	8.62455	up	15.2143	8.35272	17.3366	112.563	106.106	72.0632	-5.18688	-6.06677	-4.99968	-2.06542	-2.1733	-2.68927	Not Detected	Not Detected	Not Detected	Detected	Detected	Detected	0	ri|D330040O14|PX00192K18|779	TATTCACATTCCAAGTGAGCTTAGTGGTGTATGTCTATGATCTCAATACATAAGAAGTTG	14	-	26908	27686	ri|D330040O14|PX00192K18|779	779	contigs=61 ver=1 seqid=57245				NONMMUT020952	ri|D330040O14|PX00192K18|779
NR_102319.1	0.00907724	0.00100692	8.60012	up	55.101	59.7634	104.037	687.039	452.639	426.735	-3.33023	-3.22783	-2.41448	0.544243	-0.0804413	-0.123266	Detected	Detected	Detected	Detected	Detected	Detected	0	NR_102319.1	ACTCCATGGGTTTTATTTTGTATTTATGGTGAGGGTCGGGGGAGAAAGCACAAGAAGTTA	14	+	694548	698928	NR_102319.1	1082			gi|460417337|ref|NR_102319.1|	NR_102319.1	NONMMUT022145						380930	9330188P03Rik
gi|755518472|ref|XR_869522.1|	0.00854909	0.000871759	8.55938	up	13.4299	12.1566	6.36221	78.2138	66.2511	76.5491	-5.36686	-5.52534	-6.44591	-2.59065	-2.85279	-2.60215	Not Detected	Not Detected	Not Detected	Detected	Detected	Detected	0	gi|755518472|ref|XR_869522.1|	ACGAGTTGAGAAATGCTTACTGACGTAATTAAAATGGAGAGACAAATGCTATTCTCAGCT	6	+	2838144	2845734	gi|755518472|ref|XR_869522.1|	297	PREDICTED: Mus musculus uncharacterized LOC105242805 (LOC105242805), ncRNA		gi|755518472|ref|XR_869522.1|;gi|755478221|ref|XR_862158.1|								105242805	LOC105242805
gi|755472610|ref|XR_885917.1|	0.0092556	0.00105048	8.51622	up	24.2864	11.0524	16.9172	124.916	140.909	97.0346	-4.51216	-5.66273	-5.03502	-1.91519	-1.76404	-2.26003	Not Detected	Not Detected	Not Detected	Detected	Detected	Detected	0	gi|755472610|ref|XR_885917.1|	CCAACAAAAGAAAATAACAAGTCTTGAAAGCGTGCTTGAAAAGCAAGCATGATAGACTGG	2	+	851852	862630	gi|755472610|ref|XR_885917.1|	1642	PREDICTED: Mus musculus predicted gene 13657 (Gm13657), transcript variant X1, ncRNA		gi|755472610|ref|XR_885917.1|;gi|755472616|ref|XR_885922.1|;gi|755472617|ref|XR_885923.1|;gi|755472618|ref|XR_885924.1|;gi|755472619|ref|XR_885925.1|;gi|755501140|ref|XR_866477.1|;gi|755501145|ref|XR_866482.1|;gi|755501146|ref|XR_866483.1|;gi|755501147|ref|XR_866484.1|;gi|755501148|ref|XR_866485.1|								102638051	Gm13657
ri|3110093I08|ZX00149H06|856	0.00370583	5.32413e-05	8.49831	up	8.14354	8.25988	7.4206	68.7069	47.2655	57.4478	-6.08858	-6.08289	-6.2239	-2.77762	-3.33994	-3.01628	Not Detected	Not Detected	Not Detected	Detected	Not Detected	Detected	0	ri|3110093I08|ZX00149H06|856	GACTCTTAGTAATTCCCCTAAATGAAGACGTTTTGTTAACATTAGGAAAAGAAGAGTTCC	13	+	4330728	4343050	ri|3110093I08|ZX00149H06|856	856	contigs=19 ver=1 seqid=75255					ri|3110093I08|ZX00149H06|856
NONMMUT038086	0.0288388	0.0080226	8.4844	up	10.486	13.7002	34.0957	107.653	200.509	84.3986	-5.72385	-5.35289	-4.02392	-2.12976	-1.25514	-2.46131	Not Detected	Not Detected	Not Detected	Detected	Detected	Detected	0	NONMMUT038086	GGGTCACTATTGTCAACTTTCGAAATGTCTTACATGCTGTGTCTGTTTTTAAGGGCTTAT	2	-	77339760	77541436	NONMMUT038086	2305					NONMMUT038086	ri|C130013B13|PX00167D12|2305					NONMMUG023526.1		2
NONMMUT017718	0.0016952	1.52168e-07	8.35569	up	146.569	140.287	145.197	977.247	1060.85	1023.06	-1.9188	-1.99678	-1.93356	1.05257	1.14835	1.13821	Detected	Detected	Detected	Detected	Detected	Detected	0	NONMMUT017718	TTGACCTGAAATGTCTGTGTTGAAAGTCCCACGAGGTCCAAAATGGTTTTTGGGAGACTC	13	+	56849363	56854528	NONMMUT017718	488					NONMMUT017718						NONMMUG011109.2		3
ri|F430213J04|PS00002B06|2204	0.00314173	2.7526e-05	8.34653	up	8.66963	8.39813	6.54148	50.5224	58.4919	57.0679	-5.99827	-6.05895	-6.40582	-3.22115	-3.03249	-3.02586	Not Detected	Not Detected	Not Detected	Detected	Detected	Detected	0	ri|F430213J04|PS00002B06|2204	TCCTGTTCTAGGATTCCTAGCCAGTAAGACAAGAAAAATAAATCACAACTTATAAGAGGG	11	-	3022922	3025123	ri|F430213J04|PS00002B06|2204	2204	contigs=74 ver=1 seqid=72406					ri|F430213J04|PS00002B06|2204
ri|5330438J02|PX00643K18|926	0.00875907	0.00092888	8.34034	up	9.96514	21.6269	12.6993	115.76	98.5108	84.7927	-5.79735	-4.69426	-5.44875	-2.025	-2.28045	-2.45459	Not Detected	Not Detected	Not Detected	Detected	Detected	Detected	0	ri|5330438J02|PX00643K18|926	AGCATGCAGAACACCTTGGTGGTTTTTATTTGGAGCTTAATATGCAGATATTCGTTCAAC	6	+	399439	400363	ri|5330438J02|PX00643K18|926	926	contigs=2 ver=1 seqid=63940				NONMMUT055816	ri|5330438J02|PX00643K18|926
gi|755513160|ref|XR_389430.2|	0.0405372	0.0134661	8.33125	up	19.5203	8.94704	7.06264	151.437	75.7885	37.8461	-4.82733	-5.96761	-6.29523	-1.63743	-2.65875	-3.61839	Not Detected	Not Detected	Not Detected	Detected	Detected	Not Detected	0	gi|755513160|ref|XR_389430.2|	TTCTGAAGCCTGAACATTTTTCTAAGATGAAGAGTGTAAAAGGATAGGTAAGAACACACC	5	+	1803444	1806334	gi|755513160|ref|XR_389430.2|	1412	PREDICTED: Mus musculus RIKEN cDNA 9430085M18 gene (9430085M18Rik), transcript variant X4, ncRNA		gi|755513160|ref|XR_389430.2|;gi|755476630|ref|XR_402702.2|								77361	9430085M18Rik
NONMMUT003765	0.00544443	0.000260617	8.28488	up	172.739	105.059	166.352	952.937	973.932	1126.45	-1.68178	-2.41396	-1.73734	1.01623	1.02502	1.27711	Detected	Detected	Detected	Detected	Detected	Detected	0	NONMMUT003765	ATCCTAGAAGCTCTGCATTTGCCACTTAGCATGTGAAATTCTCCACTGACACTTTCGCCA	1	-	173190864	173191265	NONMMUT003765	402					NONMMUT003765						NONMMUG002422.2		1
ri|F630113E18|PL00016E21|4476	0.00358495	4.57279e-05	8.25	up	8.02275	7.55911	8.74896	68.1837	48.7701	54.5596	-6.11014	-6.2108	-5.98632	-2.78865	-3.29473	-3.0907	Not Detected	Not Detected	Not Detected	Detected	Detected	Detected	0	ri|F630113E18|PL00016E21|4476	AGGGCCAGAAATATGCTTGACTGGAGTCTACGAAATTCAAGTTCTGATTCCTAGGTGTCT	9	+	2352405	2362662	ri|F630113E18|PL00016E21|4476	4476	contigs=36 ver=1 seqid=68792					ri|F630113E18|PL00016E21|4476
NONMMUT032725	0.00423439	9.82708e-05	8.19899	up	7.81851	7.85035	5.81144	47.1763	59.7205	42.4938	-6.14734	-6.15626	-6.57654	-3.32002	-3.0025	-3.45128	Not Detected	Not Detected	Not Detected	Detected	Detected	Detected	0	NONMMUT032725	TTTTGCAACCACATTCAACTGAAAGTTCATGTCTGGGCTTCCTACCAGCATCTCTTCCGT	18	+	66663832	66671391	NONMMUT032725	4892			gi|341572578|ref|NR_040528.1|	NR_040528.1	NONMMUT032725;NONMMUT032724;NONMMUT032726	ri|9030207M06|PX00060B18|1407;ri|9030601J24|PX00651K22|3062;ri|9130024O20|PX00651D17|1953					NONMMUG020161.2		3
gi|755489005|ref|XR_883720.1|	0.00554777	0.000277667	8.18351	up	23.5832	22.7911	15.6595	167.536	150.959	111.068	-4.55455	-4.61862	-5.14647	-1.49167	-1.66465	-2.06516	Not Detected	Not Detected	Not Detected	Detected	Detected	Detected	0	gi|755489005|ref|XR_883720.1|	ACCCACAGTTGTCTTTCAGTCAATCAAAATTGTCAACTCGATTAATAAATCTTTGACCCG	17	-	4589662	4598175	gi|755489005|ref|XR_883720.1|	1168	PREDICTED: Mus musculus predicted gene, 31645 (Gm31645), transcript variant X1, ncRNA		gi|755489005|ref|XR_883720.1|;gi|755560033|ref|XR_876949.1|		NONMMUT030639						102633946	Gm31645
NONMMUT060734	0.0102999	0.00130199	8.13115	up	27.6832	40.4364	67.1049	266.83	318.821	289.075	-4.3233	-3.79143	-3.04709	-0.820226	-0.586057	-0.68516	Not Detected	Detected	Detected	Detected	Detected	Detected	0	NONMMUT060734	TTTGAGCAGATAACGAATAAAAAGTGTTCTCGCCGTGGAAAAATCCAGACGGGTGTTGGC	7	+	35913495	35928153	NONMMUT060734	2345					NONMMUT060734;NONMMUT060741;NONMMUT060742;NONMMUT060743						NONMMUG037743.2		5
NONMMUT058559	0.00679548	0.000492666	8.10005	up	35.941	22.8454	25.9749	199.421	243.31	142.256	-3.94668	-4.61518	-4.41639	-1.24033	-0.97601	-1.70812	Not Detected	Not Detected	Not Detected	Detected	Detected	Detected	0	NONMMUT058559	AGGCTATAGTACAATGCTAGAATATTTGAGTAGATCCTTGGTTCAATCCATAGCACCACG	6	+	117813102	117819716	NONMMUT058559	1130					NONMMUT058559	ri|G830020I12|PK00003J07|1130					NONMMUG036399.1		5
NONMMUT028670	0.0104167	0.00132924	8.06783	up	57.0182	66.6471	84.9259	395.36	756.306	345.15	-3.28089	-3.07054	-2.7073	-0.25298	0.660167	-0.42938	Detected	Detected	Detected	Detected	Detected	Detected	0	NONMMUT028670	AGTTCTTCCCAAGCTTCCTGGTCAGGCCTGTAAGGGTCATGGGATGGTAAGGGCAGTGTG	17	+	24835259	24836113	NONMMUT028670	746					NONMMUT028670						NONMMUG017732.1		2
NONMMUT015852	0.00747017	0.00062706	8.05875	up	29.5064	31.5118	38.0597	195.912	337.634	170.507	-4.23128	-4.1512	-3.86524	-1.26594	-0.503342	-1.44677	Not Detected	Not Detected	Detected	Detected	Detected	Detected	0	NONMMUT015852	TAATTGGTCACTCTTCCTGCTTTTGCTCCAGAGATGATTCCTTGACCGACACATCTTGCT	12	+	110969343	110970462	NONMMUT015852	754					NONMMUT015852						NONMMUG009975.2		2
gi|380714671|ref|NR_046459.1|	0.00967289	0.00115165	8.04422	up	7.78847	11.2281	16.2962	93.6816	60.4949	79.7114	-6.1529	-5.63997	-5.08897	-2.33031	-2.98392	-2.54375	Not Detected	Not Detected	Not Detected	Detected	Detected	Detected	0	gi|380714671|ref|NR_046459.1|	GACATATTCTAGGATGGAAGTAGAAAGATTGTAATGGAATGTGGCACGTGAGCTCATTTG	14	-	1613330	1620850	gi|380714671|ref|NR_046459.1|	1404	Mus musculus RNA upstream of Bmp4 expressed in inner ear (Rubie), long non-coding RNA	ENSMUST00000151828	gi|380714671|ref|NR_046459.1|	NR_046459.1	NONMMUT020601;NONMMUT020602;NONMMUT020603		rubie_mm_1				100873094	Rubie
NONMMUT044073	0.00633025	0.000411348	8.03918	up	199.313	161.991	289.915	1691.62	1389.66	1259.83	-1.47535	-1.78924	-0.935948	1.84419	1.53786	1.43855	Detected	Detected	Detected	Detected	Detected	Detected	0	NONMMUT044073	AATGTTAATTGAGAGGGCAAAAATAAAACAAAGCCAAAAGAATTGCAACCTCCACCTACC	3	-	92046855	92050163	NONMMUT044073	3310					NONMMUT044073	ri|4732482F18|PX00052B11|3310					NONMMUG027194.2		1
NONMMUT065204	0.0042053	9.23575e-05	8.00343	up	70.3821	51.7536	50.4998	417.863	418.579	328.325	-2.9771	-3.43543	-3.45723	-0.173116	-0.193302	-0.501481	Detected	Detected	Detected	Detected	Detected	Detected	0	NONMMUT065204	TCTTCCAGGAAGAAAAACAAAACAATCCCTGACTCCACGTGGGACTGAAGTACTCCTGAA	8	-	35872590	35873463	NONMMUT065204	875					NONMMUT065204	ri|D630044N08|PX00198G14|875					NONMMUG040303.2		1
NONMMUT023560	0.0027601	1.38736e-05	7.9773	up	8.1526	7.85376	8.16337	62.5024	55.2395	46.8015	-6.08698	-6.15563	-6.08627	-2.91417	-3.11503	-3.31198	Not Detected	Not Detected	Not Detected	Detected	Detected	Detected	0	NONMMUT023560	TCTACAACATAAAAATCCTGCCATTTTCTTCAGGTCTTTCTGGTAACCTTTATAGGGGAA	15	-	57846501	57847470	NONMMUT023560	868					NONMMUT023560						NONMMUG014574.2		2
ri|A730099L22|PX00153M24|2232	0.00763711	0.000663257	7.97091	up	8.73945	10.2768	7.87036	55.1919	89.9876	43.8932	-5.98669	-5.7677	-6.13901	-3.09362	-2.411	-3.40454	Not Detected	Not Detected	Not Detected	Detected	Detected	Not Detected	0	ri|A730099L22|PX00153M24|2232	TGCCTAAGCAAACTGGGATAAGAGGAATGTTTATAGCTCAAAGTACTGACATCAAAAAAC	18	+	2171063	2173294	ri|A730099L22|PX00153M24|2232	2232	contigs=54 ver=1 seqid=38634				NONMMUT032789	ri|A730099L22|PX00153M24|2232
ri|E030050O06|PX00207I02|1222	0.0110183	0.00149133	7.89537	up	143.815	190.915	252.138	851.021	1769.04	1378.22	-1.94616	-1.55223	-1.13736	0.853047	1.88609	1.56812	Detected	Detected	Detected	Detected	Detected	Detected	0	ri|E030050O06|PX00207I02|1222	CATTAATATACCTTAAAGGGTAGCATTAGGTCTGGGATATTGCAGTGGTTTGAAACTATT	12	+	1308242	1321380	ri|E030050O06|PX00207I02|1222	1222	contigs=54 ver=1 seqid=48545		gi|345091046|ref|NR_045048.1|	NR_045048.1	NONMMUT014288	ri|E030050O06|PX00207I02|1222
NONMMUT016283	0.00909157	0.00100999	7.88187	up	8.28885	9.99167	10.026	56.6736	45.2774	96.489	-6.06306	-5.80829	-5.78976	-3.0554	-3.40194	-2.26817	Not Detected	Not Detected	Not Detected	Detected	Not Detected	Detected	0	NONMMUT016283	AAGAAATGACTGAAAATACCCAATATGAGGAAGAGAAAAGTGTTGTCTGTCAGGCTGAAT	13	+	8277850	8278508	NONMMUT016283	659					NONMMUT016283	ri|B230342A14|PX00160M18|659					NONMMUG010218.2		1
NONMMUT004452	0.00678036	0.000488982	7.87256	up	68.2192	68.1073	111.419	661.124	461.032	504.647	-3.02213	-3.03928	-2.31558	0.488773	-0.053935	0.118669	Detected	Detected	Detected	Detected	Detected	Detected	0	NONMMUT004452	AGCTAAAATCTGGGCTTAGTACGAAGGCAAGTTCAGAAGAGGAAGCTGATCCTGGGATTT	1	+	195128416	195129599	NONMMUT004452	245					NONMMUT004452						NONMMUG002875.1		2
ri|A830047E18|PX00155G11|3307	0.00891902	0.000966081	7.81585	up	75.3223	98.458	127.743	615.207	925.855	483.58	-2.87923	-2.50758	-2.11834	0.384924	0.951984	0.0571492	Detected	Detected	Detected	Detected	Detected	Detected	0	ri|A830047E18|PX00155G11|3307	TGTTAGTAACCTTGCAGAATCACCCACAAAATGGGTCTGTCGTGATTGGTCGCTGAACAA	3	-	2942073	2945378	ri|A830047E18|PX00155G11|3307	3307	contigs=88 ver=1 seqid=53957				NONMMUT044939	ri|A830047E18|PX00155G11|3307
NONMMUT014285	0.0095484	0.00112474	7.80227	up	139.248	161.554	145.847	872.987	703.706	1544.76	-1.99273	-1.79314	-1.92712	0.889813	0.556171	1.7327	Detected	Detected	Detected	Detected	Detected	Detected	0	NONMMUT014285	ACCCACACCTTTCAAAATTGTTGAGATTTCTTCAGTGGACAGCAGGAGTGATTTATTTTT	12	-	57342520	57347752	NONMMUT014285	585					NONMMUT014285						NONMMUG009047.2		3
ri|D930029H24|PX00202C14|752	0.0053182	0.000240358	7.78685	up	8.31727	8.12608	6.08786	39.9909	47.7639	61.9362	-6.05813	-6.10646	-6.5095	-3.55841	-3.32481	-2.90775	Not Detected	Not Detected	Not Detected	Detected	Not Detected	Detected	0	ri|D930029H24|PX00202C14|752	CTTCTAATACCTTCATCCTAAGGTAGTAATTGCACAGATGTGATCAGAGTAATAGCTATT	1	-	2783775	2784526	ri|D930029H24|PX00202C14|752	752	contigs=40 ver=1 seqid=62716					ri|D930029H24|PX00202C14|752
NONMMUT042319	0.00541146	0.000253533	7.75799	up	7.90865	8.86794	5.70611	39.3388	55.9206	51.7267	-6.13081	-5.98042	-6.60293	-3.58212	-3.09735	-3.16762	Not Detected	Not Detected	Not Detected	Not Detected	Detected	Detected	0	NONMMUT042319	GGTCCTCCTTGTTTAGGCTTTAAGACACTACTCTAGGCTCAAATATGGTAAATATCTTCA	3	-	27030385	27036058	NONMMUT042319	554					NONMMUT042319						NONMMUG026216.1		2
NONMMUT039367	0.00376189	5.77827e-05	7.71978	up	144.035	179.307	151.643	1003.34	1250.23	874.693	-1.94396	-1.64273	-1.8709	1.0906	1.38532	0.912171	Detected	Detected	Detected	Detected	Detected	Detected	0	NONMMUT039367	CATGAAGACTTTAAGAAGCTTCATGAGGCTCGTTTTAAGAAAATGGAATCCATTGATGAA	2	+	119444430	119461323	NONMMUT039367	312					NONMMUT039367						NONMMUG024330.1		2
NONMMUT043961	0.00607675	0.000363321	7.63978	up	188.048	223.539	304.656	1304.73	1924.48	1384.94	-1.55928	-1.32463	-0.8644	1.46953	2.00759	1.57515	Detected	Detected	Detected	Detected	Detected	Detected	0	NONMMUT043961	AGATGTAGAGTTAAGAGAGTGGAGAAAAATGCAGAGACTAGGTTCTTCCCCTCTACTGCG	3	+	89107170	89123649	NONMMUT043961	2815					NONMMUT043961;NONMMUT043962	ri|B230209I18|PX00695G06|1845					NONMMUG027127.2		5
ri|6030407F03|PX00056N19|3479	0.0239179	0.0059918	7.62499	up	9.12168	10.1835	10.0928	30.4414	110.996	74.9076	-5.92494	-5.78085	-5.78018	-3.95204	-2.10829	-2.63342	Not Detected	Not Detected	Not Detected	Not Detected	Detected	Detected	0	ri|6030407F03|PX00056N19|3479	CTACCATAGTAGCAATGGTTGCATTGAGGCACATCTATGTCAAAGCTTATAAAAAGTTTA	6	-	1744308	1761080	ri|6030407F03|PX00056N19|3479	3479	contigs=7 ver=1 seqid=50775				NONMMUT056921	ri|6030407F03|PX00056N19|3479
ri|6820442N08|PX00705O22|1767	0.00734076	0.000603888	7.60358	up	17.4785	10.7467	17.6518	109.556	109.037	74.3022	-4.98672	-5.7032	-4.97369	-2.10447	-2.13398	-2.64513	Not Detected	Not Detected	Not Detected	Detected	Detected	Detected	0	ri|6820442N08|PX00705O22|1767	GAAAGACCTCTTTAGAGGGTTAAAATAACAACACATTCTAACTTTGAGTTGGTCCAGTTA	11	+	770742	772508	ri|6820442N08|PX00705O22|1767	1767	contigs=54 ver=1 seqid=87252				NONMMUT012329	ri|6820442N08|PX00705O22|1767
ri|9130206D17|PX00061E04|537	0.00501074	0.000195766	7.57397	up	7.85338	12.8876	12.1661	67.8435	69.7672	68.8311	-6.14092	-5.44111	-5.51064	-2.79587	-2.77818	-2.75547	Not Detected	Not Detected	Not Detected	Detected	Detected	Detected	0	ri|9130206D17|PX00061E04|537	TAAAACCATGATGAAGTAGAAGGAGAAACTGGTCGTCAACGTGAGCATGCCAGACAAGTC	13	+	2606203	2610801	ri|9130206D17|PX00061E04|537	537	contigs=3 ver=1 seqid=28926				NONMMUT018782	ri|9130206D17|PX00061E04|537
NONMMUT022338	0.00747569	0.000628297	7.50241	up	155.717	205.231	281.893	1305.45	1654.43	1072.63	-1.83146	-1.44791	-0.976431	1.47032	1.78946	1.20648	Detected	Detected	Detected	Detected	Detected	Detected	0	NONMMUT022338	TGTTAAATATGTGCTGGAAGCATCTCACTGTGGGGTATGTCTCAATGGTGTCCTTCACTA	14	-	115165942	115195435	NONMMUT022338	576					NONMMUT022338						NONMMUG013774.2		2
gi|755482874|ref|XR_393374.2|	0.016398	0.00316405	7.47995	up	8.37547	9.55324	21.8108	70.1299	94.8237	66.8808	-6.04807	-5.87303	-4.66847	-2.74805	-2.33548	-2.79694	Not Detected	Not Detected	Not Detected	Detected	Detected	Detected	0	gi|755482874|ref|XR_393374.2|	TGGCTTGGAAGGGTTGCATTGCCAACAACACAAAATAAATAGTATTCTGTACCCTCCAGC	10	-	3000756	3004399	gi|755482874|ref|XR_393374.2|	1289	PREDICTED: Mus musculus predicted gene, 31091 (Gm31091), ncRNA		gi|755482874|ref|XR_393374.2|;gi|755536100|ref|XR_380940.2|								102633204	Gm31091
NONMMUT002011	0.0369228	0.0116929	7.43149	up	7.89993	7.85135	5.74515	68.4204	18.6611	69.7538	-6.1324	-6.15608	-6.59309	-2.78365	-4.6807	-2.73626	Not Detected	Not Detected	Not Detected	Detected	Not Detected	Detected	0	NONMMUT002011	ATGAAAAACAAGGTTCCTCATTTCTAGCATGACAGGTTAACCAAGCAGATGTACCTGGTA	1	+	92754537	92758317	NONMMUT002011	272					NONMMUT002011						NONMMUG001345.2		2
NONMMUT031632	0.00577261	0.000314211	7.42001	up	37.2924	40.6233	31.8618	294.941	241.195	168.799	-3.89343	-3.78478	-4.12168	-0.675724	-0.988601	-1.4613	Not Detected	Detected	Not Detected	Detected	Detected	Detected	0	NONMMUT031632	TTACAAAAACTCCGAGGATCCTTCATCAGCGGGATACTCAGAGCTGAGCAGTTAAGTCTA	18	+	20921032	20937261	NONMMUT031632	255					NONMMUT031632						NONMMUG019440.2		2
ri|E130301L11|PX00092N21|716	0.0420061	0.0141902	7.38063	up	29.0324	8.46756	6.1316	77.66	78.0753	60.8664	-4.25465	-6.04707	-6.49917	-2.6009	-2.61587	-2.93289	Not Detected	Not Detected	Not Detected	Detected	Detected	Detected	0	ri|E130301L11|PX00092N21|716	TTTTGTCCAGAAACCTCTTTGCTCTGAGAAACCATCACTTTCAGCAAAATGCCATCTTTT	15	+	4169986	4171065	ri|E130301L11|PX00092N21|716	716	contigs=2 ver=1 seqid=24470					ri|E130301L11|PX00092N21|716
ri|C030005P03|PX00073B14|2155	0.00318909	2.85981e-05	7.36131	up	46.8081	49.4267	60.6963	339.825	298.702	336.056	-3.56555	-3.5018	-3.1919	-0.471357	-0.680097	-0.467902	Detected	Detected	Detected	Detected	Detected	Detected	0	ri|C030005P03|PX00073B14|2155	GACAGACATTAGCTAAGTTGGTGAACTGTGTCAATGCTTACTAGGAAATCTGTAGATACT	X	+	7198	9352	ri|C030005P03|PX00073B14|2155	2155	contigs=4 ver=1 seqid=27821				NONMMUT071814	ri|C030005P03|PX00073B14|2155
NONMMUT022763	0.0259357	0.00681983	7.34203	up	12.631	28.0079	24.9769	218.211	128.162	76.1493	-5.45534	-4.32125	-4.47291	-1.11042	-1.90084	-2.6097	Not Detected	Not Detected	Not Detected	Detected	Detected	Detected	0	NONMMUT022763	TGAAACCTAATTCTCTAACCTCTAACTCTCTAAACCTAATTTCTGCACTGACAACATACT	15	+	10761846	10764901	NONMMUT022763	3060					NONMMUT022763	ri|4932416P22|PX00641K20|3060					NONMMUG014068.2		1
gi|755493633|ref|XR_373568.2|	0.00394071	6.94412e-05	7.33982	up	15.028	17.2108	19.4485	91.3533	126.89	104.493	-5.20465	-5.02377	-4.83385	-2.36662	-1.91523	-2.15319	Not Detected	Not Detected	Not Detected	Detected	Detected	Detected	0	gi|755493633|ref|XR_373568.2|	CATACAGTACAAACAGAAGGAAACGCAGAGCTCTGGCCACTCTTTCAAGAAGTTTGTTTC	1	-	3402188	3418586	gi|755493633|ref|XR_373568.2|	4586	PREDICTED: Mus musculus predicted gene 28410 (Gm28410), ncRNA		gi|755493633|ref|XR_373568.2|								102636225	Gm28410
gi|755485105|ref|XR_395032.2|	0.0109403	0.00147133	7.31441	up	18.2146	21.835	29.4123	102.737	129.915	208.856	-4.92722	-4.68045	-4.23709	-2.1972	-1.88123	-1.1541	Not Detected	Not Detected	Not Detected	Detected	Detected	Detected	0	gi|755485105|ref|XR_395032.2|	TCCTGCTTTGGCTTTACTGCAAGGGCATTTTATGGGAATGGTTGAATATAGCTGTTTTTT	13	+	1761862	1764166	gi|755485105|ref|XR_395032.2|	883	PREDICTED: Mus musculus predicted gene, 30177 (Gm30177), ncRNA		gi|755485105|ref|XR_395032.2|;gi|755544578|ref|XR_382190.2|								102631989	Gm30177
NR_037981.1	0.0104189	0.0013306	7.2906	up	13.4189	24.0776	28.3426	141.328	147.671	103.545	-5.36805	-4.53939	-4.29053	-1.7371	-1.69641	-2.16635	Not Detected	Not Detected	Not Detected	Detected	Detected	Detected	0	NR_037981.1	CCATCTCGACATTCAAGAGTATGGAAGAGGAAATAAGATAGAAAGGTCTTAGTTTATCTT	14	+	1424523	1428607	NR_037981.1	676			gi|326381076|ref|NR_037981.1|	NR_037981.1							100041724	Gm15217
gi|568969089|ref|XR_380523.1|	0.00800924	0.000745806	7.26799	up	27.2956	35.7787	56.6241	233.643	242.235	228.437	-4.34364	-3.96799	-3.29209	-1.01184	-0.982394	-1.02481	Not Detected	Not Detected	Detected	Detected	Detected	Detected	0	gi|568969089|ref|XR_380523.1|	CTTGCTCAACAAGCATGCTCACCAAGTTCAAAGCCAACACCTATATTTAAAAAACTGGGA	10	-	2561358	2600309	gi|568969089|ref|XR_380523.1|	1676	PREDICTED: Mus musculus predicted gene, 32255 (Gm32255), ncRNA		gi|568969089|ref|XR_380523.1|;gi|568896916|ref|XR_392978.1|		NONMMUT006001;NONMMUT006002;NONMMUT006003						102634748	Gm32255
NONMMUT039310	0.00573475	0.000305948	7.26397	up	44.7108	34.3084	39.1838	215.2	329.46	197.875	-3.63168	-4.02853	-3.82325	-1.13047	-0.538698	-1.23202	Not Detected	Not Detected	Detected	Detected	Detected	Detected	0	NONMMUT039310	TCTGTAATAGAAGGGATCAAATTCAGACAGCAACGCTTGTACGGCAAGGACCTTAATCCA	2	-	118655610	118659858	NONMMUT039310	874					NONMMUT039310						NONMMUG024290.2	Gm14091	2
NONMMUT029939	0.00256877	7.3434e-06	7.24667	up	25.7718	30.0997	24.1094	158.075	172.164	159.256	-4.42652	-4.21734	-4.52391	-1.57554	-1.47502	-1.54526	Not Detected	Not Detected	Not Detected	Detected	Detected	Detected	0	NONMMUT029939	ACAACTGAAGCAAGATGAGAAAGCCTGGCAGAGTTGGTTAAGGTGATCATCATGGCAAGA	17	-	48848846	48878066	NONMMUT029939	1199					NONMMUT029939;NONMMUT029940						NONMMUG018498.2		6
gi|755549720|ref|XR_874756.1|	0.0196637	0.00432751	7.23297	up	53.1007	33.0987	72.9891	486.815	296.313	204.926	-3.38358	-4.08031	-2.92583	0.0472254	-0.691679	-1.1815	Detected	Not Detected	Detected	Detected	Detected	Detected	0	gi|755549720|ref|XR_874756.1|	CTCCTTCCAGGTGATCCAGTTTTATTTGGAAAGCTTTCTAGGCTAAACACTAAGTAAATA	14	-	3501477	3526267	gi|755549720|ref|XR_874756.1|	3443	PREDICTED: Mus musculus uncharacterized LOC105245799 (LOC105245799), transcript variant X1, ncRNA		gi|755549720|ref|XR_874756.1|;gi|755486513|ref|XR_878903.1|;gi|755486514|ref|XR_878904.1|;gi|755486515|ref|XR_878905.1|;gi|755549721|ref|XR_874757.1|;gi|755549722|ref|XR_874758.1|		NONMMUT021396						105245799	LOC105245799
NONMMUT034943	0.00511715	0.000212509	7.18216	up	508.035	333.265	334.733	2332.11	2633.15	2082.17	-0.125454	-0.748488	-0.728568	2.30742	2.45992	2.16341	Detected	Detected	Detected	Detected	Detected	Detected	0	NONMMUT034943	GATGCTCTACTAAGCCCATCAACAACACTACATTGAAATACTGAAAATTTCAGCTGTATT	19	+	46419917	46421753	NONMMUT034943	1871					NONMMUT034943	ri|F830225L15|PL00024N05|1871					NONMMUG021510.2		3
NONMMUT036662	0.00820353	0.000796411	7.12881	up	217.58	208.742	386.136	1341.23	1741.11	1656.85	-1.34883	-1.42344	-0.522472	1.50933	1.86313	1.83377	Detected	Detected	Detected	Detected	Detected	Detected	0	NONMMUT036662	AGAAGAGGCTCGAGGAGATCAATCGGATCTGATGTCTTTAAAGAGGATGATGGAGAAGCT	2	+	31805794	31825267	NONMMUT036662	288					NONMMUT036662						NONMMUG022563.1		3
gi|339515699|ref|NR_040335.1|	0.0102845	0.00129619	7.11731	up	14.3716	14.1686	29.3682	116.151	107.892	104.771	-5.26909	-5.30439	-4.23925	-2.02015	-2.14922	-2.14937	Not Detected	Not Detected	Not Detected	Detected	Detected	Detected	0	gi|339515699|ref|NR_040335.1|	TCAAGCTCATAGGTAGCAGGCTAGTCAAGTGATTTCAAGAGCTCAGAAGCAAGTCACTAG	2	+	2015151	2027790	gi|339515699|ref|NR_040335.1|	1802	Mus musculus RIKEN cDNA D330050G23 gene (D330050G23Rik), transcript variant 1, long non-coding RNA	ENSMUST00000126467;ENSMUST00000128305	gi|339515699|ref|NR_040335.1|;gi|339515700|ref|NR_040336.1|	NR_040335.1;NR_040336.1	NONMMUT039231;NONMMUT039232	ri|C630029L16|PX00084H05|1617;ri|D330050G23|PX00193K12|1716					320975	D330050G23Rik
gi|755486869|ref|XR_879766.1|	0.0100694	0.00124411	7.09787	up	8.09261	8.02281	8.36835	67.6233	31.1205	56.22	-6.09763	-6.12491	-6.05049	-2.80056	-3.94287	-3.04745	Not Detected	Not Detected	Not Detected	Detected	Not Detected	Detected	0	gi|755486869|ref|XR_879766.1|	CTTGTGACTCACTCCAGACATTTTATTTCCAAGGTCCTATTCTTATGAATAAGCTATTAG	15	-	1032724	1049778	gi|755486869|ref|XR_879766.1|	743	PREDICTED: Mus musculus uncharacterized LOC105245876 (LOC105245876), transcript variant X2, ncRNA		gi|755486869|ref|XR_879766.1|;gi|755550238|ref|XR_875010.1|		NONMMUT022628;NONMMUT022629						105245876	LOC105245876
NONMMUT055806	0.00408927	8.12638e-05	7.09588	up	146.897	169.996	201.515	943.156	1220.41	951.223	-1.91558	-1.71966	-1.46069	1.00135	1.3505	1.03318	Detected	Detected	Detected	Detected	Detected	Detected	0	NONMMUT055806	TCCTCCAGGATTAGCTTTAAGATTACTCCCAACTAAAGTATCTTAAGGAACATATGGAAT	6	+	14859067	14860453	NONMMUT055806	2038					NONMMUT055806	ri|D230039N02|PX00189O03|2038					NONMMUG034647.2		1
NONMMUT026806	0.0269197	0.00723034	7.09222	up	21.0109	9.74167	28.419	73.999	159.185	107.275	-4.72117	-5.84485	-4.28665	-2.67057	-1.5881	-2.11529	Not Detected	Not Detected	Not Detected	Detected	Detected	Detected	0	NONMMUT026806	CAGGCTATTCTGGGATAGCTCTAATCCAATAATAAACTTCTCAAAAATAGAACTAAGTGG	16	-	45901154	45902080	NONMMUT026806	828					NONMMUT026806;NONMMUT026807						NONMMUG016618.1		2
NONMMUT021808	0.0114828	0.00162168	7.02877	up	12.2118	20.8084	11.0726	73.8184	69.377	116.178	-5.50403	-4.74992	-5.64651	-2.67409	-2.78627	-2.00027	Not Detected	Not Detected	Not Detected	Detected	Not Detected	Detected	0	NONMMUT021808	TTACTTAGTGTTCTCACAATAGCAACAAAGATATCTTCCTCCCACTTACTGCTGGATTGA	14	+	80372475	80377525	NONMMUT021808	546					NONMMUT021808						NONMMUG013550.2		4
gi|568933444|ref|XR_389765.1|	0.0127875	0.00201572	7.01335	up	8.0071	7.92376	14.9818	72.023	42.3291	65.4987	-6.11296	-6.14283	-5.21029	-2.70962	-3.49908	-2.82707	Not Detected	Not Detected	Not Detected	Detected	Not Detected	Detected	0	gi|568933444|ref|XR_389765.1|	GACAGCAGTTTTCTCTAAAAAAGACTCACTGGGAAGAAACTTTTATTGTTGACATTACAG	5	-	2585784	2586683	gi|568933444|ref|XR_389765.1|	418	PREDICTED: Mus musculus predicted gene, 31555 (Gm31555), ncRNA		gi|568933444|ref|XR_389765.1|;gi|568891678|ref|XR_402333.1|								102633823	Gm31555
ri|B130021B21|PX00157F04|3855	0.01434	0.00250743	7.01294	up	22.4235	53.9154	32.1206	200.896	261.082	155.505	-4.6273	-3.37639	-4.11001	-1.2297	-0.874297	-1.57964	Not Detected	Detected	Detected	Detected	Detected	Detected	0	ri|B130021B21|PX00157F04|3855	GGGGCTTTTATTTTTACTTTATTTTGTGGGATTGAAAGATCAGAAGCCGGAAATTAGCTG	2	-	2087582	2091427	ri|B130021B21|PX00157F04|3855	3855	contigs=56 ver=1 seqid=71139	ENSMUST00000188763				ri|B130021B21|PX00157F04|3855
ri|2010204K13|ZX00044C16|538	0.014946	0.00269661	6.95309	up	7.86442	12.2351	5.86348	69.3076	34.8289	47.845	-6.1389	-5.51606	-6.56368	-2.76506	-3.78045	-3.28016	Not Detected	Not Detected	Not Detected	Detected	Not Detected	Detected	0	ri|2010204K13|ZX00044C16|538	CCAAGTTTGGACCTTAGTGGGCCGGATGATTTGGAACTTGGAGAACTGAGAAATAAAAAC	X	-	2417106	2427987	ri|2010204K13|ZX00044C16|538	538	contigs=2 ver=1 seqid=17394					ri|2010204K13|ZX00044C16|538
NONMMUT009396	0.0027601	1.28509e-05	6.94867	up	31.2831	27.9749	34.7012	181.092	199.71	171.562	-4.14693	-4.32296	-3.99852	-1.37942	-1.26089	-1.43788	Not Detected	Not Detected	Detected	Detected	Detected	Detected	0	NONMMUT009396	CTTACTAGAGTAACTGAACCCAGGATAGCAAAATCTCACCTATGATGTCCGGATGGTGTT	11	-	43393104	43394618	NONMMUT009396	468					NONMMUT009396						NONMMUG005855.2	Gm12150	3
NONMMUT005599	0.00544443	0.000259802	6.93026	up	8.17762	8.01583	6.02173	41.1765	55.3702	35.0926	-6.08256	-6.12616	-6.52526	-3.51626	-3.11162	-3.72737	Not Detected	Not Detected	Not Detected	Detected	Detected	Not Detected	0	NONMMUT005599	GGAGAGTAAACAGATTTGCTCCTAACCATCAGGGCTGTCAAAATCTAACTGTGAGAGTTT	10	+	52758753	52760078	NONMMUT005599	1326					NONMMUT005599	ri|C230078J16|PX00176E20|1326					NONMMUG003622.2		1
gi|755486971|ref|XR_880693.1|	0.00901572	0.000991403	6.90464	up	399.763	252.244	503.495	2270.33	1857.48	2413.37	-0.471236	-1.15034	-0.139601	2.26868	1.95647	2.37637	Detected	Detected	Detected	Detected	Detected	Detected	0	gi|755486971|ref|XR_880693.1|	CAGGTTATTTCCCAGTATGGATGACGTTTCTGCTGTACAATCCAACAGAGTAAGGCAGAA	15	-	432269	442670	gi|755486971|ref|XR_880693.1|	4414	PREDICTED: Mus musculus uncharacterized LOC105247003 (LOC105247003), ncRNA		gi|755486971|ref|XR_880693.1|								105247003	LOC105247003
NR_040496.1	0.00663762	0.000462045	6.87226	up	34.2551	21.2867	28.7407	202.268	144.119	142.093	-4.01599	-4.71714	-4.27041	-1.21988	-1.73154	-1.70977	Not Detected	Not Detected	Not Detected	Detected	Detected	Detected	0	NR_040496.1	CAACAGGTTCTAAAAGACAAGTGTTGCTAAGGAAAACTTATTCGTGATCAAATTAGCTGA	2	-	559939	633356	NR_040496.1	905			gi|340745285|ref|NR_040496.1|	NR_040496.1	NONMMUT037762	ri|1500002O10|R000020M23|887					68986	Gad1os
ri|B830023I03|PX00073K21|2638	0.00348179	4.0498e-05	6.8271	up	20.3091	27.6045	20.4445	128.679	131.934	130.823	-4.77018	-4.34219	-4.7618	-1.87237	-1.85899	-1.82899	Not Detected	Not Detected	Not Detected	Detected	Detected	Detected	0	ri|B830023I03|PX00073K21|2638	ACAAGCAGGAAGATCAGAAATTTAAGGTTCTAAATCAGTCTGAGCTAGAGATCCTGTCCC	18	-	4764345	4766980	ri|B830023I03|PX00073K21|2638	2638	contigs=114 ver=1 seqid=31551					ri|B830023I03|PX00073K21|2638
NONMMUT022952	0.00576969	0.000312132	6.78047	up	76.637	74.6638	63.9787	560.06	358.763	345.871	-2.85427	-2.90668	-3.11592	0.249434	-0.41577	-0.42637	Detected	Detected	Detected	Detected	Detected	Detected	0	NONMMUT022952	TTCCACCACCATAGGCTCGCAGCCTCTGAAAGAACTACCAATTCTATGAGAATAGCACTA	15	-	27389588	27392698	NONMMUT022952	455					NONMMUT022952						NONMMUG014196.2		2
NONMMUT061206	0.00473413	0.000159223	6.77537	up	19.5679	20.5189	29.49	143.25	128.407	121.923	-4.82382	-4.77013	-4.23328	-1.71762	-1.89808	-1.93064	Not Detected	Not Detected	Detected	Detected	Detected	Detected	0	NONMMUT061206	AATGTTTCCGAAATGAGCTGAACAAGCAGAAACCCAGAAAGGATATGAAGCTCTCTCCCC	7	-	53013844	53014900	NONMMUT061206	431					NONMMUT061206						NONMMUG038007.1		3
gi|755549593|ref|XR_874664.1|	0.0379781	0.012203	6.75474	up	7.8868	7.91477	5.78593	59.2538	66.7822	17.13	-6.1348	-6.14447	-6.58289	-2.99117	-2.84127	-4.76201	Not Detected	Not Detected	Not Detected	Detected	Detected	Not Detected	0	gi|755549593|ref|XR_874664.1|	GAGATCACTTTGTGCAAATCTCACTCTTGTACAGATTCTTATTAAAGATTCTATGGATGC	14	+	230738	240319	gi|755549593|ref|XR_874664.1|	8655	PREDICTED: Mus musculus predicted gene, 33582 (Gm33582), transcript variant X6, ncRNA		gi|755549593|ref|XR_874664.1|;gi|755549592|ref|XR_874663.1|;gi|755549594|ref|XR_874665.1|								102636546	Gm33582
NONMMUT037583	0.0183557	0.00384651	6.74998	up	8.95801	9.16956	10.2327	65.9536	83.0946	28.7236	-5.95106	-5.93216	-5.76032	-2.83662	-2.52598	-4.01629	Not Detected	Not Detected	Not Detected	Detected	Detected	Not Detected	0	NONMMUT037583	TTCCATACTCCACTGCATGAAGTTAACATTGTGCATTTAAACAGGATGTTAGGCAGAAAT	2	-	62945029	62946818	NONMMUT037583	1788					NONMMUT037583	ri|B230314L19|PX00159B02|1788					NONMMUG023183.2		1
ri|D230017O18|PX00188J22|1479	0.0178565	0.00367096	6.74394	up	82.3351	83.7453	168.981	521.03	912.09	457.949	-2.7508	-2.74108	-1.71472	0.145218	0.930373	-0.0214197	Detected	Detected	Detected	Detected	Detected	Detected	0	ri|D230017O18|PX00188J22|1479	GCACAATAATCTGCCCACAACTGCAACTAAACACAGCCTTTGGTTAGTGCAAACCCAGTA	5	+	1634954	1636432	ri|D230017O18|PX00188J22|1479	1479	contigs=15 ver=1 seqid=71555				NONMMUT053081	ri|D230017O18|PX00188J22|1479
NONMMUT002571	0.0189936	0.00407577	6.74199	up	147.359	133.619	345.993	1280.48	900.234	1102.91	-1.91105	-2.06704	-0.680837	1.44246	0.911498	1.24664	Detected	Detected	Detected	Detected	Detected	Detected	0	NONMMUT002571	TCAAATGACCTGTGGTTGGATGTACTACAACATGGAGTGGAAATGGGCATGTGAGCTTCT	1	+	133646960	133647664	NONMMUT002571	541					NONMMUT002571						NONMMUG001739.1		2
ri|2700047H13|ZX00063B23|341	0.00436999	0.000112904	6.71331	up	237.951	225.487	274.588	1118.46	1610.4	1507.09	-1.21972	-1.31212	-1.01431	1.24729	1.75054	1.69709	Detected	Detected	Detected	Detected	Detected	Detected	0	ri|2700047H13|ZX00063B23|341	CAGGAACTATATAGGCGAGGCTCTACCGGACTGCATCTCTTATCTCCAGAATTCTTTTAC	6	+	64165	86537	ri|2700047H13|ZX00063B23|341	341	contigs=2 ver=1 seqid=11703					ri|2700047H13|ZX00063B23|341
NONMMUT023958	0.0255597	0.00665916	6.70571	up	8.47989	9.75587	12.1711	45.7597	115.319	35.0375	-6.03019	-5.84275	-5.51005	-3.364	-2.05318	-3.72963	Not Detected	Not Detected	Not Detected	Detected	Detected	Not Detected	0	NONMMUT023958	TTGTTGGTGACCTAGTCAGCTAGATTTATATCAGTTGGTGAGGGACAACCACTCAGTTGG	15	-	75043104	75046686	NONMMUT023958	312					NONMMUT023958						NONMMUG014792.2		2
NONMMUT073375	0.00399815	7.55222e-05	6.68017	up	101.419	117.578	136.551	669.899	767.29	575.078	-2.45006	-2.25154	-2.02214	0.507795	0.68097	0.307153	Detected	Detected	Detected	Detected	Detected	Detected	0	NONMMUT073375	TTTCAAGTTGAGTGGCCTGTCCTTCAAGAGAAATAGGAAGGAGGGTGGGATGATTCTTCA	X	-	98904375	98904900	NONMMUT073375	526					NONMMUT073375						NONMMUG045510.2	Gm9089	1
gi|755543720|ref|XR_872955.1|	0.0117247	0.00169673	6.67166	up	57.1819	39.684	67.1056	214.857	432.651	296.238	-3.27675	-3.81853	-3.04707	-1.13277	-0.1456	-0.649849	Detected	Not Detected	Detected	Detected	Detected	Detected	0	gi|755543720|ref|XR_872955.1|	ATTATAACTGATATTTTGCCTGAAAGTGTGGTCACCTCAAAGCGAGGAGCTGAGACACCC	12	+	4956393	4963369	gi|755543720|ref|XR_872955.1|	5993	PREDICTED: Mus musculus uncharacterized LOC105245055 (LOC105245055), ncRNA		gi|755543720|ref|XR_872955.1|;gi|755484733|ref|XR_871106.1|								105245055	LOC105245055
NONMMUT032524	0.0290998	0.00813925	6.57284	up	94.1918	147.895	149.685	385.046	1337.39	700.209	-2.55671	-1.92059	-1.88965	-0.291119	1.48254	0.59118	Detected	Detected	Detected	Detected	Detected	Detected	0	NONMMUT032524	ATGGATACAGCCTATCATTCAAGTTGAGGTAGAACTAAGGGAGATGAGCTATATGTTAGG	18	+	60535682	60535991	NONMMUT032524	311					NONMMUT032524	ri|2900074L10|ZX00069N08|311					NONMMUG020036.2		1
gi|755470953|ref|XR_399410.2|	0.00558564	0.000283774	6.55268	up	10.4781	11.8893	10.8971	77.593	46.6761	64.2222	-5.72494	-5.55742	-5.66956	-2.60215	-3.35805	-2.85546	Not Detected	Not Detected	Not Detected	Detected	Not Detected	Detected	0	gi|755470953|ref|XR_399410.2|	CTGGTATGAAGCCAATTGGTACATTTATAGTCTGAAAATAAAAAAGATGTGAGATAGGGG	1	+	3431285	3449586	gi|755470953|ref|XR_399410.2|	2826	PREDICTED: Mus musculus predicted gene, 31344 (Gm31344), transcript variant X2, ncRNA		gi|755470953|ref|XR_399410.2|								102633545	Gm31344
ri|B730007O14|PX00329O09|1749	0.00625182	0.000397289	6.53285	up	371.647	352.879	539.228	2190.49	2841.24	1929.23	-0.576446	-0.665987	-0.0406849	2.21703	2.56964	2.05334	Detected	Detected	Detected	Detected	Detected	Detected	0	ri|B730007O14|PX00329O09|1749	ACATTGACCTGGTATGTCCTTGTGTTTGTTAACAGAGTCTTTTAGAAGCCACTGTCTGGG	3	-	2944527	2946273	ri|B730007O14|PX00329O09|1749	1749	contigs=31 ver=1 seqid=78926				NONMMUT044940	ri|B730007O14|PX00329O09|1749
gi|755564304|ref|XR_386818.2|	0.00656198	0.000449269	6.48224	up	8.23577	8.18959	10.9185	47.9755	66.0255	38.5626	-6.07233	-6.09522	-5.66674	-3.29578	-2.85771	-3.59133	Not Detected	Not Detected	Not Detected	Detected	Detected	Not Detected	0	gi|755564304|ref|XR_386818.2|	GCTGTTTCTTATCCCTTACACAATTCTGTGTTAACGAGAAGAACCTACGCTGCTAGCAAG	19	+	1411411	1419315	gi|755564304|ref|XR_386818.2|	923	PREDICTED: Mus musculus predicted gene 17197 (Gm17197), transcript variant X2, ncRNA		gi|755564304|ref|XR_386818.2|;gi|755490326|ref|XR_884527.1|								102634685	Gm17197
ri|A730078B21|PX00152G23|1791	0.00555558	0.000279667	6.47753	up	145.572	118.89	189.361	835.577	928.211	699.362	-1.92864	-2.23554	-1.55044	0.826626	0.95565	0.589433	Detected	Detected	Detected	Detected	Detected	Detected	0	ri|A730078B21|PX00152G23|1791	TGCTGGGTGGAAAAAACAATAACATTGCAGAATTCATTTGAGAAAGTAACCTCTTTGAAG	3	+	2913615	2915405	ri|A730078B21|PX00152G23|1791	1791	contigs=4 ver=1 seqid=40847				NONMMUT044938	ri|A730078B21|PX00152G23|1791
ri|D130038L22|PX00183N04|955	0.00451032	0.00012735	6.47665	up	58.2456	41.39	53.6714	260.684	324.764	252.851	-3.25016	-3.7578	-3.36935	-0.853844	-0.559412	-0.878319	Detected	Detected	Detected	Detected	Detected	Detected	0	ri|D130038L22|PX00183N04|955	TGCGTAAGCAGAACACTATGACCCAAAATTATAAGAGGGAGATGAATCTCCCTCCACGCA	1	-	3786772	3787726	ri|D130038L22|PX00183N04|955	955	contigs=22 ver=1 seqid=48313					ri|D130038L22|PX00183N04|955
gi|755530927|ref|XR_379654.2|	0.0074282	0.000620229	6.4743	up	22.8067	35.189	38.7692	172.722	209.142	142.344	-4.60285	-3.99196	-3.8386	-1.4477	-1.19432	-1.70723	Not Detected	Not Detected	Detected	Detected	Detected	Detected	0	gi|755530927|ref|XR_379654.2|	GTAATTCTGTTTCAACTCCTGAATGTGAGAGATAAAGGAGCAACCTGCCCACTCATAGCA	9	-	1044245	1046377	gi|755530927|ref|XR_379654.2|	449	PREDICTED: Mus musculus predicted gene, 35397 (Gm35397), transcript variant X1, ncRNA		gi|755530927|ref|XR_379654.2|;gi|568896199|ref|XR_405874.1|;gi|568962594|ref|XR_379655.1|;gi|755481401|ref|XR_405873.2|								102638964	Gm35397
ri|A730010K01|PX00149D12|1380	0.0364116	0.0114432	6.40382	up	39.8599	21.639	29.1814	111.542	344.492	104.754	-3.79737	-4.69345	-4.24846	-2.07855	-0.474331	-2.1496	Not Detected	Not Detected	Not Detected	Detected	Detected	Detected	0	ri|A730010K01|PX00149D12|1380	TCCTGACAAAAAAGGGAGTCCTGTTTGTAAAAAGGAATGAGAGGTGGGTATTTAAAGAGA	18	+	361037	362416	ri|A730010K01|PX00149D12|1380	1380	contigs=31 ver=1 seqid=52502				NONMMUT031447	ri|A730010K01|PX00149D12|1380
NONMMUT040555	0.0133247	0.00217567	6.36697	up	8.94991	8.33783	6.49994	27.3401	64.98	42.9135	-5.95236	-6.06934	-6.41501	-4.10706	-2.88074	-3.4371	Not Detected	Not Detected	Not Detected	Not Detected	Detected	Detected	0	NONMMUT040555	GTAAATTTGTTGTTGTGCCAACACAATTGAGGTTCTTCATGAGAAGTGTCTGCCAGACTG	2	+	152673818	152680685	NONMMUT040555	380					NONMMUT040555						NONMMUG025133.1		3
NONMMUT064937	0.0257935	0.00676084	6.36452	up	15.3552	14.4036	12.5831	53.9236	156.596	51.7427	-5.17358	-5.28066	-5.46202	-3.12716	-1.61175	-3.16718	Not Detected	Not Detected	Not Detected	Detected	Detected	Detected	0	NONMMUT064937	AAGGATTCGCGTCCAGTTTCTGCCTGCAGCAACACATATGGTGTCAAAGCAAATGAGAAA	8	-	24862555	24863237	NONMMUT064937	683					NONMMUT064937	ri|F830207F22|PL00023A08|683					NONMMUG040103.2		1
ri|G730014K02|PK00008A17|1746	0.00498085	0.000191129	6.35045	up	32.8322	23.0727	35.7901	165.391	155.389	164.528	-4.0772	-4.6009	-3.95395	-1.51027	-1.62292	-1.49828	Not Detected	Not Detected	Detected	Detected	Detected	Detected	0	ri|G730014K02|PK00008A17|1746	CCAAACACTTATGGAATAAAGAATGTATGTCAGTGTTCTTTGCCTCAGTTTCACTCATTT	1	-	309042	314947	ri|G730014K02|PK00008A17|1746	1746	contigs=66 ver=1 seqid=88413	ENSMUST00000181308	gi|578888089|ref|NR_110420.1|	NR_110420.1	NONMMUT003086	ri|G730014K02|PK00008A17|1746	lincrna-cox2_musmusculus_1		lincRNA-Cox2_AK144630.1
NONMMUT063208	0.0442005	0.0153175	6.34757	up	24.9175	25.1756	11.3764	99.079	204.535	54.8474	-4.47515	-4.47506	-5.60746	-2.2495	-1.22646	-3.08311	Not Detected	Not Detected	Not Detected	Detected	Detected	Detected	0	NONMMUT063208	AACTTATCCATTTTCAGACAATATTTAGATTCTGAGGGACCGGTCTTCTTGAGAAGACAG	7	-	117784124	117792416	NONMMUT063208	529					NONMMUT063208						NONMMUG039028.2		2
gi|755490325|ref|XR_884526.1|	0.00640894	0.000423459	6.34021	up	11.6339	9.76072	11.8188	69.0592	70.9452	42.5148	-5.57397	-5.84203	-5.55242	-2.77024	-2.75403	-3.45057	Not Detected	Not Detected	Not Detected	Detected	Detected	Detected	0	gi|755490325|ref|XR_884526.1|	GTTTCTTATCCCTTACACAATTCTGTGTTAACGAGAAGAACCTACGCTGCTAGCAAGCTC	19	+	1412341	1419315	gi|755490325|ref|XR_884526.1|	291	PREDICTED: Mus musculus predicted gene 17197 (Gm17197), transcript variant X1, ncRNA		gi|755490325|ref|XR_884526.1|;gi|755564303|ref|XR_877945.1|								102634685	Gm17197
NONMMUT015781	0.00945682	0.00110028	6.32296	up	106.894	142.402	88.5142	444.12	820.099	569.471	-2.37419	-1.97519	-2.6476	-0.0851975	0.776996	0.293017	Detected	Detected	Detected	Detected	Detected	Detected	0	NONMMUT015781	GCAGGTAGCAGTCATGGATGTGTGAACAGATTAAAAATCTTTTTTATTATCTCTTCTGCT	12	+	110887815	110890438	NONMMUT015781	2626					NONMMUT015781	ri|6430597C21|PX00048K19|2626					NONMMUG009968.2		1
ri|D930010E21|PX00200H18|2555	0.00295532	2.04161e-05	6.30778	up	7.71719	8.41258	8.24265	49.9969	42.9484	38.088	-6.16616	-6.05647	-6.07233	-3.23624	-3.47813	-3.6092	Not Detected	Not Detected	Not Detected	Detected	Not Detected	Detected	0	ri|D930010E21|PX00200H18|2555	CCTGTGGAGGCTACTTTAAAACTTCTATTGTGAAGTAAAAAGAACCTGAGTTAGTTTAAC	13	-	4442264	4533149	ri|D930010E21|PX00200H18|2555	2555	contigs=79 ver=1 seqid=59999				NONMMUT016426	ri|D930010E21|PX00200H18|2555
gi|755470995|ref|XR_885503.1|	0.00552062	0.000273313	6.28342	up	17.6318	14.5377	22.4052	90.1326	114.142	84.3325	-4.97413	-5.26729	-4.62967	-2.38603	-2.06797	-2.46245	Not Detected	Not Detected	Not Detected	Detected	Detected	Detected	0	gi|755470995|ref|XR_885503.1|	TACTTATTTCATGGACTTCAGTAATCCAAGCGCTGGGAACGAGAACCCCACTCCTTGATT	1	-	3385395	3387353	gi|755470995|ref|XR_885503.1|	783	PREDICTED: Mus musculus predicted gene, 33402 (Gm33402), transcript variant X1, ncRNA		gi|755470995|ref|XR_885503.1|								102636294	Gm33402
NONMMUT051960	0.00382073	6.18109e-05	6.25735	up	98.5722	79.4526	105.148	554.963	468.385	472.676	-2.49113	-2.81699	-2.39915	0.236245	-0.0311084	0.0242446	Detected	Detected	Detected	Detected	Detected	Detected	0	NONMMUT051960	TTTTGTGTCTGTATCTGAGATCTCGAAGCATTTGCTGAAGCCTCCTTTACCCAGAAAGCG	5	-	35896991	35899597	NONMMUT051960	1054					NONMMUT051960;NONMMUT051961	ri|9430084L16|PX00653A18|646					NONMMUG032223.2		2
gi|755486304|ref|XR_877805.1|	0.00747691	0.000628601	6.22943	up	200.015	166.058	291.365	1006.17	1351.76	1047.44	-1.47027	-1.75347	-0.928752	1.09465	1.49796	1.17219	Detected	Detected	Detected	Detected	Detected	Detected	0	gi|755486304|ref|XR_877805.1|	AATAGTAGCCTCAGTTTGCCAAATATGACCCTGCTAGTGATTCAACATCTCACAAAACCT	14	+	1433050	1434449	gi|755486304|ref|XR_877805.1|	1278	PREDICTED: Mus musculus uncharacterized LOC102638002 (LOC102638002), ncRNA		gi|755486304|ref|XR_877805.1|;gi|755549476|ref|XR_874585.1|								102638002	LOC102638002
NONMMUT003719	0.0127088	0.00199067	6.19094	up	35.7195	31.2071	30.6059	186.734	251.764	104.86	-3.9556	-4.16521	-4.1797	-1.33516	-0.926729	-2.14814	Not Detected	Not Detected	Detected	Detected	Detected	Detected	0	NONMMUT003719	TAGCATTACTCAGCACTAGACAAGTCATGTCTGGGTAACTGTGTCTCTTTGTCCTCTGTC	1	-	171673960	171677754	NONMMUT003719	727					NONMMUT003719						NONMMUG002390.1		4
gi|755533502|ref|XR_871531.1|	0.00584751	0.000325952	6.17492	up	153.618	105.604	150.571	583.97	752.423	797.075	-1.85103	-2.4065	-1.88114	0.309747	0.652741	0.77811	Detected	Detected	Detected	Detected	Detected	Detected	0	gi|755533502|ref|XR_871531.1|	TTAAACCCTAACCAGTTGTCCTTGAGCTTTGTTCTGAGCCTGTTTCTAAATTATCTTCTT	10	-	157078	177063	gi|755533502|ref|XR_871531.1|	7235	PREDICTED: Mus musculus predicted gene, 36313 (Gm36313), transcript variant X5, ncRNA		gi|755533502|ref|XR_871531.1|;gi|755481920|ref|XR_883222.1|;gi|755533503|ref|XR_871532.1|;gi|755533505|ref|XR_871533.1|;gi|755533506|ref|XR_871534.1|;gi|755533507|ref|XR_871535.1|								102640184	Gm36313
uc.mouse.223	0.0027601	1.36165e-05	6.15541	up	8.34574	8.12987	10.0574	46.8739	45.1475	45.7969	-6.0532	-6.10578	-5.78525	-3.32929	-3.40608	-3.34328	Not Detected	Not Detected	Not Detected	Detected	Not Detected	Detected	0	uc.mouse.223	CATACCAGACAAGATTTATGTAACCAATTAGGACATAACAGGAGAAATTGGTCAGAAGAA	1	+	1000	8000	uc.mouse.223	268								uc.223-;uc.223+
gi|755540778|ref|XR_880194.1|	0.0366975	0.0115787	6.14111	up	18.3256	10.1394	10.6242	133.929	50.9162	40.829	-4.91845	-5.78712	-5.70616	-1.81468	-3.23261	-3.50894	Not Detected	Not Detected	Not Detected	Detected	Not Detected	Detected	0	gi|755540778|ref|XR_880194.1|	TGGAGGATACATGTTAAAACCGTGTGCCATTAAAATCGTGTTCTAAGAGCTTTGATTCTA	11	+	3437121	3438858	gi|755540778|ref|XR_880194.1|	1559	PREDICTED: Mus musculus uncharacterized LOC105242884 (LOC105242884), ncRNA		gi|755540778|ref|XR_880194.1|;gi|755483712|ref|XR_862405.1|								105242884	LOC105242884
ri|4833415K21|PX00638H23|1163	0.0163289	0.00313598	6.10939	up	161.846	142.445	84.9838	851.305	749.556	426.368	-1.77576	-1.97475	-2.70632	0.853528	0.647233	-0.124508	Detected	Detected	Detected	Detected	Detected	Detected	0	ri|4833415K21|PX00638H23|1163	TCAGAATTTAAGACCAGGACTCCCTGGATTTCATATGCATGGGACTTCACTGTCTCATTC	7	+	3666251	3670277	ri|4833415K21|PX00638H23|1163	1163	contigs=34 ver=1 seqid=69168				NONMMUT059713;NONMMUT059714	ri|4833415K21|PX00638H23|1163
NONMMUT013411	0.00416645	8.8712e-05	6.10394	up	45.902	38.3575	31.8019	212.949	197.101	184.755	-3.59375	-3.86758	-4.1244	-1.14564	-1.27987	-1.33099	Not Detected	Not Detected	Not Detected	Detected	Detected	Detected	0	NONMMUT013411	TGTTGCTCCCTATGGGTATGGTATCTGTTCTCCAAAAGTCAAGGAAAGCCCAGAAATTAA	12	-	11254547	11257659	NONMMUT013411	2484					NONMMUT013411	ri|B130030L03|PX00157O10|2484					NONMMUG008509.2		2
NONMMUT041406	0.100341	0.0488783	6.10127	up	12.3685	57.1154	13.7416	241.105	99.1924	56.1408	-5.48564	-3.29321	-5.33496	-0.966489	-2.2705	-3.04948	Not Detected	Detected	Not Detected	Detected	Detected	Detected	0	NONMMUT041406	GCTGGCTACAATCTTGTTCAGAGTTGGCCTTTATAATAAAGTACTTATCCCCTGCTTCTA	2	-	169449556	169453818	NONMMUT041406	4264					NONMMUT041406	ri|9530056H10|PX00113M22|4264					NONMMUG025633.2		1
NONMMUT049590	0.0079779	0.00074108	6.09665	up	611.774	401.612	670.318	2369.74	3502.33	2738.35	0.142619	-0.479356	0.273267	2.33051	2.87144	2.55863	Detected	Detected	Detected	Detected	Detected	Detected	0	NONMMUT049590	ACAGGCGGTTATATTTATCTCTAGTTAGACATCCTTTGGAGATCTTGCTTTTCTCTAAAA	4	+	128594226	128601172	NONMMUT049590	3675			gi|755475633|ref|XR_402046.2|;gi|755509121|ref|XR_376674.2|		NONMMUT049590						NONMMUG030705.2		3
NONMMUT054021	0.0340918	0.0103567	6.09282	up	22.2966	17.1688	32.3782	240.425	85.5509	82.9998	-4.63549	-5.02729	-4.09848	-0.970562	-2.48395	-2.48543	Not Detected	Not Detected	Not Detected	Detected	Detected	Detected	0	NONMMUT054021	AAGTTTCTCTCTCACATGATCAGCATATCTTCCCATCCAGACACACCTGGATCAAATAGG	5	+	115434545	115447992	NONMMUT054021	1569					NONMMUT054021						NONMMUG033488.2		2
NONMMUT067188	0.00486013	0.000177326	6.0762	up	100.453	99.7741	101.888	607.891	585.746	391.794	-2.46387	-2.48842	-2.44459	0.367664	0.291472	-0.24651	Detected	Detected	Detected	Detected	Detected	Detected	0	NONMMUT067188	TAAACCTTATCAAAGACCAACTCTTGGGCTGGCGAGATGATGCAGCCAGTAAACGAACTT	8	+	113329538	113331377	NONMMUT067188	731					NONMMUT067188						NONMMUG041598.2	Gm15895	2
gi|219280813|ref|NR_024720.1|	0.00423439	9.57976e-05	6.06099	up	144.302	152.657	110.016	679.892	778.589	620.762	-1.94129	-1.87486	-2.33386	0.529158	0.702059	0.417435	Detected	Detected	Detected	Detected	Detected	Detected	0	gi|219280813|ref|NR_024720.1|	CTTAAGGCTCCCGACAAATGAAGATAATCTTTCATAGACATAACATAGTATTTTATCCCC	17	+	4840099	4865128	gi|219280813|ref|NR_024720.1|	1275	Mus musculus RIKEN cDNA 2700099C18 gene (2700099C18Rik), non-coding RNA		gi|219280813|ref|NR_024720.1|	NR_024720.1		ri|2700099C18|ZX00083G05|716					77022	2700099C18Rik
ri|9530084J11|PX00654G01|267	0.030312	0.00865954	6.04976	up	9.10423	27.3279	12.2748	60.9972	109.869	61.4453	-5.9277	-4.35672	-5.49781	-2.94933	-2.12302	-2.91923	Not Detected	Not Detected	Not Detected	Detected	Detected	Detected	0	ri|9530084J11|PX00654G01|267	TCTCAGCTGTGAGTCCTTCATTCATTAATTCATCTGGAGTCTGAATTGGGTACCCTCAAG	3	-	4899967	4900232	ri|9530084J11|PX00654G01|267	267	contigs=5 ver=1 seqid=70969				NONMMUT043464	ri|9530084J11|PX00654G01|267
gi|260593711|ref|NR_028593.1|	0.0222694	0.00531556	6.04129	up	8.38731	21.3276	9.23139	74.9167	65.3149	45.3132	-6.04603	-4.71436	-5.90889	-2.65279	-2.87332	-3.3586	Not Detected	Not Detected	Not Detected	Detected	Detected	Detected	0	gi|260593711|ref|NR_028593.1|	TGGACCAGACGAAATTTAACTTCTCTAAAACGTATTGTAGCAAAACTAACCCATCCTATT	6	+	3563756	3628280	gi|260593711|ref|NR_028593.1|	1489	Mus musculus predicted gene 10069 (Gm10069), transcript variant 2, long non-coding RNA		gi|260593711|ref|NR_028593.1|	NR_028593.1	NONMMUT059036						791299	Gm10069
NONMMUT064612	0.0234493	0.00580145	6.02947	up	12.0859	26.5637	15.391	72.268	143.081	63.7876	-5.51898	-4.39763	-5.17142	-2.70472	-1.74197	-2.86526	Not Detected	Not Detected	Not Detected	Detected	Detected	Detected	0	NONMMUT064612	CACAGTTTGATGCCATCCATGCAGGCCTGTAACAAGTTGCACACAGTGGCGGGAACCTGT	8	+	12356153	12356469	NONMMUT064612	317					NONMMUT064612						NONMMUG039889.2	Gm22207	1
gi|755555422|ref|XR_876345.1|	0.070334	0.0298589	6.00563	up	27.9584	19.1162	29.2659	360.561	85.8757	66.6339	-4.30903	-4.87229	-4.24429	-0.385903	-2.47848	-2.80228	Not Detected	Not Detected	Not Detected	Detected	Detected	Detected	0	gi|755555422|ref|XR_876345.1|	GAGCTGTATTCTTGCCATGTGTCAGCTTGGCTTTATTTACTACAGTTCCTTGAATACAAG	17	-	4186467	4192985	gi|755555422|ref|XR_876345.1|	1555	PREDICTED: Mus musculus uncharacterized LOC105246182 (LOC105246182), ncRNA		gi|755555422|ref|XR_876345.1|		NONMMUT027990;NONMMUT027991						105246182	LOC105246182
ri|A530027B01|PX00660I21|1093	0.0191199	0.00411621	5.99028	up	111.288	45.8347	112.467	449.544	400.093	417.514	-2.31608	-3.61065	-2.30208	-0.0676852	-0.258466	-0.15478	Detected	Detected	Detected	Detected	Detected	Detected	0	ri|A530027B01|PX00660I21|1093	GCATGGAGTGAATCCAGAGAAAATTGTGTATAGAATTGTCATTGCTTTATGAACATCAAG	8	+	31467	32559	ri|A530027B01|PX00660I21|1093	1093	contigs=40 ver=1 seqid=67759				NONMMUT065428	ri|A530027B01|PX00660I21|1093
NONMMUT023684	0.00800772	0.000745482	5.99014	up	111.684	121.808	87.2582	664.517	611.759	382.2	-2.31096	-2.20055	-2.66822	0.496158	0.35416	-0.282277	Detected	Detected	Detected	Detected	Detected	Detected	0	NONMMUT023684	ACCTTACACAGACCAGCAGGTGAATGTTGAAGTCAGTAAAAGGCTAAAAAAGACCTCATA	15	+	61552998	61556605	NONMMUT023684	2109					NONMMUT023684	ri|G730048E07|PK00003I23|2109					NONMMUG014643.2		3
ENSMUST00000194720	0.00572628	0.000303387	5.97396	up	9.46906	10.9282	15.2905	57.6969	66.3925	53.6269	-5.87102	-5.67904	-5.18088	-3.02958	-2.84971	-3.11558	Not Detected	Not Detected	Not Detected	Detected	Detected	Detected	0	ENSMUST00000194720	TCCTTTGTTCTCTTATCATTCTAAGTTCCTGGTTGGGGATTTAGCACAAGGCCCTGGTTT	1	+	164681982	164712771	ENSMUST00000194720	650	havana:known chromosome:GRCm38:1:164681982:164712771:1 gene:ENSMUSG00000102761 gene_biotype:lincRNA transcript_biotype:lincRNA	ENSMUST00000194720									ENSMUSG00000102761	Gm37184
NONMMUT022147	0.0223935	0.00536582	5.97336	up	7.84705	19.245	17.7352	95.8461	57.7563	62.7965	-6.14209	-4.86261	-4.9669	-2.29736	-3.05075	-2.88785	Not Detected	Not Detected	Not Detected	Detected	Detected	Detected	0	NONMMUT022147	CCACAAATGTATAACTGCCACGTCTAAAGCTAACATGAAAGTAAGTTGTAATGATATGCA	14	+	105988766	106003119	NONMMUT022147	2876					NONMMUT022147	ri|G830038H18|PK00003B10|2876					NONMMUG013737.2		5
NR_103491.1	0.00289534	1.78693e-05	5.96167	up	628.684	505.08	603.84	3035.71	2841.7	2867.97	0.181954	-0.148647	0.122586	2.68782	2.56988	2.62535	Detected	Detected	Detected	Detected	Detected	Detected	0	NR_103491.1	TGAATTCTCAGCTACGTGGACACTGAGGAAGGAGATGGACTATTTCAGGAAGAGAGAGTA	8	+	5391	7914	NR_103491.1	1174			gi|507116159|ref|NR_103491.1|	NR_103491.1	NONMMUT066427;NONMMUT066429	ri|9130026D18|PX00026C24|1130					100503676	LOC100503676
NONMMUT000253	0.00616281	0.00037953	5.9123	up	55.124	46.8905	44.1668	271.903	294.449	179.457	-3.32963	-3.57779	-3.65054	-0.793055	-0.700784	-1.37297	Not Detected	Detected	Detected	Detected	Detected	Detected	0	NONMMUT000253	GGACTCTAGAGCTCTTCCACAGAGTAGCATCTTGAGGTAAAAGTGTGAGTTCCAGTAATT	1	-	16677784	16679061	NONMMUT000253	1275					NONMMUT000253	ri|A530024N23|PX00140L05|1275					NONMMUG000175.2		1
ri|9330152C01|PX00105I13|2476	0.00480537	0.000168096	5.90239	up	8.64738	8.5765	6.58342	44.1307	33.0535	41.9146	-6.00197	-6.02863	-6.3966	-3.41629	-3.85593	-3.47108	Not Detected	Not Detected	Not Detected	Detected	Not Detected	Detected	0	ri|9330152C01|PX00105I13|2476	CAGAATAATCCTGGGTTTTAGCACAATAAACTGTATTTCATCAGGGAGGATTAATTTTGC	12	-	4957519	4959993	ri|9330152C01|PX00105I13|2476	2476	contigs=78 ver=1 seqid=32569				NONMMUT014670	ri|9330152C01|PX00105I13|2476
ri|E030002H06|PX00204A05|1749	0.00999132	0.00122349	5.88963	up	35.7932	46.4774	62.0923	234.884	306.618	178.437	-3.95262	-3.59056	-3.15909	-1.0042	-0.642358	-1.38119	Not Detected	Detected	Detected	Detected	Detected	Detected	0	ri|E030002H06|PX00204A05|1749	AGGGTCTGGTTATTTTCCTTTGCTTTGAATCCCATTGTTCCTACCTTCTCTTCCTGCACA	6	-	3100057	3101805	ri|E030002H06|PX00204A05|1749	1749	contigs=64 ver=1 seqid=60083				NONMMUT056432	ri|E030002H06|PX00204A05|1749
NONMMUT023261	0.0209014	0.00477602	5.86439	up	16.5668	10.5396	21.8103	120.215	69.7833	55.7544	-5.06401	-5.73126	-4.6685	-1.97053	-2.77785	-3.05945	Not Detected	Not Detected	Not Detected	Detected	Detected	Detected	0	NONMMUT023261	ACAGAAGTTTGTTCAGTGATAGCTCGTTACCCAGTGATTTGGAAGAACATCAAGTCATTT	15	-	38530057	38531870	NONMMUT023261	675					NONMMUT023261						NONMMUG014378.2		2
ri|B930010B17|PX00696C04|5628	0.0101208	0.00125461	5.84867	up	73.7719	84.8256	101.191	290.954	475.65	557.457	-2.90924	-2.72259	-2.4545	-0.695355	-0.00890364	0.262255	Detected	Detected	Detected	Detected	Detected	Detected	0	ri|B930010B17|PX00696C04|5628	GCAAACACACAACCTTCCATAGACCTATACCGATTTCACGCCGATTTTAAAAAGAAGAAA	5	-	4261848	4266634	ri|B930010B17|PX00696C04|5628	5628	contigs=72 ver=1 seqid=102167				NONMMUT052628	ri|B930010B17|PX00696C04|5628
ri|7120428L19|PX00705H12|2374	0.00372067	5.50221e-05	5.83246	up	18.6748	19.6857	25.3013	99.1723	107.422	105.491	-4.89122	-4.82994	-4.4543	-2.24814	-2.15551	-2.13949	Not Detected	Not Detected	Not Detected	Detected	Detected	Detected	0	ri|7120428L19|PX00705H12|2374	TATACTCTAGAATATGGACGGGCCACTGGCAATCCGTTAAAAGCTTTCACAGAAGAGAGG	6	+	3705520	3707892	ri|7120428L19|PX00705H12|2374	2374	contigs=43 ver=1 seqid=86986				NONMMUT058280	ri|7120428L19|PX00705H12|2374
NONMMUT053082	0.00784712	0.000710481	5.78871	up	369.249	383.427	431.303	2545.45	2088.13	1357.07	-0.585788	-0.546207	-0.362878	2.4337	2.12534	1.54581	Detected	Detected	Detected	Detected	Detected	Detected	0	NONMMUT053082	GGGAAGGTGTGCAACTTCTTTGATATTTGATGACATCATATCTACATTTGTTGTAAGACA	5	+	92054214	92055769	NONMMUT053082	1555					NONMMUT053082	ri|2210012L08|ZX00053J07|1555					NONMMUG032967.2		1
gi|755500992|ref|XR_866376.1|	0.0198401	0.00439812	5.78209	up	9.37839	8.57681	7.72204	24.7715	70.454	41.8966	-5.8849	-6.02857	-6.16645	-4.2494	-2.76405	-3.4717	Not Detected	Not Detected	Not Detected	Not Detected	Detected	Detected	0	gi|755500992|ref|XR_866376.1|	ACGTGAGCTAAGGCTCAGTCTACAACCTACCCATATGTATAGATGGTGAAGATTCTCTGC	2	+	617663	650287	gi|755500992|ref|XR_866376.1|	5119	PREDICTED: Mus musculus predicted gene, 34833 (Gm34833), transcript variant X3, ncRNA		gi|755500992|ref|XR_866376.1|;gi|755472465|ref|XR_885822.1|;gi|755472467|ref|XR_885823.1|;gi|755472468|ref|XR_885824.1|;gi|755472471|ref|XR_885826.1|;gi|755500991|ref|XR_374589.2|;gi|755500993|ref|XR_866377.1|;gi|755500996|ref|XR_866379.1|		NONMMUT037631						102638220	Gm34833
ri|B230112D08|PX00695A18|1370	0.00663821	0.000462543	5.77944	up	122.541	121.875	188.97	738.599	770.707	582.83	-2.17712	-2.19975	-1.55342	0.648643	0.687381	0.32647	Detected	Detected	Detected	Detected	Detected	Detected	0	ri|B230112D08|PX00695A18|1370	ACATGAACAAGCATTCCATTTTCAACAACAAGAACTTAGAGCAGAAGCCAATATCCACAC	X	+	4801655	4803024	ri|B230112D08|PX00695A18|1370	1370	contigs=61 ver=1 seqid=80172				NONMMUT071812	ri|B230112D08|PX00695A18|1370
NONMMUT031448	0.0287132	0.00796808	5.77817	up	80.0341	52.1038	78.7292	234.677	658.416	249.617	-2.79169	-3.4257	-2.81661	-1.00547	0.460196	-0.896889	Detected	Detected	Detected	Detected	Detected	Detected	0	NONMMUT031448	TGTGATAGTTACCTATTTTTCGATGTTGGGCCATTTAGGCAGTTTCGGACTTTCTGCTAA	18	+	10360460	10362148	NONMMUT031448	1690					NONMMUT031448	ri|A430107I09|PX00718M18|1690					NONMMUG019327.2		1
ri|1110070A02|R000019K04|1019	0.00421904	9.50861e-05	5.77075	up	202.227	252.705	294.402	1149.28	1267.83	1208.37	-1.4544	-1.1477	-0.913792	1.28651	1.40548	1.37839	Detected	Detected	Detected	Detected	Detected	Detected	0	ri|1110070A02|R000019K04|1019	TTCTGGTTTTGTTTTTAATTCTGTAAGTTAGTCTTTTGGGGGCTAGAATGGAATGGGGAG	1	+	4859772	4860790	ri|1110070A02|R000019K04|1019	1019	contigs=2 ver=1 seqid=9461					ri|1110070A02|R000019K04|1019
ri|9530001G13|PX00110P03|3479	0.0107199	0.00141656	5.75933	up	7.76524	14.4511	8.04655	38.4841	52.1804	52.3103	-6.15721	-5.27591	-6.10707	-3.61381	-3.19722	-3.15144	Not Detected	Not Detected	Not Detected	Detected	Detected	Detected	0	ri|9530001G13|PX00110P03|3479	CTAGCAGAGAGGTAAAATTTATGTTACCACTCTTCACACTCTTCAGATTCTGTGATATAT	1	-	82069	85547	ri|9530001G13|PX00110P03|3479	3479	contigs=58 ver=1 seqid=51468				NONMMUT000292	ri|9530001G13|PX00110P03|3479
NONMMUT029372	0.0057436	0.000306823	5.75538	up	878.344	912.888	941.014	3629.42	6023.58	4006.84	0.664405	0.705278	0.762636	2.94552	3.65375	3.10779	Detected	Detected	Detected	Detected	Detected	Detected	0	NONMMUT029372	CCTCCCTTGAACATGAGTATTAGACAAATGAAATAAGAACTTATCTTGCCCAGACTATAT	17	-	35087187	35089379	NONMMUT029372	934					NONMMUT029372						NONMMUG018153.2	1110038B12Rik	3
neat1_musmusculus_4	0.00900867	0.00098863	5.73375	up	15.3767	12.6346	18.7744	73.4004	101.93	55.9637	-5.17156	-5.4697	-4.88474	-2.68229	-2.23123	-3.05404	Not Detected	Not Detected	Not Detected	Detected	Detected	Detected	0	neat1_musmusculus_4	GCTCAGGTTTTGCTTTTCACCTTTGTCTGAGAGAACGAACGTGAGCAGGAAAAAGCAAAA	19	-	829707	850477	neat1_musmusculus_4	20771	Mus musculus	ENSMUST00000173672;ENSMUST00000174287	gi|149274628|ref|NR_003513.2|	NR_003513.2	NONMMUT033624;NONMMUT033626;NONMMUT033627;NONMMUT033628;NONMMUT033629;NONMMUT033631;NONMMUT033633;NONMMUT033634;NONMMUT033635;NONMMUT033637;NONMMUT033638;NONMMUT033639	ri|2310043N10|ZX00040G07|2099;ri|4732452C17|PX00051A13|3180;ri|5830408G10|PX00716A20|1826;ri|6330419P03|PX00009E03|1544;ri|9130009H04|PX00026M11|2905;ri|F630311A01|PS00006K20|2105;ri|I1C0033O14|FU00002N14|3178;ri|I1C0035O03|FU00006B19|3180;ri|I1C0046E22|FU00003A16|3178;ri|I420019F22|PL00044L10|3177;ri|I420030L17|PL00046E02|3180	neat1_musmusculus_4;neat1_musmusculus_3		NEAT1_GQ859163.1;NEAT1_NR_003513
NONMMUT044951	0.0221721	0.00527921	5.71786	up	46.3165	29.021	49.8091	167.208	335.386	135.909	-3.58078	-4.26999	-3.4771	-1.4945	-0.51298	-1.77396	Detected	Not Detected	Detected	Detected	Detected	Detected	0	NONMMUT044951	TGATTATAGAGTGGCTTGGAAGATGATCTTTTTTAGACAATCCAGAGCCTGAACCCCTGC	3	+	118136840	118219629	NONMMUT044951	742		ENSMUST00000181926			NONMMUT044951						NONMMUG027757.2	mmu-mir-137	5
gi|568907902|ref|XR_373569.1|	0.0142648	0.0024828	5.71303	up	8.0243	14.0106	14.3142	48.7173	81.8369	45.8347	-6.10986	-5.32056	-5.27606	-3.27364	-2.54798	-3.34209	Not Detected	Not Detected	Not Detected	Detected	Detected	Detected	0	gi|568907902|ref|XR_373569.1|	AAAGCATCTACCGAAAAGGCCGTAAGAGCCAATCATAAAAGACCAACCAGTGCCTCCAAA	1	-	3385395	3386859	gi|568907902|ref|XR_373569.1|	1350	PREDICTED: Mus musculus predicted gene, 33402 (Gm33402), transcript variant X2, ncRNA		gi|568907902|ref|XR_373569.1|								102636294	Gm33402
NR_028405.1	0.00463696	0.000144036	5.70797	up	1102.77	1308.26	1326.63	5121.91	7503.63	5639.84	0.99268	1.22442	1.25812	3.44246	3.97071	3.60098	Detected	Detected	Detected	Detected	Detected	Detected	0	NR_028405.1	TGAAACCATTCTTCTACCCGGATTGACTGTAACATTTGGAAAACGAATAAATGTTGTCCC	13	+	4248734	4249776	NR_028405.1	1043			gi|257467673|ref|NR_028405.1|	NR_028405.1	NONMMUT016234;NONMMUT016235						111002	Marcksl1-ps4
NONMMUT056063	0.0224742	0.0054065	5.70778	up	16.8888	12.7317	7.77869	76.5293	67.8675	36.4668	-5.03624	-5.45866	-6.15591	-2.62206	-2.81801	-3.67195	Not Detected	Not Detected	Not Detected	Detected	Detected	Not Detected	0	NONMMUT056063	TCACAGCTTTGAAAGGCGTATCAGCATTCATGTTTCTGCTTTTTTAGGCTCTCGCCTTGA	6	+	29846329	29859055	NONMMUT056063	576					NONMMUT056063						NONMMUG034831.1		5
NONMMUT029374	0.00557644	0.0002824	5.70324	up	310.029	362.486	360.429	1436.49	2217.51	1436.5	-0.837978	-0.627232	-0.621862	1.60832	2.21206	1.62788	Detected	Detected	Detected	Detected	Detected	Detected	0	NONMMUT029374	TGAATTTTCAGGGCTTTGCTGCTACGCACTGACAAGTTGGACGGCTTTTTATTGCTTTGT	17	-	35087208	35089470	NONMMUT029374	842					NONMMUT029374						NONMMUG018153.2		4
NONMMUT060737	0.00987252	0.00119606	5.68638	up	12.9746	17.4727	26.0336	76.6638	94.2557	91.4516	-5.41661	-5.00199	-4.41313	-2.61953	-2.34415	-2.34553	Not Detected	Not Detected	Not Detected	Detected	Detected	Detected	0	NONMMUT060737	AAGCCTCCCAACTCTTTCAGGGAACAGCTTTCTGAATGAAAAGGTATGTATTTACCTTTT	7	-	35913495	35915383	NONMMUT060737	1556					NONMMUT060737						NONMMUG037744.2		2
ri|B230215B20|PX00718J08|3409	0.0102669	0.00129029	5.67819	up	150.326	110.144	84.266	530.411	694.774	422.1	-1.88229	-2.34576	-2.71856	0.170963	0.537741	-0.13902	Detected	Detected	Detected	Detected	Detected	Detected	0	ri|B230215B20|PX00718J08|3409	CATGTTCTTTCTTGTGCTGTATATTCATCATTGTGATGGCCAGGAAATACAGTGAAAGCA	6	-	2705146	2708554	ri|B230215B20|PX00718J08|3409	3409	contigs=106 ver=1 seqid=107241				NONMMUT057445	ri|B230215B20|PX00718J08|3409
gi|755518015|ref|XR_869192.1|	0.00784682	0.000710247	5.67333	up	32.5979	24.6693	33.5031	119.899	198.84	125.667	-4.08753	-4.50437	-4.04921	-1.97433	-1.2672	-1.88699	Not Detected	Not Detected	Detected	Detected	Detected	Detected	0	gi|755518015|ref|XR_869192.1|	CTCAAACAATGTTCACAGGCGTAGACAAAAATACATATTGCACAATCAGGCATATACACT	6	-	2165322	2168666	gi|755518015|ref|XR_869192.1|	3177	PREDICTED: Mus musculus uncharacterized LOC105244846 (LOC105244846), ncRNA		gi|755518015|ref|XR_869192.1|								105244846	LOC105244846
gi|755550734|ref|XR_875194.1|	0.0044866	0.000124759	5.67056	up	47.7706	37.6015	40.4251	217.095	225.911	164.4	-3.53619	-3.8963	-3.77826	-1.11782	-1.08305	-1.49939	Detected	Not Detected	Detected	Detected	Detected	Detected	0	gi|755550734|ref|XR_875194.1|	AGAAGGTGAGAGTTAAGGTTGGCAAGACTCAGAGTCATTAAATGTCAGCCAGAAAACAGG	15	-	3603521	3637341	gi|755550734|ref|XR_875194.1|	1269	PREDICTED: Mus musculus uncharacterized LOC105245931 (LOC105245931), ncRNA		gi|755550734|ref|XR_875194.1|;gi|755487147|ref|XR_881021.1|								105245931	LOC105245931
gi|755510581|ref|XR_881641.1|	0.0115857	0.00165143	5.64962	up	20.9174	26.9772	36.5497	95.4821	166.549	142.422	-4.72761	-4.37534	-3.92365	-2.30285	-1.52286	-1.70643	Not Detected	Not Detected	Detected	Detected	Detected	Detected	0	gi|755510581|ref|XR_881641.1|	TTAAGATAGCTACAGGACGCATTTTAGCATCTTTGAAAGCACTGGACACCCAGACTGGTG	4	-	380439	383644	gi|755510581|ref|XR_881641.1|	2353	PREDICTED: Mus musculus uncharacterized LOC105247230 (LOC105247230), ncRNA		gi|755510581|ref|XR_881641.1|;gi|755476001|ref|XR_888187.1|								105247230	LOC105247230
gi|755530667|ref|XR_870790.1|	0.0043178	0.000106377	5.64914	up	20.1175	15.966	13.6707	77.1678	80.1981	77.8933	-4.78386	-5.13209	-5.34242	-2.61008	-2.57716	-2.57704	Not Detected	Not Detected	Not Detected	Detected	Detected	Detected	0	gi|755530667|ref|XR_870790.1|	AAGCAGGGCAACTGTTCTTTCCACATACAAACCCTTGCTTCACAGCAAGCATACTACAGA	9	+	3586217	3589014	gi|755530667|ref|XR_870790.1|	1883	PREDICTED: Mus musculus uncharacterized LOC105245007 (LOC105245007), ncRNA		gi|755530667|ref|XR_870790.1|								105245007	LOC105245007
ri|2410038B05|ZX00047L17|369	0.00436146	0.000112109	5.63751	up	428.056	338.662	357.616	2122.23	1676.93	1589.4	-0.372583	-0.725314	-0.633167	2.17136	1.80895	1.7738	Detected	Detected	Detected	Detected	Detected	Detected	0	ri|2410038B05|ZX00047L17|369	TTCCGAAAGAGAGAGCTCCGCTTCTTGCTGGAGGACAAATACCAAAAGGATTAAAGGCAT	8	+	4993407	4994305	ri|2410038B05|ZX00047L17|369	369	contigs=2 ver=1 seqid=10530				NONMMUT066428	ri|2410038B05|ZX00047L17|369
ri|D230046K14|PX00190H17|3005	0.00481765	0.000173244	5.59198	up	84.6143	101.173	116.06	479.285	555.945	397.057	-2.71141	-2.46834	-2.25671	0.0247347	0.216139	-0.227261	Detected	Detected	Detected	Detected	Detected	Detected	0	ri|D230046K14|PX00190H17|3005	ATAAAACAGGTTTGAACCCATCTCTATCGTCAGCATAGACAGATCTCAACTGAGTGAAAG	6	+	42328	45330	ri|D230046K14|PX00190H17|3005	3005	contigs=19 ver=1 seqid=71690				NONMMUT055809	ri|D230046K14|PX00190H17|3005
NONMMUT067184	0.0117115	0.00168973	5.58769	up	56.2033	31.933	52.0436	191.218	289.219	179.433	-3.30166	-4.13204	-3.41379	-1.30093	-0.726641	-1.37316	Detected	Not Detected	Detected	Detected	Detected	Detected	0	NONMMUT067184	AGGAAGCTGCCAAGAGGAAGATATCTGATGAAAAGCTTTGATCTGGAGTAGAGGCTCTGA	8	+	113278892	113282870	NONMMUT067184	2068			gi|755480486|ref|XR_863608.1|;gi|755527845|ref|XR_879194.1|		NONMMUT067184	ri|A230070C17|PX00129K01|2068					NONMMUG041595.2	Gm15894	3
NONMMUT029369	0.00541146	0.000252106	5.58584	up	959.61	1007.3	1011.51	3921.38	6272.38	4219.05	0.792067	0.847263	0.866866	3.05714	3.71214	3.18224	Detected	Detected	Detected	Detected	Detected	Detected	0	NONMMUT029369	GGGCCTCCCTTGAACATGAGTATTAGACAAATGAAATAAGAACTTATCTTGCCCAGACTA	17	-	35087183	35088189	NONMMUT029369	785					NONMMUT029369						NONMMUG018153.2	1110038B12Rik	2
NONMMUT057419	0.00400456	7.63297e-05	5.58503	up	1182.52	1051.38	1153.19	6211.5	5551.9	4410.63	1.09342	0.909052	1.05597	3.72072	3.53611	3.24631	Detected	Detected	Detected	Detected	Detected	Detected	0	NONMMUT057419	ACTGTTCACACTGAGGAAAGACACAATATGTAGACCCCCCTCTAGGAGAGAACTTAACCT	6	-	72262078	72263281	NONMMUT057419	1115					NONMMUT057419						NONMMUG035657.2		2
NONMMUT021334	0.00530649	0.000236602	5.56351	up	27.8309	35.5624	31.0714	172.031	162.897	115.08	-4.31562	-3.97674	-4.15792	-1.45348	-1.55485	-2.01396	Not Detected	Not Detected	Not Detected	Detected	Detected	Detected	0	NONMMUT021334	TTTAGAGAGTAAGAGTGCTAGCTTCCCCAGATGTGGCTACATAGAAATTCCAGAGCTGTA	14	-	66444849	66446044	NONMMUT021334	640					NONMMUT021334						NONMMUG013242.1		2
ri|F630213N13|PL00021H21|2598	0.0104293	0.00133597	5.55928	up	48.0012	41.8522	80.4989	230.397	301.615	243.49	-3.52924	-3.74178	-2.78454	-1.03203	-0.666096	-0.932744	Detected	Not Detected	Detected	Detected	Detected	Detected	0	ri|F630213N13|PL00021H21|2598	TACCTAGTTTTCAGTCTCTTCCTGACACGGGCATGACCGGAATGTTACTTCTACTTCACA	2	-	3568105	3570706	ri|F630213N13|PL00021H21|2598	2598	contigs=79 ver=1 seqid=74540		gi|755498349|ref|XR_374292.2|		NONMMUT036983	ri|F630213N13|PL00021H21|2598
NONMMUT021368	0.0265465	0.00707457	5.55152	up	10.101	15.8611	30.7619	95.4265	79.3599	67.8063	-5.77781	-5.1416	-4.17236	-2.30369	-2.59232	-2.77711	Not Detected	Not Detected	Not Detected	Detected	Detected	Detected	0	NONMMUT021368	TAAAAACAGGACTAAACCTCACCGAGTAGTTCATGTGTCCCTTTCCCTTTAACTCTCTAT	14	+	67805893	67808239	NONMMUT021368	648					NONMMUT021368						NONMMUG013264.2		2
NONMMUT020956	0.0064023	0.000422786	5.55059	up	122.505	120.817	187.588	689.523	729.205	575.046	-2.17754	-2.21233	-1.56401	0.549452	0.607521	0.30707	Detected	Detected	Detected	Detected	Detected	Detected	0	NONMMUT020956	AAAGAGAGAGGCAACTGAGTCACCTAAGCTAACAGTGACAAGTTAAAGACCACCAGCATC	14	-	55600011	55600850	NONMMUT020956	840					NONMMUT020956	ri|E030046K02|PX00207A12|840					NONMMUG013011.2		1
NONMMUT039233	0.00411017	8.33571e-05	5.54281	up	90.0978	96.7879	99.3986	511.897	484.956	362.089	-2.62082	-2.53226	-2.48028	0.119706	0.0190502	-0.360261	Detected	Detected	Detected	Detected	Detected	Detected	0	NONMMUT039233	ATCAGTATAAGAATGGCAGCAGACCTTCTCAGTCTTATTCAGATTTCGCCTCAAGACCCC	2	+	116725927	116730851	NONMMUT039233	1215		ENSMUST00000155323			NONMMUT039233						NONMMUG024241.2	D330050G23Rik	2
gi|755524338|ref|XR_870073.1|	0.00932537	0.00106841	5.5393	up	23.4967	23.455	36.4812	100.109	163.669	127.009	-4.55985	-4.57719	-3.92636	-2.23458	-1.54802	-1.87168	Not Detected	Not Detected	Detected	Detected	Detected	Detected	0	gi|755524338|ref|XR_870073.1|	TCTTTACTACTAATAAAGCCATATCACCAGTTTTAGGAGCTAGTGAGCCCTGTTCCAGTA	7	+	4881618	4891475	gi|755524338|ref|XR_870073.1|	6728	PREDICTED: Mus musculus RIKEN cDNA D930030F02 gene (D930030F02Rik), transcript variant X5, ncRNA		gi|755524338|ref|XR_870073.1|;gi|755479564|ref|XR_863056.1|;gi|755479566|ref|XR_863058.1|;gi|755479567|ref|XR_863059.1|;gi|755524340|ref|XR_870075.1|;gi|755524341|ref|XR_870076.1|								320688	D930030F02Rik
ENSMUST00000185290	0.0123553	0.00189242	5.52296	up	197.588	163.083	111.704	529.998	949.379	733.892	-1.48789	-1.77955	-2.3119	0.16984	0.988181	0.658962	Detected	Detected	Detected	Detected	Detected	Detected	0	ENSMUST00000185290	CAGTTTTCAAATCTTTGCAAATTAATGGTCTTTCCCTCCAATCTGATCTCCCATAACTCA	1	+	20836661	20839689	ENSMUST00000185290	833	havana:known chromosome:GRCm38:1:20836661:20839689:1 gene:ENSMUSG00000102121 gene_biotype:lincRNA transcript_biotype:lincRNA	ENSMUST00000185290									ENSMUSG00000102121	Gm28065
ri|A530037M05|PX00140P06|947	0.00507684	0.000206221	5.49952	up	57.4101	52.0228	69.6898	317.237	294.773	225.449	-3.271	-3.42794	-2.99256	-0.570585	-0.699197	-1.04381	Detected	Detected	Detected	Detected	Detected	Detected	0	ri|A530037M05|PX00140P06|947	GTTAGCACTATTGTTGTAATTTGTACTGAAACCCATAGTAGACTTATACTCGGGAAACAA	2	+	2566863	2567801	ri|A530037M05|PX00140P06|947	947	contigs=14 ver=1 seqid=35761				NONMMUT040528	ri|A530037M05|PX00140P06|947
gi|755489607|ref|XR_884124.1|	0.00916415	0.00102383	5.49094	up	84.4655	49.3212	51.0036	253.723	339.447	248.723	-2.71395	-3.50488	-3.44291	-0.892893	-0.495617	-0.902068	Detected	Not Detected	Detected	Detected	Detected	Detected	0	gi|755489607|ref|XR_884124.1|	GGGGATGTAATTCTTATGCTACGAAGTTCACCATTTTAAGGCCTTCAATATTAAACATCA	18	-	1458470	1473319	gi|755489607|ref|XR_884124.1|	279	PREDICTED: Mus musculus uncharacterized LOC102637792 (LOC102637792), transcript variant X1, ncRNA		gi|755489607|ref|XR_884124.1|;gi|755561873|ref|XR_877444.1|								102637792	LOC102637792
ENSMUST00000174714	0.00371405	5.38921e-05	5.48824	up	587.959	595.555	651.207	2652.2	3432.44	2521.58	0.0853352	0.0890762	0.231536	2.49297	2.84236	2.43965	Detected	Detected	Detected	Detected	Detected	Detected	0	ENSMUST00000174714	CCCAGACTATATAATGGCTTGGAAATGCATAGTTTCCTGAACGATCTCAATAAAATACTT	17	-	34950241	34952448	ENSMUST00000174714	520	havana:known chromosome:GRCm38:17:34950241:34952448:-1 gene:ENSMUSG00000092203 gene_biotype:processed_transcript transcript_biotype:lincRNA	ENSMUST00000174714			NONMMUT029371						ENSMUSG00000092203	1110038B12Rik
NONMMUT066426	0.0044866	0.000124814	5.46614	up	448.982	349.121	395.98	2177.85	1753.37	1616.64	-0.303724	-0.681431	-0.486152	2.20868	1.87325	1.79832	Detected	Detected	Detected	Detected	Detected	Detected	0	NONMMUT066426	ACTGCTTTGTGATCTTCCGAAAGAGAGAGCTCCGCTTCTTGCTGGAGGACAAATACCAAA	8	+	87437132	87438371	NONMMUT066426	794					NONMMUT066426						NONMMUG041118.2		2
ri|C130061L16|PX00666B19|2266	0.0112997	0.00157215	5.46492	up	85.8699	111.579	150.294	417.705	710.237	482.434	-2.69016	-2.32709	-1.8838	-0.173664	0.569497	0.0537262	Detected	Detected	Detected	Detected	Detected	Detected	0	ri|C130061L16|PX00666B19|2266	GGTTGGTGTTTTTCTTTCCATATATGCACAGTTAATTGCATCTGTTATTGTGGATTGCTT	2	-	3354802	3357065	ri|C130061L16|PX00666B19|2266	2266	contigs=38 ver=1 seqid=67817				NONMMUT037695	ri|C130061L16|PX00666B19|2266;ri|2610034I02|ZX00160K02|2093
NONMMUT017503	0.0207177	0.00470454	5.46448	up	21.2789	24.2762	10.637	94.2228	98.2817	58.9607	-4.70289	-4.52754	-5.70441	-2.322	-2.28381	-2.97878	Not Detected	Not Detected	Not Detected	Detected	Detected	Detected	0	NONMMUT017503	AGTACTGTTTGTGAAAGCTAATTGACAAGCATAATGTCTGTCACTTAAGGCATATCAGTG	13	+	51741070	51742945	NONMMUT017503	1880					NONMMUT017503	ri|F730041J15|PL00003D10|1880					NONMMUG010983.2		1
ri|F830103M01|PL00017M04|1235	0.0503712	0.0185491	5.46213	up	23.6735	8.59548	6.41371	45.7251	75.0293	37.7516	-4.54904	-6.02544	-6.43428	-3.36509	-2.67328	-3.622	Not Detected	Not Detected	Not Detected	Detected	Detected	Not Detected	0	ri|F830103M01|PL00017M04|1235	AATGACCTCAGTTTGCTTGAGGATCCGAGAGGGGACAAGAAGTCTCTTGATGCAACTTTT	1	+	2642377	2651268	ri|F830103M01|PL00017M04|1235	1235	contigs=47 ver=1 seqid=74505	ENSMUST00000193447			NONMMUT003934	ri|F830103M01|PL00017M04|1235
NONMMUT009681	0.0228559	0.0055624	5.44218	up	15.9313	9.00717	22.5253	77.4967	50.8032	80.584	-5.12044	-5.95794	-4.62196	-2.60394	-3.23581	-2.52804	Not Detected	Not Detected	Not Detected	Detected	Not Detected	Detected	0	NONMMUT009681	GACAGACTTGGGCCAAGAATATCCAGGACTCTCAGTTTGAATATTACCATGATTCTAGAA	11	+	51700901	51703211	NONMMUT009681	2227					NONMMUT009681						NONMMUG006060.2		2
NONMMUT037696	0.00695671	0.000523373	5.44047	up	143.66	158.787	181.832	590.645	1003.15	686.485	-1.94772	-1.81807	-1.60897	0.326142	1.06766	0.562623	Detected	Detected	Detected	Detected	Detected	Detected	0	NONMMUT037696	ATTCAGTGAAGGCTTGTCTAGTATTTGCGGGTTCAGTCTGCAGACTCATAAAAAGAGGGG	2	-	68168750	68171847	NONMMUT037696	3098					NONMMUT037696	ri|C130007D20|PX00167L21|3098					NONMMUG023269.2		1
NONMMUT026809	0.0187867	0.00400044	5.4286	up	51.3472	23.4744	36.9836	124.661	225.009	154.827	-3.43202	-4.576	-3.90662	-1.91814	-1.08882	-1.58595	Detected	Not Detected	Detected	Detected	Detected	Detected	0	NONMMUT026809	AAATGCAAATGAAAAACGGAGTTGGTAGGAAAGTGAACGGTCAGTCTGACTGAGCTGCAC	16	+	45936436	45939392	NONMMUT026809	527					NONMMUT026809						NONMMUG016619.2	Gm15640	2
ri|5930418O04|PX00055B03|2297	0.010806	0.00144034	5.41025	up	23.0222	27.842	38.2482	102.829	179.446	128.131	-4.58928	-4.32983	-3.85812	-2.1959	-1.41525	-1.85899	Not Detected	Not Detected	Detected	Detected	Detected	Detected	0	ri|5930418O04|PX00055B03|2297	CATTTCTCCATTGGATTTCCATGCAAATCTTTTCAACATGAAGAACTGATGGTATTACTG	18	-	1207752	1210049	ri|5930418O04|PX00055B03|2297	2297	contigs=4 ver=1 seqid=25502				NONMMUT031646	ri|5930418O04|PX00055B03|2297
NONMMUT054085	0.0036065	4.88493e-05	5.40933	up	20.2236	15.0649	17.5284	83.6071	79.6165	77.3294	-4.77627	-5.2159	-4.98381	-2.49445	-2.58766	-2.58752	Not Detected	Not Detected	Not Detected	Detected	Detected	Detected	0	NONMMUT054085	TTGTTTCGAGATGTCGTATCCAGGCTCTTAGCTTTCTCACTCTGTGTATGTCTCAGAGCT	5	+	116352439	116354303	NONMMUT054085	1869					NONMMUT054085	ri|E330005B06|PX00210F01|1869					NONMMUG033529.2		1
ENSMUST00000189171	0.0125572	0.00194886	5.40337	up	17.4745	30.4305	35.586	133.807	135.815	100.035	-4.98706	-4.20157	-3.9622	-1.81599	-1.81716	-2.2161	Not Detected	Not Detected	Detected	Detected	Detected	Detected	0	ENSMUST00000189171	CCAGATTGGGGTCTGGACCCTTCTTATTTTCCCCTTAGGAAAAAGACAAAACAAAACAAA	15	+	85639747	85645934	ENSMUST00000189171	6188	havana:known chromosome:GRCm38:15:85639747:85645934:1 gene:ENSMUSG00000101828 gene_biotype:lincRNA transcript_biotype:lincRNA	ENSMUST00000189171									ENSMUSG00000101828	D130051D11Rik
NONMMUT057271	0.00803359	0.000751466	5.37775	up	11.6675	8.71284	16.0157	56.4069	54.8913	49.8016	-5.56981	-6.00587	-5.11402	-3.0622	-3.12415	-3.22234	Not Detected	Not Detected	Not Detected	Detected	Detected	Detected	0	NONMMUT057271	CGCTAAATTTGAATATGAAACCATTCTTGTACCACTGACAGTTGGCAGAAAGTTTACTTT	6	+	66495890	66497207	NONMMUT057271	1319					NONMMUT057271	ri|D030046J24|PX00180B06|1319					NONMMUG035561.2		1
NONMMUT052561	0.00486013	0.000178279	5.3762	up	418.209	347.728	446.075	2017.53	2051.74	1482.92	-0.406158	-0.687199	-0.314292	2.09837	2.09997	1.67377	Detected	Detected	Detected	Detected	Detected	Detected	0	NONMMUT052561	GGTGCAATACCTGTGACGGTTAGCGGTAAGTTTCCAATGATTCTGTTCCCTACTTAAGTC	5	+	66651257	66657310	NONMMUT052561	2289					NONMMUT052561						NONMMUG032628.2	Nsun7	3
ri|D430038E18|PX00195G13|2535	0.00671982	0.000478314	5.3755	up	202.777	183.105	280.204	837.994	1182.45	993.161	-1.45049	-1.61249	-0.9851	0.830792	1.3049	1.09542	Detected	Detected	Detected	Detected	Detected	Detected	0	ri|D430038E18|PX00195G13|2535	CTCATGAACCTTCTTTAGTGATGCATGCAGAATAACTATTCAACGTTCATCTCTAGTCTC	6	+	7562	10090	ri|D430038E18|PX00195G13|2535	2535	contigs=29 ver=1 seqid=63475				NONMMUT055808	ri|D430038E18|PX00195G13|2535
NONMMUT056430	0.0210653	0.00483405	5.3636	up	68.3857	172.689	90.3074	592.003	419.935	403.099	-3.01862	-1.69698	-2.61866	0.329455	-0.188637	-0.205472	Detected	Detected	Detected	Detected	Detected	Detected	0	NONMMUT056430	ATTTCCCCTGCAGCTGATTTGAATTTGGGCCCTTCTGCAAGAGTGTTCTTCAGAGAGTAT	6	+	37978329	37985901	NONMMUT056430	440					NONMMUT056430						NONMMUG035047.2		4
NONMMUT046211	0.0127434	0.00200226	5.36311	up	7.90116	8.98937	13.8682	48.7154	57.9111	32.7987	-6.13217	-5.9608	-5.32173	-3.2737	-3.04689	-3.82489	Not Detected	Not Detected	Not Detected	Detected	Detected	Not Detected	0	NONMMUT046211	AAGGAATTCTGTTCTGAGATTGCCCTTTATTTCACAGAACTCATAGTTCATTCGGCCTCT	4	+	11503790	11522940	NONMMUT046211	447					NONMMUT046211						NONMMUG028528.1		3
ri|9130203L14|PX00061C14|2210	0.00899648	0.000984335	5.36097	up	45.0627	33.5622	52.7221	172.23	262.193	165.675	-3.62037	-4.06025	-3.3951	-1.45181	-0.868175	-1.48825	Detected	Not Detected	Detected	Detected	Detected	Detected	0	ri|9130203L14|PX00061C14|2210	GAGCCCCCAATTAAGACAATAACAGTTTCTGGATATAACCTAAACTCTCCAATATGTACA	19	-	4001999	4008692	ri|9130203L14|PX00061C14|2210	2210	contigs=4 ver=1 seqid=25436					ri|9130203L14|PX00061C14|2210
NONMMUT014289	0.0169869	0.0033702	5.34318	up	1247.86	1849.72	2437.17	5669.71	10872.4	8477.42	1.171	1.72408	2.13556	3.58905	4.50573	4.18895	Detected	Detected	Detected	Detected	Detected	Detected	0	NONMMUT014289	TCAAGAGGTCTTCTATGAGATCTTTGTGCAAAGGAACTGTTTGGCCAGTGCCTACTATGC	12	+	57359648	57367297	NONMMUT014289	1119					NONMMUT014289;NONMMUT014290						NONMMUG009049.2		3
gi|568994005|ref|XR_384247.1|	0.0040722	7.95552e-05	5.33535	up	28.8846	29.0842	31.2801	142.19	156.083	109.51	-4.26201	-4.26685	-4.14826	-1.72833	-1.61649	-2.08555	Not Detected	Not Detected	Detected	Detected	Detected	Detected	0	gi|568994005|ref|XR_384247.1|	ACACTGTACAATGAACTTGAGTGTAAACCCGTTTATTTCACAGTTGAGGTGGCCCTGAGC	15	+	4360603	4361424	gi|568994005|ref|XR_384247.1|	726	PREDICTED: Mus musculus predicted gene, 30753 (Gm30753), ncRNA		gi|568994005|ref|XR_384247.1|;gi|568901340|ref|XR_396524.1|								102632765	Gm30753
NONMMUT071351	0.0120341	0.00179287	5.33146	up	149.916	114.8	76.8235	623.508	466.359	419.619	-1.88623	-2.28603	-2.85196	0.40426	-0.0373611	-0.147524	Detected	Detected	Detected	Detected	Detected	Detected	0	NONMMUT071351	TTCTCTCAGAACCTAAAGATGCTGCCATTGCCTGAAAGGGCTCATGGGAATTTCTTTGAA	9	+	118961896	118967173	NONMMUT071351	324					NONMMUT071351						NONMMUG044197.1		2
NONMMUT055810	0.00527508	0.000231328	5.33001	up	111.96	145.675	165.254	687.825	667.856	541.023	-2.3074	-1.94241	-1.74689	0.545893	0.480733	0.219083	Detected	Detected	Detected	Detected	Detected	Detected	0	NONMMUT055810	CTGTGCTTCACAGATCAATAGATTACCCAAGAGCTTGAAGGAAAGCTTTAAACATTCACC	6	+	15045413	15046836	NONMMUT055810	1425					NONMMUT055810	ri|9530050B19|PX00113I07|1425					NONMMUG034651.2		1
NONMMUT055811	0.0113005	0.00157276	5.28565	up	28.4403	29.7105	53.2272	172.023	174.998	134.352	-4.28437	-4.23612	-3.38135	-1.45354	-1.45146	-1.79059	Not Detected	Not Detected	Detected	Detected	Detected	Detected	0	NONMMUT055811	TACAGTTGTATGCCACCTCTAATCTGGTAAGAGCATGGTTTTTAAGAATACATTGTATCA	6	+	15116141	15116835	NONMMUT055811	695					NONMMUT055811	ri|D230012A02|PX00187H06|695					NONMMUG034652.2		1
ri|D930046B16|PX00203M06|1566	0.00532425	0.000241233	5.2856	up	55.9445	57.3669	63.4126	203.9	308.022	291.388	-3.30831	-3.28687	-3.12874	-1.20828	-0.635769	-0.673662	Detected	Detected	Detected	Detected	Detected	Detected	0	ri|D930046B16|PX00203M06|1566	GAGAGTCTTTGTTTCATATGTATTCAAATAAAGACTTCAGTGTGGGGAAACATTGTGACT	10	-	155454	225129	ri|D930046B16|PX00203M06|1566	1566	contigs=43 ver=1 seqid=62799				NONMMUT005066	ri|D930046B16|PX00203M06|1566
gi|568891772|ref|XR_402399.1|	0.031803	0.00931322	5.27508	up	572.907	266.92	541.203	1571.86	3265.17	1441.41	0.0479199	-1.06875	-0.0354097	1.73825	2.77029	1.63281	Detected	Detected	Detected	Detected	Detected	Detected	0	gi|568891772|ref|XR_402399.1|	TTCCAGAAAGAACCCTCATTTAGACACGAGATGCAATAGCCTGAACCCAACCACTGACAA	5	-	2212195	2215021	gi|568891772|ref|XR_402399.1|	714	PREDICTED: Mus musculus predicted gene, 36732 (Gm36732), ncRNA		gi|568891772|ref|XR_402399.1|;gi|568934781|ref|XR_376849.1|		NONMMUT051821						102640735	Gm36732
NONMMUT020597	0.00719706	0.000571887	5.266	up	483.922	517.356	785.668	2542.58	2986.68	2303.44	-0.195606	-0.114002	0.502341	2.43208	2.64167	2.30911	Detected	Detected	Detected	Detected	Detected	Detected	0	NONMMUT020597	ATGCCTTGTTTTCTGTCAGTGAGTAGACACCTCTTCTTTCCCCTTCTTGGGATTTCACTC	14	-	47006671	47010210	NONMMUT020597	517					NONMMUT020597						NONMMUG012805.1		2
NONMMUT046202	0.0179661	0.00371002	5.26543	up	193.993	184.757	108.349	793.134	932.472	466.792	-1.51438	-1.59953	-2.3559	0.751416	0.962257	0.00617288	Detected	Detected	Detected	Detected	Detected	Detected	0	NONMMUT046202	TTGCCAAGGCAGCATGAGGTCATGGATTTATGCCCTGCATAAATGCTACAAAACAAGCAG	4	+	11298679	11299179	NONMMUT046202	503					NONMMUT046202	ri|4930533J17|PX00314G11|503					NONMMUG028522.2		1
NONMMUT055813	0.00734784	0.000605234	5.25932	up	49.9571	63.1007	84.4811	311.488	310.744	243.742	-3.47162	-3.14943	-2.71488	-0.596973	-0.623076	-0.931251	Detected	Detected	Detected	Detected	Detected	Detected	0	NONMMUT055813	CCTTGTTTCCATACGAAAGGATGGATCTATTTAGTCTCTGTATGTGTTAGAAGACATTTT	6	+	15274288	15275465	NONMMUT055813	1179					NONMMUT055813	ri|D230044H03|PX00189N12|1179					NONMMUG034653.2		1
NONMMUT048311	0.0311629	0.00902007	5.25658	up	23.4142	18.2635	31.6054	56.9859	147.43	142.29	-4.56493	-4.93813	-4.13334	-3.04747	-1.69878	-1.70777	Not Detected	Not Detected	Detected	Detected	Detected	Detected	0	NONMMUT048311	GTTTTGTTTCCTTATAATCATGTCACGAAGTCATAACAGATGGGTGACCCCATAGCCAAT	4	-	99707374	99710156	NONMMUT048311	2200					NONMMUT048311						NONMMUG029956.2		2
gi|755505366|ref|XR_867522.1|	0.0109083	0.00146379	5.25222	up	37.0499	27.7236	36.5613	145.19	212.535	107.378	-3.90284	-4.33597	-3.92319	-1.69821	-1.17111	-2.11391	Not Detected	Not Detected	Detected	Detected	Detected	Detected	0	gi|755505366|ref|XR_867522.1|	ACTAAGCATGTCACCAAGGCTACTGAGCTGAGTTTTGAGTAAACTTTCTAAACAAGTCAA	3	-	1615611	1617232	gi|755505366|ref|XR_867522.1|	459	PREDICTED: Mus musculus predicted gene, 33162 (Gm33162), transcript variant X6, ncRNA		gi|755505366|ref|XR_867522.1|;gi|568890186|ref|XR_401075.1|								102635957	Gm33162
NR_026944.1	0.0256578	0.00670223	5.24948	up	7.81007	7.4163	5.72048	46.3612	17.1426	36.7271	-6.1489	-6.23832	-6.5993	-3.34516	-4.80315	-3.66169	Not Detected	Not Detected	Not Detected	Detected	Not Detected	Detected	0	NR_026944.1	GAAAATACTTAGGACTTGTGTCCAATCGTGGAGAGATCTTTAAAGTCCGGGAGTACCTTG	10	-	2332764	2334222	NR_026944.1	727			gi|223972656|ref|NR_026944.1|	NR_026944.1		ri|4930506M03|PX00704A21|710;ri|E130101H13|PX00721B05|559					100169878	Gm10941
NONMMUT031648	0.0135287	0.00224014	5.24734	up	47.081	47.3165	90.124	281.33	297.196	211.277	-3.55716	-3.56475	-2.6216	-0.743887	-0.687386	-1.13747	Not Detected	Not Detected	Detected	Detected	Detected	Detected	0	NONMMUT031648	AAGGGTCACCTTTTCGAAAGGCGATGGTTAGGTTTTTGAATATCCACATGCACATGCATT	18	-	21403129	21404257	NONMMUT031648	1130					NONMMUT031648	ri|D330032L16|PX00192N14|1130					NONMMUG019452.2		1
NONMMUT026852	0.004089	8.05955e-05	5.22562	up	31.2451	35.3976	24.8932	133.819	135.253	132.184	-4.14868	-3.98343	-4.47775	-1.81586	-1.82314	-1.81406	Not Detected	Not Detected	Not Detected	Detected	Detected	Detected	0	NONMMUT026852	GAACACTATGCTTTCTGTGTTTACACAGTCAGTCTTCTGAAGATGAGCTAACAATGCCTT	16	+	49000956	49002167	NONMMUT026852	631					NONMMUT026852						NONMMUG016647.1		3
ri|B830037H14|PX00073K22|2848	0.00522217	0.000224158	5.21941	up	8.70524	11.7937	11.8641	50.2796	53.12	39.4888	-5.99235	-5.56907	-5.54691	-3.2281	-3.17148	-3.55709	Not Detected	Not Detected	Not Detected	Detected	Detected	Detected	0	ri|B830037H14|PX00073K22|2848	ACTTTGATCACCTGTCAGGACATATCGTCCTTATTGGGCTAGCTCAATGCTGGTTTTACC	11	-	479859	482705	ri|B830037H14|PX00073K22|2848	2848	contigs=136 ver=1 seqid=31552				NONMMUT012700	ri|B830037H14|PX00073K22|2848
ri|D330005P14|PX00190N12|1744	0.0116683	0.00167876	5.21455	up	130.758	107.676	97.222	463.032	724.194	352.478	-2.08348	-2.37846	-2.51223	-0.0250353	0.597574	-0.399072	Detected	Detected	Detected	Detected	Detected	Detected	0	ri|D330005P14|PX00190N12|1744	AGGACAGTTTGCTTTTATTTACCATCTACTTCCTCATGCAGGGTCTAACCTGGGTTCACT	10	+	1630336	1632078	ri|D330005P14|PX00190N12|1744	1744	contigs=57 ver=1 seqid=53803				NONMMUT007729	ri|D330005P14|PX00190N12|1744
ri|D430036I17|PX00194P14|4601	0.0274848	0.00747062	5.19396	up	32.747	26.2512	17.016	66.9652	171.708	108.55	-4.08094	-4.41471	-5.02662	-2.81466	-1.47885	-2.09825	Not Detected	Not Detected	Not Detected	Detected	Detected	Detected	0	ri|D430036I17|PX00194P14|4601	AAGTAAGGTGGGAACCTCAGAGGTTATGGGTTCCATTTCTTCAAGGACAAACAAATAAGC	8	+	1129860	1141608	ri|D430036I17|PX00194P14|4601	4601	contigs=80 ver=1 seqid=45959					ri|D430036I17|PX00194P14|4601
gi|755549719|ref|XR_874755.1|	0.0122798	0.00186682	5.18738	up	390.884	343.115	551.806	2563.22	1748.14	1403.95	-0.503639	-0.706465	-0.00741698	2.44374	1.86895	1.59481	Detected	Detected	Detected	Detected	Detected	Detected	0	gi|755549719|ref|XR_874755.1|	GGATTTGCTGCTATTCCATGACTTCTGAAAATGTGGAAAGAGACAAATATGCTTATACTT	14	+	3501315	3561858	gi|755549719|ref|XR_874755.1|	2086	PREDICTED: Mus musculus predicted gene, 31227 (Gm31227), transcript variant X2, ncRNA		gi|755549719|ref|XR_874755.1|;gi|755486511|ref|XR_395941.2|;gi|755486512|ref|XR_878900.1|;gi|755549718|ref|XR_383535.2|		NONMMUT021397						102633392	Gm31227
ri|F830031D08|PL00017M01|2252	0.0147171	0.00263254	5.16614	up	12.4866	13.5265	10.5374	72.9686	33.9968	60.2393	-5.47193	-5.3713	-5.71799	-2.6908	-3.81533	-2.94783	Not Detected	Not Detected	Not Detected	Detected	Not Detected	Detected	0	ri|F830031D08|PL00017M01|2252	GATCAAATTCTGTTTCGTCATGAACTTTAGACAGTGCTTCCTAACATCTGAACTTTTTTC	9	+	3110506	3112756	ri|F830031D08|PL00017M01|2252	2252	contigs=61 ver=1 seqid=69019				NONMMUT071511	ri|F830031D08|PL00017M01|2252
ri|I730030E20|PL00049H12|711	0.00266221	9.42558e-06	5.15488	up	1448.6	1289.09	1330.97	6441.78	5630.39	5716.15	1.38621	1.20312	1.26282	3.77324	3.55636	3.62037	Detected	Detected	Detected	Detected	Detected	Detected	0	ri|I730030E20|PL00049H12|711	CTTTTTGTACAACCCTGACCTTTTGTACAACACCTTTTTCTATAAAGCATGTAACTGACA	3	-	192056	201822	ri|I730030E20|PL00049H12|711	711	contigs=17 ver=1 seqid=82752				NONMMUT044157	ri|I730030E20|PL00049H12|711
NONMMUT034622	0.00992334	0.0012056	5.14439	up	25.2176	14.1691	17.4256	79.0612	97.9287	66.6742	-4.45788	-5.30434	-4.9923	-2.57511	-2.289	-2.80141	Not Detected	Not Detected	Not Detected	Detected	Detected	Detected	0	NONMMUT034622	TTAATTGAAAACTCACAAACACTTCTAGATGTGACTAATGCAGGCTAGGTCTTGTCTGCC	19	-	37596528	37605545	NONMMUT034622	1592					NONMMUT034622						NONMMUG021288.2		2
NONMMUT047618	0.0187225	0.00398	5.131	up	127.825	97.0342	199.442	436.438	809.421	576.049	-2.11621	-2.52859	-1.47561	-0.11037	0.758088	0.309586	Detected	Detected	Detected	Detected	Detected	Detected	0	NONMMUT047618	GTACTCCCTTCTTTTCTCCTGCATAGTGTTACACAGTTTTAAAGGTTAATTTCCAACATA	4	-	63095835	63122336	NONMMUT047618	783					NONMMUT047618						NONMMUG029493.1		2
NONMMUT002012	0.00544325	0.000258155	5.12913	up	72.0921	58.6189	51.1657	307.65	257.687	224.119	-2.94247	-3.25572	-3.43833	-0.614857	-0.893181	-1.05234	Detected	Detected	Detected	Detected	Detected	Detected	0	NONMMUT002012	TGGACAAGCTTTTCGGCCATGAGAAAGGTACACATTGTCACTATTTCCATCCTGTGAGCA	1	+	92835746	92836816	NONMMUT002012	863					NONMMUT002012						NONMMUG001346.1		2
gi|755501141|ref|XR_866478.1|	0.0174224	0.00351218	5.12825	up	566.488	405.404	255.266	2070.21	1778.42	1307.75	0.0316655	-0.4658	-1.11958	2.13556	1.89372	1.49241	Detected	Detected	Detected	Detected	Detected	Detected	0	gi|755501141|ref|XR_866478.1|	CAGGGATATTAAAACACGCTAATTTGACTGTATATGCCTCCCAGTGGGATATCCCTCTGA	2	+	851844	866276	gi|755501141|ref|XR_866478.1|	3179	PREDICTED: Mus musculus predicted gene 13657 (Gm13657), transcript variant X2, ncRNA		gi|755501141|ref|XR_866478.1|;gi|755472611|ref|XR_885918.1|;gi|755472613|ref|XR_885920.1|;gi|755472615|ref|XR_885921.1|;gi|755501143|ref|XR_866480.1|;gi|755501144|ref|XR_866481.1|								102638051	Gm13657
uc.mouse.227	0.00713986	0.000562302	5.12694	up	87.1778	88.4544	131.843	495.054	465.082	362.385	-2.66835	-2.66215	-2.07276	0.0714389	-0.0413189	-0.359082	Detected	Detected	Detected	Detected	Detected	Detected	0	uc.mouse.227	GCTAATTGCGTTTGATGGTGGGCAATTAATACAGAATCTTAGATGAGCGATTTAAAATGA	1	+	1000	8000	uc.mouse.227	231								uc.227+;uc.227-
gi|755525636|ref|XR_870399.1|	0.0123663	0.00189557	5.11378	up	86.853	51.8909	63.8054	337.918	341.439	202.969	-2.67373	-3.43161	-3.11983	-0.479477	-0.487174	-1.19535	Detected	Detected	Detected	Detected	Detected	Detected	0	gi|755525636|ref|XR_870399.1|	GAGCTTCAATGCAATATTTTCATGGTATTTTGCTCATATCCGTCTCCCATCCTTCTCTCC	8	+	1258130	1261099	gi|755525636|ref|XR_870399.1|	1573	PREDICTED: Mus musculus predicted gene 16348 (Gm16348), transcript variant X2, ncRNA		gi|755525636|ref|XR_870399.1|;gi|755525635|ref|XR_378918.2|								102640962	Gm16348
NONMMUT014307	0.00271015	1.02425e-05	5.09256	up	441.194	418.19	425.223	1711.04	1815.03	2031.79	-0.328969	-0.421002	-0.38336	1.86065	1.92312	2.12807	Detected	Detected	Detected	Detected	Detected	Detected	0	NONMMUT014307	GAAAATGTGAAAACAAAAACCAAAATCAAGAAGCCTCCTTGACTGGCCGCCGAAGTGTCT	12	-	57638028	57638524	NONMMUT014307	498					NONMMUT014307	ri|E030031M20|PX00728J22|498					NONMMUG009060.2		1
gi|755525144|ref|XR_378803.2|	0.00815729	0.000782642	5.0765	up	50.9424	36.6722	44.9686	204.839	234.015	139.623	-3.44344	-3.9324	-3.62459	-1.20166	-1.0322	-1.73507	Detected	Not Detected	Detected	Detected	Detected	Detected	0	gi|755525144|ref|XR_378803.2|	GAGTCTATAGAAGGCACAAAGCTGGGAAAACCGATTGTGCATACGCTATGAAGTGTGATC	8	-	3184728	3189553	gi|755525144|ref|XR_378803.2|	1125	PREDICTED: Mus musculus predicted gene, 30306 (Gm30306), ncRNA		gi|755525144|ref|XR_378803.2|;gi|755479760|ref|XR_404758.2|		NONMMUT064925						102632159	Gm30306
NONMMUT043746	0.0215581	0.00502717	5.06881	up	55.1525	59.9734	41.4999	211.728	366.05	140.464	-3.32888	-3.22276	-3.7404	-1.15393	-0.386763	-1.72641	Detected	Detected	Detected	Detected	Detected	Detected	0	NONMMUT043746	TCTTCGTTCAAAAACCAAGACCTTCAAGACATCACATGCAGGTTAGCAGCTTAGGAGGGT	3	-	87315871	87317090	NONMMUT043746	832					NONMMUT043746						NONMMUG027041.2		2
ri|6330579E03|PX00647H18|2018	0.0524974	0.0197057	5.05335	up	26.3097	38.7228	86.007	180.251	128.574	297.11	-4.39671	-3.85391	-2.68905	-1.38614	-1.8962	-0.645608	Not Detected	Not Detected	Detected	Detected	Detected	Detected	0	ri|6330579E03|PX00647H18|2018	GATGTATCTGGAGTTTAGATTCTAGACCATCTTCCACACTTGGCTTTGCTATATACCTGC	5	+	1469434	1482633	ri|6330579E03|PX00647H18|2018	2018	contigs=42 ver=1 seqid=70894					ri|6330579E03|PX00647H18|2018
NONMMUT013107	0.0698859	0.0295898	5.03855	up	28.3966	16.7591	80.836	185.671	147.914	109.113	-4.28659	-5.06215	-2.77851	-1.3434	-1.69404	-2.09078	Not Detected	Not Detected	Detected	Detected	Detected	Detected	0	NONMMUT013107	TCAAAAATTTAAAGGAAAAAAAAGCAGGTTTTTTTCTTAGTCAGTAGTAGTGGCACACTT	11	-	120430537	120431135	NONMMUT013107	600					NONMMUT013107	ri|9230110N09|PX00651H06|600					NONMMUG008310.2		1
ri|A730030K15|PX00150K05|3281	0.0577624	0.0225868	5.03763	up	9.81806	9.20326	25.4172	67.6156	86.076	30.7213	-5.8188	-5.92687	-4.4477	-2.80072	-2.47512	-3.91929	Not Detected	Not Detected	Not Detected	Detected	Detected	Not Detected	0	ri|A730030K15|PX00150K05|3281	TCAAATGTTCAGGAACAATGAAAACAAAGTCTTTCCTGCACTTAGCAACCTTGCTTTAGG	18	+	3298603	3301879	ri|A730030K15|PX00150K05|3281	3281	contigs=77 ver=1 seqid=37789					ri|A730030K15|PX00150K05|3281
NONMMUT000080	0.0223352	0.00534478	5.02453	up	8.08123	9.76492	13.4798	64.0446	27.4534	46.7339	-6.09966	-5.84141	-5.36271	-2.879	-4.12375	-3.31406	Not Detected	Not Detected	Not Detected	Detected	Not Detected	Detected	0	NONMMUT000080	TGACCATGGATCAATTTGAACTTTCCAGCGCGCCTCATCTTACTTTTTCTAAGAGATACA	1	-	7351806	7352932	NONMMUT000080	1129					NONMMUT000080	ri|A230064C10|PX00129A11|1129					NONMMUG000059.2		1
ri|E230013B09|PX00689M15|1382	0.025041	0.00642965	4.9549	up	59.8369	24.2552	35.9348	178.219	116.883	185.474	-3.21127	-4.52879	-3.94813	-1.4025	-2.03374	-1.32539	Detected	Not Detected	Detected	Detected	Detected	Compromised	0	ri|E230013B09|PX00689M15|1382	TACATACGTAGCTCATGGCTACATAGCTCCAAGCAGAAAGTTTTCACATGAAATACATCT	14	-	789066	790447	ri|E230013B09|PX00689M15|1382	1382	contigs=60 ver=1 seqid=86624				NONMMUT019653	ri|E230013B09|PX00689M15|1382
ri|8130401D08|PX00651G03|1102	0.00606571	0.000361852	4.95301	up	59.1777	70.2907	53.4039	253.113	318.425	203.942	-3.22726	-2.99375	-3.37656	-0.896367	-0.587848	-1.18844	Detected	Detected	Detected	Detected	Detected	Detected	0	ri|8130401D08|PX00651G03|1102	AGACAGGGACGACTCAATAATTTAATGTGCCTAATGGCACGGAATAAAAGGATTATTCAC	10	-	4400155	4401257	ri|8130401D08|PX00651G03|1102	1102	contigs=55 ver=1 seqid=70021				NONMMUT006079	ri|8130401D08|PX00651G03|1102
NONMMUT046552	0.00710046	0.000554941	4.94316	up	374.079	353.444	320.976	1754.84	1672.6	1063.49	-0.56704	-0.663679	-0.789116	1.89712	1.80522	1.19412	Detected	Detected	Detected	Detected	Detected	Detected	0	NONMMUT046552	TTTTACAAACCATAGGACTCAGGAGGACAACAATGGATATGCCCTTAGAGCAATAGGATC	4	+	31382700	31411308	NONMMUT046552	598					NONMMUT046552						NONMMUG028766.1		3
NONMMUT032483	0.00362126	5.01284e-05	4.94123	up	418.408	389.228	496.248	1950.18	1842.64	1652.3	-0.405472	-0.524543	-0.160517	2.04939	1.9449	1.8298	Detected	Detected	Detected	Detected	Detected	Detected	0	NONMMUT032483	ACACTGCGTAATTAGAAAAATGCTGTTCCCTTTCCCTCAAAAAGTAACGTATTATTCAGT	18	+	58086859	58091336	NONMMUT032483	4481					NONMMUT032483	ri|A130036J24|PX00123M17|4481					NONMMUG020004.2		1
NONMMUT037764	0.011955	0.00176813	4.93837	up	158.603	91.7507	121.36	649.089	511.742	389.929	-1.80496	-2.60937	-2.19229	0.462269	0.0966144	-0.253394	Detected	Detected	Detected	Detected	Detected	Detected	0	NONMMUT037764	CATGCCTAACCCCTAAAATGTGGCGTTAATGAAGAATTGAATGCAGTCTCTCAGGCACCA	2	-	70336883	70341407	NONMMUT037764	214					NONMMUT037764						NONMMUG023319.2		2
ri|F630006A22|PL00001E20|2778	0.00349307	4.14065e-05	4.91149	up	2090.21	2236.26	2437.57	8732.9	8883.97	10595.9	1.9152	1.99786	2.13579	4.21224	4.21433	4.51076	Detected	Detected	Detected	Detected	Detected	Detected	0	ri|F630006A22|PL00001E20|2778	AGATGCACATTTTGATGAGGCAGAAACGTGGACTAAAAGTTTTCAAGGTAGGAGAGAGAA	9	+	2352405	2355180	ri|F630006A22|PL00001E20|2778	2778	contigs=52 ver=1 seqid=71899				NONMMUT067949	ri|F630006A22|PL00001E20|2778;ri|C730026H01|PX00086P12|1973;ri|F630005A17|PL00001A10|2635
gi|755561567|ref|XR_386097.2|	0.0122469	0.00185646	4.9106	up	17.0419	20.8679	12.3237	74.8746	85.3601	49.4475	-5.02323	-4.7458	-5.49208	-2.6536	-2.48717	-3.23264	Not Detected	Not Detected	Not Detected	Detected	Detected	Detected	0	gi|755561567|ref|XR_386097.2|	CAGGAACTGGTGCTTACCTCTGTGAAGTAACTTCTTAAGAATTCCTCATTCACGGCAACG	18	-	618589	632045	gi|755561567|ref|XR_386097.2|	2218	PREDICTED: Mus musculus predicted gene 16090 (Gm16090), transcript variant X1, ncRNA		gi|755561567|ref|XR_386097.2|								102633478	Gm16090
ri|B330012N08|PX00739G21|4279	0.00693759	0.00051981	4.90926	up	478.057	455.163	644.353	1821.09	2695.62	2057.89	-0.213198	-0.298775	0.216272	1.95058	2.49374	2.14649	Detected	Detected	Detected	Detected	Detected	Detected	0	ri|B330012N08|PX00739G21|4279	AAGCGAGATAATATTTTAAGTGGTTCCTTGTGGCATTTCTCAGCCAAGTGTCAGAAAAAA	10	+	957326	961604	ri|B330012N08|PX00739G21|4279	4279	contigs=57 ver=1 seqid=102379					ri|B330012N08|PX00739G21|4279
NONMMUT004294	0.0252755	0.00653924	4.90347	up	9.4466	11.2529	25.2184	58.0288	62.7124	52.8889	-5.87444	-5.63679	-4.45903	-3.02131	-2.93198	-3.13557	Not Detected	Not Detected	Not Detected	Not Detected	Detected	Detected	0	NONMMUT004294	CCCTGGTCCAAAAAGGGACTCTGTATTTTAATTTATCAGCACTTTATTAGTACCATACTT	1	-	191491633	191495021	NONMMUT004294	3390					NONMMUT004294	ri|D030074N24|PX00182C09|3390					NONMMUG002780.1		1
ri|9230016M20|PX00324A17|1523	0.0105863	0.00138018	4.9006	up	140.162	166.655	143.537	647.824	863.585	429.527	-1.98329	-1.74829	-1.95016	0.459454	0.851535	-0.113857	Detected	Detected	Detected	Detected	Detected	Detected	0	ri|9230016M20|PX00324A17|1523	GACCATGGAGAAAACAGTGAGGAATGCTTGGGAACTCTCACTGTATGCAATGCATTTTTT	3	+	1112864	1114386	ri|9230016M20|PX00324A17|1523	1523	contigs=34 ver=1 seqid=71809				NONMMUT044661	ri|9230016M20|PX00324A17|1523
NONMMUT067187	0.00646829	0.000433319	4.89945	up	105.932	81.7897	123.324	448.74	480.314	355.049	-2.38725	-2.77517	-2.16913	-0.0702694	0.00517416	-0.388588	Detected	Detected	Detected	Detected	Detected	Detected	0	NONMMUT067187	AGCCTTTGTCCGAGGTAGATACATTTCATCCTATTAAGGAAATACCTATCAAGTGCAGGA	8	-	113299330	113300352	NONMMUT067187	1024					NONMMUT067187	ri|A430092J09|PX00138J08|1024					NONMMUG041597.2		1
NONMMUT029377	0.00918651	0.00102845	4.8944	up	46.8515	53.1264	70.4481	235.068	298.828	178.231	-3.56421	-3.39766	-2.97695	-1.00307	-0.679487	-1.38286	Detected	Detected	Detected	Detected	Detected	Detected	0	NONMMUT029377	CTTAACTAATCTCCCTAACTCTAAATCTATGGTGGATCCAGGAGCTGCCTTGATTATTTC	17	-	35088539	35089407	NONMMUT029377	691					NONMMUT029377						NONMMUG018153.2	1110038B12Rik	2
ri|9130410H11|PX00651L13|3010	0.00244123	5.32341e-06	4.89323	up	19.8132	23.563	22.2461	91.596	91.1772	88.7271	-4.80585	-4.57057	-4.63995	-2.36279	-2.39206	-2.38916	Not Detected	Not Detected	Not Detected	Detected	Detected	Detected	0	ri|9130410H11|PX00651L13|3010	ATGTAGTCTTTGCTTTAAGAAGCCATAGGAACAATACCAGGCTGTTGGACCCAGGTTCCA	5	-	1172838	1175844	ri|9130410H11|PX00651L13|3010	3010	contigs=125 ver=1 seqid=65023				NONMMUT051976	ri|9130410H11|PX00651L13|3010
gi|755486525|ref|XR_395947.2|	0.00753609	0.000639076	4.88158	up	36.8753	56.4121	37.9684	201.909	190.383	145.553	-3.90966	-3.31108	-3.86871	-1.22244	-1.3299	-1.67506	Not Detected	Detected	Detected	Detected	Detected	Detected	0	gi|755486525|ref|XR_395947.2|	TTTAGCTGATGTCACAGCAAGAGTGCTCAAGTGAACTGAATAAAGCTTTGCAACACTGCC	14	+	4568449	4569094	gi|755486525|ref|XR_395947.2|	529	PREDICTED: Mus musculus predicted gene, 31748 (Gm31748), ncRNA		gi|755486525|ref|XR_395947.2|;gi|755549732|ref|XR_383542.2|								102634077	Gm31748
ri|2810408I11|ZX00046B17|713	0.00407936	7.98273e-05	4.8811	up	17.4345	19.944	22.0388	72.7746	81.91	91.0425	-4.99036	-4.81113	-4.65346	-2.69464	-2.54669	-2.35199	Not Detected	Not Detected	Not Detected	Detected	Detected	Detected	0	ri|2810408I11|ZX00046B17|713	CCCATCCCAAGAGATCCCCTGCTTTTAGCATTTTATGGCATACTTCTCTAAACTTTAATA	1	-	4739870	4750658	ri|2810408I11|ZX00046B17|713	713	contigs=2 ver=1 seqid=4512		gi|326537333|ref|NR_038009.1|	NR_038009.1	NONMMUT001279	ri|2810408I11|ZX00046B17|713
NONMMUT003849	0.0104227	0.00133254	4.84469	up	168.822	118.425	129.384	633.444	704.52	401.371	-1.71488	-2.24118	-2.09992	0.427069	0.557838	-0.211668	Detected	Detected	Detected	Detected	Detected	Detected	0	NONMMUT003849	TATCGTTCTCCTTGGTACTTGAGAAGTACAGCCCTGGGTAATACAGTTAAAGCCAGAGAC	1	+	174421218	174422111	NONMMUT003849	786					NONMMUT003849						NONMMUG002475.1		2
gi|755501018|ref|XR_374612.2|	0.00701473	0.000537825	4.83657	up	201.9	181.832	199.491	628.488	1072.32	748.708	-1.45674	-1.62256	-1.47525	0.415738	1.16386	0.687798	Detected	Detected	Detected	Detected	Detected	Detected	0	gi|755501018|ref|XR_374612.2|	TTTGTCTGGGAAATTCACGGGACAGAGACATGGGTTGTGTCAAGCTTATTCACCAAAGGA	2	+	3479465	3490154	gi|755501018|ref|XR_374612.2|	7748	PREDICTED: Mus musculus predicted gene, 35945 (Gm35945), ncRNA		gi|755501018|ref|XR_374612.2|								102639692	Gm35945
NONMMUT039486	0.0144253	0.00253771	4.81778	up	23.893	20.0633	21.5762	73.8269	141.981	67.195	-4.53572	-4.80253	-4.68407	-2.67393	-1.75311	-2.79018	Not Detected	Not Detected	Not Detected	Detected	Detected	Detected	0	NONMMUT039486	AATCTATTGACATGCCCCTGATCTTTACCTTGCATCTAGGATAACCGCTTCCCAAAGATC	2	+	121188654	121189472	NONMMUT039486	422					NONMMUT039486						NONMMUG024410.1		2
ri|0910001G04|R000005D15|337	0.00722442	0.000578026	4.81211	up	648.976	634.328	854.523	2775.06	3685.31	2334.1	0.227785	0.180069	0.623539	2.5583	2.94491	2.32819	Detected	Detected	Detected	Detected	Detected	Detected	0	ri|0910001G04|R000005D15|337	AAGGTTAGTCTTAGGTTTCACTGGCATGCTTGTCTCTTGGCTTGACTTTTTGGAAGGGGT	17	-	4981744	4982467	ri|0910001G04|R000005D15|337	337	contigs=4 ver=1 seqid=525				NONMMUT029376	ri|0910001G04|R000005D15|337
NONMMUT027989	0.0519934	0.0194401	4.7904	up	29.9802	15.2776	22.7405	180.225	55.0207	70.3166	-4.2083	-5.19567	-4.60824	-1.38635	-3.12076	-2.72467	Not Detected	Not Detected	Not Detected	Detected	Detected	Detected	0	NONMMUT027989	TCTGCATTGTCTGGGTTCTTTTCTCTCCCTGGGATCAACAACATAAACTAAGATGGAGAA	17	-	4120225	4122057	NONMMUT027989	549					NONMMUT027989;NONMMUT027988	ri|1700113K09|ZX00078G13|431					NONMMUG017339.2		2
NONMMUT021385	0.00681339	0.000496519	4.78534	up	13.5132	10.0576	8.79502	50.0005	38.3777	41.569	-5.35794	-5.79881	-5.97875	-3.23613	-3.64046	-3.48303	Not Detected	Not Detected	Not Detected	Detected	Not Detected	Detected	0	NONMMUT021385	AATTCCAGAGAGAGTCCACATGATTGAGTTAGGATTCCTAGATTACCTTTCTGGCATTTG	14	-	68298530	68301899	NONMMUT021385	3371					NONMMUT021385	ri|3425402L16|PX00702G14|3371					NONMMUG013273.2		1
NONMMUT022748	0.0141747	0.00245299	4.78514	up	67.3942	37.8555	58.8359	174.211	290.322	198.023	-3.03969	-3.88658	-3.23681	-1.43531	-0.721149	-1.23094	Detected	Not Detected	Detected	Detected	Detected	Detected	0	NONMMUT022748	TTCTATGATAAACGGAAAGCCGTCTATCTTAACTGCCTTGGGGGAAGCTTTCTGAATGGG	15	+	10530048	10541406	NONMMUT022748	3468			gi|295293189|ref|NR_033541.1|	NR_033541.1	NONMMUT022748	ri|F930118F02|PL00012G02|2770					NONMMUG014062.2		3
gi|755496995|ref|XR_865975.1|	0.0239074	0.005985	4.78288	up	13.9109	31.75	13.2739	71.7365	87.3623	62.3302	-5.31609	-4.14033	-5.38491	-2.71537	-2.45372	-2.8986	Not Detected	Not Detected	Not Detected	Detected	Detected	Detected	0	gi|755496995|ref|XR_865975.1|	TGGCATCTTTACCTGTTCTGAATCCTGAAGTTCTAAGGAGCTCCTTGAGCAGTCTTGTGA	2	+	3281539	3297029	gi|755496995|ref|XR_865975.1|	318	PREDICTED: Mus musculus uncharacterized LOC105244084 (LOC105244084), transcript variant X1, ncRNA		gi|755496995|ref|XR_865975.1|;gi|755472052|ref|XR_885599.1|								105244084	LOC105244084
ri|B430304E23|PX00733G16|2220	0.00998032	0.00122108	4.78287	up	8.03172	9.77224	14.3351	38.2079	50.9355	38.5205	-6.10853	-5.84033	-5.27395	-3.6242	-3.23206	-3.59291	Not Detected	Not Detected	Not Detected	Detected	Detected	Detected	0	ri|B430304E23|PX00733G16|2220	AGAAGTGGGTAATTGTAACTTCGTTACCATGAAAAGATTTCAAATCTCATTCATGCTGTG	1	+	812739	815201	ri|B430304E23|PX00733G16|2220	2220	contigs=176 ver=1 seqid=92619				NONMMUT000812	ri|B430304E23|PX00733G16|2220
NONMMUT072483	0.0102845	0.00129614	4.77771	up	11.7728	20.8262	15.5143	75.0245	52.5965	64.0199	-5.55685	-4.74869	-5.15991	-2.65071	-3.18576	-2.86001	Not Detected	Not Detected	Not Detected	Detected	Detected	Detected	0	NONMMUT072483	CCTGATGGAAGTACTCAGAAGAAAAGGAAAAACATTCAAGACTTGAAAGCACAGCTGATA	X	+	50936513	50937142	NONMMUT072483	630					NONMMUT072483						NONMMUG044918.2	Gm14600	1
NONMMUT010266	0.00463971	0.000146536	4.7715	up	97.3492	115.348	140.802	443.781	488.104	482.869	-2.50914	-2.27916	-1.97791	-0.0862988	0.0283862	0.0550261	Detected	Detected	Detected	Detected	Detected	Detected	0	NONMMUT010266	GGATTTGTCACATTAGGAAGAGGACACACGAAGGGTACAGTGGAAACCATTTTTTACTAA	11	-	66188635	66316316	NONMMUT010266	285					NONMMUT010266						NONMMUG006449.1		2
gi|755475057|ref|XR_401625.2|	0.00580112	0.00031844	4.76616	up	222.729	170.679	236.27	854.631	981.08	706.289	-1.31509	-1.71388	-1.23114	0.859154	1.03557	0.603653	Detected	Detected	Detected	Detected	Detected	Detected	0	gi|755475057|ref|XR_401625.2|	AGTGACTTCATATATCAAGCGATGGAACCATCTCATCTCTGGAACCAAATCCCATGCCCT	4	-	2493747	2495933	gi|755475057|ref|XR_401625.2|	925	PREDICTED: Mus musculus Tmc4 retrotransposed pseudogene (Tmc4-ps), ncRNA		gi|755475057|ref|XR_401625.2|;gi|755507301|ref|XR_390564.2|		NONMMUT047267						102636091	Tmc4-ps
gi|755482791|ref|XR_393324.2|	0.00781565	0.000702561	4.76124	up	41.3947	36.9787	45.8078	168.877	218.113	125.123	-3.74286	-3.92039	-3.59791	-1.48018	-1.13373	-1.89326	Not Detected	Not Detected	Detected	Detected	Detected	Detected	0	gi|755482791|ref|XR_393324.2|	TTATCCAGTCCCAGCTGATAAAGGCAGAGCCAAGAATCACTCTCTAAGGTTCAAGTCAGA	10	+	1630080	1642992	gi|755482791|ref|XR_393324.2|	854	PREDICTED: Mus musculus predicted gene, 35696 (Gm35696), transcript variant X6, ncRNA		gi|755482791|ref|XR_393324.2|;gi|755536027|ref|XR_380885.2|								102639366	Gm35696
ri|B930088E19|PX00166M14|2908	0.0769908	0.0338705	4.7469	up	8.16968	38.5143	9.45402	56.7023	57.7672	59.1544	-6.08396	-3.86169	-5.87451	-3.05467	-3.05048	-2.97405	Not Detected	Not Detected	Not Detected	Detected	Detected	Detected	0	ri|B930088E19|PX00166M14|2908	TTTAAAACCAAACCACAGGAGAAAGATAACAACTTTCTTCCAAAGACATGGCTTTGTAGT	1	-	2748724	2751631	ri|B930088E19|PX00166M14|2908	2908	contigs=37 ver=1 seqid=50587				NONMMUT000341	ri|B930088E19|PX00166M14|2908
gi|568982141|ref|XR_382088.1|	0.00636171	0.000417168	4.72468	up	52.0467	50.6351	46.0443	254.208	159.652	192.029	-3.4125	-3.46695	-3.59048	-0.89014	-1.58387	-1.27528	Detected	Detected	Detected	Detected	Detected	Detected	0	gi|568982141|ref|XR_382088.1|	AGAAAACCTCCAAGAATGGACTTGGCTGAGGTGCAACAATAAACACCAGAATCAACCAAA	13	+	4532594	4534499	gi|568982141|ref|XR_382088.1|	1216	PREDICTED: Mus musculus predicted gene, 30893 (Gm30893), transcript variant X2, ncRNA		gi|568982141|ref|XR_382088.1|;gi|568899304|ref|XR_394922.1|;gi|568899305|ref|XR_394923.1|;gi|568899306|ref|XR_394924.1|;gi|568982140|ref|XR_382087.1|;gi|568982142|ref|XR_382089.1|;gi|755484966|ref|XR_394925.2|;gi|755544448|ref|XR_382090.2|								102632948	Gm30893
NONMMUT036798	0.0245024	0.00621212	4.72	up	182.562	148.565	210.704	568.13	1256.35	512.697	-1.60199	-1.91407	-1.39636	0.270073	1.39237	0.141501	Detected	Detected	Detected	Detected	Detected	Detected	0	NONMMUT036798	GTGGAGCCTGAATCCAAACTCAGCCCAAGATATTACTTCTGCTCTGGCTGATTCCATTTT	2	-	33955564	33963255	NONMMUT036798	587		ENSMUST00000149707			NONMMUT036798						NONMMUG022646.2	C230014O12Rik	2
ri|B230219G19|PX00070I05|2499	0.00693888	0.000521169	4.71646	up	100.855	124.196	75.564	372.067	445.378	364.93	-2.45811	-2.17254	-2.87581	-0.340585	-0.103773	-0.348986	Detected	Detected	Detected	Detected	Detected	Detected	0	ri|B230219G19|PX00070I05|2499	TCCAAGACCAAAGAAGTCACTGACACTGTTGGCTAAAGAGAAAAATCAACCTTGAGCAGT	6	-	2673003	2675501	ri|B230219G19|PX00070I05|2499	2499	contigs=6 ver=1 seqid=42546				NONMMUT057441	ri|B230219G19|PX00070I05|2499
gi|755540411|ref|XR_879955.1|	0.0594094	0.0235217	4.71066	up	10.055	8.3634	20.2781	29.3641	93.1688	39.6775	-5.7844	-6.06493	-4.77358	-4.00402	-2.36088	-3.55021	Not Detected	Not Detected	Not Detected	Not Detected	Detected	Detected	0	gi|755540411|ref|XR_879955.1|	TCGTGATAGAGCCTGTTTCTTCTCAATTCCATCCTTGACACCTGAGATCAACAACAGAGC	11	-	2413983	2415270	gi|755540411|ref|XR_879955.1|	476	PREDICTED: Mus musculus uncharacterized LOC105244420 (LOC105244420), ncRNA		gi|755540411|ref|XR_879955.1|;gi|755483372|ref|XR_867135.1|								105244420	LOC105244420
NONMMUT034400	0.0240964	0.00605377	4.70531	up	346.478	197.893	331.842	739.881	1635.68	1192.71	-0.677618	-1.50044	-0.741083	0.651146	1.77302	1.35956	Detected	Detected	Detected	Detected	Detected	Detected	0	NONMMUT034400	ATACCCCTGATGGGTTGTTTTTCTTTTCATTTAGAGGAAACACATGATTTAGTGCAATAG	19	+	29999605	30001831	NONMMUT034400	2228					NONMMUT034400	ri|5330422F12|PX00054O13|2228					NONMMUG021154.2		1
NONMMUT073985	0.0218841	0.00517135	4.70342	up	54.2127	79.2697	69.6061	251.597	178.919	421.046	-3.35368	-2.82032	-2.99429	-0.905033	-1.4195	-0.142629	Detected	Detected	Detected	Detected	Detected	Detected	0	NONMMUT073985	TTCCTTCTCTTGCTTCTTAGGAGTAATGGAGTCCAAAGATCAAGGCGTGAAAAATCTCAA	X	-	132749083	132749919	NONMMUT073985	481					NONMMUT073985						NONMMUG045872.1		2
ri|1700000E03|ZX00155I09|560	0.013736	0.00230604	4.69056	up	182.058	143.794	249.891	546.426	885.227	849.931	-1.60598	-1.96115	-1.15028	0.213879	0.887245	0.87074	Detected	Detected	Detected	Detected	Detected	Detected	0	ri|1700000E03|ZX00155I09|560	TTATGTGGTGGCCATATTATAACCTGGCAAGGCCATATTATAACCTGACGCATATTAGTT	4	-	237277	237837	ri|1700000E03|ZX00155I09|560	560	contigs=83 ver=1 seqid=81165				NONMMUT049719	ri|1700000E03|ZX00155I09|560
NONMMUT047268	0.00373142	5.55804e-05	4.68102	up	1244.5	1034.49	977.851	4228.45	4709.39	3948.76	1.16711	0.885682	0.818035	3.16591	3.29867	3.08672	Detected	Detected	Detected	Detected	Detected	Detected	0	NONMMUT047268	TTCTGATCTTCTCTAGCATCCTGATGATGTATACGGTAGCCCTGGCTAACTGTAACAGAC	4	-	52456787	52457044	NONMMUT047268	258					NONMMUT047268						NONMMUG029247.2	Gm12483	1
NONMMUT050172	0.0044866	0.000124665	4.64422	up	24.4691	26.9219	28.9459	87.7234	121.103	109.489	-4.50135	-4.37831	-4.26015	-2.42511	-1.98256	-2.08583	Not Detected	Not Detected	Not Detected	Detected	Detected	Detected	0	NONMMUT050172	ACAATTCTGAAGTTCAGCTGTGAGATTCCACAGGTGAATGGAGAGACAAGAAGGTGGTCT	4	-	137252894	137262521	NONMMUT050172	472					NONMMUT050172	ri|1810058N05|ZX00043C12|472					NONMMUG031068.2	1810058N05Rik	2
NONMMUT010906	0.00293719	1.97473e-05	4.64195	up	39.0508	48.4589	42.5011	166.642	181.87	161.642	-3.82696	-3.53033	-3.70601	-1.49939	-1.3959	-1.5238	Not Detected	Not Detected	Detected	Detected	Detected	Detected	0	NONMMUT010906	ATCTTTCCAGTTTATAGATGAAGAAAGTCAAGTTGCTCACCGGGAGCTGGGCCAGATTGA	11	+	78128859	78129543	NONMMUT010906	428					NONMMUT010906						NONMMUG006878.1		2
NONMMUT021414	0.00922707	0.00104079	4.64034	up	40.819	48.1116	33.6306	213.17	145.67	129.418	-3.76307	-3.5407	-4.04373	-1.14414	-1.7161	-1.84457	Detected	Detected	Detected	Detected	Detected	Detected	0	NONMMUT021414	TCTTTAGCTGATGTCACAGCAAGAGTGCTCAAGTGAACTGAATAAAGCTTTGCAACACTG	14	+	69902407	69903903	NONMMUT021414	1498			gi|568989813|ref|XR_383545.1|		NONMMUT021414	ri|I730032I02|PL00049L05|1498					NONMMUG013293.2		1
NONMMUT064261	0.0105364	0.00136819	4.63995	up	48.3963	51.8363	49.742	255.566	223.176	133.092	-3.51741	-3.43312	-3.47904	-0.882454	-1.10062	-1.80418	Detected	Detected	Detected	Detected	Detected	Detected	0	NONMMUT064261	AGGAAGCAGTTCAACCAGATGTGGACTGCCTAGAACCCTGCTCTGGAGGGGACCAACAGT	7	+	149620851	149624873	NONMMUT064261	211					NONMMUT064261						NONMMUG039665.1		2
NONMMUT020594	0.00808604	0.000765489	4.63794	up	21.2978	20.6566	30.6901	107.597	77.3665	98.5392	-4.70161	-4.76048	-4.17573	-2.13052	-2.62902	-2.23784	Not Detected	Not Detected	Not Detected	Detected	Detected	Detected	0	NONMMUT020594	GGGGGCAAGATACTCCAGATAAATCTGACTCATAAAGTAAGTAATGTGCCCAAAGTTCTC	14	+	46984511	46992057	NONMMUT020594	335					NONMMUT020594						NONMMUG012803.2		2
ENSMUST00000146701	0.00469235	0.000154961	4.62868	up	134.287	146.191	144.634	497.502	699.021	493.069	-2.04506	-1.9373	-1.93918	0.0785557	0.546532	0.0851826	Detected	Detected	Detected	Detected	Detected	Detected	0	ENSMUST00000146701	TAGAATAGGTTTTTATTTATTGGAAAAGTCAGGAGCTGGTGTGTAGGTGTTGCCCCACCC	12	+	109545398	109571726	ENSMUST00000146701	14548	havana:known chromosome:GRCm38:12:109545398:109571726:1 gene:ENSMUSG00000021268 gene_biotype:lincRNA transcript_biotype:lincRNA	ENSMUST00000146701	gi|566560145|ref|NR_027651.2|;gi|566560146|ref|NR_003633.3|	NR_003633.3;NR_027651.2	NONMMUT015695;NONMMUT015703;NONMMUT015704;NONMMUT015711;NONMMUT015713;NONMMUT015714;NONMMUT015715;NONMMUT015716;NONMMUT015717;NONMMUT015718;NONMMUT015720;NONMMUT015721;NONMMUT015722;NONMMUT015723	ri|2900016C05|ZX00068E12|1332;ri|2900045A19|ZX00068J24|542;ri|2900058E08|ZX00069B01|1233;ri|3110050O07|ZX00072E18|1247;ri|5330428F20|PX00054O10|1252;ri|6330403F08|PX00008G01|3199;ri|6330404N04|PX00008C23|1486;ri|6330408G06|PX00008A24|1212;ri|7120434M08|PX00650G08|2188;ri|7120472O19|PX00320L15|1235;ri|B230342G15|PX00725F05|419;ri|B230344F03|PX00160H23|1951					ENSMUSG00000021268	Meg3
NONMMUT021395	0.0318695	0.00934427	4.62643	up	62.3265	68.7806	69.9645	501.751	195.624	184.262	-3.15246	-3.02509	-2.98688	0.0908229	-1.29072	-1.33485	Detected	Detected	Detected	Detected	Detected	Detected	0	NONMMUT021395	ACAGTGAAACCACGACTTAAACTTGGTCTGTCTGGCATCAGATACTTCAAGTAGCCTGTC	14	-	69002289	69025582	NONMMUT021395	275					NONMMUT021395						NONMMUG013280.2		2
ri|D930045H10|PX00203O14|1987	0.0114575	0.00161024	4.62087	up	9.78677	8.79169	12.8218	49.5738	29.5818	45.2011	-5.8234	-5.99288	-5.4349	-3.2485	-4.01602	-3.36218	Not Detected	Not Detected	Not Detected	Detected	Not Detected	Detected	0	ri|D930045H10|PX00203O14|1987	GCTGATTAAGGATGGGTATAAAGGATTCTAGAATGTTCTAGAATGTTCTGGGTTGTTTTT	15	-	402792	404778	ri|D930045H10|PX00203O14|1987	1987	contigs=61 ver=1 seqid=60079				NONMMUT022912	ri|D930045H10|PX00203O14|1987
gi|755483019|ref|XR_865253.1|	0.00461494	0.000137755	4.61258	up	62.0496	64.3038	85.663	260.714	277.542	282.294	-3.15889	-3.12218	-2.69483	-0.853678	-0.786095	-0.719408	Detected	Detected	Detected	Detected	Detected	Detected	0	gi|755483019|ref|XR_865253.1|	GAGCCTTTGGGATTGGCAGAGTTAAAATCATATAACCCAGGATGCCGTGGACTCTTTTTT	11	+	472961	476034	gi|755483019|ref|XR_865253.1|	2912	PREDICTED: Mus musculus uncharacterized LOC105243881 (LOC105243881), ncRNA		gi|755483019|ref|XR_865253.1|;gi|755536825|ref|XR_872284.1|		NONMMUT008778						105243881	LOC105243881
NONMMUT046520	0.00372067	5.51774e-05	4.60042	up	573.824	527.95	652.677	2237.39	2552.37	2052.91	0.0502281	-0.084758	0.234791	2.2476	2.41496	2.14299	Detected	Detected	Detected	Detected	Detected	Detected	0	NONMMUT046520	ATCATCTATTACAACATGAATGCAGCCAACATGGGCTGGAACGGCTCCACCTTCACTTGA	4	-	28413262	28413608	NONMMUT046520	347					NONMMUT046520						NONMMUG028740.2	Gm11908	1
uc.mouse.226	0.00633079	0.000411665	4.59065	up	85.313	104.317	136.219	426.577	440.842	379.79	-2.69954	-2.42418	-2.02565	-0.143341	-0.11854	-0.291403	Detected	Detected	Detected	Detected	Detected	Detected	0	uc.mouse.226	GGAACAGTAGGTTACCTCATTAGTACCATGTGCATTTAATTAAAGAAGAGAAAATTGGAG	1	+	1000	8000	uc.mouse.226	205								uc.226+;uc.226-
gi|755552650|ref|XR_875497.1|	0.0270948	0.00730917	4.5835	up	857.646	601.273	916.598	2380.9	5276.22	2206.38	0.630001	0.102861	0.724709	2.33729	3.46263	2.24701	Detected	Detected	Detected	Detected	Detected	Detected	0	gi|755552650|ref|XR_875497.1|	AAGGGGGCAAAAGAGCCTGAACCAATGCCTTTTACATAGTGGGCATCAAGGAATGCTATT	15	+	1262230	1268436	gi|755552650|ref|XR_875497.1|	6159	PREDICTED: Mus musculus uncharacterized LOC105245997 (LOC105245997), ncRNA		gi|755552650|ref|XR_875497.1|								105245997	LOC105245997
ri|C530030I03|PX00669I02|1856	0.0111049	0.00151606	4.58155	up	172.45	143.529	255.329	641.649	673.083	856.972	-1.68421	-1.96382	-1.11922	0.445636	0.491981	0.882643	Detected	Detected	Detected	Detected	Detected	Detected	0	ri|C530030I03|PX00669I02|1856	ATTCACATGAGAGTCCCAGTAAGACATCCCAAGTCTGCATTTAAGGGATGTAAACTATCC	3	+	1477082	1479539	ri|C530030I03|PX00669I02|1856	1856	contigs=54 ver=1 seqid=68033				NONMMUT044460	ri|C530030I03|PX00669I02|1856
NONMMUT053022	0.0474891	0.0170408	4.58077	up	13.9134	31.4668	45.61	89.4954	148.8	87.7713	-5.31583	-4.15325	-3.60416	-2.39626	-1.68543	-2.40478	Not Detected	Not Detected	Detected	Detected	Detected	Detected	0	NONMMUT053022	AACAAAAGGGGAAAAGAAAACCCCTCAACTTGGGAAACGCCAAGAAAGCATGTCTGCCTT	5	+	89316286	89317311	NONMMUT053022	489					NONMMUT053022						NONMMUG032925.1		2
ri|F730220L13|PL00020N09|2531	0.0210877	0.00484363	4.58063	up	9.50183	14.6152	6.0656	37.8647	30.9941	42.0092	-5.86603	-5.25961	-6.51478	-3.63722	-3.94874	-3.46783	Not Detected	Not Detected	Not Detected	Detected	Not Detected	Detected	0	ri|F730220L13|PL00020N09|2531	ATAAAACAGAATCATGAGCTCAGTACAGTACTAGAGTTGATCATTGCCGTTATGAAAGGG	5	+	3822242	3824769	ri|F730220L13|PL00020N09|2531	2531	contigs=45 ver=1 seqid=72285					ri|F730220L13|PL00020N09|2531;ri|F730314B03|PS00007B03|1313
gi|755507034|ref|XR_881125.1|	0.0127434	0.00200312	4.57689	up	112.883	63.4456	91.3225	365.467	402.377	259.677	-2.29555	-3.14157	-2.60254	-0.366408	-0.250256	-0.839885	Detected	Detected	Detected	Detected	Detected	Detected	0	gi|755507034|ref|XR_881125.1|	GTGCAGTTAAAAGAGGCTTTATGATTTTTAAATACTCAATGGGACAGCCCATGCTTAAAT	4	+	1330994	1353232	gi|755507034|ref|XR_881125.1|	3111	PREDICTED: Mus musculus uncharacterized LOC105247095 (LOC105247095), transcript variant X1, ncRNA	ENSMUST00000181105	gi|755507034|ref|XR_881125.1|;gi|755474796|ref|XR_887418.1|;gi|755507035|ref|XR_881126.1|		NONMMUT046196;NONMMUT046197;NONMMUT046199	ri|4930580B02|PX00641C09|1883					105247095	LOC105247095
ri|2210002F01|ZX00155P08|524	0.00715104	0.000563986	4.57001	up	73.7043	80.9273	74.7556	353.702	338.257	216.617	-2.91056	-2.79046	-2.89133	-0.413614	-0.500682	-1.10146	Detected	Detected	Detected	Detected	Detected	Detected	0	ri|2210002F01|ZX00155P08|524	GGGGTTTTAGGCACCAGTTCTGTCTCTTAAGGAACAATTATTACATTCTGCACATTTTTT	13	-	4729627	4730779	ri|2210002F01|ZX00155P08|524	524	contigs=2 ver=1 seqid=81205					ri|2210002F01|ZX00155P08|524
NONMMUT059293	0.0506031	0.0186777	4.55171	up	8.0391	25.2076	26.4309	66.0286	60.0841	77.5318	-6.1072	-4.47323	-4.39128	-2.83499	-2.99375	-2.58375	Not Detected	Not Detected	Not Detected	Detected	Detected	Detected	0	NONMMUT059293	CAGAGAAAAATATAAATGTCAGATGGACTACTGGCTTCTGAGACACAAGCTTGTGGAAAT	6	+	139724951	139726841	NONMMUT059293	1892					NONMMUT059293	ri|C730029L23|PX00087E19|1892					NONMMUG036841.2		1
ri|9430039L02|PX00108N04|3579	0.00646829	0.000433435	4.55143	up	38.8641	41.3088	35.0895	132.528	196.089	124.464	-3.83387	-3.76064	-3.98247	-1.82985	-1.28729	-1.90088	Not Detected	Not Detected	Detected	Detected	Detected	Detected	0	ri|9430039L02|PX00108N04|3579	AGGTCAGGATATCAAACACCCTCAGTTTAGGCCTCCAAAAAGAACATCTTTTCATTTTTT	4	+	3142222	3145799	ri|9430039L02|PX00108N04|3579	3579	contigs=7 ver=1 seqid=47811				NONMMUT047602	ri|9430039L02|PX00108N04|3579
NONMMUT059027	0.00750059	0.000633506	4.54783	up	29.9066	23.1277	37.2243	117.079	127.922	98.4709	-4.21184	-4.59747	-3.89726	-2.00866	-1.90354	-2.23884	Not Detected	Not Detected	Detected	Detected	Detected	Detected	0	NONMMUT059027	TTCTCTAACTCCTCTATTTAGTGTGGACACTTGTTACAATACAGCTTCCAGGTCTCTTAC	6	+	128319458	128321388	NONMMUT059027	460					NONMMUT059027						NONMMUG036676.1		2
NONMMUT008546	0.0172548	0.00345358	4.52433	up	29.8903	25.1886	39.5528	170.703	118.138	83.279	-4.21263	-4.47431	-3.80973	-1.46466	-2.01833	-2.48058	Not Detected	Not Detected	Detected	Detected	Detected	Detected	0	NONMMUT008546	CTATCTAAGGAGAACAAAGAGAAGGAAAAAAGGGACGTTTAAGAAATTACTCAGCTTCTT	11	-	7111707	7113387	NONMMUT008546	1681					NONMMUT008546	ri|B130018L24|PX00157B04|1681					NONMMUG005281.2		1
ri|2210409O19|ZX00054K19|1242	0.00942704	0.00109397	4.51962	up	12.6148	18.0744	22.8456	73.4045	64.2182	62.1247	-5.4572	-4.95314	-4.60159	-2.68221	-2.89775	-2.90337	Not Detected	Not Detected	Not Detected	Detected	Detected	Detected	0	ri|2210409O19|ZX00054K19|1242	CTGTGTGAGGTTATTAATAATTGCACATCACAAATGAGCATATCACTACTGTCCTTTGAT	18	+	3009242	3010291	ri|2210409O19|ZX00054K19|1242	1242	contigs=2 ver=2 seqid=11082				NONMMUT032485	ri|2210409O19|ZX00054K19|1242
gi|755512008|ref|XR_868420.1|	0.0104636	0.00134867	4.51893	up	128.345	97.2086	140.281	370.559	435.926	608.857	-2.11035	-2.526	-1.98326	-0.346446	-0.134718	0.389497	Detected	Detected	Detected	Detected	Detected	Detected	0	gi|755512008|ref|XR_868420.1|	TCCGTGTATGCAACAATTCCAGATCCTACTTCCCAGCTAAAAGTGCACTAACAGTGTCTG	5	+	3023271	3044871	gi|755512008|ref|XR_868420.1|	3437	PREDICTED: Mus musculus predicted gene, 30301 (Gm30301), transcript variant X1, ncRNA		gi|755512008|ref|XR_868420.1|;gi|755476361|ref|XR_888412.1|								102632151	Gm30301
ri|F830218D03|PL00023N08|3616	0.00762368	0.000658493	4.5122	up	175.041	226.094	172.825	819.259	850.283	549.3	-1.66269	-1.30824	-1.68227	0.798171	0.82914	0.240989	Detected	Detected	Detected	Detected	Detected	Detected	0	ri|F830218D03|PL00023N08|3616	TTACAACAGTGTAGTCGCTGCCTTTTGTACTTGCCAATGCTAGCTCTGGAAAGAAGACTG	6	+	4878890	4892418	ri|F830218D03|PL00023N08|3616	3616	contigs=45 ver=1 seqid=73423				NONMMUT056059	ri|F830218D03|PL00023N08|3616
ri|B930032I09|PX00725D14|2134	0.00869841	0.000915351	4.49739	up	24.3895	39.4228	24.1399	120.23	98.2977	108.795	-4.50605	-3.82806	-4.52208	-1.97035	-2.28357	-2.095	Not Detected	Detected	Not Detected	Detected	Detected	Detected	0	ri|B930032I09|PX00725D14|2134	AAGAGCTTAAGCAAAGCCTGGCAAGTAATGACTAGGACTTGGTAAGAGAGCTATTCTTGG	19	-	4466054	4477155	ri|B930032I09|PX00725D14|2134	2134	contigs=102 ver=1 seqid=94984				NONMMUT033499	ri|B930032I09|PX00725D14|2134
ri|0610012K07|R000002H22|1722	0.0255971	0.00667422	4.49641	up	172.198	92.8797	97.4977	486.023	610.706	290.836	-1.68631	-2.59172	-2.50814	0.0448773	0.351676	-0.676401	Detected	Detected	Detected	Detected	Detected	Detected	0	ri|0610012K07|R000002H22|1722	ACCATGATTCTCTTATGTGTTCTGTATCTCCTTGTTACCATGGATCCCTGTTTGCTTCCT	7	+	347248	349039	ri|0610012K07|R000002H22|1722	1722	contigs=4 ver=2 seqid=18520					ri|0610012K07|R000002H22|1722
NONMMUT016849	0.00648222	0.000435671	4.48211	up	22.6511	17.1578	26.2817	82.2755	75.725	89.8952	-4.61273	-5.02822	-4.39945	-2.51761	-2.65996	-2.37029	Not Detected	Not Detected	Not Detected	Detected	Detected	Detected	0	NONMMUT016849	GAAAAACAACGAGAAAACCGTGTTCTTTGCAACCTGATCACAGAGACGATGAAAACCAAT	13	-	30491486	30491803	NONMMUT016849	318					NONMMUT016849						NONMMUG010601.2	Gm11369	1
NONMMUT027994	0.0703581	0.0298754	4.47396	up	14.8637	14.0963	15.9938	110.378	24.3157	68.09	-5.22052	-5.31177	-5.116	-2.09369	-4.29884	-2.77109	Not Detected	Not Detected	Not Detected	Detected	Not Detected	Detected	0	NONMMUT027994	TTATAGGGAAATAGTTCCTCTTGGTGAGAGCGCAAGGTCAGGAGGACTATTCATTGTATG	17	+	4612299	4622934	NONMMUT027994	665			gi|755488439|ref|XR_397240.2|;gi|755555424|ref|XR_385135.2|		NONMMUT027994						NONMMUG017342.2		3
ri|A530051K04|PX00141D22|2840	0.0121781	0.00183464	4.4449	up	147.107	124.164	112.454	614.113	546.548	327.27	-1.91352	-2.17291	-2.30224	0.382356	0.191546	-0.506125	Detected	Detected	Detected	Detected	Detected	Detected	0	ri|A530051K04|PX00141D22|2840	TACATGGAGATCTTCTCAGGAGAGTTTATCTTGAAGTTTGTAATCCAACAACTCCTCCTA	3	+	1651672	1655437	ri|A530051K04|PX00141D22|2840	2840	contigs=60 ver=1 seqid=52374	ENSMUST00000181070	gi|755474404|ref|XR_401188.2|;gi|755505516|ref|XR_376017.2|		NONMMUT045030	ri|A530051K04|PX00141D22|2840
ri|G930041P03|PK00005E14|384	0.00492768	0.000186068	4.44269	up	109.125	80.4295	85.4428	309.611	345.328	374.543	-2.34439	-2.79936	-2.69855	-0.605693	-0.470835	-0.311475	Detected	Detected	Detected	Detected	Detected	Detected	0	ri|G930041P03|PK00005E14|384	TTCGGCCACGTGAACTGGCAGCTACTGGGTGCGGATCCCCGTGGGGGAAACCTACAAGAA	1	+	3044927	3046245	ri|G930041P03|PK00005E14|384	384	contigs=14 ver=1 seqid=106384				NONMMUT004431	ri|G930041P03|PK00005E14|384
NONMMUT051982	0.0120118	0.0017867	4.40988	up	16.5045	10.2019	14.6664	39.4423	63.9638	51.1193	-5.06945	-5.77825	-5.24099	-3.57833	-2.90347	-3.18467	Not Detected	Not Detected	Not Detected	Not Detected	Detected	Detected	0	NONMMUT051982	TCACTTCAAGTACATAGCTGCTGTAAGGAGCAAGTTATATTCCCCTCTGTGAGGGGGATT	5	+	36528429	36532177	NONMMUT051982	816					NONMMUT051982						NONMMUG032240.2		4
NONMMUT009785	0.00585016	0.000326972	4.40802	up	2989.31	3186.34	4326.8	14332.9	11903.1	12599.7	2.43136	2.50867	2.96365	4.92704	4.63639	4.76064	Detected	Detected	Detected	Detected	Detected	Detected	0	NONMMUT009785	TGCCAGCAGAAGGGCAGGACAAGAGAAATTTGGGGAGTGAGGCTTACATTACTAAAATGT	11	-	54189715	54191706	NONMMUT009785	1348					NONMMUT009785						NONMMUG006132.2		2
NONMMUT052672	0.0870052	0.0401994	4.39445	up	13.4191	8.40967	21.5593	57.065	96.2436	22.8931	-5.36802	-6.05697	-4.6852	-3.04547	-2.31404	-4.34362	Not Detected	Not Detected	Not Detected	Detected	Detected	Not Detected	0	NONMMUT052672	GCTTAATGTCATTACCACCACTTTCTCCTCATCATCAGTTCCTATAAATTATTTTCGTGG	5	-	72744819	72751938	NONMMUT052672	675					NONMMUT052672						NONMMUG032706.1		4
ri|D030018H12|PX00179M07|2374	0.0343864	0.0105087	4.38436	up	161.865	184.818	197.66	417.897	1256.06	578.16	-1.77559	-1.59905	-1.48856	-0.172999	1.39203	0.314864	Detected	Detected	Detected	Detected	Detected	Detected	0	ri|D030018H12|PX00179M07|2374	CCTCCTCATTCTTCTTCCTTGTATTTCCTCATTTGGAACAGAGATCATTAAAATAACAAC	8	+	3689660	3692032	ri|D030018H12|PX00179M07|2374	2374	contigs=150 ver=1 seqid=48190					ri|D030018H12|PX00179M07|2374
ri|2700029K22|ZX00063C12|699	0.0202838	0.00455215	4.37798	up	34.0083	55.2559	46.712	191.661	220.325	106.22	-4.02642	-3.34096	-3.56972	-1.29759	-1.11917	-2.12954	Not Detected	Detected	Detected	Detected	Detected	Detected	0	ri|2700029K22|ZX00063C12|699	AAGAGGACAAACTGAATCAGGAATGACCTTGTCTTTCTATATTTTGTTTCAAAGGCCAAA	13	-	2084697	2086580	ri|2700029K22|ZX00063C12|699	699	contigs=5 ver=1 seqid=23654				NONMMUT017357	ri|2700029K22|ZX00063C12|699
ri|2310001K24|ZX00038K10|463	0.00754093	0.000640494	4.37586	up	10.5058	14.7165	17.0698	51.6234	47.1824	55.2865	-5.72112	-5.24965	-5.02206	-3.19005	-3.34248	-3.07161	Not Detected	Not Detected	Not Detected	Detected	Not Detected	Detected	0	ri|2310001K24|ZX00038K10|463	GAGTTCCGTATATTGGGTCAGTTATAGGGTTTTTCAGATGAAATTTCTTTGCAAAGTCAT	2	+	3632563	3633002	ri|2310001K24|ZX00038K10|463	463	contigs=2 ver=1 seqid=3513		gi|254675208|ref|NR_028122.1|	NR_028122.1		ri|2310001K24|ZX00038K10|463
NONMMUT020188	0.0337099	0.0101783	4.37455	up	58.3621	29.8933	56.3038	175.563	257.235	110.885	-3.24728	-4.22726	-3.30027	-1.42416	-0.895717	-2.06754	Detected	Not Detected	Detected	Detected	Detected	Detected	0	NONMMUT020188	CTGCATTCCTTGCCACGACAGAGGTTTTGTAGATAACCTTTATCATGTTGGGCAGCAGAA	14	+	30822357	30840389	NONMMUT020188	383					NONMMUT020188						NONMMUG012524.1		3
NONMMUT020954	0.00797622	0.000740656	4.36775	up	434.623	301.171	341.882	1581.26	1362.5	1053.97	-0.350616	-0.894578	-0.698082	1.74686	1.50938	1.18116	Detected	Detected	Detected	Detected	Detected	Detected	0	NONMMUT020954	ATTCATCTGGTCTTCCAAGGTCCGGCACATCTTCTCCAGCTTCTGCTTCACCCGCTGGAG	14	+	55597685	55598456	NONMMUT020954	509					NONMMUT020954						NONMMUG013010.2		2
NONMMUT071986	0.0043178	0.000107467	4.35704	up	111.082	109.738	88.3224	419.377	388.112	333.18	-2.31876	-2.3511	-2.65073	-0.167901	-0.302329	-0.480304	Detected	Detected	Detected	Detected	Detected	Detected	0	NONMMUT071986	TTACCCAAAGGAAGTCTAACTGAAATCGAAGCAATCGATGTCCAGGGACCTTTCGTCACT	X	-	20419231	20419600	NONMMUT071986	370					NONMMUT071986						NONMMUG044606.2	Gm15028	1
gi|755535695|ref|XR_871932.1|	0.0061827	0.000383193	4.35054	up	284.859	219.092	300.651	954.291	868.168	1135.68	-0.960135	-1.35362	-0.88349	1.01828	0.859172	1.28888	Detected	Detected	Detected	Detected	Detected	Detected	0	gi|755535695|ref|XR_871932.1|	TCAAAGGACTCCATGAAGAACGGTATTGGCTCTGCTTGCAAAAGACCATTTTGATTTTTT	10	-	3454791	3464101	gi|755535695|ref|XR_871932.1|	510	PREDICTED: Mus musculus uncharacterized LOC105245255 (LOC105245255), transcript variant X1, ncRNA		gi|755535695|ref|XR_871932.1|;gi|755482463|ref|XR_886586.1|;gi|755482464|ref|XR_886587.1|;gi|755482465|ref|XR_886588.1|;gi|755482466|ref|XR_886589.1|;gi|755535696|ref|XR_871933.1|;gi|755535697|ref|XR_871934.1|;gi|755535698|ref|XR_871935.1|								105245255	LOC105245255
NONMMUT036788	0.0251418	0.00647491	4.34979	up	375.575	432.905	478.136	948.432	2464.52	1666.86	-0.561279	-0.37111	-0.214157	1.0094	2.36443	1.84246	Detected	Detected	Detected	Detected	Detected	Detected	0	NONMMUT036788	ATTAGGTATGGCTTTGTGCCATAAAACTCTTGGGGAAGCTAATAAAAATGCTCCTGATTT	2	-	33729134	33743002	NONMMUT036788	520					NONMMUT036788						NONMMUG022641.1		3
ri|D630047B02|PX00198E07|3598	0.0498382	0.018252	4.34649	up	27.3874	72.1582	32.0408	146.954	225.429	95.5783	-4.33879	-2.95592	-4.1136	-1.68078	-1.08613	-2.28185	Not Detected	Not Detected	Not Detected	Detected	Detected	Detected	0	ri|D630047B02|PX00198E07|3598	ACGTTAAGACGGCAAACATCAAAGGTGAAAAACAGAAAAGCACGTGTGAACGGATGCTGC	19	-	4739530	4743127	ri|D630047B02|PX00198E07|3598	3598	contigs=67 ver=1 seqid=46097				NONMMUT034530	ri|D630047B02|PX00198E07|3598
NONMMUT026808	0.0159537	0.0030244	4.34251	up	48.657	41.5312	62.816	131.828	261.115	183.895	-3.50966	-3.75289	-3.14238	-1.83749	-0.874119	-1.33772	Not Detected	Not Detected	Detected	Detected	Detected	Detected	0	NONMMUT026808	AACCCACCCAGGCTATTCTGGGATAGCTCTAATCCAATAATAAACTTCTCAAAAATAGAA	16	-	45901345	45953646	NONMMUT026808	497					NONMMUT026808						NONMMUG016618.1		4
ri|5730442B20|PX00003P08|890	0.0241511	0.00607396	4.33331	up	102.851	146.164	102.073	425.903	662.639	269.418	-2.42982	-1.93757	-2.44199	-0.145624	0.469421	-0.786761	Detected	Detected	Detected	Detected	Detected	Detected	0	ri|5730442B20|PX00003P08|890	AGCATGCTAAGGAATACATGTCAGGATACAGCCAGGGTAGAATGCATAATCGGCATGTGT	6	-	294509	295391	ri|5730442B20|PX00003P08|890	890	contigs=6 ver=1 seqid=39628				NONMMUT056879	ri|5730442B20|PX00003P08|890
ri|A930005L01|PX00065N05|1879	0.0139826	0.00239138	4.32557	up	126.81	115.371	90.889	347.577	596.814	315.935	-2.12771	-2.27888	-2.6094	-0.438814	0.318478	-0.556978	Detected	Detected	Detected	Detected	Detected	Detected	0	ri|A930005L01|PX00065N05|1879	CCTCACCCTTTTTCTGAGTGGAATTTCATAGTGAATGATACGGTAGATTAATATATGTGA	2	+	2239965	2241842	ri|A930005L01|PX00065N05|1879	1879	contigs=5 ver=1 seqid=26722				NONMMUT039240	ri|A930005L01|PX00065N05|1879
NONMMUT032429	0.00549403	0.000269142	4.31466	up	42.3515	42.5702	44.2965	144.709	202.56	133.268	-3.70989	-3.71724	-3.64632	-1.70299	-1.24045	-1.80227	Detected	Not Detected	Detected	Detected	Detected	Detected	0	NONMMUT032429	GGCATCCTGTGAGGGACATCTCATTGTGCCAATAAGAAACAAAAACATGTCAGAGTGCCA	18	-	56578039	56578767	NONMMUT032429	730					NONMMUT032429	ri|4930511P09|PX00033B18|730					NONMMUG019973.2		1
ri|C730014O21|PX00698A05|4843	0.00839827	0.000836787	4.30379	up	250.506	208.531	147.503	662.751	734.885	768.013	-1.14553	-1.4249	-1.91083	0.492319	0.618716	0.724525	Detected	Detected	Detected	Detected	Detected	Detected	0	ri|C730014O21|PX00698A05|4843	TCATATAAGTGCTTAGAACAAAGGACAGAGGCAGGCCTTCCTCCTCTTCTCTTTCCTAGA	3	-	3852507	3857349	ri|C730014O21|PX00698A05|4843	4843	contigs=239 ver=1 seqid=95659				NONMMUT044377	ri|C730014O21|PX00698A05|4843;ri|9030618K22|PX00025F18|1815;ri|C730026D23|PX00087K22|1662
NONMMUT003284	0.0330694	0.00987902	4.28386	up	169.205	76.4101	204.038	426.393	548.378	540.113	-1.71161	-2.87332	-1.44274	-0.143965	0.196368	0.216655	Detected	Detected	Detected	Detected	Detected	Detected	0	NONMMUT003284	GGGATATGTTCTTTTCCTGTTCACAGCAACATCTCAACTTATAAGAAAGGCAAATAACTC	1	+	158385421	158387983	NONMMUT003284	2564					NONMMUT003284	ri|F630204P09|PL00021C18|2564					NONMMUG002133.2		1
NONMMUT064339	0.0266528	0.0071203	4.28313	up	20.4751	10.9146	26.4499	73.224	73.9455	52.2359	-4.75844	-5.68083	-4.39024	-2.68576	-2.69427	-3.15349	Not Detected	Not Detected	Not Detected	Detected	Detected	Detected	0	NONMMUT064339	TGTGAAGGTTTATACTGCAACCTGACCCTATTCTTCCCTGGATTGCAGATCAGGAAATGG	7	-	150826757	150835522	NONMMUT064339	395					NONMMUT064339						NONMMUG039700.1		4
gi|755513011|ref|XR_389328.2|	0.00838174	0.000833399	4.27483	up	189.245	159.745	142.115	773.763	509.917	518.01	-1.55012	-1.80939	-1.96452	0.715744	0.0914582	0.156373	Detected	Detected	Detected	Detected	Detected	Detected	0	gi|755513011|ref|XR_389328.2|	CAACGCCTCTCTGGTCTACATAATAAGTTTTAGCCTAACCCAGATTTTATAGTAAGACCT	5	-	1141268	1176860	gi|755513011|ref|XR_389328.2|	1325	PREDICTED: Mus musculus uncharacterized LOC102639958 (LOC102639958), transcript variant X1, ncRNA		gi|755513011|ref|XR_389328.2|;gi|755476516|ref|XR_402617.2|;gi|755476518|ref|XR_402618.2|;gi|755476519|ref|XR_888502.1|;gi|755513013|ref|XR_389329.2|;gi|755513014|ref|XR_880419.1|								102639958	LOC102639958
NONMMUT011154	0.0789298	0.0350983	4.26323	up	30.3271	8.09276	10.2941	43.7013	36.8716	73.9841	-4.1917	-6.11238	-5.75169	-3.4304	-3.69822	-2.65132	Not Detected	Not Detected	Not Detected	Detected	Not Detected	Detected	0	NONMMUT011154	AGAACAGATTCCAAGAAATGCCAGTAAAAGTTACAGGTTTTTTCCTGTATACTTTGGCCT	11	+	83658167	83658474	NONMMUT011154	308					NONMMUT011154						NONMMUG007043.2	Gm23211	1
ri|G930009F13|PK00004C10|2625	0.00630766	0.000406284	4.25355	up	71.6807	58.6871	75.2007	287.621	261.035	197.467	-2.95072	-3.25404	-2.88276	-0.711979	-0.874559	-1.23499	Detected	Detected	Detected	Detected	Detected	Detected	0	ri|G930009F13|PK00004C10|2625	AGACTCTTGTCTATTGGTCTATTAGTTTATCGTTCTGGCATCGTACAGACCAACAGGATG	3	-	1640150	1647106	ri|G930009F13|PK00004C10|2625	2625	contigs=18 ver=1 seqid=77892					ri|G930009F13|PK00004C10|2625
NONMMUT055548	0.00977237	0.00117341	4.24402	up	16.9405	23.7007	30.3996	78.1887	81.2657	89.4193	-5.03183	-4.56216	-4.18946	-2.59112	-2.55808	-2.37795	Not Detected	Not Detected	Detected	Detected	Detected	Detected	0	NONMMUT055548	CCCATATGACCATAAATCATGTAGGAAAAACACCTGGTGACTTCTTTAAAACATTAGTAC	6	-	3126136	3132496	NONMMUT055548	3910					NONMMUT055548						NONMMUG034477.2		2
ri|F830226E22|PL00024J19|1239	0.00266221	9.02054e-06	4.22723	up	186.741	165.82	186.209	662.014	617.322	649.025	-1.56934	-1.75554	-1.57466	0.490713	0.367219	0.481669	Detected	Detected	Detected	Detected	Detected	Detected	0	ri|F830226E22|PL00024J19|1239	CCACCACCTATGCACTATCTAGCAAAATAACAGTAACAAAATGTTAGGGAGTCAATGTCT	15	+	2959388	2960626	ri|F830226E22|PL00024J19|1239	1239	contigs=20 ver=1 seqid=107719				NONMMUT024387	ri|F830226E22|PL00024J19|1239
NONMMUT019215	0.0152154	0.00277764	4.22548	up	24.9502	22.2147	33.2367	66.1654	122.554	104.375	-4.47326	-4.65557	-4.06073	-2.832	-1.96539	-2.15482	Not Detected	Not Detected	Detected	Detected	Detected	Detected	0	NONMMUT019215	CAGTGGTTTAGGGTTCAGAATTTTCTTGATCACAGAATATTTAAAGCACCCCATATGAAA	13	-	109118623	109120074	NONMMUT019215	1452					NONMMUT019215	ri|5830433M15|PX00039I07|1452					NONMMUG011901.2		1
NONMMUT047175	0.019566	0.00428773	4.21536	up	77.3157	44.0028	72.1668	165.608	300.06	225.369	-2.84155	-3.66949	-2.94217	-1.50838	-0.673552	-1.04432	Detected	Not Detected	Detected	Detected	Detected	Detected	0	NONMMUT047175	GAGTAGCAATACTATGGGGCGAATCCAGGATCCAGAAAATCTAACAACAACAGCATCAGG	4	+	47271728	47275360	NONMMUT047175	404					NONMMUT047175						NONMMUG029180.1		3
gi|755489311|ref|XR_397840.2|	0.00791716	0.000727267	4.21229	up	15.4276	20.1088	16.0556	72.6166	47.822	65.2823	-5.16679	-4.79926	-5.11043	-2.69778	-3.32306	-2.83184	Not Detected	Not Detected	Not Detected	Detected	Not Detected	Detected	0	gi|755489311|ref|XR_397840.2|	ATGAATACCAGACAGCATTGGGAACCTTCTGGGACCAAATATACTCATAACTACGACAAT	18	+	742531	746002	gi|755489311|ref|XR_397840.2|	1927	PREDICTED: Mus musculus predicted gene, 31437 (Gm31437), ncRNA		gi|755489311|ref|XR_397840.2|;gi|755561569|ref|XR_386100.2|								102633667	Gm31437
ri|F830032O06|PL00017M15|1706	0.0536712	0.0203429	4.20397	up	234.864	348.779	388.989	650.178	2218.89	999.335	-1.23855	-0.682845	-0.511852	0.464687	2.21296	1.10436	Detected	Detected	Detected	Detected	Detected	Detected	0	ri|F830032O06|PL00017M15|1706	ATCAGAACATAACTGAGTCTGAGACTTAGAGAACACAGTGAGAAGCACAAAGGCACTTTC	18	+	436027	440138	ri|F830032O06|PL00017M15|1706	1706	contigs=69 ver=1 seqid=69024					ri|F830032O06|PL00017M15|1706
gi|755504981|ref|XR_867285.1|	0.00457118	0.000133042	4.17368	up	31.0532	26.4164	35.9351	116.765	104.416	107.045	-4.15757	-4.40565	-3.94811	-2.01254	-2.19646	-2.11838	Not Detected	Not Detected	Detected	Detected	Detected	Detected	0	gi|755504981|ref|XR_867285.1|	GACAGAAAATCTCCAGAAGTTCTTTAAATTTCACACCACCTCGGTCCCTGTGAGGATCTC	3	+	3506523	3508045	gi|755504981|ref|XR_867285.1|	1173	PREDICTED: Mus musculus predicted gene 16206 (Gm16206), ncRNA		gi|755504981|ref|XR_867285.1|;gi|755473931|ref|XR_886784.1|								102632669	Gm16206
NONMMUT060173	0.0103474	0.0013153	4.16922	up	101.775	60.8391	87.7206	297.866	333.088	241.605	-2.44499	-3.20209	-2.66059	-0.661485	-0.522899	-0.943956	Detected	Detected	Detected	Detected	Detected	Detected	0	NONMMUT060173	TAAATTGAATCCTGATCTTTCAATCCTCCCGTGTGTGACAGAGACCAACAATGCCACCAG	7	-	20364974	20370789	NONMMUT060173	635					NONMMUT060173						NONMMUG037391.1		5
ENSMUST00000193667	0.00998062	0.00122144	4.1618	up	14.9029	18.1834	24.5026	62.338	59.0904	79.1271	-5.21671	-4.94446	-4.50057	-2.91796	-3.01781	-2.55436	Not Detected	Not Detected	Not Detected	Detected	Detected	Detected	0	ENSMUST00000193667	ATGAACTGTAGACTGGGATCAGATGGTAACCCTTCCACTACCACATCTGCTCACATGAAA	1	-	184610280	184629473	ENSMUST00000193667	553	havana:known chromosome:GRCm38:1:184610280:184629473:-1 gene:ENSMUSG00000103308 gene_biotype:lincRNA transcript_biotype:lincRNA	ENSMUST00000193667									ENSMUSG00000103308	Gm37800
ri|6230406F20|PX00646L17|785	0.0234983	0.00582332	4.15745	up	75.876	58.6833	82.5699	349.293	298.085	154.521	-2.86867	-3.25414	-2.74789	-0.43171	-0.683079	-1.58881	Detected	Detected	Detected	Detected	Detected	Detected	0	ri|6230406F20|PX00646L17|785	CCGCCAATCATCCTTTTTGTCTTTTCTTTTTCATAGTCTAAATATGGAAATAAGACCAGC	15	+	1179038	1179821	ri|6230406F20|PX00646L17|785	785	contigs=42 ver=1 seqid=64060				NONMMUT025074	ri|6230406F20|PX00646L17|785
NONMMUT032087	0.0273188	0.00739794	4.14249	up	40.1513	91.4041	67.5356	234.774	166.983	273.687	-3.78686	-2.61483	-3.03786	-1.00487	-1.5191	-0.764081	Not Detected	Detected	Detected	Detected	Detected	Detected	0	NONMMUT032087	AGGACTCAGTACCTTCCCTACAAAAATCCCTTTGTGGTCCAGCCAAAGAACTAAATGCAA	18	-	38399227	38409841	NONMMUT032087	653					NONMMUT032087						NONMMUG019742.2		2
NONMMUT029348	0.00301116	2.12971e-05	4.12667	up	27.0127	27.6324	32.1775	105.345	97.8816	99.6824	-4.35867	-4.34073	-4.10745	-2.16103	-2.28969	-2.2212	Not Detected	Not Detected	Detected	Detected	Detected	Detected	0	NONMMUT029348	TCAACACAACTTCAATGAAGCTTCTCAATCCTGAGGATGCTCAACTGCTTGCAACCCGAT	17	-	35030295	35032502	NONMMUT029348	407					NONMMUT029348						NONMMUG018150.1		4
NONMMUT034401	0.0300369	0.00852704	4.12322	up	1407.48	744.012	1312.17	2607.63	5420.64	4149.74	1.34466	0.410166	1.2423	2.46852	3.50159	3.15834	Detected	Detected	Detected	Detected	Detected	Detected	0	NONMMUT034401	TGTATATTTCTCAGCAAAGCCTTTGTATACACCGTGCTTTCTCCTACCTGTCCTCTGCTG	19	+	30007267	30010591	NONMMUT034401	3327					NONMMUT034401	ri|C030024O19|PX00665F12|3327					NONMMUG021155.2		1
gi|755518037|ref|XR_869205.1|	0.00353906	4.36711e-05	4.12002	up	33.2954	31.7698	38.1443	131.427	115.125	113.571	-4.05699	-4.13943	-3.86204	-1.84189	-2.05561	-2.03301	Not Detected	Not Detected	Detected	Detected	Detected	Detected	0	gi|755518037|ref|XR_869205.1|	AAGTTCACACTGGTCAACAACCACCTGTGGTAAAGACTGAGAATAAGCACTTGGCCTTAG	6	-	4559919	4577183	gi|755518037|ref|XR_869205.1|	859	PREDICTED: Mus musculus uncharacterized LOC105242699 (LOC105242699), transcript variant X1, ncRNA		gi|755518037|ref|XR_869205.1|;gi|755477780|ref|XR_861841.1|;gi|755477781|ref|XR_861842.1|;gi|755518038|ref|XR_869206.1|								105242699	LOC105242699
ri|B930085K01|PX00665D23|2556	0.0293559	0.0082505	4.11961	up	26.4466	19.2944	50.5037	92.999	114.672	102.885	-4.38923	-4.85891	-3.45712	-2.34086	-2.06129	-2.17558	Not Detected	Not Detected	Detected	Detected	Detected	Detected	0	ri|B930085K01|PX00665D23|2556	TGCCCCCGAGTTCAATGTTAAAGAATCATCAACACGTCCTGTTAAATGGAAATAAACAAT	11	+	3601869	3604423	ri|B930085K01|PX00665D23|2556	2556	contigs=66 ver=1 seqid=66261				NONMMUT009395	ri|B930085K01|PX00665D23|2556
NONMMUT053025	0.0192825	0.00417668	4.11747	up	150.125	178.68	234.183	772.092	816.705	423.48	-1.88422	-1.64778	-1.24395	0.712625	0.771013	-0.134313	Detected	Detected	Detected	Detected	Detected	Detected	0	NONMMUT053025	TTTGTATTAAAGCACTAATTTATCCATGTCTCAGTGTCATGTTACTGCAGGGGTAGAAAG	5	+	89482937	89486294	NONMMUT053025	3361					NONMMUT053025	ri|B130055H07|PX00158E06|3361					NONMMUG032928.2		1
ri|B930021B20|PX00744J13|2149	0.0177628	0.00363695	4.11555	up	35.6443	46.0523	45.2436	206.332	158.103	96.6425	-3.95864	-3.60381	-3.61579	-1.19118	-1.59793	-2.26588	Not Detected	Detected	Detected	Detected	Detected	Detected	0	ri|B930021B20|PX00744J13|2149	AAGAGCATGGCTAATGCTTACAGGAAGGGGCACAATCTTACATATCAGAGAACGCTGTTA	8	-	1255837	1257983	ri|B930021B20|PX00744J13|2149	2149	contigs=24 ver=1 seqid=109399				NONMMUT065392	ri|B930021B20|PX00744J13|2149
ENSMUST00000186642	0.0123012	0.00187311	4.11448	up	31.7347	30.3719	49.0677	131.353	102.801	148.56	-4.12625	-4.20435	-3.49873	-1.84269	-2.21894	-1.64556	Not Detected	Not Detected	Detected	Detected	Detected	Detected	0	ENSMUST00000186642	CCGACTAATGAACTAGTTCTTAAGTGAAAGGCATTTAACACGACTGTGCATCTACAGGTA	13	+	3478262	3485398	ENSMUST00000186642	972	havana:known chromosome:GRCm38:13:3478262:3485398:1 gene:ENSMUSG00000097709 gene_biotype:lincRNA transcript_biotype:lincRNA	ENSMUST00000186642									ENSMUSG00000097709	2810429I04Rik
NONMMUT022369	0.059892	0.0237983	4.11087	up	17.6412	14.7389	12.9639	45.4928	110.054	28.4823	-4.97336	-5.24746	-5.41901	-3.37244	-2.12059	-4.02847	Not Detected	Not Detected	Not Detected	Detected	Detected	Not Detected	0	NONMMUT022369	CCCAAGCAATGTTTGCTTTCATAATCCTAAGTCTAAAATATTTACTATGGCCTCCAGAAT	14	+	117350558	117354998	NONMMUT022369	4551					NONMMUT022369	ri|D930033I06|PX00202O12|4551					NONMMUG013790.2		2
NONMMUT037694	0.0191999	0.00414653	4.11013	up	16.1879	29.2034	28.2978	68.9657	112.27	73.0532	-5.0974	-4.26095	-4.29282	-2.7722	-2.09183	-2.66959	Not Detected	Not Detected	Not Detected	Detected	Detected	Detected	0	NONMMUT037694	GAGCGAATTTTTGGGGACTAACACTATAATTACCAAGATGAAATGGCTGCTAATTTACAG	2	-	68049797	68089408	NONMMUT037694	492					NONMMUT037694						NONMMUG023267.1		3
NONMMUT047599	0.00734707	0.000604844	4.1078	up	99.4291	101.972	100.999	285.336	469.942	322.355	-2.47864	-2.45698	-2.45723	-0.723486	-0.0263211	-0.527954	Detected	Detected	Detected	Detected	Detected	Detected	0	NONMMUT047599	CAAAAGCCAAACCCAGAGATGCTTGCCTTGGGAATTTGAAAGCATTTTTTATAAACAATA	4	+	62627171	62628868	NONMMUT047599	1698					NONMMUT047599	ri|7030403D23|PX00312E06|1698					NONMMUG029480.2		1
ri|B130004N16|PX00156F14|2117	0.0131244	0.00211205	4.10709	up	1034.58	929.223	1025.99	4031.95	4459.22	2314.47	0.900598	0.730865	0.887363	3.09726	3.21992	2.316	Detected	Detected	Detected	Detected	Detected	Detected	0	ri|B130004N16|PX00156F14|2117	GATCAATTTACCCTGCTGTTTCATTGCCTCACTTGGTACACACCGAACAAACAGCAGTTA	6	+	3568760	3570875	ri|B130004N16|PX00156F14|2117	2117	contigs=65 ver=1 seqid=39220				NONMMUT058425	ri|B130004N16|PX00156F14|2117
NONMMUT036704	0.0624313	0.0252424	4.10104	up	29.4415	64.9986	34.5163	266.813	115.516	90.0157	-4.23446	-3.10668	-4.00623	-0.82032	-2.05072	-2.36836	Not Detected	Detected	Detected	Detected	Detected	Detected	0	NONMMUT036704	AAATTACCCTGTATGGTGAGTTCTTGCGTGACCCTTAGGGATTCAACTTCAGGTTACACC	2	-	32240159	32241519	NONMMUT036704	827					NONMMUT036704						NONMMUG022590.1		2
NONMMUT032523	0.0147126	0.00263064	4.09441	up	64.3107	104.474	100.16	316.969	388.092	228.667	-3.10725	-2.42202	-2.46927	-0.571807	-0.302402	-1.02336	Detected	Detected	Detected	Detected	Detected	Detected	0	NONMMUT032523	GACTTGAAACATGAGTTTGTTTCTGGCATCTATGAGAGTGGAATGGACAATGTTGGTGGA	18	+	60441010	60448151	NONMMUT032523	5362					NONMMUT032523;NONMMUT032522						NONMMUG020035.2		2
NONMMUT045028	0.00869841	0.000914919	4.08091	up	1662.56	1353.98	1157.95	5623.42	5157.85	3719.44	1.58495	1.27398	1.06192	3.57723	3.42989	3.00041	Detected	Detected	Detected	Detected	Detected	Detected	0	NONMMUT045028	GGAAATTCCTTCCCTACATCTTCTCCGCTGATCAACCCTATCTACAGTGTCTTAAATAGA	3	+	121234529	121237336	NONMMUT045028	2683		ENSMUST00000180804			NONMMUT045028	ri|A530020G20|PX00140N07|2683					NONMMUG027785.2		2
ri|A730082A20|PX00152L20|2769	0.0163785	0.00315596	4.06733	up	45.7658	75.6982	37.8365	202.276	152.779	173.801	-3.59804	-2.88683	-3.87373	-1.21982	-1.64736	-1.41917	Not Detected	Detected	Detected	Detected	Detected	Detected	0	ri|A730082A20|PX00152L20|2769	AATGTGCACTATGTAATTAATGTTTAAGTCAGTAAAGCCTACCTGGTGATTTGCCATTTC	18	+	2383545	2386313	ri|A730082A20|PX00152L20|2769	2769	contigs=92 ver=2 seqid=63370				NONMMUT032797	ri|A730082A20|PX00152L20|2769;ri|E330001N03|PX00210P11|1872
NONMMUT063452	0.00754713	0.000641468	4.05573	up	281.892	339.475	367.353	1145.47	1399.75	890.72	-0.975237	-0.721856	-0.594413	1.28172	1.54829	0.938366	Detected	Detected	Detected	Detected	Detected	Detected	0	NONMMUT063452	TTCCTTCCTCTCCCCAATAGGCAAAGTTTCAATTCAGACGAAAGAGTGACATAATAGTTT	7	+	127327612	127328517	NONMMUT063452	900					NONMMUT063452	ri|9130020F13|PX00651D11|900					NONMMUG039188.2		2
ri|9430099D05|PX00111G22|2705	0.00376203	5.84553e-05	4.04621	up	110.636	124.996	118.943	367.854	472.589	381.692	-2.32456	-2.16327	-2.22131	-0.357016	-0.0182174	-0.284198	Detected	Detected	Detected	Detected	Detected	Detected	0	ri|9430099D05|PX00111G22|2705	CACCTAACTGAGCCTTGAGCAGAGGTGAATAACTTTTTCTGGTAGATATTTATTTTTACA	6	+	4932821	4935525	ri|9430099D05|PX00111G22|2705	2705	contigs=48 ver=1 seqid=33417				NONMMUT055807	ri|9430099D05|PX00111G22|2705
ri|F830217O15|PL00023B22|1470	0.0191219	0.00411947	4.04141	up	34.0701	29.5922	44.4242	106.369	184.002	91.9869	-4.0238	-4.24187	-3.64216	-2.14708	-1.37908	-2.33711	Not Detected	Not Detected	Detected	Detected	Detected	Detected	0	ri|F830217O15|PL00023B22|1470	GTTATCAGGAGCTTCAGGAATCCCATGAGCTGGACAAGTTTAAGTTTAGGTAGGGTGATT	4	-	3511321	3512791	ri|F830217O15|PL00023B22|1470	1470	contigs=68 ver=1 seqid=73331				NONMMUT047619	ri|F830217O15|PL00023B22|1470
ri|B230316H04|PX00159F11|4731	0.00424823	0.000101055	4.03286	up	621.64	574.611	737.514	2020.71	2424.48	2147.8	0.1657	0.0374255	0.411091	2.10064	2.3408	2.20818	Detected	Detected	Detected	Detected	Detected	Detected	0	ri|B230316H04|PX00159F11|4731	CTTTACAAGCTGGCACTGATGAGTAATTGAAAACTTGATTCATTCCCCACACCATGACTT	11	+	1112061	1119840	ri|B230316H04|PX00159F11|4731	4731	contigs=76 ver=1 seqid=46661				NONMMUT012040	ri|B230316H04|PX00159F11|4731
gi|755544587|ref|XR_873244.1|	0.040832	0.0136214	4.0315	up	11.9154	9.73529	16.2214	23.4726	53.8861	59.3606	-5.53948	-5.84579	-5.09561	-4.3271	-3.15082	-2.96903	Not Detected	Not Detected	Not Detected	Not Detected	Detected	Detected	0	gi|755544587|ref|XR_873244.1|	ACCTTCTGATCATAGCTCATAAGGTTCAAGCCCTAGATTGTGTTGCTCCATGACGTTGAC	13	+	1858989	1910441	gi|755544587|ref|XR_873244.1|	3261	PREDICTED: Mus musculus predicted gene, 30489 (Gm30489), transcript variant X3, ncRNA		gi|755544587|ref|XR_873244.1|;gi|755485109|ref|XR_873479.1|		NONMMUT017031						102632411	Gm30489
NONMMUT044669	0.00725876	0.000587128	4.01926	up	96.8106	99.327	81.6657	298.684	406.178	255.938	-2.51714	-2.4949	-2.76378	-0.65753	-0.23669	-0.860809	Detected	Detected	Detected	Detected	Detected	Detected	0	NONMMUT044669	CCATATTGTGCAACCAGTCCAAATGTCTTTTAACAATTGAAAAGAAAAGGATGGTGTGTA	3	-	106284904	106288831	NONMMUT044669	1558					NONMMUT044669						NONMMUG027579.2		2
NONMMUT034010	0.014033	0.00241045	4.0044	up	16.6105	31.0122	18.2109	82.0712	67.8389	65.8845	-5.06022	-4.17425	-4.92871	-2.5212	-2.81862	-2.8186	Not Detected	Not Detected	Not Detected	Detected	Detected	Detected	0	NONMMUT034010	ACTATACATTTGCAGGATGGGACCACCAAGTGTATGTAATATGGCTTCGCATTCGGTGTA	19	-	15994990	15999420	NONMMUT034010	564					NONMMUT034010						NONMMUG020893.1		2
NONMMUT047016	0.0116345	0.00166775	4.00178	up	215.073	234.342	298.19	642.039	1118.11	817.032	-1.36556	-1.25654	-0.895349	0.446513	1.22418	0.813787	Detected	Detected	Detected	Detected	Detected	Detected	0	NONMMUT047016	AACTTTGCAACATAAGGGTTGACAGTGACATTGGTGACAACAGTGGACAGCCACTTTGCA	4	+	43742906	43747406	NONMMUT047016	4086		ENSMUST00000131248	gi|289802994|ref|NR_033355.1|	NR_033355.1	NONMMUT047016						NONMMUG029062.2	5430416O09Rik	2
ri|D330041E07|PX00192N11|3089	0.0348148	0.0107093	3.99205	up	297.201	196.998	144.401	620.337	1075.05	491.14	-0.898944	-1.50698	-1.9415	0.396904	1.16753	0.079528	Detected	Detected	Detected	Detected	Detected	Detected	0	ri|D330041E07|PX00192N11|3089	TTGAGCATCATTTTATAGAAAAGCAACCACCATGAGAGCATCTAGCCTGGTGGGTATCAT	8	+	824227	827315	ri|D330041E07|PX00192N11|3089	3089	contigs=87 ver=1 seqid=57264				NONMMUT065455	ri|D330041E07|PX00192N11|3089
gi|755545081|ref|XR_382381.2|	0.0728737	0.0313728	3.99076	up	194.142	114.908	75.3975	236.445	738.997	372.575	-1.51327	-2.28468	-2.87899	-0.994642	0.626765	-0.319074	Detected	Detected	Detected	Detected	Detected	Detected	0	gi|755545081|ref|XR_382381.2|	GTGTGGCTGAAGAAATCCCAAACTGATCTTTTCCAATGACTTTCTAATGCATGATTTAAA	13	+	3035964	3068481	gi|755545081|ref|XR_382381.2|	796	PREDICTED: Mus musculus predicted gene, 33424 (Gm33424), transcript variant X1, ncRNA		gi|755545081|ref|XR_382381.2|;gi|568899607|ref|XR_395183.1|;gi|568899608|ref|XR_395184.1|;gi|568899609|ref|XR_395185.1|;gi|755545082|ref|XR_382382.2|;gi|755545083|ref|XR_382383.2|		NONMMUT017553;NONMMUT017554						102636324	Gm33424
NONMMUT055814	0.0102999	0.00130208	3.98414	up	128.734	158.837	205.772	645.657	567.101	442.556	-2.10598	-1.81761	-1.43053	0.454619	0.244804	-0.070747	Detected	Detected	Detected	Detected	Detected	Detected	0	NONMMUT055814	GAAAAGACATGAAAGGAAAATGAGTGAAAGCAATCACTTGAGAATATGCTGTGTACCTTT	6	+	15294782	15297216	NONMMUT055814	2434					NONMMUT055814	ri|6720474C16|PX00060K08|2434					NONMMUG034654.2		1
gi|755564306|ref|XR_877947.1|	0.0266924	0.0071376	3.97968	up	14.3028	14.3469	10.7334	49.4267	64.527	26.5065	-5.27601	-5.28635	-5.6914	-3.25279	-2.89083	-4.13219	Not Detected	Not Detected	Not Detected	Detected	Detected	Not Detected	0	gi|755564306|ref|XR_877947.1|	TGTTCCTTGCTTAGCTAGGCCAGCATCTCTATTATTCATTCAACCCAAAGGTCTCAGAGC	19	-	1329186	1343831	gi|755564306|ref|XR_877947.1|	1076	PREDICTED: Mus musculus predicted gene, 32257 (Gm32257), transcript variant X4, ncRNA		gi|755564306|ref|XR_877947.1|								102634750	Gm32257
NONMMUT038272	0.00362833	5.03564e-05	3.97384	up	748.683	823.623	774.574	2471.28	3075.85	2401.2	0.433975	0.556825	0.481823	2.39104	2.68411	2.36908	Detected	Detected	Detected	Detected	Detected	Detected	0	NONMMUT038272	AGTACCTTTCATAAAGAGGTTGGGAAAGAGTCCTCATGTTGAGGTTTGCATCGTGACCAG	2	-	84510107	84510833	NONMMUT038272	599					NONMMUT038272						NONMMUG023639.1		2
NONMMUT014477	0.00637778	0.000418978	3.96715	up	157.012	131.179	131.484	397.273	452.925	572.247	-1.81951	-2.09362	-2.07669	-0.246016	-0.0795304	0.300031	Detected	Detected	Detected	Detected	Detected	Detected	0	NONMMUT014477	AAGAATGTCCATAAACTTTCTAACCCAAACCTCAGTCCCATGCAGTGGGCTCTCAAATCT	12	+	70597738	70605487	NONMMUT014477	4138			gi|755484431|ref|XR_394519.2|;gi|755543409|ref|XR_381639.2|		NONMMUT014477;NONMMUT014478;NONMMUT014479						NONMMUG009170.2		3
NONMMUT056060	0.0136857	0.00229009	3.96389	up	152.316	211.394	153.97	710.109	655.152	404.172	-1.86332	-1.40522	-1.84893	0.591893	0.453027	-0.201637	Detected	Detected	Detected	Detected	Detected	Detected	0	NONMMUT056060	TCATTATTAAATCCTGTTGGACGGCTGAAAGGGTTGTTGGAGCTGCTTCAGAGATAGCCA	6	+	29807141	29809574	NONMMUT056060	2435					NONMMUT056060	ri|B930022I01|PX00163M09|2435					NONMMUG034829.2		1
NONMMUT046186	0.00511715	0.000213057	3.96178	up	298.621	237.999	320.948	857.127	1035.9	972.816	-0.892065	-1.23421	-0.78924	0.863361	1.11401	1.06556	Detected	Detected	Detected	Detected	Detected	Detected	0	NONMMUT046186	TTTCATAGTCCTTGAAGAGAATGTCAAGACTCTCCGCAAGAAACCCAGATAATTCAGGCC	4	+	11118856	11122304	NONMMUT046186	535					NONMMUT046186						NONMMUG028512.1		6
ri|9530004I20|PX00111G05|2680	0.0359554	0.011219	3.9567	up	30.4314	15.8017	15.6557	58.3	101.266	48.1016	-4.18675	-5.14701	-5.14681	-3.01458	-2.24065	-3.27245	Not Detected	Not Detected	Not Detected	Detected	Detected	Detected	0	ri|9530004I20|PX00111G05|2680	CTGCTTCATTATCATGAATCACAATAGACACAGAAGTGACCCCTGTTAGCATAAAACATG	10	+	2574131	2576808	ri|9530004I20|PX00111G05|2680	2680	contigs=71 ver=1 seqid=34339				NONMMUT007955	ri|9530004I20|PX00111G05|2680
NONMMUT057418	0.00842336	0.000843708	3.95075	up	4362.38	4200.93	5219.91	19749.1	14869.5	12232.6	2.97666	2.90748	3.23437	5.38949	4.95741	4.71799	Detected	Detected	Detected	Detected	Detected	Detected	0	NONMMUT057418	TGGAGTATCTTTAAGGTCAGGCAGCTCAGATGTGATGAAGCCTTAGATAGAAGCTGTGGA	6	-	72262078	72263281	NONMMUT057418	429					NONMMUT057418						NONMMUG035657.2		3
NONMMUT052314	0.0156105	0.00291163	3.94441	up	141.084	78.1623	147.288	393.474	371.654	415.077	-1.97382	-2.84061	-1.91294	-0.259879	-0.364843	-0.163226	Detected	Detected	Detected	Detected	Detected	Detected	0	NONMMUT052314	GAATGTGGTCTAATAAAGAACACTTCCATGTTTTCATTTGATCTCTGATACCCGATATCT	5	-	53438926	53440426	NONMMUT052314	860			gi|755476363|ref|XR_888413.1|;gi|755512010|ref|XR_868421.1|		NONMMUT052314	ri|E030022I03|PX00205H04|860					NONMMUG032481.2	Gm17182	2
ri|F830005G14|PL00009E07|1571	0.0248103	0.00633803	3.93712	up	49.3262	27.2491	53.8925	117.494	188.656	121.451	-3.48995	-4.36088	-3.36342	-2.00356	-1.34305	-1.93623	Detected	Not Detected	Detected	Detected	Detected	Detected	0	ri|F830005G14|PL00009E07|1571	AGTGTCCTCTATTCTGGGGTTTCGTACCGGGACCCCACTCCTTAGTCACAGGGGAGTGAA	2	+	3188786	3190356	ri|F830005G14|PL00009E07|1571	1571	contigs=23 ver=1 seqid=100091				NONMMUT040365	ri|F830005G14|PL00009E07|1571;ri|F830019B02|PL00005N20|1571
ri|C530045D16|PX00083I03|1629	0.00457118	0.000133235	3.93473	up	189.484	209.463	164.734	711.62	583.824	583.813	-1.5483	-1.41847	-1.75144	0.594959	0.286731	0.328901	Detected	Detected	Detected	Detected	Detected	Detected	0	ri|C530045D16|PX00083I03|1629	GAGCAGCCATGATCATATTTCCTTGTATATCTGTATGAGGTGCTTAACAATAAAGCAAGC	8	-	54804	56432	ri|C530045D16|PX00083I03|1629	1629	contigs=49 ver=1 seqid=44144				NONMMUT067157	ri|C530045D16|PX00083I03|1629
NONMMUT006213	0.0515326	0.019189	3.93209	up	74.2036	80.3199	39.9035	349.94	194.994	129.036	-2.90082	-2.80133	-3.79699	-0.429042	-1.29537	-1.84883	Detected	Detected	Detected	Detected	Detected	Detected	0	NONMMUT006213	GAGTTTGATTTCTAGGACTCAGATGACACATGTTATCTTGCATGTTATCCTCTGACTTAA	10	-	75093952	75098114	NONMMUT006213	2641					NONMMUT006213;NONMMUT006214						NONMMUG004002.2		3
gi|755552527|ref|XR_384183.2|	0.0376599	0.0120482	3.91898	up	855.466	542.933	313.543	2146.74	1764	1409.56	0.62633	-0.0443853	-0.822917	2.18793	1.88197	1.60056	Detected	Detected	Detected	Detected	Detected	Detected	0	gi|755552527|ref|XR_384183.2|	GTTTACTCTGGCAACTGTGTAAAGCTTCCTGTTGCAGTCACATGACTGAGAGCAGAAACT	15	+	4855728	4858827	gi|755552527|ref|XR_384183.2|	1195	PREDICTED: Mus musculus predicted gene, 33174 (Gm33174), transcript variant X3, ncRNA		gi|755552527|ref|XR_384183.2|;gi|755487328|ref|XR_396478.2|								102635975	Gm33174
NONMMUT056062	0.00524771	0.00022718	3.91312	up	161.696	173.847	181.832	541.027	707.449	487.289	-1.7771	-1.68734	-1.60897	0.199553	0.563823	0.0681731	Detected	Detected	Detected	Detected	Detected	Detected	0	NONMMUT056062	CAGTAAAAAAGACTTGGCCTGGCAGATTAATTGATTAAAGTGTCCACTAATGCTTGAAGG	6	+	29826679	29829068	NONMMUT056062	2393					NONMMUT056062	ri|A430085D10|PX00138D14|2393					NONMMUG034830.2		1
NONMMUT006661	0.0189001	0.00404226	3.91283	up	14.2599	22.6345	22.5806	73.3194	80.5598	45.0145	-5.28034	-4.62857	-4.61842	-2.68388	-2.57067	-3.36814	Not Detected	Not Detected	Not Detected	Detected	Detected	Detected	0	NONMMUT006661	GCGCAAAAACAAGTTCTTCATGTTTATCAATAAGCAGGGCCGTGTTACAATAAAACTTTA	10	+	85558630	85576325	NONMMUT006661	1501			gi|326633250|ref|NR_038024.1|	NR_038024.1	NONMMUT006661;NONMMUT006660	ri|4930486F22|PX00032F13|554					NONMMUG004295.2	4930486F22Rik	3
NONMMUT021055	0.00362126	4.97314e-05	3.91021	up	62.1558	54.7144	60.4621	198.007	177.829	212.606	-3.15642	-3.35517	-3.19748	-1.25059	-1.42831	-1.12842	Detected	Not Detected	Detected	Detected	Detected	Detected	0	NONMMUT021055	CAGGCAACTCACCCCACTATCTCCATACTAAATTCTATGCTAATCTGTTCGTGAAAATTT	14	-	57673942	57676410	NONMMUT021055	2469					NONMMUT021055	ri|E130314M22|PX00209O17|2469					NONMMUG013068.2		1
NONMMUT028611	0.0084906	0.000858457	3.91018	up	16.3886	19.288	26.0217	76.5517	64.8192	60.3518	-5.07962	-4.85938	-4.41379	-2.62164	-2.88431	-2.94514	Not Detected	Not Detected	Not Detected	Detected	Detected	Detected	0	NONMMUT028611	GGATGTTTTAACTCAGAAGAAATAATTAAACAGCCCAAGTGGTTCAAAGCATGCTTCTAA	17	+	23933791	23936324	NONMMUT028611	2439					NONMMUT028611;NONMMUT028612						NONMMUG017703.2		2
Tip3_mm_1	0.0036065	4.90312e-05	3.89859	up	224.672	229.689	263.944	713.827	863.042	797.794	-1.30256	-1.28548	-1.07135	0.599427	0.850628	0.779411	Detected	Detected	Detected	Detected	Detected	Detected	0	Tip3_mm_1	GTCATTGGCCAGAAAGTCCTTTCTTCAGAAATAAAAGACCCCATGGAAAGAGAAAAATGC	12	-	1664612	1665475	Tip3_mm_1	864	Mus musculus				NONMMUT014314	ri|D030030M23|PX00179O10|864	Tip3_mm_1		Tip3_Mouse
ri|D330050G20|PX00688I10|2701	0.013958	0.00238162	3.89066	up	209.522	265.23	244.777	696.099	1153.54	607.554	-1.40328	-1.07792	-1.18011	0.563145	1.26919	0.386406	Detected	Detected	Detected	Detected	Detected	Detected	0	ri|D330050G20|PX00688I10|2701	TTTGTTAACATAGTTCAGAGAATTGATCTAAGAAGGCCCCAGGCACAGTGTTCCGGCACA	5	+	4303784	4306484	ri|D330050G20|PX00688I10|2701	2701	contigs=55 ver=1 seqid=86532					ri|D330050G20|PX00688I10|2701
ri|F830107C17|PL00017P01|3419	0.0043938	0.00011577	3.88733	up	71.7936	78.477	85.6357	249.763	302.827	228.197	-2.94845	-2.83482	-2.6953	-0.915591	-0.660311	-1.02633	Detected	Detected	Detected	Detected	Detected	Detected	0	ri|F830107C17|PL00017P01|3419	ACCCCATCTCATCCCTAGATGACCAGTACCAGCTGGTTTTTATTAATACTTTATATACAA	4	+	1101848	1105344	ri|F830107C17|PL00017P01|3419	3419	contigs=42 ver=1 seqid=69039					ri|F830107C17|PL00017P01|3419
NONMMUT065487	0.0102886	0.00129714	3.88571	up	52.1427	71.8039	89.3984	253.41	206.244	228.808	-3.40984	-2.96303	-2.63326	-0.894673	-1.21445	-1.02247	Detected	Detected	Detected	Detected	Detected	Detected	0	NONMMUT065487	GATATACTTTATTTTGTTGTCGTTGTAGCTTAAAGAAGCCCAGATGTTAAAAGCCCTGAA	8	+	47658527	47663732	NONMMUT065487	651					NONMMUT065487						NONMMUG040501.1		4
NONMMUT029370	0.0101233	0.00125663	3.87001	up	146.722	128.289	149.741	448.097	628.394	353.307	-1.91729	-2.12576	-1.88911	-0.0723359	0.392866	-0.395684	Detected	Detected	Detected	Detected	Detected	Detected	0	NONMMUT029370	CTGGGGACTGAAATTTAACTGCTAAAACCTTTAACGAAAAAAGGTGGCATGGGCCGGAGA	17	+	35087186	35088238	NONMMUT029370	1043					NONMMUT029370						NONMMUG018154.2		2
ri|A130069A16|PX00692F22|2998	0.0207986	0.00473309	3.86926	up	27.9713	26.9106	42.5524	90.095	152.979	81.9794	-4.30836	-4.37891	-3.70427	-2.38663	-1.64547	-2.50327	Not Detected	Not Detected	Detected	Detected	Detected	Detected	0	ri|A130069A16|PX00692F22|2998	AGTGAGTGCACTTGTAAATGTGATTTGCTCTCTGCACAGTTTATGGAAAATTGGTTCTTG	2	+	2546408	2549406	ri|A130069A16|PX00692F22|2998	2998	contigs=22 ver=1 seqid=79450					ri|A130069A16|PX00692F22|2998
NONMMUT047269	0.0121082	0.00181468	3.86591	up	105.34	81.8834	139.432	287.917	378.633	388.165	-2.39532	-2.77352	-1.99202	-0.710494	-0.338001	-0.259937	Detected	Detected	Detected	Detected	Detected	Detected	0	NONMMUT047269	CTTTTTCCTTTGCTGCTAATGCTTTAGAATCCTTTCAGAAGAATGTCAAAGTGAAAAGGT	4	-	52470083	52472781	NONMMUT047269	361					NONMMUT047269						NONMMUG029248.2		3
NONMMUT048772	0.00346135	3.97981e-05	3.86334	up	39.6132	38.4709	44.2504	131.561	124.398	144.688	-3.80633	-3.86332	-3.64782	-1.84041	-1.94384	-1.68367	Not Detected	Not Detected	Detected	Detected	Detected	Detected	0	NONMMUT048772	GATCGCCTTTCCTGCTAAATTAACACTGACCTAAGAATTTAGTACTTGTAGCTGTGAAAA	4	+	114689956	114694009	NONMMUT048772	2487					NONMMUT048772	ri|A630028B08|PX00145A02|2487					NONMMUG030279.2		2
gi|755561731|ref|XR_877326.1|	0.0209181	0.00478213	3.8534	up	28.1123	46.3345	24.2718	130.491	106.42	79.3276	-4.30111	-3.595	-4.51423	-1.8522	-2.16904	-2.55071	Not Detected	Not Detected	Not Detected	Detected	Detected	Detected	0	gi|755561731|ref|XR_877326.1|	TAGTAAGTCTTAAACCCCTCAGAGGAGGGAACTGTTGAACTGCCTCAAATCACGATTCCT	18	+	3060002	3142169	gi|755561731|ref|XR_877326.1|	5436	PREDICTED: Mus musculus predicted gene, 30093 (Gm30093), transcript variant X1, ncRNA		gi|755561731|ref|XR_877326.1|;gi|755489472|ref|XR_884022.1|;gi|755489473|ref|XR_397922.2|;gi|755489474|ref|XR_884023.1|;gi|755561732|ref|XR_386171.2|;gi|755561733|ref|XR_877327.1|		NONMMUT032069;NONMMUT032072						102631869	Gm30093
NONMMUT034241	0.00871014	0.000917483	3.85137	up	72.3601	89.1444	101.9	303.088	338.392	222.957	-2.93711	-2.65094	-2.44442	-0.636412	-0.500107	-1.05984	Detected	Detected	Detected	Detected	Detected	Detected	0	NONMMUT034241	GAATTAAGCCAATACGTTTTGTCCTTTGTGACAACTTGGACTTAAATTGTCTCCAGGAAA	19	-	24470651	24630328	NONMMUT034241	1218					NONMMUT034241	ri|5330427H05|PX00643C12|1218					NONMMUG021045.1		4
ri|E330025L06|PX00212I16|3103	0.0029253	1.91988e-05	3.84904	up	275.996	270.952	232.069	826.666	890.615	818.55	-1.00573	-1.04712	-1.25703	0.811157	0.896	0.816465	Detected	Detected	Detected	Detected	Detected	Detected	0	ri|E330025L06|PX00212I16|3103	TGAGTGCTCAGGTTAGAGAGGAACCATGAATAAAGAGCTACTTGATTAGAATTAGAAGTG	12	-	4839019	4842121	ri|E330025L06|PX00212I16|3103	3103	contigs=92 ver=1 seqid=48775				NONMMUT015029	ri|E330025L06|PX00212I16|3103
NONMMUT016039	0.00542563	0.000255006	3.84297	up	555.876	396.158	473.493	1492.58	1694.84	1424.58	0.00438173	-0.499082	-0.228236	1.66359	1.82427	1.61586	Detected	Detected	Detected	Detected	Detected	Detected	0	NONMMUT016039	TACTACTAGATCTGCTTTCTGATCCCAATGCTACTGCTCAAGTCACTCAAGCGAGCTTGA	12	+	113958347	113959963	NONMMUT016039	1281					NONMMUT016039						NONMMUG010081.2		2
ENSMUST00000183905	0.00348179	4.02871e-05	3.84182	up	418.523	424.711	422.503	1199.42	1525.87	1416.97	-0.405075	-0.398678	-0.392616	1.34812	1.67275	1.60813	Detected	Detected	Detected	Detected	Detected	Detected	0	ENSMUST00000183905	TAAAGATAGAGAGTCCATTGTGGAAGGGGGAGATACAGGAACTATATAGGCGAGGCTCTA	6	+	134929098	134951577	ENSMUST00000183905	474	havana:known chromosome:GRCm38:6:134929098:134951577:1 gene:ENSMUSG00000098318 gene_biotype:lincRNA transcript_biotype:lincRNA	ENSMUST00000183905;ENSMUST00000184991									ENSMUSG00000098318	Lockd
NONMMUT068674	0.0338573	0.010247	3.84154	up	12.2679	31.1763	17.5168	73.3831	49.5552	63.6025	-5.49742	-4.16664	-4.98477	-2.68263	-3.27169	-2.86945	Not Detected	Not Detected	Not Detected	Detected	Detected	Detected	0	NONMMUT068674	GGACAGACTGGATGCCATTATTTGGCATGCAAATCATTGATCTTTTGAATAACTCAAATA	9	+	40131011	40151149	NONMMUT068674	737					NONMMUT068674						NONMMUG042519.2	1700110K17Rik	3
uc.mouse.190	0.0627879	0.0254611	3.84067	up	7.7621	10.6974	24.0239	31.2355	60.173	36.6154	-6.15779	-5.70983	-4.52904	-3.91489	-2.99161	-3.66608	Not Detected	Not Detected	Not Detected	Not Detected	Detected	Detected	0	uc.mouse.190	AGTAACAAGCAGGGACTAATTAGAAGCTTAATTAGACACTTAGATGGCTCTTATGTTTAC	1	+	1000	8000	uc.mouse.190	200								uc.190+;uc.190-
NONMMUT012328	0.00524821	0.000227662	3.8189	up	1269.95	942.581	1282.78	3884.26	3717.19	3607	1.19632	0.751457	1.20962	3.04342	2.95734	2.95612	Detected	Detected	Detected	Detected	Detected	Detected	0	NONMMUT012328	CTCCCCCCATTATTCAGTCAATAAATGGGCAAATGAATTAATTGTTCAGACAAAAGAAGA	11	+	105490999	105495579	NONMMUT012328	4580					NONMMUT012328	ri|A330050E21|PX00693J14|4580					NONMMUG007806.2		1
NONMMUT057671	0.00658557	0.000453635	3.81737	up	61.3044	62.7392	85.6587	235.549	199.532	237.463	-3.17632	-3.15772	-2.69491	-1.00012	-1.26218	-0.968905	Detected	Detected	Detected	Detected	Detected	Detected	0	NONMMUT057671	TCACACTGGTCAACAACCACCTGTGGTAAAGACTGAGAATAAGCACTTGGCCTTAGAGAT	6	-	84430028	84447141	NONMMUT057671	570					NONMMUT057671						NONMMUG035814.2		3
ri|4931432F24|PX00641E04|3982	0.022283	0.00532348	3.81127	up	40.4679	23.0741	48.932	119.982	132.095	97.1917	-3.77553	-4.60081	-3.50273	-1.97333	-1.85722	-2.2577	Not Detected	Not Detected	Detected	Detected	Detected	Detected	0	ri|4931432F24|PX00641E04|3982	CCTGGAACGAGTGGCAAGGACACTCACATAAAGACACATTCACAATTATGTTTTAATACT	8	-	62215	67384	ri|4931432F24|PX00641E04|3982	3982	contigs=34 ver=1 seqid=68434				NONMMUT065429	ri|4931432F24|PX00641E04|3982;ri|4931408I07|PX00737M10|3981
NONMMUT010758	0.0314834	0.00915703	3.81009	up	1948.82	4399.39	1823.11	7409.84	8433.02	8425.3	1.81415	2.97407	1.71675	3.97522	4.13918	4.18005	Detected	Detected	Detected	Detected	Detected	Detected	0	NONMMUT010758	ACTAAAATGGCATCAAGAAACCCCGGTTACAAAGACACGAATCTCTTAAGGGGGTTGACC	11	+	75957760	75958221	NONMMUT010758	462					NONMMUT010758						NONMMUG006775.2	Gm12340	1
NONMMUT001631	0.0106642	0.00140002	3.80574	up	51.0584	55.0889	55.3308	135.209	242.407	159.39	-3.44016	-3.34533	-3.32542	-1.80095	-0.981373	-1.54405	Detected	Detected	Detected	Detected	Detected	Detected	0	NONMMUT001631	CTGCTTGATACCCTCTTTGTCACCCAGATTACAAATATCTTTTTCCTTACAAGAAAAGAA	1	-	78322203	78336681	NONMMUT001631	1453					NONMMUT001631	ri|E330022I10|PX00212J02|1453					NONMMUG001092.2		4
NONMMUT039341	0.00806933	0.000760342	3.80538	up	247.995	234.522	185.701	716.691	880.304	574.466	-1.16007	-1.25544	-1.5786	0.605202	0.8792	0.305617	Detected	Detected	Detected	Detected	Detected	Detected	0	NONMMUT039341	CCACCTTATCACAATACCACATTGCCAGAAGTTTATGATTATATTCACTGTGTACATGAT	2	-	119060735	119062999	NONMMUT039341	2265					NONMMUT039341	ri|9130007G19|PX00026E17|2264					NONMMUG024311.2		1
ri|F930116D21|PS00011O11|1750	0.0181557	0.00377764	3.80348	up	15.833	29.7832	17.8538	69.1645	78.2451	52.1268	-5.12937	-4.23259	-4.95728	-2.76804	-2.61273	-3.15651	Not Detected	Not Detected	Not Detected	Detected	Detected	Detected	0	ri|F930116D21|PS00011O11|1750	TGTGGACACACTAACATTGGGCGAGCAAGATAACCTTAATAAATTGCATATTAGAAAATC	19	-	211355	213908	ri|F930116D21|PS00011O11|1750	1750	contigs=39 ver=1 seqid=94634					ri|F930116D21|PS00011O11|1750
NONMMUT038763	0.00797539	0.000740106	3.80085	up	657.74	599.953	717.105	2702.36	2071.12	1690.61	0.247136	0.0996906	0.370606	2.52	2.11354	1.86286	Detected	Detected	Detected	Detected	Detected	Detected	0	NONMMUT038763	ATTGTCTCAAATGCAGTGGGTATCTTGACCTATGTGGCTTGGAAAATCAGTGGCTTTCCC	2	+	99395408	99396035	NONMMUT038763	597					NONMMUT038763						NONMMUG023938.2	Gm13809	3
NONMMUT022753	0.0261674	0.00691453	3.79553	up	144.418	149.047	289.626	563.656	763.222	482.537	-1.94013	-1.90939	-0.937389	0.258668	0.6733	0.054033	Detected	Detected	Detected	Detected	Detected	Detected	0	NONMMUT022753	GAAACACAAGCTGTTTGCCTTGATTTTATTGCCTGGAGTGTATGTTGCAAAAGAGAGAGA	15	-	10578558	10581095	NONMMUT022753	2538					NONMMUT022753	ri|6820423J05|PX00705C23|2538					NONMMUG014066.2		1
NONMMUT037866	0.0660963	0.0273254	3.79066	up	30.9874	13.8878	51.6032	86.2005	106.091	80.5461	-4.16063	-5.33327	-3.42605	-2.45038	-2.1735	-2.52872	Not Detected	Not Detected	Not Detected	Detected	Detected	Detected	0	NONMMUT037866	CGCTTAATTCTTTGCAGCGACGTTACCATCACTTAAATAAGTAAGAAAACTGAAGTGCGG	2	-	72315295	72319072	NONMMUT037866	3789					NONMMUT037866	ri|F830208G11|PL00023C09|3789					NONMMUG023385.2		1
ri|D130043H15|PX00699M01|2693	0.00652113	0.000442596	3.77023	up	74.918	65.4759	63.4838	265.492	182.338	209.941	-2.887	-3.09612	-3.12712	-0.827478	-1.39218	-1.14662	Detected	Detected	Detected	Detected	Detected	Detected	0	ri|D130043H15|PX00699M01|2693	GGAAAATTTTATAGAAAATATGAAAACACGGTGTCCGGCCCCTTTTAAGAAAATTCACCA	6	+	199646	214343	ri|D130043H15|PX00699M01|2693	2693	contigs=48 ver=1 seqid=80920					ri|D130043H15|PX00699M01|2693
NONMMUT065456	0.0343279	0.0104714	3.76317	up	138.919	78.7585	69.1174	251.094	435.175	224.597	-1.99613	-2.82965	-3.00446	-0.907919	-0.137209	-1.04927	Detected	Detected	Detected	Detected	Detected	Detected	0	NONMMUT065456	TAATTGGCAACTGAACTTTCTCTCACAATACAAAGTCAAAGCCTGGCTTTCTGAGCCCGC	8	+	46870096	46873921	NONMMUT065456	3826					NONMMUT065456	ri|D330030I03|PX00192O20|3826					NONMMUG040477.2		1
gi|255522846|ref|NR_028285.1|	0.0166914	0.00327197	3.75798	up	165.441	206.48	253.308	877.656	665.821	478.57	-1.74406	-1.43916	-1.13069	0.897508	0.476332	0.0421235	Detected	Detected	Detected	Detected	Detected	Detected	0	gi|255522846|ref|NR_028285.1|	CCTTGTGCATTAAGAATTCTCCAGCAGGAAACTGAACAGTATTGATTAGATTTGAAGATA	5	+	3886839	3888138	gi|255522846|ref|NR_028285.1|	550	Mus musculus RIKEN cDNA 2210417A02 gene (2210417A02Rik), long non-coding RNA	ENSMUST00000150265	gi|255522846|ref|NR_028285.1|	NR_028285.1	NONMMUT055359	ri|2210417A02|ZX00054B09|550					70138	2210417A02Rik
ri|9430085M18|PX00110J16|1165	0.0477915	0.0172054	3.75418	up	20.6127	10.5231	22.4864	86.0235	43.9739	41.5457	-4.74878	-5.73353	-4.62446	-2.45335	-3.44408	-3.48383	Not Detected	Not Detected	Not Detected	Detected	Not Detected	Detected	0	ri|9430085M18|PX00110J16|1165	TTTCAATAAAGAGAAAAGCAATCTCGAGAAAACCAAACGAACCCCTGGCCAACCCCTTGG	5	+	1803606	1805849	ri|9430085M18|PX00110J16|1165	1165	contigs=3 ver=1 seqid=21911				NONMMUT053351	ri|9430085M18|PX00110J16|1165;ri|9230028I23|PX00324A08|1164
ri|D730029E01|PX00721D19|2199	0.00293719	1.96148e-05	3.73089	up	151.839	146.077	154.317	522.54	482.293	429.517	-1.86784	-1.93843	-1.84568	0.149393	0.0111081	-0.113891	Detected	Detected	Detected	Detected	Detected	Detected	0	ri|D730029E01|PX00721D19|2199	GTATATTTTGACCTGGAGAGTGAACTGAGGACAATGCCTACTCACTAGGCTAAATCCCTT	6	-	3240189	3242387	ri|D730029E01|PX00721D19|2199	2199	contigs=36 ver=1 seqid=96825				NONMMUT057586	ri|D730029E01|PX00721D19|2199
NR_078345.1	0.00661512	0.000458222	3.72797	up	59.5774	40.2831	43.4867	155.878	150.288	140.56	-3.21754	-3.79691	-3.67293	-1.59573	-1.67107	-1.72542	Detected	Not Detected	Detected	Detected	Detected	Detected	0	NR_078345.1	GCACACAAGTAAAACCCAATAAAAACCCCAAAACAAAATACCGTCAAACTTTGACAGTTG	6	+	3648038	3668125	NR_078345.1	3739			gi|454608689|ref|NR_078345.1|	NR_078345.1	NONMMUT057618;NONMMUT057623	ri|9530001H04|PX00741K22|3738;ri|9530026A02|PX00653H11|2266					100861870	Gm21284
gi|294831982|ref|NR_033508.1|	0.0104266	0.0013336	3.72505	up	20.2388	28.615	33.2797	72.7142	92.8231	89.8819	-4.77519	-4.29031	-4.05887	-2.69584	-2.36625	-2.3705	Not Detected	Not Detected	Not Detected	Detected	Detected	Detected	0	gi|294831982|ref|NR_033508.1|	GTGCTCGGACAGAGAATATTGTGTCTGTTTGGTTCGTTGTCTTCAAAGATTAGCACTCAT	17	-	2147022	2160941	gi|294831982|ref|NR_033508.1|	1026	Mus musculus predicted gene 11110 (Gm11110), long non-coding RNA		gi|294831982|ref|NR_033508.1|	NR_033508.1		ri|F630006H17|PM00019E05|1013					100169874	Gm11110
NONMMUT014386	0.00516348	0.000217864	3.7242	up	2077.83	2218.39	2569.63	8149.72	7506.46	6090.25	1.90663	1.98628	2.21191	4.11253	3.97126	3.71182	Detected	Detected	Detected	Detected	Detected	Detected	0	NONMMUT014386	ATTGTCTCCAGCAAAGACAACTGTGTGACTGTAAACTCCAAGCTGGTCATCATCACAGTG	12	-	64173832	64174128	NONMMUT014386	297					NONMMUT014386						NONMMUG009115.1		1
ri|C030015D21|PX00074F24|677	0.00541146	0.000250903	3.72337	up	859.453	686.33	839.863	2329.47	2952.69	2264.08	0.633038	0.293743	0.598575	2.30578	2.62515	2.28425	Detected	Detected	Detected	Detected	Detected	Detected	0	ri|C030015D21|PX00074F24|677	TACAAGCTGGCACTGATGAGTAATTGAAAACTTGATTCATTCCCCACACCATGACTTTAA	11	+	1119348	1120025	ri|C030015D21|PX00074F24|677	677	contigs=2 ver=1 seqid=22163				NONMMUT012041	ri|C030015D21|PX00074F24|677
ri|E130213N17|PX00092J17|2631	0.0031268	2.51428e-05	3.72293	up	35.2383	38.1788	40.0908	108.674	124.843	124.922	-3.97517	-3.87431	-3.79024	-2.11614	-1.93868	-1.89558	Not Detected	Not Detected	Detected	Detected	Detected	Detected	0	ri|E130213N17|PX00092J17|2631	GATCCTCACTTAGCATAGATGCCTATTATCAAAATCCTTTCTTGCAATCATGCTGAATAA	15	-	4702181	4704811	ri|E130213N17|PX00092J17|2631	2631	contigs=109 ver=1 seqid=31695				NONMMUT023651	ri|E130213N17|PX00092J17|2631
ri|A230095N11|PX00130O07|1732	0.0385506	0.0124893	3.72239	up	24.0966	11.9251	26.3838	44.2895	74.9486	71.7382	-4.52348	-5.55308	-4.39386	-3.41111	-2.67483	-2.69579	Not Detected	Not Detected	Not Detected	Detected	Detected	Detected	0	ri|A230095N11|PX00130O07|1732	GTACACCTATTAGAGTGTAGAACAGCCAATTCCTCTCTTTTTGTCTGTGGAAATTAATAA	14	+	2209373	2213545	ri|A230095N11|PX00130O07|1732	1732	contigs=71 ver=1 seqid=33510					ri|A230095N11|PX00130O07|1732
gi|755478319|ref|XR_862226.1|	0.00734076	0.000603554	3.71514	up	290.567	262.531	246.091	705.227	1082.18	768.097	-0.931509	-1.09267	-1.17239	0.58194	1.17706	0.724684	Detected	Detected	Detected	Detected	Detected	Detected	0	gi|755478319|ref|XR_862226.1|	GGTTGAAGTAGGCTCATTTCTTCTCATTTTCCCCCTCTTGAAATAGTAATATTTTTGTAC	6	-	4086081	4089581	gi|755478319|ref|XR_862226.1|	1808	PREDICTED: Mus musculus uncharacterized LOC105242827 (LOC105242827), ncRNA		gi|755478319|ref|XR_862226.1|								105242827	LOC105242827
NONMMUT002634	0.0102357	0.00128224	3.71283	up	117.245	110.916	133.051	328.532	520.186	315.557	-2.24085	-2.3357	-2.0596	-0.520114	0.120225	-0.558707	Detected	Detected	Detected	Detected	Detected	Detected	0	NONMMUT002634	TGGCTACTCAGTCTGAGAAACTGTTTCTTGTGAGAGGTGACAGTGACAGTGAAAAAAGTG	1	+	135082319	135084492	NONMMUT002634	2175					NONMMUT002634	ri|7530426I10|PX00312M24|2175					NONMMUG001782.2		1
gi|755477721|ref|XR_403461.2|	0.00485181	0.000176199	3.70573	up	48.811	47.4057	48.4985	146.061	184.54	129.023	-3.5051	-3.56203	-3.51557	-1.68957	-1.37487	-1.84898	Detected	Detected	Detected	Detected	Detected	Detected	0	gi|755477721|ref|XR_403461.2|	TTCAGAAGGTGAATTACATCACCTGGCTCTGGTGACTCATTCCTAACTGACAGCAGCAAA	6	-	2320096	2324989	gi|755477721|ref|XR_403461.2|	1789	PREDICTED: Mus musculus predicted gene, 30782 (Gm30782), transcript variant X1, ncRNA		gi|755477721|ref|XR_403461.2|;gi|755477722|ref|XR_403462.2|;gi|755517971|ref|XR_377760.2|;gi|755517972|ref|XR_377761.2|		NONMMUT057415;NONMMUT057416;NONMMUT057417						102632804	Gm30782
NONMMUT012325	0.00725815	0.000586059	3.70456	up	574.715	437.268	631.904	1502.27	1930.93	1694.89	0.052466	-0.356642	0.188127	1.67293	2.01242	1.86651	Detected	Detected	Detected	Detected	Detected	Detected	0	NONMMUT012325	TGCTACATATTCTGTCGTAGGAGATCGAGAGGAGCTGCGATTTTTGACATGGGGAAAGTA	11	+	105451297	105452135	NONMMUT012325	839					NONMMUT012325	ri|5730590C14|PX00093E02|839					NONMMUG007804.2		1
ri|6720442D16|PX00704K20|3423	0.0258	0.0067636	3.70282	up	196.339	147.832	261.927	435.236	854.526	631.971	-1.49703	-1.9212	-1.08241	-0.114351	0.836322	0.443253	Detected	Detected	Detected	Detected	Detected	Detected	0	ri|6720442D16|PX00704K20|3423	TTACAGAACTGCTTAGTAAGAGCTATCCGTTTGCAGATGGGTTGGAGAATGGAGGCAGAT	10	+	1432331	1435749	ri|6720442D16|PX00704K20|3423	3423	contigs=41 ver=1 seqid=87147					ri|6720442D16|PX00704K20|3423
ri|D730039L01|PX00700K11|1260	0.00467091	0.000152655	3.69828	up	99.9744	107.422	111.984	364.358	368.789	275.694	-2.47075	-2.38187	-2.30828	-0.370793	-0.376006	-0.753539	Detected	Detected	Detected	Detected	Detected	Detected	0	ri|D730039L01|PX00700K11|1260	AAGACAGAAGGGCATTCCATGTTAGACTCAAAAGATTTGGGCATAAAATCAGCCTCCTTG	12	-	4874913	4876172	ri|D730039L01|PX00700K11|1260	1260	contigs=55 ver=1 seqid=81073				NONMMUT015504	ri|D730039L01|PX00700K11|1260
NONMMUT048963	0.00700275	0.000535113	3.69769	up	752.215	551.698	536.822	2153.44	1733.43	1837.46	0.440764	-0.0212811	-0.0471355	2.19242	1.85675	1.98304	Detected	Detected	Detected	Detected	Detected	Detected	0	NONMMUT048963	AGTTTTTACCACACAGACCTGATCTTCCTGAGGATATAAAGGCAGATGCGTCACTTCCTG	4	-	117914624	117918555	NONMMUT048963	3933					NONMMUT048963	ri|D130011K04|PX00182I21|3933					NONMMUG030414.2		1
NONMMUT006734	0.00506023	0.000202645	3.69412	up	36.1896	33.0116	42.9307	105.273	116.422	128.468	-3.93674	-4.08411	-3.6915	-2.16202	-2.03944	-1.8552	Not Detected	Not Detected	Detected	Detected	Detected	Detected	0	NONMMUT006734	GACTTTGAGAGTCGGAATTGAATTTGCTAAATTTCTGTCTCCAGTGCCAATGACTGACCC	10	+	87819246	87834546	NONMMUT006734	1628					NONMMUT006734						NONMMUG004334.2		3
gi|755489285|ref|XR_883905.1|	0.0173348	0.0034809	3.69353	up	282.845	207.403	268.585	553.393	1064.46	820.738	-0.970368	-1.43272	-1.0462	0.232157	1.15324	0.820315	Detected	Detected	Detected	Detected	Detected	Detected	0	gi|755489285|ref|XR_883905.1|	ATGGCTAAGACAGGAAAATGGGCATAGTGAGACCCTATTTCACCAAAAGTAATGAAATTA	18	+	67201	71697	gi|755489285|ref|XR_883905.1|	2075	PREDICTED: Mus musculus uncharacterized LOC105247394 (LOC105247394), transcript variant X2, ncRNA		gi|755489285|ref|XR_883905.1|;gi|755489284|ref|XR_883904.1|								105247394	LOC105247394
gi|755470515|ref|XR_884583.1|	0.0105364	0.00136748	3.69098	up	20.4775	18.907	16.0816	76.7729	53.7477	46.204	-4.75827	-4.88817	-5.1081	-2.61748	-3.15453	-3.33052	Not Detected	Not Detected	Not Detected	Detected	Not Detected	Detected	0	gi|755470515|ref|XR_884583.1|	GTAAATTCCACTAACTTATTGATTAAGATTTGTAGGATTTTGCAGGTGCTTCATGGAGGA	1	-	2379048	2403665	gi|755470515|ref|XR_884583.1|	9194	PREDICTED: Mus musculus predicted gene, 26901 (Gm26901), transcript variant X3, ncRNA		gi|755470515|ref|XR_884583.1|;gi|755470513|ref|XR_398545.2|;gi|755470514|ref|XR_884582.1|;gi|755491918|ref|XR_373200.2|;gi|755491919|ref|XR_865173.1|;gi|755491920|ref|XR_865174.1|		NONMMUT000082	ri|C130080D04|PX00171B01|2703					102632124	Gm26901
NONMMUT038843	0.00853822	0.000869043	3.68938	up	411.389	459.897	416.053	1214.5	1801.64	1100.15	-0.429878	-0.283849	-0.414812	1.36614	1.91244	1.24302	Detected	Detected	Detected	Detected	Detected	Detected	0	NONMMUT038843	TGAGTTATCCACAGGGTACATGTCACAGTAAGACAAGATTTTCATACACACACACACACA	2	-	103119261	103143324	NONMMUT038843	873					NONMMUT038843						NONMMUG023990.1		3
NONMMUT041559	0.05175	0.0193091	3.68862	up	189.658	117.095	302.721	429.589	879.485	543.821	-1.54698	-2.25748	-0.87359	-0.133189	0.877857	0.226526	Detected	Detected	Detected	Detected	Detected	Detected	0	NONMMUT041559	CTACCATTCCCCAGCACATATCAAATTAGTATATCTTTGGATTGGATCGTGTTACAATTT	2	-	173070340	173072716	NONMMUT041559	1031					NONMMUT041559						NONMMUG025723.2		2
NONMMUT066999	0.00421573	9.46286e-05	3.68609	up	325.782	274.653	313.797	926.519	1083.56	852.996	-0.766474	-1.02755	-0.821748	0.975673	1.1789	0.875934	Detected	Detected	Detected	Detected	Detected	Detected	0	NONMMUT066999	ATGGGCTGGTTTCTCTACCTGCAGGTATATAAAGCCACAGGGGAGGAATTCGTAAAGATT	8	-	108656715	108658624	NONMMUT066999	1173					NONMMUT066999;NONMMUT067000						NONMMUG041482.1		5
ri|5730598G08|PX00093K04|2274	0.00797622	0.000740495	3.67933	up	400.755	353.325	402.29	1226.22	1513.13	931.208	-0.467661	-0.664164	-0.463343	1.38	1.66067	1.0025	Detected	Detected	Detected	Detected	Detected	Detected	0	ri|5730598G08|PX00093K04|2274	TGTAACATTAACACCATAGCAGGGTTTCTGATTGCTATGAATTAAAGCTACATGTCTACG	6	+	2500034	2502307	ri|5730598G08|PX00093K04|2274	2274	contigs=4 ver=1 seqid=36280					ri|5730598G08|PX00093K04|2274
ri|D430047D06|PX00195P24|2532	0.0262382	0.00694725	3.67065	up	23.4357	12.2454	11.4136	57.2238	41.2946	41.7477	-4.5636	-5.51485	-5.60275	-3.04146	-3.53478	-3.47684	Not Detected	Not Detected	Not Detected	Detected	Not Detected	Detected	0	ri|D430047D06|PX00195P24|2532	GTAGTTCAATAGTAATGTACTTAGTGTACATGAAGCCTCTTGCTTTAATCTTTAGCACCA	6	-	2626177	2628708	ri|D430047D06|PX00195P24|2532	2532	contigs=33 ver=1 seqid=63504				NONMMUT056729	ri|D430047D06|PX00195P24|2532
NONMMUT049325	0.015833	0.0029832	3.6677	up	98.7605	95.7993	89.0421	426.425	219.296	270.672	-2.48838	-2.54707	-2.63902	-0.143856	-1.12593	-0.780062	Detected	Detected	Detected	Detected	Detected	Detected	0	NONMMUT049325	TGGAGGTTTATCTCATACATGCTGGTCCATGCCGGAACGCAGCAAACCGGAATCTTCTGC	4	+	123490578	123493542	NONMMUT049325	576					NONMMUT049325						NONMMUG030545.1		3
ri|C730018L08|PX00086N23|1507	0.00244123	4.59535e-06	3.66474	up	131.967	130.457	129.426	425.829	422.401	371.292	-2.0702	-2.10159	-2.09945	-0.145874	-0.180188	-0.324052	Detected	Detected	Detected	Detected	Detected	Detected	0	ri|C730018L08|PX00086N23|1507	TCAGAAAAGCAACAACAAACTATCTGGTTGCCTTGAAATATGAATTTTAGGAAGATGGCC	6	-	1116729	1118234	ri|C730018L08|PX00086N23|1507	1507	contigs=27 ver=1 seqid=38341				NONMMUT055628	ri|C730018L08|PX00086N23|1507
ri|D430041O10|PX00195D12|4047	0.00405242	7.81974e-05	3.66042	up	163.125	154.186	161.173	551.181	521.023	421.59	-1.7644	-1.86049	-1.78297	0.226379	0.122545	-0.140765	Detected	Detected	Detected	Detected	Detected	Detected	0	ri|D430041O10|PX00195D12|4047	GAAGCCATGAGCTAAGGAGTTCAATTGATTTTGCTTTCGTCTGCTTATTTTCTTAAGTTT	12	-	1390958	1395004	ri|D430041O10|PX00195D12|4047	4047	contigs=35 ver=1 seqid=71740					ri|D430041O10|PX00195D12|4047
NONMMUT060493	0.00722843	0.000579138	3.65996	up	823.203	606.976	686.026	2220.01	2558.91	1801.49	0.570867	0.116479	0.306685	2.23635	2.41866	1.95451	Detected	Detected	Detected	Detected	Detected	Detected	0	NONMMUT060493	TTCCAGGAATTAAGAGGCCAACCTAGACAATGTAGGAAGATGTGTCCAAAAGTGTCCAAA	7	-	30046958	30050209	NONMMUT060493	3252					NONMMUT060493	ri|F730313J06|PS00007M06|3252					NONMMUG037606.2		1
ri|E330015J04|PX00675D12|1730	0.0072835	0.000592411	3.65245	up	319.702	266.042	381.636	1090.98	1053.14	838.287	-0.793651	-1.0735	-0.539382	1.2114	1.13782	0.850839	Detected	Detected	Detected	Detected	Detected	Detected	0	ri|E330015J04|PX00675D12|1730	AGGACTTGTTTCAATTTCAACTTCACAAGGATCCCTTTCTAATCACTCCTTTCTTCCCTG	14	+	1432552	1434277	ri|E330015J04|PX00675D12|1730	1730	contigs=14 ver=1 seqid=74290				NONMMUT020599	ri|E330015J04|PX00675D12|1730
ri|B230308H11|PX00159C23|1198	0.00814442	0.000779485	3.64734	up	371.639	422.2	523.35	1185.5	1658.67	1233.94	-0.576477	-0.407234	-0.0838021	1.33127	1.79315	1.4086	Detected	Detected	Detected	Detected	Detected	Detected	0	ri|B230308H11|PX00159C23|1198	ACTACTTTGATAAGAGGCCAGACTCGATGCTTCGAGAGTGACTCCAAAGTATCAGCTCTT	15	-	699290	724557	ri|B230308H11|PX00159C23|1198	1198	contigs=95 ver=1 seqid=53262				NONMMUT022754	ri|B230308H11|PX00159C23|1198
ri|9530036O11|PX00112B03|761	0.00244123	5.18257e-06	3.64733	up	560.031	623.497	612.412	1803.1	1970.62	1778.22	0.0151257	0.155224	0.142924	1.93626	2.04177	1.93576	Detected	Detected	Detected	Detected	Detected	Detected	0	ri|9530036O11|PX00112B03|761	ATGTTAACCCTGAGAAAGACTACATTTCTCCCCCCTCTGGCTGCTGTGGCTTTATTTTCA	5	+	3491496	3492255	ri|9530036O11|PX00112B03|761	761	contigs=2 ver=1 seqid=42953				NONMMUT051661	ri|9530036O11|PX00112B03|761
NONMMUT019423	0.00585016	0.000327034	3.64513	up	1070.09	872.08	900.489	3080.71	3345.74	2404.62	0.949283	0.639302	0.699129	2.70905	2.80545	2.37113	Detected	Detected	Detected	Detected	Detected	Detected	0	NONMMUT019423	GAGCCAGACAGAAACGTTTTATTTAACTGTAAATCATCCTTTTCATACCCTGTTGTTAAG	13	-	115623290	115625903	NONMMUT019423	2615					NONMMUT019423	ri|4632424N07|PX00013A13|2615					NONMMUG012047.2		1
ri|E030018L16|PX00204J10|2305	0.0121241	0.00182084	3.642	up	713.57	537.918	613.309	1498.45	2579.23	1791.91	0.364674	-0.0577731	0.145034	1.66925	2.43007	1.94682	Detected	Detected	Detected	Detected	Detected	Detected	0	ri|E030018L16|PX00204J10|2305	TAAACTTGTCACTAGCATAATTTCAGACATGTTTTCTCGCTCTTTAGAAACAAATAGGCC	12	+	3610792	3613089	ri|E030018L16|PX00204J10|2305	2305	contigs=52 ver=1 seqid=60107				NONMMUT013234	ri|E030018L16|PX00204J10|2305
gi|755517992|ref|XR_377766.2|	0.00997492	0.00121956	3.64183	up	78.2327	70.7438	58.5326	256.171	230.214	161.571	-2.82454	-2.98448	-3.24427	-0.879042	-1.05582	-1.52444	Detected	Detected	Detected	Detected	Detected	Detected	0	gi|755517992|ref|XR_377766.2|	CTAGTCTTGATTTGAAAATAAGTCACTGGAAGAGCCTGATTGTTACATGTTAGGTTTTCA	6	+	2715082	2756529	gi|755517992|ref|XR_377766.2|	5919	PREDICTED: Mus musculus predicted gene, 31391 (Gm31391), transcript variant X1, ncRNA		gi|755517992|ref|XR_377766.2|;gi|755477742|ref|XR_403468.2|								102633607	Gm31391
NONMMUT067402	0.00656334	0.000450143	3.6394	up	105.134	138.825	119.865	355.237	452.245	319.665	-2.39815	-2.01189	-2.21017	-0.407368	-0.0816973	-0.540044	Detected	Detected	Detected	Detected	Detected	Detected	0	NONMMUT067402	TAGTCATCATCGGACCTAGAGTACCTTTCCGAAGGCCTCGAAGGCCGAAGCCAGAGTCCT	8	+	121961022	121966916	NONMMUT067402	381					NONMMUT067402						NONMMUG041737.1		3
gi|755484071|ref|XR_868294.1|	0.00669876	0.00047624	3.63848	up	353.749	318.581	321.942	1206.23	824.163	1070.54	-0.647656	-0.813501	-0.78478	1.35628	0.784127	1.20366	Detected	Detected	Detected	Detected	Detected	Detected	0	gi|755484071|ref|XR_868294.1|	ATTCCGTGGTGGTGGTTTAAGCAGCTTCAGACCACACCAGTTCCAACGCCAGCTACCGCT	12	+	4588998	4605938	gi|755484071|ref|XR_868294.1|	2029	PREDICTED: Mus musculus uncharacterized LOC105244710 (LOC105244710), transcript variant X4, ncRNA		gi|755484071|ref|XR_868294.1|								105244710	LOC105244710
gi|569018736|ref|XR_390170.1|	0.00692711	0.000518166	3.63664	up	707.258	699.44	834.04	2238.7	2859.26	1887.82	0.351855	0.321041	0.588537	2.24844	2.57877	2.02204	Detected	Detected	Detected	Detected	Detected	Detected	0	gi|569018736|ref|XR_390170.1|	TATACAGTTTTCAGGGGTAGGAGTGGGACAGAGTCAGTGGGAAGCTAACAAAGCAATGAA	4	+	4042397	4046638	gi|569018736|ref|XR_390170.1|	946	PREDICTED: Mus musculus predicted gene, 33901 (Gm33901), transcript variant X2, ncRNA		gi|569018736|ref|XR_390170.1|								102636978	Gm33901
NONMMUT020573	0.0211157	0.00485789	3.63433	up	32.9513	17.5938	16.7473	65.772	59.6497	72.3424	-4.07197	-4.99202	-5.04958	-2.8406	-3.00422	-2.68369	Not Detected	Not Detected	Not Detected	Detected	Detected	Detected	0	NONMMUT020573	ACTATGGCCTTCATCATGACTGTAAAGATGTGGGATAAGCCCAGTCAGGTCCTTGAAAGT	14	+	46176080	46183820	NONMMUT020573	621					NONMMUT020573						NONMMUG012789.2		3
NONMMUT059718	0.0059665	0.000346816	3.6317	up	356.205	413.723	398.621	1459	1169.5	1004.24	-0.637673	-0.436494	-0.476562	1.63076	1.28902	1.11143	Detected	Detected	Detected	Detected	Detected	Detected	0	NONMMUT059718	TTATCAGGCACCAGAGCTCCCTACAAAAATGAGTGAAAGCTGTAGTCCTCTACTCAGAGA	7	+	3657218	3657830	NONMMUT059718	525					NONMMUT059718						NONMMUG037097.1		2
NONMMUT012331	0.00466073	0.000149701	3.62668	up	320.352	331.036	282.5	933.062	1122.6	830.825	-0.790723	-0.75817	-0.973326	0.985825	1.22997	0.837939	Detected	Detected	Detected	Detected	Detected	Detected	0	NONMMUT012331	AAGAGGATCCTGAAGCTATGTTGCTTATCTCATCTTAGTTGTACCAACTTGGACGTGAAC	11	+	105583589	105584081	NONMMUT012331	493					NONMMUT012331	ri|K530018N11|PL00175F01|493					NONMMUG007809.2		1
ri|D130081A22|PX00186N15|3209	0.00266221	9.03299e-06	3.62451	up	837.298	762.955	810.683	2634.39	2440.29	2335.87	0.595361	0.446438	0.547558	2.48325	2.35018	2.32928	Detected	Detected	Detected	Detected	Detected	Detected	0	ri|D130081A22|PX00186N15|3209	GGTCCTTTCTATTTTCTATGGCAAATGCTGTCACACTTGAAAACTAGAAGAAGCAATACT	4	+	1117179	1120387	ri|D130081A22|PX00186N15|3209	3209	contigs=111 ver=1 seqid=45798				NONMMUT048194	ri|D130081A22|PX00186N15|3209;ri|9030607I18|PX00651M08|2627
NONMMUT029913	0.0132156	0.00213986	3.62293	up	922.733	586.742	817.732	2314.21	2934.88	1887.61	0.735532	0.0675666	0.560048	2.2963	2.61643	2.02188	Detected	Detected	Detected	Detected	Detected	Detected	0	NONMMUT029913	ATGTGCTGACCTCACTTTAGAACTCCGAGGGAGCAGGCTGAAGTGCGCCAGAACACCCTA	17	-	48017289	48025099	NONMMUT029913	579					NONMMUT029913						NONMMUG018480.1		2
NONMMUT038014	0.00293968	2.01524e-05	3.62117	up	505.084	478.275	549.685	1520.59	1526.59	1654.1	-0.133857	-0.22732	-0.0129755	1.69041	1.67344	1.83137	Detected	Detected	Detected	Detected	Detected	Detected	0	NONMMUT038014	TTGAGTCTTAATTTACCGCCAAAGTAAACAACACCAGCCGGATCCATTTATGGTACACTC	2	-	75470695	75471439	NONMMUT038014	745					NONMMUT038014						NONMMUG023473.2	Gm13655	1
ri|A630028F13|PX00743I10|1393	0.0202204	0.00453252	3.61811	up	46.3946	28.3596	27.0565	79.9119	100.365	128.022	-3.57835	-4.30325	-4.35753	-2.55966	-2.25354	-1.86021	Detected	Not Detected	Not Detected	Detected	Detected	Detected	0	ri|A630028F13|PX00743I10|1393	AATCTCTACACTCTACCTCTGGCTGGAGGTGTTTACTCATCAAAGCAGAATGAGAAGTGG	16	-	2695222	2698196	ri|A630028F13|PX00743I10|1393	1393	contigs=74 ver=1 seqid=109274		gi|294712540|ref|NR_033493.1|	NR_033493.1	NONMMUT026299	ri|A630028F13|PX00743I10|1393
NONMMUT071770	0.0189819	0.00407058	3.61409	up	105.294	85.7436	72.8539	203.547	245.811	377.906	-2.39596	-2.70706	-2.9285	-1.21079	-0.961255	-0.298579	Detected	Detected	Detected	Detected	Detected	Detected	0	NONMMUT071770	TATCTTTCATGGTGACATGCTTTCTTATCCATACACTTGACCATGGGCCCCACACATAGG	X	-	7780565	7783639	NONMMUT071770	898					NONMMUT071770						NONMMUG044468.1		4
NONMMUT005648	0.0202849	0.004553	3.61279	up	192.263	155.855	251.785	440.943	815.647	602.4	-1.5273	-1.84495	-1.13939	-0.0955557	0.769143	0.374115	Detected	Detected	Detected	Detected	Detected	Detected	0	NONMMUT005648	GCCTATAATCTCAGAAGGCAAAGATGAGAAGATAACATGTCAGGCTAATATAGGAGACCC	10	+	56104586	56106712	NONMMUT005648	2124					NONMMUT005648	ri|B230310E04|PX00159C08|2124					NONMMUG003660.2		1
ri|7120425F17|PX00705D24|2704	0.00668517	0.000471902	3.61169	up	72.6263	57.7268	62.8473	181.091	243.479	171.445	-2.93182	-3.27785	-3.14166	-1.37943	-0.975004	-1.43886	Detected	Detected	Detected	Detected	Detected	Detected	0	ri|7120425F17|PX00705D24|2704	TTCTTTGGGAAATTCCCAGGAAAGGGAGCCCTAAAAATGTGGTCCTGAAAACTACAAAAG	13	+	3323607	3326291	ri|7120425F17|PX00705D24|2704	2704	contigs=60 ver=1 seqid=87897					ri|7120425F17|PX00705D24|2704
ri|9930121K22|PX00062L22|3632	0.00852541	0.000864834	3.60055	up	235.175	197.177	146.692	609.499	602.077	526.902	-1.23664	-1.50566	-1.91879	0.371476	0.331145	0.180929	Detected	Detected	Detected	Detected	Detected	Detected	0	ri|9930121K22|PX00062L22|3632	GATAAACCTTTTCTACAACATATCGCAAACTGTGGAGAAGGTGGTAGAAAAAATTCCAGT	6	-	3007116	3010746	ri|9930121K22|PX00062L22|3632	3632	contigs=32 ver=1 seqid=29002				NONMMUT056424	ri|9930121K22|PX00062L22|3632;ri|B020013G11|PX00325F21|2050;ri|B020014C02|PX00325J21|1848;ri|B020016B05|PX00325F18|1740;ri|F830010A14|PM00023B10|945
NONMMUT058488	0.00463971	0.000147533	3.59827	up	24.1706	28.5334	27.3681	71.0047	94.3598	79.9257	-4.51906	-4.29443	-4.34101	-2.73016	-2.34256	-2.53987	Not Detected	Not Detected	Not Detected	Detected	Detected	Detected	0	NONMMUT058488	TATATAGCTTTCATGTGTTGCAGGCTAGAGTTTGCAGCCTTGACATGCAGCATGCTAGAC	6	-	115486660	115488623	NONMMUT058488	387					NONMMUT058488						NONMMUG036353.2		2
NONMMUT013473	0.0469086	0.0167441	3.59774	up	311.075	167.323	208.157	1019.67	744.527	404.722	-0.833119	-1.74253	-1.4139	1.11388	0.637521	-0.199674	Detected	Detected	Detected	Detected	Detected	Detected	0	NONMMUT013473	GATGGATGTAGAATAGATCTTGAAGCATAGTCCAAGAAATCCTGCTTAGACTGTTTTAAA	12	-	15848766	15857356	NONMMUT013473	984					NONMMUT013473	ri|G730049H13|PK00003A07|984					NONMMUG008552.2		2
NONMMUT036217	0.0130438	0.0020867	3.597	up	14.4502	17.5701	26.3347	58.5841	61.0906	52.9465	-5.26122	-4.99396	-4.39654	-3.00757	-2.96978	-3.134	Not Detected	Not Detected	Not Detected	Detected	Detected	Detected	0	NONMMUT036217	TAAGTCTTAGGGGTAGGATTCCTGGTCAGCCAAGGACGGCAAAACCAGGTTGGGTGGGCT	2	+	25301363	25301996	NONMMUT036217	535					NONMMUT036217						NONMMUG022294.1		2
NONMMUT059784	0.0300282	0.00852235	3.58997	up	58.0579	39.0994	29.5653	140.785	156.738	85.6941	-3.25482	-3.83994	-4.2296	-1.74266	-1.61045	-2.43934	Detected	Not Detected	Not Detected	Detected	Detected	Detected	0	NONMMUT059784	GCCTCAGGGAACTGTTTATAATTCATTCAGGTTTCCATAAGAGAATAACATAAACTAACC	7	+	4660580	4662594	NONMMUT059784	610					NONMMUT059784						NONMMUG037132.1		2
NONMMUT025100	0.0105364	0.00136806	3.58628	up	27.5673	35.9901	32.8716	128.048	81.2557	88.0431	-4.32935	-3.95949	-4.07667	-1.87946	-2.55826	-2.40032	Not Detected	Not Detected	Not Detected	Detected	Detected	Detected	0	NONMMUT025100	TGTTCACTCTGGTACATACAGCACCAGAAGATGCATAGTTGATGGGAAGGACTGTGTCAT	15	+	101836398	101838731	NONMMUT025100	853					NONMMUT025100						NONMMUG015534.2		2
NONMMUT073067	0.00826807	0.000813019	3.58441	up	107.807	96.7983	85.4644	257.238	379.88	255.957	-2.36193	-2.5321	-2.69818	-0.873043	-0.333258	-0.860704	Detected	Detected	Detected	Detected	Detected	Detected	0	NONMMUT073067	ACTTGGCAGATAGTTTGTGCTAAGTGGTGAGTTCTATATCAGCCTGAGGTACTCAGCATT	X	-	82979215	82980146	NONMMUT073067	931					NONMMUT073067	ri|E130114A11|PX00092F07|931					NONMMUG045294.2		1
ri|D230010F19|PX00727L21|1581	0.0193547	0.00420294	3.58219	up	45.6937	51.7302	27.4388	146.41	121.97	101.668	-3.60031	-3.43608	-4.33729	-1.68614	-1.97228	-2.19274	Detected	Detected	Not Detected	Detected	Detected	Detected	0	ri|D230010F19|PX00727L21|1581	GAGACCATGCTTATGCCTCAAACAATTTCTGTCATTGTGAGAAAGGATATCCAGAAAAAT	11	+	4873974	4875553	ri|D230010F19|PX00727L21|1581	1581	contigs=56 ver=1 seqid=109211					ri|D230010F19|PX00727L21|1581;ri|B130009H12|PX00157I10|1387
ri|F830210H21|PL00023E03|4615	0.00742483	0.000618736	3.58141	up	43.2552	38.7326	56.0087	130.539	160.379	125.383	-3.67943	-3.85354	-3.30786	-1.85166	-1.57732	-1.89026	Not Detected	Not Detected	Detected	Detected	Detected	Detected	0	ri|F830210H21|PL00023E03|4615	CCATGTTTGTTCCTACAAAATAAAATACAGCCGCTCAGAAAACTAAGTGGGTGTTCAATC	15	+	648721	653336	ri|F830210H21|PL00023E03|4615	4615	contigs=73 ver=1 seqid=83460				NONMMUT022752	ri|F830210H21|PL00023E03|4615
NONMMUT028673	0.0369194	0.0116886	3.57667	up	131.865	102.421	124.84	318.11	623.777	236.755	-2.07132	-2.45064	-2.1515	-0.566623	0.382229	-0.973209	Detected	Detected	Detected	Detected	Detected	Detected	0	NONMMUT028673	TTAAGTTTTGTTACCTGCTTTCGTCACCAGGACATCAACAGTTTGGCTGTCTCCCCCAAT	17	-	24838963	24840281	NONMMUT028673	608					NONMMUT028673						NONMMUG017733.1		3
NONMMUT058486	0.0148916	0.00268055	3.57522	up	57.152	101.117	78.3362	239.328	277.774	189.51	-3.27751	-2.46914	-2.82383	-0.977156	-0.784889	-1.29433	Detected	Detected	Detected	Detected	Detected	Detected	0	NONMMUT058486	GATATATACATAGAAATAACCTTGGAAGAACTTACTTTGCAGTTTGAGGGATGAAGTGGG	6	+	115345623	115346888	NONMMUT058486	1265					NONMMUT058486	ri|D830020D05|PX00199E12|1265					NONMMUG036351.2		1
NONMMUT037141	0.0174735	0.00352994	3.57326	up	20.9653	23.8209	13.3744	50.012	72.5505	51.1454	-4.7243	-4.55486	-5.37403	-3.2358	-2.72174	-3.18393	Not Detected	Not Detected	Not Detected	Detected	Detected	Detected	0	NONMMUT037141	GTTTGACTTATCAAAAGGTAAAATGGAAGTGGGAACGGACACCACTGCTCTCAAGACTGC	2	-	45393533	45394730	NONMMUT037141	668					NONMMUT037141						NONMMUG022884.2		2
NONMMUT015835	0.00844171	0.000849573	3.57209	up	90.9069	81.817	91.8382	251.239	350.769	215.138	-2.60792	-2.77469	-2.59441	-0.907089	-0.448281	-1.11134	Detected	Detected	Detected	Detected	Detected	Detected	0	NONMMUT015835	TCAAGTGGTTCTGGGATGTTTCTGAATACAAAGTGCCCCCTAGGACAAAGCAGGTTATTC	12	+	110959164	110960901	NONMMUT015835	1200					NONMMUT015835						NONMMUG009974.2		2
gi|755521542|ref|XR_882068.1|	0.010164	0.00126575	3.57107	up	35.8478	26.3929	25.6312	99.0207	98.6212	68.867	-3.95042	-4.40694	-4.43561	-2.25035	-2.27883	-2.75472	Not Detected	Not Detected	Not Detected	Detected	Detected	Detected	0	gi|755521542|ref|XR_882068.1|	TACATCCAGCCCAATTCTGCCTTTCATCTACTCTTGTTACTGGAATCAGTAGCAGGGAGA	7	+	704045	710822	gi|755521542|ref|XR_882068.1|	3175	PREDICTED: Mus musculus uncharacterized LOC105242936 (LOC105242936), transcript variant X3, ncRNA		gi|755521542|ref|XR_882068.1|;gi|755478709|ref|XR_862532.1|;gi|755478710|ref|XR_862533.1|								105242936	LOC105242936
NONMMUT021099	0.0817099	0.0368218	3.56754	up	42.5417	35.329	19.1719	61.9572	183.213	70.1882	-3.70343	-3.98624	-4.85451	-2.9268	-1.38528	-2.72731	Detected	Not Detected	Not Detected	Detected	Detected	Detected	0	NONMMUT021099	ACCCTGTCATTCTCTCTGCATGCACATGCTTAAATTAACAAATGTAACAACAATGGGAAA	14	-	60259277	60262250	NONMMUT021099	2528					NONMMUT021099;NONMMUT021100	ri|B830048B17|PX00695P22|1096					NONMMUG013098.2		2
ri|F930035K24|PL00011E15|1550	0.0836713	0.038057	3.56316	up	27.1674	11.6293	17.9418	29.8441	96.6824	54.1206	-4.35043	-5.58932	-4.95018	-3.98063	-2.30748	-3.10236	Not Detected	Not Detected	Not Detected	Not Detected	Detected	Detected	0	ri|F930035K24|PL00011E15|1550	CTGAATTTTGTACTCTTTCAAATTTTTAGAGTGAGCAACAGGTATGGACTTGTTGCTTGT	8	+	3341738	3343286	ri|F930035K24|PL00011E15|1550	1550	contigs=21 ver=1 seqid=106715					ri|F930035K24|PL00011E15|1550
gi|755495124|ref|XR_878518.1|	0.0224821	0.00541234	3.56312	up	41.27	66.6845	52.4234	112.954	220.016	159.924	-3.74722	-3.06974	-3.4033	-2.06041	-1.12119	-1.53922	Not Detected	Detected	Detected	Detected	Detected	Detected	0	gi|755495124|ref|XR_878518.1|	AAATACTAACTTCCCAAGCAAGGAAATGGAGGCTCCATGAAGCAGAAGAACCTTCCAGTC	1	+	895907	911060	gi|755495124|ref|XR_878518.1|	569	PREDICTED: Mus musculus predicted gene 28856 (Gm28856), ncRNA		gi|755495124|ref|XR_878518.1|								433347	Gm28856
NONMMUT026481	0.00790294	0.000719436	3.56247	up	279.657	270.319	283.47	643.54	931.352	984.388	-0.986724	-1.0505	-0.968383	0.449882	0.960524	1.08262	Detected	Detected	Detected	Detected	Detected	Detected	0	NONMMUT026481	TGGCTCTGTCAGATACATACCTCTCCACGACAGACAGCAGAGAAAATCTACTTCTTTCCA	16	-	36781472	36782551	NONMMUT026481	516					NONMMUT026481						NONMMUG016394.1		2
NONMMUT024212	0.0472379	0.0169089	3.56085	up	18.4386	22.342	32.1792	112.458	76.0775	42.6025	-4.90958	-4.64733	-4.10738	-2.06676	-2.65326	-3.4476	Not Detected	Not Detected	Not Detected	Detected	Detected	Detected	0	NONMMUT024212	TGGTTTCTGAAAGCTGGAAGTAAGAGCATTGGATTGTTACAAAGAAAGCTACGGCCAGGC	15	-	79496800	79498078	NONMMUT024212	1030					NONMMUT024212						NONMMUG014963.2		2
gi|755502007|ref|XR_375316.2|	0.0436478	0.0150342	3.55716	up	14.3356	14.9677	32.4452	59.876	75.3195	42.3124	-5.27271	-5.22523	-4.0955	-2.9761	-2.66771	-3.45745	Not Detected	Not Detected	Not Detected	Detected	Detected	Detected	0	gi|755502007|ref|XR_375316.2|	GAAATTATGACACAAGGCTCATGTGTACCACTCGTTGTCTTTGCATGGAGCACTGGTTCT	2	-	4616139	4659989	gi|755502007|ref|XR_375316.2|	1202	PREDICTED: Mus musculus predicted gene, 34112 (Gm34112), transcript variant X2, ncRNA		gi|755502007|ref|XR_375316.2|;gi|755473479|ref|XR_400537.2|								102637246	Gm34112
NONMMUT055598	0.0237731	0.00593352	3.55669	up	87.3711	163.101	117.425	486.641	332.018	283.757	-2.66515	-1.77939	-2.23984	0.04671	-0.52754	-0.711949	Detected	Detected	Detected	Detected	Detected	Detected	0	NONMMUT055598	TTAGGGATTCATTATGGACTACCTTTGGAAGTATAGTGGTTGTTCTGTGCAACCACACTC	6	+	5037717	5041734	NONMMUT055598	4019					NONMMUT055598	ri|C230037E05|PX00175C16|4019					NONMMUG034510.2		1
NONMMUT057174	0.0135922	0.00226215	3.55591	up	49.8441	33.2089	44.4578	131.267	158.208	97.0238	-3.47489	-4.07552	-3.64107	-1.84364	-1.59698	-2.26019	Detected	Not Detected	Detected	Detected	Detected	Detected	0	NONMMUT057174	GCTATTCTTATGGATGAACAATATAGAAGTTGTATTAAATTCCAGATTCCACGAGGGCTT	6	+	58851742	58854503	NONMMUT057174	2763					NONMMUT057174	ri|6330544P11|PX00647B19|2763					NONMMUG035491.2		1
gi|755484889|ref|XR_871403.1|	0.0169166	0.00334672	3.55548	up	151.045	99.7423	178.693	357.878	513.194	401.201	-1.87541	-2.48888	-1.6341	-0.396679	0.100701	-0.212279	Detected	Detected	Detected	Detected	Detected	Detected	0	gi|755484889|ref|XR_871403.1|	AATCTATGTTACACTTTGACTCTGTGTCACAAGGCCTTGAAGAAAGGGGGAGGAAGCCTA	12	-	2825764	2831619	gi|755484889|ref|XR_871403.1|	773	PREDICTED: Mus musculus uncharacterized LOC105245089 (LOC105245089), ncRNA		gi|755484889|ref|XR_871403.1|								105245089	LOC105245089
NONMMUT057421	0.0104293	0.00133798	3.55392	up	107.623	79.3849	91.7612	338.677	220.551	286.897	-2.36439	-2.81822	-2.59562	-0.476237	-1.11769	-0.696074	Detected	Detected	Detected	Detected	Detected	Detected	0	NONMMUT057421	TATTACAAGCAGGCATTCCATGCTGGCTTTTCTCTTTCGTTTGTTCGTGAGTTTGGGGGA	6	+	72264905	72267725	NONMMUT057421	2646					NONMMUT057421						NONMMUG035659.2		2
gi|347446722|ref|NR_045153.1|	0.0652478	0.0268361	3.54371	up	36.8496	69.083	21.434	154.899	94.2419	101.293	-3.91066	-3.01876	-4.69361	-1.60482	-2.34436	-2.19807	Not Detected	Detected	Not Detected	Detected	Detected	Detected	0	gi|347446722|ref|NR_045153.1|	TTCAGGTATGCCTGTGTTACAGATTGGGATCAACGCTACCTTGGGCAACTTAAGTCAGAT	17	-	3189356	3198290	gi|347446722|ref|NR_045153.1|	4539	Mus musculus RIKEN cDNA E130008D07 gene (E130008D07Rik), transcript variant 1, long non-coding RNA		gi|347446722|ref|NR_045153.1|;gi|347446723|ref|NR_045154.1|	NR_045153.1;NR_045154.1	NONMMUT029707;NONMMUT029708	ri|4022442F05|PX00703K15|3418					545207	E130008D07Rik
NONMMUT065393	0.0248773	0.00636325	3.54264	up	36.3175	42.5099	38.7864	174.432	122.912	75.6202	-3.93164	-3.71929	-3.83796	-1.43348	-1.96118	-2.61976	Not Detected	Not Detected	Detected	Detected	Detected	Detected	0	NONMMUT065393	GCTACCAGGGACACTGGAAGGAATAAGACATGATCAGAAAAATAAAAACATGCATGATAC	8	+	42303493	42306248	NONMMUT065393	2387					NONMMUT065393;NONMMUT065394	ri|D030051L06|PX00180P09|2387					NONMMUG040435.2	Gm16348	2
NONMMUT009570	0.0362692	0.0113671	3.5393	up	689.639	1470.9	576.111	2396.16	2609.26	2523.62	0.315461	1.39347	0.0547684	2.34651	2.44677	2.44082	Detected	Detected	Detected	Detected	Detected	Detected	0	NONMMUT009570	ATCAAGAAACCCCGGTCACAAAGATAAGAATCTCTTCAGGGAGTTGACCTCCAAGTTCCT	11	+	49590001	49590379	NONMMUT009570	379					NONMMUT009570						NONMMUG005984.1		1
NONMMUT046987	0.0589883	0.0232921	3.53879	up	20.3748	21.9112	16.5486	31.5954	105.466	59.8331	-4.76553	-4.67542	-5.0668	-3.89836	-2.18203	-2.95759	Not Detected	Not Detected	Not Detected	Not Detected	Detected	Detected	0	NONMMUT046987	TTTTATCTCTTCAGTCCATGTGAATTCCTGCTTCACTGCTGGTGACATCCTAGCCTTGGT	4	+	43525004	43525814	NONMMUT046987	398					NONMMUT046987						NONMMUG029041.1		2
ri|8030446N09|PX00103I22|1968	0.00897177	0.000976986	3.53841	up	140.541	172.826	206.961	526.102	605.527	425.708	-1.97939	-1.69584	-1.42222	0.159195	0.339388	-0.126741	Detected	Detected	Detected	Detected	Detected	Detected	0	ri|8030446N09|PX00103I22|1968	GCTATAACTCACTAGTGAATTGCTTAATGTTCAAGGATGTGGGTTCGATTCTCACGCACT	18	-	1059086	1061488	ri|8030446N09|PX00103I22|1968	1968	contigs=6 ver=1 seqid=45165	ENSMUST00000180789			NONMMUT031484	ri|8030446N09|PX00103I22|1968
ri|A130083O13|PX00692L05|4468	0.00576562	0.000309135	3.53603	up	63.2685	62.0769	79.2687	231.022	182.424	198.895	-3.13082	-3.17303	-2.80676	-1.02812	-1.3915	-1.2246	Detected	Detected	Detected	Detected	Detected	Detected	0	ri|A130083O13|PX00692L05|4468	TCATCATCGTAAGATTAGGCAAGACTGTTCCATTTTACGTTAGAAGGACATTTACTGTTT	6	+	82945	87412	ri|A130083O13|PX00692L05|4468	4468	contigs=213 ver=1 seqid=94827				NONMMUT059197	ri|A130083O13|PX00692L05|4468
NONMMUT039356	0.00416645	8.8949e-05	3.53156	up	847.243	778.462	768.862	2751.41	2221.49	2225.29	0.612394	0.475467	0.471146	2.54595	2.21466	2.25932	Detected	Detected	Detected	Detected	Detected	Detected	0	NONMMUT039356	GCCACCACCCTCAAAACAAATGAAAAAGCAATAAAAATCTTACCGAAAACTTTAGGTTTC	2	-	119294591	119296416	NONMMUT039356	1826					NONMMUT039356	ri|6030461F20|PX00717A03|1826					NONMMUG024321.2		1
ri|2700018L05|ZX00048D10|984	0.00541146	0.000251438	3.52951	up	1003.1	1091.76	1092.97	3845.87	2808.08	2967.63	0.856013	0.963419	0.978603	3.02909	2.55271	2.67463	Detected	Detected	Detected	Detected	Detected	Detected	0	ri|2700018L05|ZX00048D10|984	TGGTGGTGGATGGTTCCTAATTATTTATGGGTTCCTTAATTTCCTTGCGCTGCCAAAAAA	X	-	989469	989504	ri|2700018L05|ZX00048D10|984	984	contigs=1 ver=2 seqid=24542					ri|2700018L05|ZX00048D10|984
ri|2300010F08|ZX00038G06|2078	0.0139395	0.00237455	3.52563	up	35.5533	50.6975	65.2991	136.176	165.232	139.599	-3.96232	-3.46517	-3.08645	-1.79067	-1.53431	-1.73532	Not Detected	Detected	Detected	Detected	Detected	Detected	0	ri|2300010F08|ZX00038G06|2078	GGAAAGCATTCAAGGAAGCTGTATAGAAAAGTAAATGCTGCTTTCACTAAGAAATTTTGC	4	+	3951098	3953167	ri|2300010F08|ZX00038G06|2078	2078	contigs=6 ver=1 seqid=9650				NONMMUT046530	ri|2300010F08|ZX00038G06|2078
NONMMUT057442	0.00531151	0.000238765	3.52152	up	3241.79	2339.73	2726.08	7774.73	8693.57	8135.6	2.54834	2.06311	2.29718	4.04457	4.18307	4.12957	Detected	Detected	Detected	Detected	Detected	Detected	0	NONMMUT057442	ATTCTGGAATGATCAATGTTTCCAAAACTGGTAAGAGGGGCCGCGCAGTTTCGTTCAACT	6	+	72559830	72566184	NONMMUT057442	406					NONMMUT057442						NONMMUG035674.2	Gm20536	2
ri|A730072C17|PX00151N12|1072	0.0140034	0.0023981	3.51989	up	60.0687	47.6171	86.4406	174.493	183.225	205.377	-3.2057	-3.55561	-2.6818	-1.43298	-1.38519	-1.17833	Detected	Detected	Detected	Detected	Detected	Detected	0	ri|A730072C17|PX00151N12|1072	ATTTGTCTTTTATTTGTTCCCTCATTTCCCTAGTCAGGCTTTCAGGATGTAGCCGCAGGG	3	+	1511538	1512609	ri|A730072C17|PX00151N12|1072	1072	contigs=2 ver=1 seqid=26996				NONMMUT044461	ri|A730072C17|PX00151N12|1072
NONMMUT040834	0.0201704	0.00451383	3.51727	up	393.358	464.839	319.875	1215.38	1591.43	801.274	-0.494539	-0.268429	-0.794071	1.36719	1.73345	0.78569	Detected	Detected	Detected	Detected	Detected	Detected	0	NONMMUT040834	CGCATTGCAGGAAAAATAAGCCAGACAAAGGCACTTACTAGGAGAAAAATGGATTAGATA	2	+	157386317	157386733	NONMMUT040834	419					NONMMUT040834	ri|B230387M20|PX00161B14|419					NONMMUG025304.2		1
NONMMUT072953	0.00865468	0.000903828	3.50941	up	36.9049	45.2128	43.0061	155.629	101.082	120.063	-3.9085	-3.63036	-3.68897	-1.59804	-2.24328	-1.95282	Not Detected	Detected	Detected	Detected	Detected	Detected	0	NONMMUT072953	AAGATACCACCACCTCAAATAAGGTCTATGGTAGTGGAATACCAAATCCTCCCCAGAGTC	X	+	73592733	73592975	NONMMUT072953	242					NONMMUT072953						NONMMUG045208.2	Magea7-ps	1
NONMMUT020571	0.0111573	0.00153081	3.50899	up	21.0868	15.5846	18.9557	56.8606	43.242	66.6605	-4.71597	-5.16696	-4.87088	-3.05065	-3.4683	-2.8017	Not Detected	Not Detected	Not Detected	Detected	Not Detected	Detected	0	NONMMUT020571	TTCAGATGGCCTTCATCATGACTGTAAAGATGTGGGATAAGCCCAGTCAGGTCCTTGAAA	14	+	46163358	46182552	NONMMUT020571	739			gi|371878037|ref|NR_045809.1|	NR_045809.1	NONMMUT020571	ri|1700086A16|ZX00076N08|374;ri|4930527F14|PX00034L19|739					NONMMUG012789.2		7
ri|A630035B16|PX00145E04|662	0.0193501	0.00420126	3.50561	up	203.932	122.285	237.121	519.06	618.271	483.411	-1.44229	-2.19491	-1.22596	0.139754	0.369437	0.0566446	Detected	Detected	Detected	Detected	Detected	Detected	0	ri|A630035B16|PX00145E04|662	TTGTGGTTTTTGTTCATAAGGATAAAAATACTCGATACAGGTGCTGCTTTCCCAAGGAAT	8	+	1709284	1709944	ri|A630035B16|PX00145E04|662	662	contigs=71 ver=1 seqid=36956					ri|A630035B16|PX00145E04|662
NONMMUT050174	0.0190675	0.00410094	3.49639	up	143.131	173.982	190.196	733.572	406.492	413.428	-1.95305	-1.68622	-1.54409	0.638791	-0.235575	-0.16897	Detected	Detected	Detected	Detected	Detected	Detected	0	NONMMUT050174	TCATACCTCCTAAACTCAGAGTATAAATCCTGGGTTCAAGGCCTGCTGTAACCAAGTCCT	4	+	137281244	137282972	NONMMUT050174	441					NONMMUT050174						NONMMUG031069.1		2
gi|568888490|ref|XR_399709.1|	0.0176603	0.00360154	3.49218	up	165.449	161.24	268.974	503.195	730.72	506.109	-1.74399	-1.79595	-1.04411	0.0949684	0.610515	0.122842	Detected	Detected	Detected	Detected	Detected	Detected	0	gi|568888490|ref|XR_399709.1|	CTGATAACCTGAGACTGTGACCTTGGAAGTATAAGCAGTCGTACTTAAGCATAGTTCAAA	2	-	3567816	3568589	gi|568888490|ref|XR_399709.1|	461	PREDICTED: Mus musculus predicted gene, 35808 (Gm35808), transcript variant X1, ncRNA		gi|568888490|ref|XR_399709.1|								102639509	Gm35808
NONMMUT014292	0.0224558	0.0054004	3.49102	up	35.3742	61.5719	52.1145	112.691	197.563	132.094	-3.96961	-3.18482	-3.41182	-2.06377	-1.27649	-1.81504	Not Detected	Detected	Detected	Detected	Detected	Detected	0	NONMMUT014292	TCTCCATACCTATCATGAAATCTTACCCACTTAGCTGATAAACGTTGCTGATCAAAAGCT	12	+	57388352	57389654	NONMMUT014292	592					NONMMUT014292						NONMMUG009051.2		2
NONMMUT060494	0.00498606	0.000191738	3.49086	up	188.497	146.973	149.224	509.193	490.835	428.505	-1.55584	-1.9296	-1.8941	0.112066	0.036435	-0.117294	Detected	Detected	Detected	Detected	Detected	Detected	0	NONMMUT060494	ATTTAGCTAACCACCAACTAAGTGGCTTTGTCAACCACTGTAAGGCAAAGAGCGGGGTAT	7	-	30060411	30063189	NONMMUT060494	2778					NONMMUT060494	ri|D630024M05|PX00197K07|2778					NONMMUG037607.2		1
ri|C030033M19|PX00074N02|776	0.0215392	0.00501955	3.48965	up	30.4054	28.3076	34.8071	85.0862	67.2023	135.587	-4.18798	-4.3059	-3.99413	-2.46915	-2.83222	-1.77738	Not Detected	Not Detected	Detected	Detected	Detected	Detected	0	ri|C030033M19|PX00074N02|776	CAGCCTGTCTTAAGTGAGCACATGTCTATACTTCTGAAAAGTGGTTTATTAAAGACAATA	1	-	2305974	2306749	ri|C030033M19|PX00074N02|776	776	contigs=2 ver=1 seqid=22060					ri|C030033M19|PX00074N02|776
ri|A930008F10|PX00718B03|3283	0.0043178	0.000106774	3.4835	up	262.55	295.546	277.935	774.925	968.932	739.383	-1.07779	-0.921777	-0.996831	0.717909	1.01759	0.669716	Detected	Detected	Detected	Detected	Detected	Detected	0	ri|A930008F10|PX00718B03|3283	TGCCACTAGACAAAAGAACTGGTAAGGTTGAAACAAGCTCAAAACGTTGCTGAATTTCAG	8	-	3853275	3858714	ri|A930008F10|PX00718B03|3283	3283	contigs=26 ver=1 seqid=107230				NONMMUT065891	ri|A930008F10|PX00718B03|3283
gi|755478203|ref|XR_862146.1|	0.00968022	0.00115388	3.47786	up	27.4219	32.2619	32.1031	102.406	106.239	66.8734	-4.33698	-4.11726	-4.1108	-2.20185	-2.17148	-2.7971	Not Detected	Not Detected	Not Detected	Detected	Detected	Detected	0	gi|755478203|ref|XR_862146.1|	GTCAGCCTATTCTGGATTTTCCTTCTAACTGTATTCCCTTAAAAGTTTCAAGTAGCTTTT	6	+	71072	72742	gi|755478203|ref|XR_862146.1|	1674	PREDICTED: Mus musculus uncharacterized LOC102641108 (LOC102641108), ncRNA		gi|755478203|ref|XR_862146.1|								102641108	LOC102641108
NONMMUT043378	0.0094949	0.00111165	3.47532	up	97.4624	92.1307	129.581	333.43	256.684	347.504	-2.50746	-2.60341	-2.09772	-0.498764	-0.898811	-0.419575	Detected	Detected	Detected	Detected	Detected	Detected	0	NONMMUT043378	AGAAGGTTGCTTTCAAGCAAACCAATGTCATCGTAGATAATGTGAAGGACTAGAGCAAGG	3	-	65932890	65933645	NONMMUT043378	756					NONMMUT043378						NONMMUG026779.2	RP23-1B19.3	1
NONMMUT067075	0.00256877	7.09605e-06	3.47061	up	4589.28	4417.86	4432.19	14154.5	12609.7	12817	3.04981	2.98012	2.99837	4.90897	4.71959	4.78531	Detected	Detected	Detected	Detected	Detected	Detected	0	NONMMUT067075	CCACCACCACAAAAGGATGATGTGTAACAAAATAACAGTATTACAAAAAGAAGCGCAGAG	8	+	110556461	110558643	NONMMUT067075	414					NONMMUT067075						NONMMUG041530.2		2
ri|A130094C12|PX00125O02|2242	0.00550494	0.000269759	3.46853	up	126.31	111.692	102.698	348.436	378.721	279.004	-2.13342	-2.32563	-2.43317	-0.435254	-0.337666	-0.736322	Detected	Detected	Detected	Detected	Detected	Detected	0	ri|A130094C12|PX00125O02|2242	TATCAGGTGAGAACTGGAACCCATACTTGAAGTAATAGCTTAAACAAAACAACAACAACC	15	+	1954314	1956553	ri|A130094C12|PX00125O02|2242	2242	contigs=5 ver=1 seqid=51594					ri|A130094C12|PX00125O02|2242
NONMMUT044663	0.02883	0.00801853	3.46642	up	190.486	175.052	123.198	460.563	701.37	322.577	-1.54069	-1.67738	-2.17061	-0.0327497	0.551374	-0.526962	Detected	Detected	Detected	Detected	Detected	Detected	0	NONMMUT044663	TTCAAATACCCTCCAAGTTCATGTGCACTCAAAGAGGTCTTATGAGTAGACTTCTTCAAA	3	+	105822228	105827494	NONMMUT044663	529					NONMMUT044663						NONMMUG027574.2		2
NONMMUT031743	0.0310835	0.00898601	3.4598	up	73.6447	90.7183	63.1792	350.867	160.04	189.578	-2.91173	-2.62569	-3.13406	-0.425225	-1.58037	-1.29382	Detected	Detected	Detected	Detected	Detected	Detected	0	NONMMUT031743	AAGAATGGCTTAAATAACTGAAAGTAAGGGGAAAAGCTGCCCTCAGCAGAGAGCTGTAAC	18	-	25848229	25848956	NONMMUT031743	728					NONMMUT031743	ri|A730055G17|PX00661E17|728					NONMMUG019522.2		1
ri|D030041G07|PX00180A08|3073	0.0114815	0.00162128	3.45744	up	303.888	208.366	303.138	739.771	969.599	673.521	-0.866843	-1.42604	-0.871606	0.65093	1.01858	0.535117	Detected	Detected	Detected	Detected	Detected	Detected	0	ri|D030041G07|PX00180A08|3073	CAAAGTCCTGGAAAATCCTGTATTGGCTTCTTCACAAATAAACCAGGATGGGGATTTGGA	17	-	2946226	2949294	ri|D030041G07|PX00180A08|3073	3073	contigs=54 ver=1 seqid=56434					ri|D030041G07|PX00180A08|3073
NONMMUT042686	0.0172864	0.00346529	3.44911	up	20.1609	11.7572	13.2129	53.4084	38.8937	37.6734	-4.78075	-5.57355	-5.39156	-3.14101	-3.62119	-3.62499	Not Detected	Not Detected	Not Detected	Detected	Not Detected	Detected	0	NONMMUT042686	CTCCGTAGCCCATAGACTTGATTGGCTCTCGACATTATACTTCCTTCTGTTTTGATATTA	3	+	37737402	37747200	NONMMUT042686	691					NONMMUT042686						NONMMUG026435.2		2
ri|6430514E02|PX00045L03|2683	0.0114364	0.00160515	3.44762	up	283.96	271.863	375.157	744.084	1158.83	838.17	-0.964693	-1.04228	-0.564084	0.659318	1.27579	0.850638	Detected	Detected	Detected	Detected	Detected	Detected	0	ri|6430514E02|PX00045L03|2683	GAATGAATAGAAGATGGCTGCCACAATATTAGGTTGGTTATGTCTAGAAAGTAAGTTGTC	18	-	1234840	1237524	ri|6430514E02|PX00045L03|2683	2683	contigs=160 ver=1 seqid=28533				NONMMUT031647	ri|6430514E02|PX00045L03|2683
NONMMUT031559	0.0167377	0.00328782	3.44382	up	345.876	272.249	202.404	980.754	659.262	733.166	-0.680127	-1.04023	-1.45434	1.05774	0.46205	0.657535	Detected	Detected	Detected	Detected	Detected	Detected	0	NONMMUT031559	TCAAGATGTGGAGTCAAGTGAGGGCTTCGAAACCAGACAGACTAGACAAGTAATACTGCA	18	-	15225388	15229012	NONMMUT031559	3625					NONMMUT031559	ri|B930008N13|PX00162J07|3625					NONMMUG019393.2		1
gi|755562592|ref|XR_879484.1|	0.0247249	0.00630413	3.44192	up	1378.04	1541.39	826.98	4107.44	4042.45	2626.91	1.31416	1.461	0.576273	3.12402	3.07836	2.49869	Detected	Detected	Detected	Detected	Detected	Detected	0	gi|755562592|ref|XR_879484.1|	ACAAACAGTAGGCACACTCATATCACTTGTACACATTTACAAGCACATAGTAGGCTCATA	19	+	826651	831043	gi|755562592|ref|XR_879484.1|	4298	PREDICTED: Mus musculus uncharacterized LOC105246845 (LOC105246845), ncRNA		gi|755562592|ref|XR_879484.1|;gi|755489926|ref|XR_884313.1|								105246845	LOC105246845
NONMMUT022744	0.00740534	0.000615799	3.44177	up	239.862	334.101	317.402	891.865	970.537	729.589	-1.20818	-0.744874	-0.805267	0.920678	1.01998	0.650478	Detected	Detected	Detected	Detected	Detected	Detected	0	NONMMUT022744	CATCTTATTTATTTACATTCTAGTCCAATTGTGCCTTTTAAAGATCTGTCCTAGGACCCC	15	-	10512657	10514233	NONMMUT022744	1580			gi|755486905|ref|XR_879837.1|;gi|755550495|ref|XR_875037.1|		NONMMUT022744	ri|E030036F16|PX00206B14|1580					NONMMUG014060.2		1
NONMMUT014312	0.0063404	0.00041357	3.44168	up	41.9155	39.0325	47.1626	149.459	121.612	105.392	-3.72482	-3.84241	-3.55586	-1.6564	-1.97651	-2.14084	Not Detected	Not Detected	Detected	Detected	Detected	Detected	0	NONMMUT014312	GGAACTTCTTTCCTATGTTAAGGTTTCTTTACCCATTGAAGATTTCTTTTTCAGATCCTG	12	+	57692046	57695983	NONMMUT014312	1045			gi|372620351|ref|NR_046002.1|	NR_046002.1	NONMMUT014312						NONMMUG009062.2	C87198	5
NONMMUT051047	0.0106205	0.00138798	3.43791	up	401.223	279.315	398.588	965.762	1269.65	901.43	-0.465976	-1.00326	-0.47668	1.03552	1.40755	0.95561	Detected	Detected	Detected	Detected	Detected	Detected	0	NONMMUT051047	TATAATAGGTGGTCCCCTTTTTGTCATCTCTTCAAGCATTGTAAATAAAATGCAGGCAAA	4	-	155426824	155433911	NONMMUT051047	1536					NONMMUT051047						NONMMUG031630.2	Gm13648	2
ri|5330429I04|PX00643E02|5161	0.016513	0.00320416	3.43506	up	39.0241	46.6773	63.9774	138.696	183.146	113.24	-3.82794	-3.58436	-3.11595	-1.76423	-1.38581	-2.03722	Not Detected	Detected	Detected	Detected	Detected	Detected	0	ri|5330429I04|PX00643E02|5161	TTTTTTCCGGAAAGCTTCAGAGGAGTGAAAGTTTGAATGAACCCCTAGGTTCCTCTTACA	2	-	1129810	1135180	ri|5330429I04|PX00643E02|5161	5161	contigs=75 ver=1 seqid=84043				NONMMUT035492	ri|5330429I04|PX00643E02|5161
gi|755472935|ref|XR_886134.1|	0.0114727	0.00161833	3.43411	up	105.407	86.4244	106.649	255.808	391.293	239.377	-2.3944	-2.69565	-2.37872	-0.881086	-0.290552	-0.957323	Detected	Detected	Detected	Detected	Detected	Detected	0	gi|755472935|ref|XR_886134.1|	CACTGAGCGCTGTTCTGATCCAACCACCTAAAACAATTCACCATCTGTTGAGTGGATAAG	2	-	331109	342773	gi|755472935|ref|XR_886134.1|	4845	PREDICTED: Mus musculus uncharacterized LOC102638255 (LOC102638255), transcript variant X1, ncRNA		gi|755472935|ref|XR_886134.1|;gi|755472936|ref|XR_400183.2|;gi|755501468|ref|XR_866695.1|;gi|755501469|ref|XR_374951.2|		NONMMUT039610	ri|D630039B22|PX00197B22|2847					102638255	LOC102638255
ri|9530004N09|PX00111G04|2325	0.00748591	0.000630601	3.43408	up	71.8011	108.066	75.2791	242.581	255.044	232.835	-2.9483	-2.37325	-2.88126	-0.957684	-0.908057	-0.997299	Detected	Detected	Detected	Detected	Detected	Detected	0	ri|9530004N09|PX00111G04|2325	GATTGGGGATATAGACCAGTAATCAAGCACTTGTCTAATATATGTAAGCCATTGGGCTCA	13	+	4539955	4542285	ri|9530004N09|PX00111G04|2325	2325	contigs=6 ver=1 seqid=42941					ri|9530004N09|PX00111G04|2325
gi|755521489|ref|XR_882051.1|	0.0552847	0.0212464	3.43174	up	25.1779	28.4688	27.5353	100.94	120.23	40.026	-4.46015	-4.29771	-4.33222	-2.22265	-1.99301	-3.5376	Not Detected	Not Detected	Not Detected	Detected	Detected	Detected	0	gi|755521489|ref|XR_882051.1|	CATGCTCCATATATTATCATATATAGCTCAGAAGTGCTATGTCAGAAAACCTTTTGAGGA	7	-	3501499	3504169	gi|755521489|ref|XR_882051.1|	1631	PREDICTED: Mus musculus uncharacterized LOC105242928 (LOC105242928), ncRNA		gi|755521489|ref|XR_882051.1|;gi|755478657|ref|XR_862518.1|								105242928	LOC105242928
ri|B230377E24|PX00161P14|3289	0.0596017	0.023635	3.42672	up	70.0084	133.026	52.1919	283.415	285.558	147.163	-2.98478	-2.07346	-3.40968	-0.733232	-0.745016	-1.65919	Detected	Detected	Detected	Detected	Detected	Detected	0	ri|B230377E24|PX00161P14|3289	ACAAGAAGGATGAATTCATCCCTATGTCAGAGTATGTTATACCCCATAAATATAGTCACT	13	+	4135945	4139229	ri|B230377E24|PX00161P14|3289	3289	contigs=76 ver=1 seqid=41623				NONMMUT017596	ri|B230377E24|PX00161P14|3289
NONMMUT023942	0.0236634	0.00589127	3.42615	up	106.52	54.0435	59.8311	181.278	195.896	237.545	-2.37925	-3.37297	-3.21261	-1.37795	-1.28872	-0.968404	Detected	Detected	Detected	Detected	Detected	Detected	0	NONMMUT023942	TACTGTATTGTCTAGAATGTCACTCTCAGTGTATGTACAAGGGCAGCTTCCCACCAGTGA	15	+	74614495	74631070	NONMMUT023942	1630					NONMMUT023942	ri|3110035B01|ZX00071J19|1629					NONMMUG014780.2	Gm17189	3
NONMMUT006735	0.00621977	0.000390051	3.42599	up	63.3463	50.3128	70.4027	189.647	164.541	176.083	-3.12905	-3.47616	-2.97788	-1.31283	-1.54035	-1.40035	Detected	Detected	Detected	Detected	Detected	Detected	0	NONMMUT006735	CTTTGCTCACTCAGGGAGCTTCTGTCTGGTATTTAGGCACAACATGAACAGAGTAACTAA	10	+	87831246	87832560	NONMMUT006735	692					NONMMUT006735						NONMMUG004334.2		2
NONMMUT005584	0.0118735	0.00174303	3.4134	up	102.721	127.624	86.9653	238.878	320.787	360.33	-2.43165	-2.13326	-2.67307	-0.979872	-0.577188	-0.367288	Detected	Detected	Detected	Detected	Detected	Detected	0	NONMMUT005584	TGCAAATCATGCCAAGGGCAAAGGTGAAACAAGAAAAAATGGGTCCTGGTAGGCTAACAG	10	-	51839125	51839675	NONMMUT005584	551					NONMMUT005584						NONMMUG003611.2	Gm20630	1
NONMMUT056994	0.0258263	0.00677383	3.41205	up	25.0443	46.5671	53.4203	102.96	127.087	115.177	-4.46783	-3.58778	-3.37612	-2.19406	-1.91299	-2.01275	Not Detected	Detected	Detected	Detected	Detected	Detected	0	NONMMUT056994	CACAGGCTGAAAATACTACATGGAAAGATATTTTGGGATCAACCACATTTGTATAACTTC	6	-	52586809	52590309	NONMMUT056994	3503					NONMMUT056994	ri|G370122F24|FL00003L02|3503					NONMMUG035373.2		1
NONMMUT016180	0.0415509	0.0139656	3.40463	up	40.8114	29.6312	56.5003	79.1687	174.822	118.642	-3.76334	-4.23997	-3.29525	-2.57315	-1.45292	-1.96999	Not Detected	Not Detected	Detected	Detected	Detected	Detected	0	NONMMUT016180	AAGCTTCCCTACCATTTTTAGGAGCCTCAATTTCAAAGCAGATTTCCTGGCCCTTGACTT	12	+	120628998	120635462	NONMMUT016180	288					NONMMUT016180						NONMMUG010163.2		2
NONMMUT052556	0.00552686	0.000274195	3.4042	up	250.198	258.244	212.587	720.172	789.961	580.027	-1.14731	-1.11643	-1.38352	0.612194	0.722979	0.319514	Detected	Detected	Detected	Detected	Detected	Detected	0	NONMMUT052556	TTATGCTGGTCAGAGATAATATAGTTATGGCTAAAATCCAAACTGGAAATCAGAAATCCC	5	-	66471448	66475703	NONMMUT052556	4251					NONMMUT052556;NONMMUT052555	ri|E860007M01|FX00011A03|3983;ri|F830110J12|PL00017L24|4251					NONMMUG032624.2		2
NONMMUT021427	0.0318103	0.00931827	3.40173	up	235.873	271.081	164.328	930.335	620.107	436.594	-1.23237	-1.04644	-1.755	0.981603	0.373714	-0.0903125	Detected	Detected	Detected	Detected	Detected	Detected	0	NONMMUT021427	AAGCTGTTGATAAAAGTGTTCAAGGGACTGTGAAGTCTGGCACCTAAGAAGACCCACCTA	14	-	69992275	70040080	NONMMUT021427	347					NONMMUT021427						NONMMUG013300.2		3
ri|F830003M21|PL00004G20|766	0.021024	0.00481809	3.39739	up	30.1809	26.1207	15.0959	71.703	66.8075	59.3261	-4.19867	-4.42189	-5.19935	-2.71604	-2.84072	-2.96987	Not Detected	Not Detected	Not Detected	Detected	Detected	Detected	0	ri|F830003M21|PL00004G20|766	CAGTCAATATGAGTGAATGATAAGCCAGACTTGTCTGAAGTGGAGAATTTTGACAAATTA	19	+	4594425	4596403	ri|F830003M21|PL00004G20|766	766	contigs=7 ver=1 seqid=65836				NONMMUT033500	ri|F830003M21|PL00004G20|766
gi|755472879|ref|XR_400150.2|	0.0424383	0.0144081	3.39603	up	13.0692	34.4268	28.4287	71.5572	66.8483	63.7771	-5.40614	-4.02356	-4.28616	-2.71898	-2.83984	-2.86549	Not Detected	Not Detected	Not Detected	Detected	Detected	Detected	0	gi|755472879|ref|XR_400150.2|	CATTGCATGACTTTCCCTGACACAGACGGACAAGTAAGTGTAATAAAATTAAAACAAACA	2	+	3739279	3742758	gi|755472879|ref|XR_400150.2|	1020	PREDICTED: Mus musculus uncharacterized LOC102642680 (LOC102642680), ncRNA		gi|755472879|ref|XR_400150.2|								102642680	LOC102642680
NONMMUT012332	0.00407211	7.88897e-05	3.39144	up	158.975	185.633	160.437	479.007	542.804	432.566	-1.80158	-1.59271	-1.78957	0.0238997	0.181628	-0.103687	Detected	Detected	Detected	Detected	Detected	Detected	0	NONMMUT012332	GAAAGTTGATGTGAAATTGGATAATCAAGCCTCAACAAGACTGTTCAAAAAATATGGGAG	11	+	105717981	105720699	NONMMUT012332	2726					NONMMUT012332	ri|D830047F13|PX00200E07|2726					NONMMUG007810.2		1
ri|A630045O06|PX00145L03|821	0.00463971	0.000147442	3.39093	up	19.3704	20.662	21.874	68.7927	58.3027	51.8272	-4.83845	-4.76011	-4.66429	-2.77582	-3.03717	-3.16482	Not Detected	Not Detected	Not Detected	Detected	Detected	Detected	0	ri|A630045O06|PX00145L03|821	TTTCACTTCGTTCAGAACTCCAAAGGCACAAAGGTTGTTCGGTGGAGTTTGTACTTCCCA	17	+	1942090	1946507	ri|A630045O06|PX00145L03|821	821	contigs=26 ver=1 seqid=37006					ri|A630045O06|PX00145L03|821
ri|C430021H06|PX00667P18|3962	0.00696158	0.000525723	3.38958	up	1139.87	841.752	1149.98	3143.67	3184.41	2613.94	1.04041	0.588235	1.05196	2.73823	2.73415	2.49155	Detected	Detected	Detected	Detected	Detected	Detected	0	ri|C430021H06|PX00667P18|3962	TTCTGCTTAACTCAGATGGTGTTGTATTAAATAAGGTAGCTCTCACTCGTCATGCAATTT	15	-	714778	718739	ri|C430021H06|PX00667P18|3962	3962	contigs=59 ver=1 seqid=69499					ri|C430021H06|PX00667P18|3962
ENSMUST00000152125	0.00896417	0.000975238	3.38609	up	128.77	124.854	136.247	343.159	495.189	304.768	-2.10559	-2.16491	-2.02535	-0.457271	0.049176	-0.608896	Detected	Detected	Detected	Detected	Detected	Detected	0	ENSMUST00000152125	TATTACCTCCCTAACAGTTGTGCAATAAACCCCATAGGTTAATTCAGTCTGCCTTTTAAA	2	-	158355765	158361519	ENSMUST00000152125	1046	havana:known chromosome:GRCm38:2:158355765:158361519:-1 gene:ENSMUSG00000085385 gene_biotype:processed_transcript transcript_biotype:lincRNA	ENSMUST00000152125			NONMMUT040859						ENSMUSG00000085385	Snhg17
gi|568891910|ref|XR_402497.1|	0.0518814	0.0193759	3.37765	up	49.7322	40.1596	57.2365	243.961	87.4393	125.751	-3.47813	-3.80134	-3.27657	-0.949495	-2.45245	-1.88603	Detected	Not Detected	Detected	Detected	Detected	Detected	0	gi|568891910|ref|XR_402497.1|	GGGGTTATCAGTCTCATATTTTGGTACAATGAGATTTAGTGAAAAGTCAATGGAGAAGAT	5	-	2672298	2673486	gi|568891910|ref|XR_402497.1|	735	PREDICTED: Mus musculus predicted gene, 30178 (Gm30178), ncRNA		gi|568891910|ref|XR_402497.1|;gi|568934937|ref|XR_376954.1|		NONMMUT052299						102631991	Gm30178
ri|B130063I02|PX00687D15|3097	0.0224278	0.00538322	3.37572	up	94.2422	133.883	153.918	346.361	491.355	267.318	-2.55594	-2.06419	-1.84942	-0.443873	0.0379638	-0.798048	Detected	Detected	Detected	Detected	Detected	Detected	0	ri|B130063I02|PX00687D15|3097	CCTGTGCTAATTAAAAAGTATGCCCTCATTAGCTTTCCATTACCTCAACAAAATACCTTA	19	-	4335089	4338183	ri|B130063I02|PX00687D15|3097	3097	contigs=145 ver=1 seqid=86124				NONMMUT034238	ri|B130063I02|PX00687D15|3097
ri|3010031K01|ZX00083N22|797	0.0167526	0.00329315	3.37144	up	60.6579	68.5387	62.8463	160.449	269.993	140.752	-3.19161	-3.03017	-3.14168	-1.55403	-0.825883	-1.72345	Detected	Detected	Detected	Detected	Detected	Detected	0	ri|3010031K01|ZX00083N22|797	GAGTGAGTGCTCTCAAGGTAGCTTCTGGCAGTACAGTACAATAATCAAGAGCCTACTGAA	8	+	1131191	1131986	ri|3010031K01|ZX00083N22|797	797	contigs=2 ver=1 seqid=21157				NONMMUT065263	ri|3010031K01|ZX00083N22|797
NONMMUT032078	0.0761672	0.0333635	3.368	up	148.931	381.797	140.882	760.812	649.938	376.907	-1.89574	-0.552354	-1.97709	0.691392	0.441498	-0.302399	Detected	Detected	Detected	Detected	Detected	Detected	0	NONMMUT032078	AGATTTGTAACACCATACTTCATGACCCAGGGTGAAGGAACTTCCTATACTGTCCCCACT	18	-	38302867	38331612	NONMMUT032078	869					NONMMUT032078						NONMMUG019735.2		2
ri|2700078F24|ZX00056H20|1368	0.00431608	0.000104685	3.36697	up	675.567	722.361	641.885	1682.88	2046.23	2114.39	0.285717	0.367561	0.210736	1.83671	2.09609	2.18557	Detected	Detected	Detected	Detected	Detected	Detected	0	ri|2700078F24|ZX00056H20|1368	CCCCATCTTTCTGAGTGGTGTCATTTCTACATTTGATATGCTTGTATTTCTGTAGGATGT	8	+	4850583	4851950	ri|2700078F24|ZX00056H20|1368	1368	contigs=2 ver=1 seqid=5761				NONMMUT065205;NONMMUT065206;NONMMUT065207;NONMMUT065208	ri|2700078F24|ZX00056H20|1368
gi|755559681|ref|XR_876735.1|	0.0263973	0.00701061	3.35698	up	23.1549	46.3257	22.8248	92.4626	81.5037	74.8463	-4.58099	-3.59528	-4.6029	-2.34921	-2.55387	-2.6346	Not Detected	Detected	Not Detected	Detected	Detected	Detected	0	gi|755559681|ref|XR_876735.1|	CTGTTAAGCAACTGAGCAAACTCCTGGAAAAGGAGTCTGACATAAGAGAATAAGATCACA	17	-	1316090	1320355	gi|755559681|ref|XR_876735.1|	1307	PREDICTED: Mus musculus predicted gene, 30139 (Gm30139), transcript variant X1, ncRNA		gi|755559681|ref|XR_876735.1|;gi|755488651|ref|XR_883497.1|								102631932	Gm30139
gi|755475742|ref|XR_887989.1|	0.00733431	0.000601835	3.35574	up	138.733	144.786	103.237	358.678	414.164	321.233	-1.99807	-1.95123	-2.42563	-0.393458	-0.208599	-0.532986	Detected	Detected	Detected	Detected	Detected	Detected	0	gi|755475742|ref|XR_887989.1|	AATTGCCAAGTTGTCTTCCACGGGACCGTCACGGAGTCACAAATATGTCCAGATTTTCTT	4	-	3475887	3483506	gi|755475742|ref|XR_887989.1|	497	PREDICTED: Mus musculus uncharacterized LOC105247622 (LOC105247622), ncRNA		gi|755475742|ref|XR_887989.1|								105247622	LOC105247622
ri|G130205G22|PX00713G11|2330	0.0159321	0.00301652	3.35363	up	122.015	129.001	96.9986	442.214	324.709	244.222	-2.18332	-2.11777	-2.51554	-0.0914028	-0.559654	-0.928413	Detected	Detected	Detected	Detected	Detected	Detected	0	ri|G130205G22|PX00713G11|2330	CTTGCTAACACTGACATGATGGGCACATTTATCTATCAAGGAGAGGTTCAGTCTGGGAAT	3	-	4420700	4423029	ri|G130205G22|PX00713G11|2330	2330	contigs=23 ver=1 seqid=95847					ri|G130205G22|PX00713G11|2330
ri|A730098H14|PX00154A11|2790	0.00945451	0.00109927	3.35154	up	19.9618	12.6869	14.3377	40.8098	47.8143	42.662	-4.79507	-5.46375	-5.27369	-3.52916	-3.32329	-3.44558	Not Detected	Not Detected	Not Detected	Detected	Not Detected	Detected	0	ri|A730098H14|PX00154A11|2790	GTCACCGTCTTATTCCTTTCATAGTTAACAAGGGGTTAATGGGTGATATTTGTTGTTTTT	11	-	594960	597749	ri|A730098H14|PX00154A11|2790	2790	contigs=48 ver=1 seqid=45653				NONMMUT012012;NONMMUT012013	ri|A730098H14|PX00154A11|2790;ri|7530404L12|PX00312A02|1482
NONMMUT023216	0.0073292	0.000601089	3.3447	up	39.8469	30.5582	39.7723	96.0099	123.562	93.0177	-3.79784	-4.19553	-3.80174	-2.29489	-1.95356	-2.32103	Not Detected	Not Detected	Detected	Detected	Detected	Detected	0	NONMMUT023216	GGAAAGACTGTGTTCATCAAGTTGTCTCATCAGGAATTCATTAACCACCTTGTGAAAACT	15	-	37261744	37262421	NONMMUT023216	678					NONMMUT023216						NONMMUG014352.2	Gm16138	1
ri|F430207A19|PS00002H22|883	0.0213049	0.00493177	3.34316	up	40.6979	32.1263	32.3987	130.028	112.189	66.0756	-3.76735	-4.12333	-4.09757	-1.85733	-2.09287	-2.81442	Detected	Not Detected	Detected	Detected	Detected	Detected	0	ri|F430207A19|PS00002H22|883	CCCCAAGAGGATTCGATTTGGAGTGAGATGTTGAATGTATTTTGTCGGGATTAATATCTA	14	+	4141453	4142333	ri|F430207A19|PS00002H22|883	883	contigs=19 ver=1 seqid=73566					ri|F430207A19|PS00002H22|883
NONMMUT038462	0.0287848	0.00799735	3.34299	up	18.8094	23.8119	38.4005	80.0069	87.2107	56.0798	-4.88086	-4.5554	-3.85238	-2.55795	-2.45623	-3.05105	Not Detected	Not Detected	Detected	Detected	Detected	Detected	0	NONMMUT038462	TAATGAGATCGCTCATGTCAGAGCAGAGTAGGGAATTCTAACACAGGACTTGACACTGCT	2	+	91100962	91101826	NONMMUT038462	761					NONMMUT038462						NONMMUG023770.1		2
ri|A830098F13|PX00157A05|1311	0.0337286	0.0101876	3.3412	up	56.6623	39.0841	51.1063	136.443	210.172	89.6484	-3.28992	-3.8405	-3.44001	-1.78785	-1.18723	-2.37426	Detected	Not Detected	Detected	Detected	Detected	Detected	0	ri|A830098F13|PX00157A05|1311	CCACTTTTTATTGCTGACCCAGGTGCACATTTGTTGGTTTGCAGAATCAGACACTCAGGA	7	+	4115906	4117214	ri|A830098F13|PX00157A05|1311	1311	contigs=58 ver=1 seqid=40927					ri|A830098F13|PX00157A05|1311
NONMMUT063398	0.0248897	0.00636903	3.33036	up	35.9739	40.3056	21.3229	98.5785	103.248	68.3286	-3.94536	-3.79611	-4.70111	-2.2568	-2.21269	-2.76604	Not Detected	Not Detected	Not Detected	Detected	Detected	Detected	0	NONMMUT063398	GCCTGGTAGAGACTTTGGGTTCAATTGTCAGCATTGTAGCAAAAAATAAAATACATAAGG	7	-	125696793	125698648	NONMMUT063398	2312					NONMMUT063398	ri|6430555M13|PX00648P01|1902;ri|D830033J19|PX00200O09|2312					NONMMUG039151.2		1
gi|755501766|ref|XR_866874.1|	0.0362825	0.011374	3.32931	up	14.404	26.9114	21.5602	79.7309	60.2443	39.1011	-5.26584	-4.37887	-4.68514	-2.56294	-2.98991	-3.57132	Not Detected	Not Detected	Not Detected	Detected	Detected	Detected	0	gi|755501766|ref|XR_866874.1|	TGGATCTCAGATCAACTCACTCTGCAAGGCTCATCAGCTTTAAAGATTCTTCTTTATAAA	2	-	4774418	4782353	gi|755501766|ref|XR_866874.1|	1122	PREDICTED: Mus musculus uncharacterized LOC102635682 (LOC102635682), transcript variant X1, ncRNA		gi|755501766|ref|XR_866874.1|								102635682	LOC102635682
NONMMUT021478	0.038436	0.0124351	3.32663	up	674.602	957.622	400.546	2263.72	1534.78	1669.68	0.283656	0.774296	-0.469611	2.26447	1.68116	1.8449	Detected	Detected	Detected	Detected	Detected	Detected	0	NONMMUT021478	CTCTCATTTCTTCTTTGCATGGAGGTCGCATAAAGATCAGTAACAATGGTAAATTTACTT	14	-	70893126	70895861	NONMMUT021478	2736					NONMMUT021478	ri|B130019I07|PX00158E21|2736					NONMMUG013336.2		1
NONMMUT011880	0.0326609	0.0096848	3.32558	up	51.8863	22.0467	39.7848	99.9304	96.373	105.842	-3.41695	-4.66653	-3.80129	-2.23715	-2.3121	-2.1347	Not Detected	Not Detected	Detected	Detected	Detected	Detected	0	NONMMUT011880	TCTCGAACGATGATAGCGTTTGAAACCACACCATACTGCTTTTCTTTCGAGTTCTTTTTT	11	+	98299886	98300688	NONMMUT011880	803					NONMMUT011880	ri|1110035E08|ZA00008I05|803					NONMMUG007518.2		1
NONMMUT033625	0.0164436	0.0031824	3.32346	up	1012.11	1405.47	991.855	3229.67	4142.39	2357.52	0.868919	1.32782	0.83855	2.77717	3.11359	2.34259	Detected	Detected	Detected	Detected	Detected	Detected	0	NONMMUT033625	AACAGTGAACTATTGGCCATGGTTTCAAAGCAGACCCATGAACAAACAAAGTGACTGGCC	19	-	5825998	5827676	NONMMUT033625	572					NONMMUT033625						NONMMUG020673.2		2
NR_033590.1	0.010605	0.00138482	3.32239	up	475.628	392.21	417.503	1506.68	945.681	1220.74	-0.220546	-0.513532	-0.409792	1.67716	0.98255	1.39308	Detected	Detected	Detected	Detected	Detected	Detected	0	NR_033590.1	AGGGAATCGCAGAACCAGAGCATCTGTCTGAACTAATACCTAGTAAAGAATCCTAACTCC	8	-	3108193	3109852	NR_033590.1	1660			gi|295390087|ref|NR_033590.1|	NR_033590.1
ri|A130035F04|PX00691F14|2126	0.018457	0.00388089	3.32075	up	179.139	206.758	156.185	520.684	693.956	357.016	-1.6293	-1.43722	-1.82832	0.144261	0.536041	-0.380616	Detected	Detected	Detected	Detected	Detected	Detected	0	ri|A130035F04|PX00691F14|2126	TTGACACTCTTCTCTTGAATGAATGCTCTTTGGGTTTAGAAAGCAAGTTGTTGGGGGAAG	3	+	1598174	1600298	ri|A130035F04|PX00691F14|2126	2126	contigs=118 ver=1 seqid=79297					ri|A130035F04|PX00691F14|2126
ri|B230333M23|PX00160H17|2720	0.00396115	7.02857e-05	3.32024	up	232.699	226.653	212.11	555.282	702.865	638.901	-1.25192	-1.30468	-1.38676	0.237074	0.554445	0.458986	Detected	Detected	Detected	Detected	Detected	Detected	0	ri|B230333M23|PX00160H17|2720	ACCACTATTGCAGTTTGCAGTTTGTTTGCTGTGAGTATGCCATGTAAAGAAATAGAAAAG	8	+	1171230	1173947	ri|B230333M23|PX00160H17|2720	2720	contigs=71 ver=1 seqid=57476				NONMMUT065264	ri|B230333M23|PX00160H17|2720
NONMMUT034671	0.0112231	0.00155216	3.31475	up	77.7692	88.0849	62.1917	185.2	272.959	186.916	-2.83311	-2.66819	-3.15678	-1.34706	-0.810118	-1.31421	Detected	Detected	Detected	Detected	Detected	Detected	0	NONMMUT034671	GATGACTTCATCCCTTCCTTAGTCAGAAATGACCTTGTTTGGATAGTCCTTTTGTTATTC	19	+	39044587	39045526	NONMMUT034671	940					NONMMUT034671	ri|A730079G04|PX00152E15|940					NONMMUG021322.2		1
NONMMUT025514	0.00572375	0.000302936	3.30452	up	247.915	229.45	212.051	539.769	676.602	725.791	-1.16053	-1.28698	-1.38717	0.196195	0.499505	0.642948	Detected	Detected	Detected	Detected	Detected	Detected	0	NONMMUT025514	CACTGCCAATACTTTGGCTATGAAAATCTGCAAAACCCTAGAACCCAAATCAATCTTGTA	16	-	11494914	11496399	NONMMUT025514	1486					NONMMUT025514						NONMMUG015792.2	Gm15897	1
ri|A330043M21|PX00131P21|1516	0.0125579	0.00195034	3.30437	up	113.415	114.381	158.208	322.653	461.141	303.07	-2.28877	-2.29131	-1.80975	-0.546164	-0.0535945	-0.616952	Detected	Detected	Detected	Detected	Detected	Detected	0	ri|A330043M21|PX00131P21|1516	GGGAAATTGAAAACCTATGAGGTGGTATAACAGATTTGCCATGTAATCTTGGTTAAATTC	11	+	822092	823605	ri|A330043M21|PX00131P21|1516	1516	contigs=32 ver=1 seqid=36624				NONMMUT012330	ri|A330043M21|PX00131P21|1516
NONMMUT034236	0.00530649	0.0002368	3.29703	up	283.95	264.497	346.016	863.747	885.864	741.254	-0.964742	-1.08191	-0.680741	0.874461	0.888283	0.673362	Detected	Detected	Detected	Detected	Detected	Detected	0	NONMMUT034236	AAAGACAAACAAAGGGTTACCTTCCAGTTCAACCTTCACCTTGGAAGAGGGGACCATCTA	19	-	24369887	24391832	NONMMUT034236	597					NONMMUT034236						NONMMUG021041.1		3
NONMMUT031995	0.00331736	3.18921e-05	3.29255	up	358.651	398.43	335.241	953.538	1038.3	1051.75	-0.627799	-0.490832	-0.72638	1.01714	1.11734	1.17811	Detected	Detected	Detected	Detected	Detected	Detected	0	NONMMUT031995	TACCTAGCCAAGCATCTTCTTAGTTATGACAAAAAGAGTCTCGACTACAAAAGCCACAGC	18	+	36516221	36519771	NONMMUT031995	3551					NONMMUT031995	ri|9930014I06|PX00742C11|3551					NONMMUG019675.2		1
ri|C130071O19|PX00171G06|2240	0.0044866	0.000124424	3.27973	up	552.56	572.767	490.244	1627.04	1587.54	1290.5	-0.00424877	0.0327898	-0.178078	1.78803	1.72991	1.47325	Detected	Detected	Detected	Detected	Detected	Detected	0	ri|C130071O19|PX00171G06|2240	CACCTTCCACCACCAGGCTGTCGTTCACAATGATTTTATGCTGTTTCCAAAAATACACTT	2	+	4871021	4873260	ri|C130071O19|PX00171G06|2240	2240	contigs=116 ver=1 seqid=55922					ri|C130071O19|PX00171G06|2240
NONMMUT049194	0.00778802	0.000695219	3.27952	up	703.178	671.161	776.724	2427.99	2030.1	1597.42	0.34351	0.2615	0.485824	2.36555	2.08468	1.78106	Detected	Detected	Detected	Detected	Detected	Detected	0	NONMMUT049194	AGTGTCCCATGTATCCTGGGACAAAATAGAATCTCAGATGTTGTGAAGGTGACTCTGACT	4	-	119006994	119008050	NONMMUT049194	1057					NONMMUT049194						NONMMUG030449.2	Ldha-ps2	1
gi|568898755|ref|XR_394493.1|	0.00609972	0.000368948	3.27922	up	89.3194	122.649	113.478	313.922	273.419	311.01	-2.63334	-2.19063	-2.28917	-0.585741	-0.807692	-0.579644	Detected	Detected	Detected	Detected	Detected	Detected	0	gi|568898755|ref|XR_394493.1|	GGCCATTCGTTCGTACTTCTACAAAGCAATGACTTTATCCCAAGCATTTAAATTTAAAAC	12	+	1592389	1682766	gi|568898755|ref|XR_394493.1|	893	PREDICTED: Mus musculus predicted gene, 26973 (Gm26973), transcript variant X4, ncRNA		gi|568898755|ref|XR_394493.1|;gi|755543381|ref|XR_872771.1|								102631560	Gm26973
NONMMUT051878	0.00924117	0.00104495	3.27685	up	167.465	189.173	132.591	469.528	521.147	367.824	-1.72652	-1.56545	-2.06459	-0.00493601	0.122887	-0.33759	Detected	Detected	Detected	Detected	Detected	Detected	0	NONMMUT051878	CGGTTGTCAGTTGAGAGTTAATCATCAGCTAGTTGAACTGTTTTAATTCCATCCTTTACT	5	+	34001283	34004664	NONMMUT051878	888					NONMMUT051878						NONMMUG032172.1		2
ri|I830079O20|PL00058C05|774	0.00564161	0.000293824	3.27456	up	926.149	1125.02	1099.12	3408.75	2764.61	2598.44	0.740863	1.00672	0.986695	2.85502	2.5302	2.48297	Detected	Detected	Detected	Detected	Detected	Detected	0	ri|I830079O20|PL00058C05|774	GACATAGCTGAGCAGTTCGAGGAACAAGGGTCCTGGATTTAAGCAGAAAGAAAGTGTTTT	10	-	3412945	3413717	ri|I830079O20|PL00058C05|774	774	contigs=37 ver=1 seqid=84801					ri|I830079O20|PL00058C05|774
NONMMUT041560	0.00979861	0.00117925	3.27435	up	234.392	243.374	344.665	717.579	876.5	668.284	-1.24146	-1.20198	-0.686384	0.60699	0.872952	0.523855	Detected	Detected	Detected	Detected	Detected	Detected	0	NONMMUT041560	TACATGAGTACAGGGGAATAGAACTTGGGTACCCTGGATCTTAGTTAGTGTGTGCTCTAC	2	-	173084655	173088473	NONMMUT041560	3819					NONMMUT041560	ri|5830428M17|PX00039E18|3819					NONMMUG025724.2		1
NONMMUT021056	0.0176194	0.00358668	3.26933	up	77.0998	68.5504	53.1495	196.4	231.228	131.628	-2.84558	-3.02992	-3.38345	-1.26235	-1.04948	-1.82014	Detected	Detected	Detected	Detected	Detected	Detected	0	NONMMUT021056	GCCTACACCATAAGATGGTAGATCTAATCTTCCAGCCTTCAGACCACAGAGCAAATTAAA	14	-	57701097	57709051	NONMMUT021056	2520					NONMMUT021056						NONMMUG013069.2		2
NONMMUT022745	0.00621334	0.000389002	3.26444	up	282.974	351.525	320.983	958.984	974.356	723.894	-0.969713	-0.671533	-0.78908	1.02536	1.02565	0.639173	Detected	Detected	Detected	Detected	Detected	Detected	0	NONMMUT022745	CCCAGACAGCTCTTACGTATTACTATGTCCTTTAAACGGATTAATAGCAGAAAATTTAAC	15	-	10513975	10517443	NONMMUT022745	3601					NONMMUT022745	ri|D930025A01|PX00202F08|3601					NONMMUG014060.2		6
ri|D130092N07|PX00186F18|1551	0.00565921	0.00029537	3.26421	up	1926.67	1493.22	1964.91	5305.22	4959.87	4550.16	1.79765	1.4152	1.82481	3.49319	3.37343	3.29124	Detected	Detected	Detected	Detected	Detected	Detected	0	ri|D130092N07|PX00186F18|1551	TTTGTGGCTTCTTTTACTAGCTGTGCAGCCAGGAGGAAAAGGAGCTCATTAAATCGCTCA	11	+	1121442	1122992	ri|D130092N07|PX00186F18|1551	1551	contigs=81 ver=1 seqid=56012				NONMMUT012042	ri|D130092N07|PX00186F18|1551
NONMMUT009470	0.00293719	1.95442e-05	3.26414	up	726.215	636.505	636.143	1763.94	1907.62	1850.75	0.390016	0.185013	0.197772	1.90458	1.9949	1.99343	Detected	Detected	Detected	Detected	Detected	Detected	0	NONMMUT009470	ATATGAGTCAGAAATAAGGAGGAGGTCCCTTATTCTGCTTGAGGCCAATCAGTGACACTC	11	-	45957399	45958516	NONMMUT009470	480					NONMMUT009470						NONMMUG005910.2	Gm16034	2
gi|755486554|ref|XR_878958.1|	0.0286222	0.0079305	3.26032	up	125.149	149.326	76.3	300.58	404.768	247.341	-2.14674	-1.90669	-2.86182	-0.648398	-0.241707	-0.910104	Detected	Detected	Detected	Detected	Detected	Detected	0	gi|755486554|ref|XR_878958.1|	AAAGTCAAGCTTTGTGCAAAGTAGCCAGTCACAAAATAGACCAAGCCGGTCCTGCTCTAT	14	+	575437	576582	gi|755486554|ref|XR_878958.1|	778	PREDICTED: Mus musculus uncharacterized LOC105245812 (LOC105245812), ncRNA		gi|755486554|ref|XR_878958.1|;gi|755549808|ref|XR_874800.1|								105245812	LOC105245812
ri|F830010C12|PL00005K07|2559	0.0156491	0.00292347	3.25749	up	17.1815	13.6863	22.2389	46.6273	59.8937	39.4169	-5.01145	-5.35436	-4.64042	-3.3369	-2.99833	-3.55972	Not Detected	Not Detected	Not Detected	Detected	Detected	Not Detected	0	ri|F830010C12|PL00005K07|2559	GGTAAACTGAAACAGGATGGGAAAACAAGACAAGGAACTGTGTTTTGGCAAGTGTTTTTC	X	-	1058293	1060851	ri|F830010C12|PL00005K07|2559	2559	contigs=74 ver=1 seqid=65928				NONMMUT074100	ri|F830010C12|PL00005K07|2559
gi|755487120|ref|XR_880982.1|	0.00395251	6.97626e-05	3.2568	up	372.447	344.425	305.573	874.331	1015.64	928.583	-0.573347	-0.700971	-0.860064	0.892032	1.08552	0.998425	Detected	Detected	Detected	Detected	Detected	Detected	0	gi|755487120|ref|XR_880982.1|	ACGGCACTAGGTTTGGTTGTTCTTTATTTCCACTCTTAGCAACTGACTTTAACGATTCTA	15	-	2266797	2268158	gi|755487120|ref|XR_880982.1|	1244	PREDICTED: Mus musculus uncharacterized LOC105245924 (LOC105245924), ncRNA		gi|755487120|ref|XR_880982.1|;gi|755550709|ref|XR_875173.1|		NONMMUT023210;NONMMUT023211;NONMMUT023213	ri|5530600L11|PX00023C13|1121					105245924	LOC105245924
NONMMUT074650	0.0444892	0.0154706	3.25171	up	48.4997	18.5775	32.5193	73.3131	95.064	88.0238	-3.51433	-4.91353	-4.09221	-2.684	-2.33183	-2.40064	Detected	Not Detected	Detected	Detected	Detected	Detected	0	NONMMUT074650	ACTTAGGGCTTCTAGTCAGTTGGAAAGACAGAATGTCTTCAAGCTTCAAGACAGCCCAAG	X	+	162615063	162616330	NONMMUT074650	1270					NONMMUT074650	ri|9930038G23|PX00120O23|1270					NONMMUG046322.2		1
ri|E030036M24|PX00206I08|2835	0.0189579	0.00406192	3.24867	up	102.461	101.408	139.802	229.422	327.844	403.234	-2.4353	-2.46499	-1.98819	-1.03815	-0.545795	-0.204988	Detected	Detected	Detected	Detected	Detected	Detected	0	ri|E030036M24|PX00206I08|2835	TCTTACAAGGTGATGCAGAAGGTAACAGGTAAAGTTAGTTCCCTTAACTCAATGAAAAAA	1	+	896383	914432	ri|E030036M24|PX00206I08|2835	2835	contigs=43 ver=1 seqid=63614	ENSMUST00000189150			NONMMUT002546	ri|E030036M24|PX00206I08|2835
ri|D630007K21|PX00196D06|2940	0.0074169	0.000617855	3.24777	up	31.6351	34.1	42.5516	95.0705	116.736	86.2854	-4.13078	-4.03732	-3.70429	-2.30908	-2.03555	-2.42942	Not Detected	Not Detected	Detected	Detected	Detected	Detected	0	ri|D630007K21|PX00196D06|2940	GATGCATAAGGATGCGTTCAGGCAAAGCACAAGTACACATGAAACTAAATGAATAATTCT	13	-	4937080	4940014	ri|D630007K21|PX00196D06|2940	2940	contigs=45 ver=1 seqid=63517				NONMMUT016834	ri|D630007K21|PX00196D06|2940
NONMMUT054702	0.0223554	0.00535169	3.23913	up	25.3357	18.5326	35.3253	62.8043	64.7912	84.3587	-4.45114	-4.91702	-3.9728	-2.90721	-2.88493	-2.462	Not Detected	Not Detected	Detected	Detected	Detected	Detected	0	NONMMUT054702	GGCAAGAGTCAGAGCACTCTTGCCCGGAATTTATTTAGCAAACAGAATTGGGCTTGATGA	5	-	132000821	132001533	NONMMUT054702	713					NONMMUT054702	ri|3110001N23|ZX00035M16|713					NONMMUG033930.2		1
ri|D730048I09|PX00091G07|3319	0.0118949	0.00174885	3.23782	up	474.215	310.479	480.46	1074.01	1296.02	1050.5	-0.22484	-0.850664	-0.207163	1.18878	1.43722	1.1764	Detected	Detected	Detected	Detected	Detected	Detected	0	ri|D730048I09|PX00091G07|3319	AGAGCCAGTAACATGACACCTGCAAAAAGTAGGTGTGTAATTGTTTGAAGGGCAAACCTT	3	-	3359853	3363170	ri|D730048I09|PX00091G07|3319	3319	contigs=28 ver=1 seqid=45110				NONMMUT045346	ri|D730048I09|PX00091G07|3319
NONMMUT064415	0.00691934	0.000516296	3.22253	up	974.906	778.004	668.198	2257.05	2263.87	2021.36	0.814882	0.474619	0.268697	2.26022	2.24192	2.12065	Detected	Detected	Detected	Detected	Detected	Detected	0	NONMMUT064415	TGCTCTATTTCTCTATCTTTCTGTGTACCTCCATAGCCCCTCCTCATCTGTGATGGACCT	8	+	3640707	3641937	NONMMUT064415	629					NONMMUT064415						NONMMUG039750.1		3
NONMMUT023212	0.00999967	0.00122712	3.22195	up	1265.28	1253.07	837.512	3308.7	2926.73	2792.96	1.19101	1.16224	0.59453	2.81205	2.61241	2.58712	Detected	Detected	Detected	Detected	Detected	Detected	0	NONMMUT023212	ACAACTTCTGTATTAAACCTTTGCAGGTCACATGATTTGGGGGAATTAAATTACGGCACT	15	-	37161676	37162896	NONMMUT023212	1223					NONMMUT023212	ri|1600010A02|ZX00042I24|1223					NONMMUG014350.2		1
NONMMUT055801	0.0415206	0.0139488	3.2178	up	20.3476	37.3279	14.4487	65.6247	55.5393	61.0909	-4.76745	-3.90683	-5.26257	-2.84384	-3.10722	-2.92758	Not Detected	Not Detected	Not Detected	Detected	Detected	Detected	0	NONMMUT055801	ATACATCTGGATGGGTCTTTGATAGCTGCTGGCTTAAAATAATGGATATAGTCTAAAATG	6	-	14831987	14832721	NONMMUT055801	518					NONMMUT055801						NONMMUG034644.2		2
NONMMUT058843	0.00979792	0.00117901	3.21507	up	251.8	241.687	220.578	648	831.811	504.008	-1.1381	-1.21202	-1.33029	0.459846	0.797453	0.11684	Detected	Detected	Detected	Detected	Detected	Detected	0	NONMMUT058843	ACCTTATTAGCCTTAAAAGCCCTTGAGCCTTATTGTCCTCGGGCATAATGCGTATTCTAG	6	-	125114615	125115623	NONMMUT058843	769					NONMMUT058843						NONMMUG036589.1		2
ri|I1C0017H16|FU00001P21|2492	0.0415206	0.0139492	3.2134	up	49.7842	22.2445	39.3558	117.273	103.726	72.3977	-3.47662	-4.65364	-3.81693	-2.00627	-2.20603	-2.68259	Detected	Not Detected	Detected	Detected	Detected	Detected	0	ri|I1C0017H16|FU00001P21|2492	CTGGAGCTGACATTTTTCTGAAAATCCAAAGTAGAGAAACTATGATATAGCTATGTGTGA	9	-	1612394	1614884	ri|I1C0017H16|FU00001P21|2492	2492	contigs=37 ver=1 seqid=97936					ri|I1C0017H16|FU00001P21|2492
NONMMUT009946	0.0043178	0.000107937	3.21039	up	2106.46	2609.54	2173.1	6765.14	6105.9	5826.93	1.92637	2.22056	1.97011	3.8439	3.67333	3.64806	Detected	Detected	Detected	Detected	Detected	Detected	0	NONMMUT009946	TGCTGATTCGCAAGTTGCCATTCCAGCGCTTGGTGCGTGAGATCGCCCAGGACTTCAAGA	11	+	58775314	58775724	NONMMUT009946	411					NONMMUT009946						NONMMUG006240.2	Gm12260	1
NONMMUT032435	0.0157659	0.00296064	3.20223	up	30.576	29.0484	48.8377	91.9227	88.032	107.188	-4.17991	-4.26863	-3.50551	-2.35765	-2.4427	-2.11647	Not Detected	Not Detected	Detected	Detected	Detected	Detected	0	NONMMUT032435	GAGCCAATGTTTATGGAGTAATTACTATTGAGGCAGACTATATTATGGAAACAGTTGTAG	18	+	56871533	56874259	NONMMUT032435	2729					NONMMUT032435	ri|B930064E02|PX00164L02|2729					NONMMUG019979.2		1
NONMMUT039235	0.0284447	0.00785354	3.20151	up	20.8048	32.2522	26.2301	77.0561	96.2469	47.4229	-4.73539	-4.11769	-4.40229	-2.61217	-2.31399	-3.29295	Not Detected	Not Detected	Not Detected	Detected	Detected	Detected	0	NONMMUT039235	CTTACGTCTCTGGCTGTTTCACGATTGTGTCTATATTGTCCCTTAACATCCCCTCTCTTA	2	-	116772291	116779502	NONMMUT039235	454					NONMMUT039235						NONMMUG024242.2		2
gi|755501769|ref|XR_866876.1|	0.0157691	0.00296319	3.20091	up	31.8224	52.6516	47.9738	129.054	130.607	95.2415	-4.12227	-3.41061	-3.53126	-1.86817	-1.87357	-2.28694	Not Detected	Detected	Detected	Detected	Detected	Detected	0	gi|755501769|ref|XR_866876.1|	ACCAAATTCAACCCTAACCATTTTTACAGCAAAGACCAGAACCAAGCAACCTGTGGGGAG	2	-	4779001	4782353	gi|755501769|ref|XR_866876.1|	952	PREDICTED: Mus musculus uncharacterized LOC102635682 (LOC102635682), transcript variant X4, ncRNA		gi|755501769|ref|XR_866876.1|								102635682	LOC102635682
NONMMUT065211	0.0269152	0.00722713	3.19347	up	39.8665	37.613	66.7477	102.862	119.564	161.402	-3.79713	-3.89585	-3.05479	-2.19544	-2.00102	-1.52595	Not Detected	Not Detected	Detected	Detected	Detected	Detected	0	NONMMUT065211	GCGGTGTCTCCCTTCAGAAGAAGCTATTAAAGTGTAACTTATGCAAACATCTACCAAACG	8	+	36028106	36029263	NONMMUT065211	1158					NONMMUT065211						NONMMUG040309.2	Gm9939	1
NONMMUT023648	0.00468801	0.00015445	3.18961	up	21.0371	21.2783	24.0347	51.7679	64.8526	63.3252	-4.71938	-4.71771	-4.52839	-3.18602	-2.88357	-2.87575	Not Detected	Not Detected	Not Detected	Not Detected	Detected	Detected	0	NONMMUT023648	AGTTTCTTATCATCTTTGCACAACTATCCATCCCAACTGCCAGAGGACAAAACAGGGCCT	15	+	59449899	59450766	NONMMUT023648	626					NONMMUT023648						NONMMUG014624.2		2
ri|6030402G12|PX00056G03|3534	0.00955126	0.0011254	3.18716	up	642.806	735.502	553.073	2059.19	1818.1	1377.02	0.214002	0.393569	-0.0041097	2.12785	1.92555	1.56687	Detected	Detected	Detected	Detected	Detected	Detected	0	ri|6030402G12|PX00056G03|3534	TTGCACAGTAATCCTGAAAACAGTTTCACCCCAAATAAACCATCCCTTATTAAAGCTTAT	14	-	4428503	4568258	ri|6030402G12|PX00056G03|3534	3534	contigs=72 ver=1 seqid=27423				NONMMUT021423;NONMMUT021424	ri|6030402G12|PX00056G03|3534;ri|6430530L21|PX00046D22|3186
ri|E130308D14|PX00209A08|692	0.00805637	0.000757935	3.18533	up	91.6691	121.255	122.113	301.584	349.31	253.584	-2.59587	-2.20711	-2.18337	-0.643588	-0.454293	-0.874141	Detected	Detected	Detected	Detected	Detected	Detected	0	ri|E130308D14|PX00209A08|692	AGAACCAGTGTCGGGTTGGATAAGCAAGTGGCACGTGTCCCCCAGATTGTGAGGGAGGAA	6	-	4933463	4934153	ri|E130308D14|PX00209A08|692	692	contigs=31 ver=1 seqid=48633				NONMMUT058805	ri|E130308D14|PX00209A08|692
NONMMUT000764	0.041212	0.0138089	3.18521	up	286.566	191.714	111.083	521.352	501.241	459.576	-0.951515	-1.5462	-2.31994	0.146111	0.0667028	-0.016301	Detected	Detected	Detected	Detected	Detected	Detected	0	NONMMUT000764	AGGGCAAAAGAAGAGTCTTGAAGGAGATACTCCCTTCCCCCATGACGTTCACATTTTTCT	1	-	43182174	43185088	NONMMUT000764	2915					NONMMUT000764	ri|C130075G22|PX00171A14|2915					NONMMUG000515.2		1
NR_045963.1	0.0481779	0.0174166	3.18516	up	32.8826	37.8955	15.0593	84.0302	65.3314	67.2648	-4.07499	-3.88506	-5.20286	-2.48717	-2.87295	-2.78868	Not Detected	Not Detected	Not Detected	Detected	Detected	Detected	0	NR_045963.1	GGAGTGCTGTAACTTCTAACATATTAAAGCATGGACAAATATCTTTTGTGTTCCCAACAA	17	-	4849941	4924798	NR_045963.1	1912		ENSMUST00000084298;ENSMUST00000182639	gi|372466573|ref|NR_045963.1|;gi|372466575|ref|NR_045964.1|	NR_045963.1;NR_045964.1	NONMMUT031160;NONMMUT031161;NONMMUT031162	ri|9630006K14|PX00740E22|1856;ri|C230080E09|PX00667M15|1910					100038746	Gm1976
gi|153792577|ref|NR_003644.1|	0.0109511	0.00147571	3.18288	up	44.5421	55.9493	66.562	178.605	136.89	133.222	-3.63714	-3.32297	-3.05881	-1.39938	-1.80578	-1.80277	Not Detected	Detected	Detected	Detected	Detected	Detected	0	gi|153792577|ref|NR_003644.1|	TATTGAATGTTAGTGTTTCCTTTAACCCGAATGAGTTAGGGGTGGGAGAGGGTTTGTCAT	10	-	2049884	2050689	gi|153792577|ref|NR_003644.1|	837	Mus musculus RIKEN cDNA 1700049L16 gene (1700049L16Rik), non-coding RNA		gi|153792577|ref|NR_003644.1|	NR_003644.1							108950	1700049L16Rik
ri|D730002C03|PX00673D13|3345	0.0192818	0.00417624	3.18197	up	125.078	132.021	94.2066	372.853	371.575	220.293	-2.14756	-2.08439	-2.55768	-0.337543	-0.365148	-1.07718	Detected	Detected	Detected	Detected	Detected	Detected	0	ri|D730002C03|PX00673D13|3345	AAGAAAATAGCATGTTCTGGAAGTGCACTCAATAGACCTGTTATGGTTGGGCTGCCTACG	17	+	3118356	3121701	ri|D730002C03|PX00673D13|3345	3345	contigs=60 ver=1 seqid=66420				NONMMUT029700	ri|D730002C03|PX00673D13|3345
ri|C230040H16|PX00174N14|890	0.0044866	0.000122777	3.1799	up	139.615	129.27	147.153	386.797	416.113	323.102	-1.98893	-2.11477	-1.91427	-0.284572	-0.201827	-0.524618	Detected	Detected	Detected	Detected	Detected	Detected	0	ri|C230040H16|PX00174N14|890	TTATTCTTCCTTCGTGTAGATCCCAGAGCATGAAAGAGCACACGTACGTACAAGCAGATG	4	-	1374168	1375057	ri|C230040H16|PX00174N14|890	890	contigs=37 ver=1 seqid=60805				NONMMUT051065	ri|C230040H16|PX00174N14|890
ri|9530036I23|PX00112M10|1969	0.0398318	0.0131195	3.17612	up	63.7973	27.5712	57.7734	137.321	121.629	118.712	-3.11881	-4.34393	-3.2631	-1.77859	-1.97631	-1.96915	Detected	Not Detected	Detected	Detected	Detected	Detected	0	ri|9530036I23|PX00112M10|1969	CTTTGTCACAGATGAGTTTAATTGTTCTGTTAGGAACAGACTTGCTGCTGTGGTGGCCAC	3	+	3502618	3507798	ri|9530036I23|PX00112M10|1969	1969	contigs=85 ver=1 seqid=34389				NONMMUT043069	ri|9530036I23|PX00112M10|1969
ri|9430029A11|PX00108P11|2043	0.0233676	0.00577223	3.15927	up	35.84	26.5762	45.2265	74.4052	124.616	89.2133	-3.95074	-4.39695	-3.61634	-2.66267	-1.94131	-2.38128	Not Detected	Not Detected	Detected	Detected	Detected	Detected	0	ri|9430029A11|PX00108P11|2043	GTCCTGATGTCACATCTTGGTTCAAACAGACATTAACCTGTGTTGAGGTCTATGTATATA	6	+	2481169	2484749	ri|9430029A11|PX00108P11|2043	2043	contigs=4 ver=1 seqid=30008				NONMMUT056243	ri|9430029A11|PX00108P11|2043
NONMMUT022750	0.00613587	0.000374578	3.15645	up	1134.02	1287.44	1551.97	3326	3932.23	3317.88	1.03299	1.20128	1.48445	2.81957	3.03847	2.83559	Detected	Detected	Detected	Detected	Detected	Detected	0	NONMMUT022750	CGAGAAACCATCTTCCATGTCACTTTAGCATCCTGTAACAATGTTCACATCGAGGCTTCT	15	-	10559737	10561176	NONMMUT022750	1440					NONMMUT022750	ri|9430026E01|PX00109C07|1440					NONMMUG014063.2		1
gi|755549939|ref|XR_874881.1|	0.0691863	0.0291589	3.15519	up	19.8592	48.5985	61.2654	105.448	113.676	94.355	-4.8025	-3.52617	-3.17843	-2.15961	-2.07388	-2.30044	Not Detected	Not Detected	Detected	Detected	Detected	Detected	0	gi|755549939|ref|XR_874881.1|	ATCGCACACTTCATGGTTTAAGACTTTGGGCCTGTACCACATTTTGTTTTGGTTCCATAA	14	-	1829373	1838348	gi|755549939|ref|XR_874881.1|	7384	PREDICTED: Mus musculus uncharacterized LOC105245834 (LOC105245834), ncRNA		gi|755549939|ref|XR_874881.1|		NONMMUT021869	ri|9830103F04|PX00117O04|2730					105245834	LOC105245834
NONMMUT072184	0.0102761	0.00129266	3.15144	up	90.9079	76.7753	100.03	281.341	192.027	246.309	-2.6079	-2.86645	-2.47115	-0.743831	-1.31749	-0.916139	Detected	Detected	Detected	Detected	Detected	Detected	0	NONMMUT072184	TAAAGGGACCATCTCGGTGGTTACACAAGGAACATCTCTGAAGAATGCTGAGACCTGTTT	X	-	36258248	36259805	NONMMUT072184	1558					NONMMUT072184						NONMMUG044736.2	Gm6024	1
NONMMUT065454	0.090659	0.0424861	3.14998	up	109.235	53.2298	42.7	177.344	262.496	101.513	-2.34295	-3.39485	-3.69927	-1.40959	-0.866508	-2.19494	Detected	Detected	Detected	Detected	Detected	Detected	0	NONMMUT065454	CCCCAAGCAAACCTGAATCTCATCCCATTTATTTGACATTGTCAAGAAATGTTGTTTATT	8	+	46857708	46861247	NONMMUT065454	660					NONMMUT065454						NONMMUG040475.1		2
NONMMUT034245	0.0118085	0.00172243	3.14787	up	355.238	359.094	376.711	858.417	1333.09	797.672	-0.641597	-0.640796	-0.558122	0.865531	1.4779	0.779189	Detected	Detected	Detected	Detected	Detected	Detected	0	NONMMUT034245	TTCCCAAGACTGTATAATTTACTTGGAAGAAAACAGGTCGTCCCACGTTAACAAATAAAT	19	-	24509876	24630279	NONMMUT034245	464					NONMMUT034245						NONMMUG021045.1		4
NONMMUT048975	0.0194506	0.00423876	3.14526	up	115.897	82.9985	87.5623	329.191	263.35	184.094	-2.25754	-2.754	-2.6632	-0.517224	-0.861822	-1.33617	Detected	Detected	Detected	Detected	Detected	Detected	0	NONMMUT048975	TTCTGGATGAGCGCCGAGAACAGGACTGGATAGAGATATGTTTAGAGTTTGTCCTGTCAT	4	-	118215207	118215854	NONMMUT048975	203					NONMMUT048975						NONMMUG030423.1		2
ri|9930104J20|PX00062D05|2199	0.0329321	0.00980927	3.14485	up	20.8459	24.5891	22.3504	44.0678	98.5934	49.9428	-4.73254	-4.50907	-4.6332	-3.41835	-2.27924	-3.21826	Not Detected	Not Detected	Not Detected	Not Detected	Detected	Detected	0	ri|9930104J20|PX00062D05|2199	CCTTTTCTTCAACATTGTGAACTCTACAGTGTTATGAAGTGATCTAATATGTTGAGAGAG	19	-	4695241	4697439	ri|9930104J20|PX00062D05|2199	2199	contigs=91 ver=1 seqid=27648				NONMMUT034528	ri|9930104J20|PX00062D05|2199
gi|755481065|ref|XR_863950.1|	0.0135387	0.00224564	3.14358	up	61.9297	63.5222	65.3894	182.474	218.474	122.067	-3.16168	-3.13983	-3.08445	-1.36846	-1.13134	-1.92893	Detected	Detected	Detected	Detected	Detected	Detected	0	gi|755481065|ref|XR_863950.1|	ATCCCCGCATCTAAACTCTTTTTATGGGTGAGATAGAGTGAATATTGAATAAATGGTGTT	9	+	226480	237965	gi|755481065|ref|XR_863950.1|	1214	PREDICTED: Mus musculus uncharacterized LOC102641371 (LOC102641371), ncRNA		gi|755481065|ref|XR_863950.1|		NONMMUT068912						102641371	LOC102641371
ri|6230431G19|PX00646F14|1381	0.0694783	0.0293338	3.14204	up	37.7555	43.1992	17.0675	55.3925	94.7506	100.19	-3.87562	-3.69608	-5.02225	-3.08838	-2.3366	-2.21387	Not Detected	Detected	Not Detected	Detected	Detected	Detected	0	ri|6230431G19|PX00646F14|1381	GCCTCAAGAAATTAAGCCAAGATACCCGTAAAAATCTTTTAAAGTCATCAGTATGGTTTG	2	+	4219932	4221316	ri|6230431G19|PX00646F14|1381	1381	contigs=35 ver=1 seqid=69792				NONMMUT039323	ri|6230431G19|PX00646F14|1381
ri|A430075I03|PX00138C09|4440	0.00740512	0.000615336	3.13869	up	440.805	631.199	524.05	1275.57	1589.56	1354.08	-0.330241	0.172935	-0.0818754	1.43692	1.73175	1.54263	Detected	Detected	Detected	Detected	Detected	Detected	0	ri|A430075I03|PX00138C09|4440	TGGCTTTTTTCATCATTTCCCTCTCCTGAGCACTTAGAAATATACCAAGAAGGGAAACAA	12	-	3334569	3353782	ri|A430075I03|PX00138C09|4440	4440	contigs=52 ver=1 seqid=36644					ri|A430075I03|PX00138C09|4440
NONMMUT057693	0.0139724	0.00238636	3.13837	up	223.473	225.076	151.733	628.16	533.659	428.556	-1.31028	-1.31475	-1.87004	0.414984	0.157116	-0.117122	Detected	Detected	Detected	Detected	Detected	Detected	0	NONMMUT057693	TTTGAGATCTGCATTTCAGTTGCCTTGTTGTTCCAGTTATTAAACAGTCACTGACCAGTC	6	-	85249079	85270392	NONMMUT057693	492					NONMMUT057693	ri|C630015B13|PX00697H02|492					NONMMUG035833.1		4
NONMMUT031555	0.00688746	0.000509376	3.13592	up	93.8233	74.8769	92.3392	205.468	223.078	265.787	-2.56236	-2.90257	-2.58656	-1.19724	-1.10126	-0.806338	Detected	Detected	Detected	Detected	Detected	Detected	0	NONMMUT031555	ACACCAAAGCAGACAGAATAATATAATGAATCCCTTAAGTGAAGACACTGGCATGGGATT	18	+	15147470	15148351	NONMMUT031555	792					NONMMUT031555;NONMMUT031557						NONMMUG019391.2		2
ri|A130046B08|PX00123N18|1824	0.00646829	0.000432749	3.13462	up	41.3449	40.4334	34.8239	102.126	123.2	86.7841	-3.7446	-3.79154	-3.99343	-2.2058	-1.9578	-2.4211	Not Detected	Detected	Detected	Detected	Detected	Detected	0	ri|A130046B08|PX00123N18|1824	TAGCCTACCCCTAATAAAGTCCCTTATGGATAGCTGTGATCCCAAATTCTTTTTGTTTGT	4	+	3798437	3800260	ri|A130046B08|PX00123N18|1824	1824	contigs=4 ver=1 seqid=44336					ri|A130046B08|PX00123N18|1824
ri|C130060G22|PX00171A01|3769	0.0307541	0.00885065	3.1307	up	156.97	299.902	288.972	560.274	815.04	556.664	-1.81989	-0.900666	-0.940648	0.249984	0.768068	0.260201	Detected	Detected	Detected	Detected	Detected	Detected	0	ri|C130060G22|PX00171A01|3769	CAGAGGTACCAGAAGGTTGTAATACCGTAATTTGAAAATACCAATTGTCTACTCTTAGAA	12	+	2745013	2748779	ri|C130060G22|PX00171A01|3769	3769	contigs=57 ver=1 seqid=53454				NONMMUT016150;NONMMUT016151	ri|C130060G22|PX00171A01|3769;ri|D830016K09|PX00199E09|2023
ri|2810434H03|ZX00066O14|958	0.0128327	0.00202877	3.12831	up	725.074	781.982	1086.34	1876.97	2680.61	2282.34	0.387748	0.481976	0.969829	1.99419	2.48568	2.29584	Detected	Detected	Detected	Detected	Detected	Detected	0	ri|2810434H03|ZX00066O14|958	TTTGGTTTGGTAAATGCATGCTTACTTCACTGTGTTACGGGTGCCGCTTGACTTACCACA	12	-	120129	121086	ri|2810434H03|ZX00066O14|958	958	contigs=2 ver=1 seqid=12142					ri|2810434H03|ZX00066O14|958
NONMMUT062984	0.00926201	0.00105233	3.12604	up	75.0062	55.7981	62.4231	152.976	210.179	151.156	-2.8853	-3.32687	-3.15143	-1.62284	-1.18718	-1.62057	Detected	Detected	Detected	Detected	Detected	Detected	0	NONMMUT062984	ACCCATAATTGCCTTTCCTCTCTCCAGCAAGTTCTGAAAGCATTAGAAAGAACCCAGGAG	7	-	108466236	108474721	NONMMUT062984	470					NONMMUT062984						NONMMUG038871.2	Gm20476	4
NONMMUT008861	0.0379316	0.0121786	3.12331	up	28.2624	19.0579	34.5538	48.2188	92.7774	77.1895	-4.29343	-4.8767	-4.00466	-3.28848	-2.36696	-2.59013	Not Detected	Not Detected	Not Detected	Detected	Detected	Detected	0	NONMMUT008861	TTAGAACTAAGGATTGATGCTCTTTATGAGCCAGGAGGACTCAAATTATTGGCCAGGAGG	11	+	22383611	22391366	NONMMUT008861	1341		ENSMUST00000147771			NONMMUT008861						NONMMUG005497.2	Gm12051	3
NONMMUT013097	0.0149807	0.00271052	3.1164	up	94.232	88.6834	147.604	276.097	320.175	257.182	-2.55609	-2.65842	-1.90985	-0.77097	-0.579942	-0.853814	Detected	Detected	Detected	Detected	Detected	Detected	0	NONMMUT013097	GTGAACCTCGCTGGTCTGTCTTTGTCACCAACAGCTACTCTCATGCCCTGGATGGTCTGT	11	+	120357413	120359277	NONMMUT013097	654					NONMMUT013097						NONMMUG008304.1		5
NONMMUT068339	0.0212239	0.00490055	3.11461	up	31.8855	41.0976	46.3281	144.181	83.3081	92.9958	-4.11941	-3.76803	-3.58162	-1.70826	-2.52227	-2.32137	Not Detected	Not Detected	Detected	Detected	Detected	Detected	0	NONMMUT068339	AATCCTATCTATGCACTGTCTCTTTGTCCAAATTCCCTTTTGTCCACTCCTGGAAGCAGA	9	+	22064546	22067733	NONMMUT068339	981					NONMMUT068339;NONMMUT068338						NONMMUG042273.2		5
NONMMUT039246	0.0284154	0.00783907	3.11015	up	719.773	1067.98	974.294	2137.3	3571.67	1797.43	0.37716	0.931655	0.812779	2.18157	2.89972	1.95126	Detected	Detected	Detected	Detected	Detected	Detected	0	NONMMUT039246	TAAGCATACAAAGTGTTAGGTCGCAACCTGGAACAAATGGCTAACCGAGGTGCCTATTAA	2	+	117011994	117013167	NONMMUT039246	219					NONMMUT039246						NONMMUG024249.2		2
NONMMUT010782	0.010806	0.00144012	3.10853	up	43.3607	42.2164	54.6201	113.64	156.493	102.84	-3.67592	-3.72928	-3.34408	-2.05168	-1.6127	-2.1762	Not Detected	Not Detected	Detected	Detected	Detected	Detected	0	NONMMUT010782	AAGTAGATGGCCGAGAACGAATTTCTCATTCAAATCCACCATCTCGAAGTCGTGGTCACT	11	+	76435689	76440159	NONMMUT010782	893					NONMMUT010782						NONMMUG006794.2		2
NONMMUT068902	0.0409285	0.0136694	3.10729	up	41.0794	51.5552	28.1702	150.142	99.698	72.8176	-3.75389	-3.44097	-4.29934	-1.64982	-2.26317	-2.67425	Not Detected	Detected	Not Detected	Detected	Detected	Detected	0	NONMMUT068902	GTTGTCTACATCAGTCCTCTGAGTACTGAAAAAAGTAATGTAATATTTTCAGAAGTCAGG	9	+	44850779	44854352	NONMMUT068902	3575					NONMMUT068902	ri|8430403M24|PX00024L11|3575					NONMMUG042644.2		1
NONMMUT053176	0.0680935	0.0284885	3.10438	up	36.2076	52.9066	83.4986	135.562	99.0559	217.015	-3.93602	-3.40364	-2.73176	-1.79719	-2.27249	-1.09881	Not Detected	Detected	Detected	Detected	Detected	Detected	0	NONMMUT053176	GTGCTTCCTTTGTGTTTTCCCTTGACAGATAGAGCAATTTTCTTAAGACCAAGAACATTT	5	+	96845451	96848614	NONMMUT053176	3165					NONMMUT053176	ri|C130052K22|PX00169N02|3165					NONMMUG033032.2		1
gi|755480856|ref|XR_863839.1|	0.0111041	0.0015156	3.10208	up	32.984	46.7308	45.1607	128.765	93.0974	105.556	-4.07054	-3.58271	-3.61844	-1.87141	-2.36199	-2.1386	Not Detected	Detected	Detected	Detected	Detected	Detected	0	gi|755480856|ref|XR_863839.1|	TATCTATGCACTGTCTCTTTGTCCAAATTCCCTTTTGTCCACTCCTGGAAGCAGATGGCA	9	+	2280342	2283285	gi|755480856|ref|XR_863839.1|	793	PREDICTED: Mus musculus uncharacterized LOC105243360 (LOC105243360), ncRNA		gi|755480856|ref|XR_863839.1|;gi|755529369|ref|XR_870581.1|								105243360	LOC105243360
gi|755473638|ref|XR_886561.1|	0.0185314	0.00390924	3.10156	up	134.356	78.3873	122.414	259.769	343.019	262.883	-2.04432	-2.83647	-2.17982	-0.85892	-0.480515	-0.822186	Detected	Detected	Detected	Detected	Detected	Detected	0	gi|755473638|ref|XR_886561.1|	CTCCTAAACAAAGAGTACATAGCTCATTGATTGCTTTAGGACAATCAAAACAAACCTCAG	3	+	2581266	2693810	gi|755473638|ref|XR_886561.1|	603	PREDICTED: Mus musculus uncharacterized LOC102634900 (LOC102634900), transcript variant X1, ncRNA		gi|755473638|ref|XR_886561.1|;gi|755502547|ref|XR_878665.1|								102634900	LOC102634900
ri|4930550D20|PX00640F15|1760	0.0359926	0.0112414	3.08977	up	20.3782	20.8256	12.4009	31.6901	50.1732	59.4559	-4.76528	-4.74873	-5.48306	-3.89404	-3.25381	-2.96671	Not Detected	Not Detected	Not Detected	Not Detected	Detected	Detected	0	ri|4930550D20|PX00640F15|1760	GGCCTCTCATGAACAGCTTTCTCTTTGTCAAGCATTTATTCATATACCTCTCTCTAAGTT	8	-	4015443	4017199	ri|4930550D20|PX00640F15|1760	1760	contigs=185 ver=1 seqid=94739		gi|755479873|ref|XR_863244.1|		NONMMUT065173	ri|4930550D20|PX00640F15|1760
NONMMUT011255	0.00463971	0.000146625	3.08296	up	137.62	134.126	117.255	300.285	349.672	367.815	-2.00969	-2.06157	-2.24193	-0.649817	-0.452799	-0.337626	Detected	Detected	Detected	Detected	Detected	Detected	0	NONMMUT011255	GTTTAGCCTTACTTTGTTCTGCATTAGCATGGCAGCAATCTCTTAGTGGTTTATGTAAGC	11	-	86009201	86014668	NONMMUT011255	600					NONMMUT011255						NONMMUG007100.1		4
NONMMUT053068	0.0184287	0.00387061	3.08039	up	1862.87	1552.42	2059.85	6033.18	3493.45	5030.83	1.74907	1.47129	1.89289	3.6787	2.86778	3.43612	Detected	Detected	Detected	Detected	Detected	Detected	0	NONMMUT053068	GATTATTGGCTCATGTCTCTGGAATGGATATGTATACTGATGAGAATAAACATATTCCTG	5	+	91232287	91235418	NONMMUT053068	3132					NONMMUT053068	ri|D730004J07|PX00673F09|3132					NONMMUG032956.2		1
NONMMUT032694	0.00877419	0.000933213	3.08013	up	333.174	375.814	320.902	727.281	1120.83	877.158	-0.734107	-0.57514	-0.789447	0.626365	1.22769	0.91623	Detected	Detected	Detected	Detected	Detected	Detected	0	NONMMUT032694	CAATTGATAGTCTCTTATTGCCCACTCATTGAAAAGGAAGGAAATTTTATAGTAGGACAG	18	+	65618114	65619653	NONMMUT032694	1536					NONMMUT032694	ri|F830022K03|PL00016P12|1536					NONMMUG020136.2		2
ri|3110099E13|ZX00149J04|1032	0.0623472	0.0251945	3.07985	up	21.2516	26.6297	60.2943	77.4195	95.5197	82.087	-4.70474	-4.39405	-3.20148	-2.60538	-2.32493	-2.50138	Not Detected	Not Detected	Detected	Detected	Detected	Detected	0	ri|3110099E13|ZX00149J04|1032	AAGGGTTAACTCGACAGCGAAGAATTCCGAGTTGCTGGGAGCTCTCTATAAATACAGTGT	9	+	3609798	3610828	ri|3110099E13|ZX00149J04|1032	1032	contigs=2 ver=1 seqid=72862					ri|3110099E13|ZX00149J04|1032
ri|2310034M19|ZX00052B01|1358	0.0127458	0.00200536	3.06958	up	44.0642	39.3419	56.5932	123.974	145.022	96.1109	-3.6527	-3.83102	-3.29288	-1.92611	-1.72253	-2.27383	Detected	Not Detected	Detected	Detected	Detected	Detected	0	ri|2310034M19|ZX00052B01|1358	GAGACTATCTGCAGCATCAATTTCCCTTTTCCATTTCCAGTCTTTCTGTCTCTTGTCCAT	7	-	450652	452008	ri|2310034M19|ZX00052B01|1358	1358	contigs=4 ver=2 seqid=59411					ri|2310034M19|ZX00052B01|1358
gi|755484579|ref|XR_870202.1|	0.0142712	0.00248503	3.06596	up	82.3314	64.4005	72.6255	153.854	255.862	171.681	-2.75087	-3.12002	-2.93303	-1.61459	-0.903436	-1.43687	Detected	Detected	Detected	Detected	Detected	Detected	0	gi|755484579|ref|XR_870202.1|	TTTTGTAAGACTTCGTTCACACAGACTGCTTGTAGTGTAATATGTGCTTACCAAGCACCT	12	-	792406	797213	gi|755484579|ref|XR_870202.1|	3096	PREDICTED: Mus musculus uncharacterized LOC105244951 (LOC105244951), ncRNA		gi|755484579|ref|XR_870202.1|;gi|755543550|ref|XR_872856.1|								105244951	LOC105244951
NONMMUT024299	0.0233618	0.00576807	3.06443	up	218.629	145.512	213.842	403.871	682.917	432.248	-1.3419	-1.94402	-1.37503	-0.222252	0.512908	-0.104748	Detected	Detected	Detected	Detected	Detected	Detected	0	NONMMUT024299	AAAGTGATGGTCACACAAGAGTGTAAGCTGATCAAAACTTAATTGCAGTTGTACATTAAG	15	-	81003789	81005908	NONMMUT024299	2120					NONMMUT024299	ri|A130033O13|PX00691I22|2120					NONMMUG015017.2		1
NONMMUT033853	0.00789432	0.000717356	3.0596	up	497.101	351.324	352.503	1059.53	997.538	1015.92	-0.156842	-0.672359	-0.653944	1.16921	1.05957	1.12811	Detected	Detected	Detected	Detected	Detected	Detected	0	NONMMUT033853	AAGGACTTTCTTCCTGGATGTCCTCTACATTCTCACATTTTAAAGAGTGGGTGGGAGTGG	19	-	9904199	9911384	NONMMUT033853	385					NONMMUT033853						NONMMUG020788.2		2
gi|363807207|ref|NR_045643.1|	0.00679548	0.000492693	3.05603	up	560.447	448.071	475.792	1139.12	1521.75	1197.99	0.0161974	-0.321432	-0.221248	1.2737	1.66886	1.36594	Detected	Detected	Detected	Detected	Detected	Detected	0	gi|363807207|ref|NR_045643.1|	GATTCTGGTGAAGTGAAAGCTTTGCTTATTTTATATCCACTATAACTATTTCTGTCCGTG	4	-	4780690	4786366	gi|363807207|ref|NR_045643.1|	5694	Mus musculus RIKEN cDNA 5930403L14 gene (5930403L14Rik), long non-coding RNA		gi|363807207|ref|NR_045643.1|	NR_045643.1	NONMMUT050893;NONMMUT050894;NONMMUT050895;NONMMUT050896	ri|4631413D02|PX00011F18|4810;ri|5930403L14|PX00055I10|3150;ri|A730013B03|PX00149A18|2524;ri|D130055A09|PX00184M08|3479;ri|D130062D17|PX00185G09|5675					320939	5930403L14Rik
NONMMUT021429	0.0111293	0.001524	3.05598	up	504.05	595.885	529.473	1717.6	1510.97	1064.99	-0.136815	0.0898753	-0.0670231	1.86618	1.6586	1.19616	Detected	Detected	Detected	Detected	Detected	Detected	0	NONMMUT021429	TATGTATTCCTCTAACCCAAGTACTGGATAAGTAAACAGGTGGGTCCTGGGTACTTGCTG	14	-	70022357	70024670	NONMMUT021429	2314					NONMMUT021429	ri|A130090I05|PX00125M06|2314					NONMMUG013304.2		1
NONMMUT044779	0.0477354	0.0171766	3.0541	up	362.887	209.335	205.117	952.974	628.357	451.41	-0.610862	-1.41935	-1.43513	1.01629	0.392781	-0.0421673	Detected	Detected	Detected	Detected	Detected	Detected	0	NONMMUT044779	TGTAAGCAGCCTTTCTGTTCTAGGGTCTCCCTGATACTTAGCTCTGACCTCTAATCTAAG	3	-	108294850	108339377	NONMMUT044779	352					NONMMUT044779						NONMMUG027650.1		2
NONMMUT031126	0.00314173	2.55836e-05	3.05394	up	131.185	133.372	144.974	348.343	385.86	327.324	-2.07878	-2.06971	-1.93578	-0.435639	-0.310724	-0.505886	Detected	Detected	Detected	Detected	Detected	Detected	0	NONMMUT031126	ATCAGATCTGTAGAATTGAAGAAGAGCTAGCAGCAAAGCCAGGTTTGCTTGCAGGTCCTT	17	-	91192106	91193346	NONMMUT031126	1241					NONMMUT031126						NONMMUG019174.2	Gm20491	1
NONMMUT041093	0.0107067	0.00141132	3.05274	up	35.8501	26.3436	28.6468	85.2384	88.691	61.9996	-3.95033	-4.40964	-4.27513	-2.46657	-2.43194	-2.90627	Not Detected	Not Detected	Not Detected	Detected	Detected	Detected	0	NONMMUT041093	TTTATCGTGGTCTATAGACGGCACTGCCTGAAGAGTCCCTCTCATACTAAAAGAACATGG	2	-	164596467	164597129	NONMMUT041093	664					NONMMUT041093	ri|4930440E06|PX00639N17|664					NONMMUG025459.2		1
ri|D630011B13|PX00196I02|2914	0.0203548	0.00457534	3.05264	up	22.2191	24.6321	30.9434	55.3451	94.3184	56.2007	-4.64051	-4.50654	-4.16387	-3.08962	-2.34319	-3.04795	Not Detected	Not Detected	Detected	Detected	Detected	Detected	0	ri|D630011B13|PX00196I02|2914	GAGGTTAAGCAATAACTTAGACTTCTGGCACAGTTTTAAGATTGTATTCACTATAGCTGG	6	+	4286144	4289057	ri|D630011B13|PX00196I02|2914	2914	contigs=37 ver=1 seqid=58842				NONMMUT057184	ri|D630011B13|PX00196I02|2914
ri|A630081N01|PX00743J17|2761	0.00421573	9.46214e-05	3.0512	up	1516.21	1519.53	1578.41	3483.14	4472.68	4037.9	1.45202	1.4404	1.50882	2.88617	3.22426	3.11893	Detected	Detected	Detected	Detected	Detected	Detected	0	ri|A630081N01|PX00743J17|2761	GCTAATCCTGTCCGTCACTGCCTGTCAGGTTGTTCCTATATACCTTCTGTAAATAACTTT	13	-	3973921	3976680	ri|A630081N01|PX00743J17|2761	2761	contigs=26 ver=1 seqid=108200	ENSMUST00000180992			NONMMUT016804;NONMMUT016806;NONMMUT016807	ri|A630081N01|PX00743J17|2761;ri|6030422I23|PX00056O21|2655;ri|E330021J16|PX00212O05|923
NONMMUT037432	0.00731159	0.000596679	3.04849	up	1928.96	2027.19	2261.36	6346.39	5478.38	4387.92	1.79937	1.85625	2.02754	3.75172	3.51688	3.23886	Detected	Detected	Detected	Detected	Detected	Detected	0	NONMMUT037432	GTATCCTGGGACAAAATGGAATCTCAGATATTGTGAAGGTGACACTGACTCCTGAGAAAG	2	-	59237043	59237838	NONMMUT037432	796					NONMMUT037432						NONMMUG023083.2	Gm13549	1
NONMMUT008063	0.021431	0.00498003	3.04708	up	105.064	82.6422	66.8852	194.908	293.592	174.846	-2.39912	-2.76021	-3.05182	-1.27336	-0.704992	-1.41052	Detected	Detected	Detected	Detected	Detected	Detected	0	NONMMUT008063	ATCATCCTGGCTAGTATTAAAGCTTGCTTCAAATTTTGTTCAAAAATTGTGGCAGTCATC	10	-	126600806	126602169	NONMMUT008063	1181					NONMMUT008063						NONMMUG004986.2		2
gi|755482344|ref|XR_885560.1|	0.00901888	0.000992407	3.04673	up	155.001	126.11	185.078	401.519	444.216	349.329	-1.8381	-2.15048	-1.58345	-0.23068	-0.10754	-0.412021	Detected	Detected	Detected	Detected	Detected	Detected	0	gi|755482344|ref|XR_885560.1|	TTCTACTGAAGCGCTCTATCGCCTGGAAGAAGTTTTCTGCCTAGAACAAGTTAGGATGGA	10	+	1675917	1679097	gi|755482344|ref|XR_885560.1|	309	PREDICTED: Mus musculus predicted gene, 32024 (Gm32024), transcript variant X1, ncRNA		gi|755482344|ref|XR_885560.1|								102634443	Gm32024
NONMMUT047231	0.00824864	0.000806937	3.04615	up	146.995	194.709	177.93	435.28	388.441	518.431	-1.91462	-1.52384	-1.64027	-0.114205	-0.301108	0.157546	Detected	Detected	Detected	Detected	Detected	Detected	0	NONMMUT047231	TATTCTTTGGCAAGAGAAAACGTTATTGCAGAGTCGTTTTTCTTATCCTCCCGGCCAGCC	4	-	49491258	49493884	NONMMUT047231	2627					NONMMUT047231;NONMMUT047232	ri|9030417H13|PX00025M22|1993;ri|A130034L04|PX00123I15|2627					NONMMUG029220.2		1
gi|755527640|ref|XR_387887.2|	0.0333061	0.00999224	3.04513	up	194.892	240.21	285.146	455.268	945.44	533.291	-1.5077	-1.22086	-0.959881	-0.0494309	0.982184	0.198317	Detected	Detected	Detected	Detected	Detected	Detected	0	gi|755527640|ref|XR_387887.2|	TTCATCCCTCTTCTTGCTTATATACCCTGTCTGGAGGAAATAAAAGCTAATCTAAGCACA	8	-	3604574	3606218	gi|755527640|ref|XR_387887.2|	474	PREDICTED: Mus musculus predicted gene, 35162 (Gm35162), ncRNA		gi|755527640|ref|XR_387887.2|;gi|755480298|ref|XR_405093.2|		NONMMUT066574;NONMMUT066575						102638649	Gm35162
NONMMUT026476	0.0769515	0.0338487	3.04114	up	1054.99	536.15	314.881	1403.86	1471.87	1476.36	0.928772	-0.0625237	-0.816772	1.57518	1.62077	1.66737	Detected	Detected	Detected	Detected	Detected	Detected	0	NONMMUT026476	TCCCAGTGAGAGATACAGTCTCAGACAACAAGGTTTATTAACACTTTGCATAAAGACATG	16	-	36754544	36755493	NONMMUT026476	694					NONMMUT026476						NONMMUG016389.1		2
ri|D130055M19|PX00184D16|3248	0.00436146	0.000111256	3.03604	up	2446.66	2318.59	2578.33	7156.21	5887.37	5916.27	2.14236	2.05002	2.21678	3.92498	3.62075	3.67001	Detected	Detected	Detected	Detected	Detected	Detected	0	ri|D130055M19|PX00184D16|3248	AATAAACCTCTCAGGTGGTGGTGGTTTTTAAAATAACCAAAGCTAAATGTAGGATGCTTT	1	-	4576199	4579445	ri|D130055M19|PX00184D16|3248	3248	contigs=112 ver=1 seqid=49478					ri|D130055M19|PX00184D16|3248
ri|K430332D03|PL00175C23|983	0.0121409	0.00182531	3.03272	up	1343.47	1040.22	890.015	2758.58	3285.2	2331.29	1.27752	0.893655	0.68225	2.5497	2.77911	2.32645	Detected	Detected	Detected	Detected	Detected	Detected	0	ri|K430332D03|PL00175C23|983	GCATGGTGAAAATGAAGGCTCCTTAAAAGGCAAAACTAAAACCAGAGCCGGGAAGAGTAT	10	-	654752	655733	ri|K430332D03|PL00175C23|983	983	contigs=56 ver=1 seqid=105975					ri|K430332D03|PL00175C23|983
ri|C130075J11|PX00171I14|6426	0.0412745	0.013839	3.02868	up	349.636	232.816	235.526	547.695	1098.81	538.966	-0.664527	-1.26597	-1.23569	0.217224	1.19907	0.213588	Detected	Detected	Detected	Detected	Detected	Detected	0	ri|C130075J11|PX00171I14|6426	TCAGTCTTCTGTAAACACATGTTTAGTGGTCAGTTGGTACTGAAAATGTCCTACCCAGCC	8	+	703783	787418	ri|C130075J11|PX00171I14|6426	6426	contigs=68 ver=1 seqid=87742				NONMMUT065449	ri|C130075J11|PX00171I14|6426
NONMMUT008530	0.0067676	0.000486747	3.02542	up	403.582	343.103	394.168	1110.54	1031.25	803.691	-0.457519	-0.706519	-0.492767	1.23704	1.10752	0.790036	Detected	Detected	Detected	Detected	Detected	Detected	0	NONMMUT008530	TAATGAAGAACCTTAGGAGCACGCATTTCCACCATGACTAAGGGTCTCTATGGGATCAGT	11	+	6585827	6586812	NONMMUT008530	986					NONMMUT008530						NONMMUG005269.2	Gm11980	1
ri|E030036B02|PX00206J09|1546	0.00907724	0.00100529	3.02532	up	175.693	180.166	172.093	462.35	564.246	352.093	-1.65733	-1.63584	-1.68839	-0.0271625	0.237521	-0.400648	Detected	Detected	Detected	Detected	Detected	Detected	0	ri|E030036B02|PX00206J09|1546	ATTCTTTGTATCCTGTGAGCTGCTCCCCTCCTTTACATAGTGTGTGTTCTAAGTTAATAT	2	-	1159760	1161305	ri|E030036B02|PX00206J09|1546	1546	contigs=53 ver=1 seqid=62958					ri|E030036B02|PX00206J09|1546
ri|D630035D15|PX00197O08|2182	0.00604219	0.0003574	3.02465	up	357.381	317.676	386.671	906.609	1049.34	777.577	-0.632916	-0.817605	-0.520474	0.944333	1.1326	0.74238	Detected	Detected	Detected	Detected	Detected	Detected	0	ri|D630035D15|PX00197O08|2182	CCCACGTTGAAAAGGAGTGTTTGGAATGTCACAAAAGAATTAAAATAATCGGGACTTATT	19	-	4356066	4358242	ri|D630035D15|PX00197O08|2182	2182	contigs=29 ver=1 seqid=62683				NONMMUT034239	ri|D630035D15|PX00197O08|2182
NONMMUT016975	0.0062436	0.000395008	3.02007	up	924.466	965.232	853.566	2822.77	2195.97	2061.13	0.738239	0.785716	0.621924	2.58289	2.19798	2.14876	Detected	Detected	Detected	Detected	Detected	Detected	0	NONMMUT016975	TCCACCACCATGCCTGTAATGTAAATGTGTAATGTCAATCATCTCTAAAGGACTTGTAAT	13	+	34744792	34758643	NONMMUT016975	1096			gi|560879491|ref|NR_105041.1|	NR_105041.1	NONMMUT016975	ri|4922503I17|PX00639K15|1096					NONMMUG010670.2	Gm15908	4
ri|D430019B21|PX00193N20|4365	0.00545081	0.000262799	3.01863	up	298.785	358.494	404.235	855.269	945.768	896.626	-0.891272	-0.64321	-0.456384	0.86023	0.982683	0.947901	Detected	Detected	Detected	Detected	Detected	Detected	0	ri|D430019B21|PX00193N20|4365	GAGTTAAATCTCTAATGCACATTTTATACTCCAGAGAAAAAAGATTCTACAGACTGGGAG	12	+	1624319	1628681	ri|D430019B21|PX00193N20|4365	4365	contigs=38 ver=1 seqid=71721				NONMMUT014311	ri|D430019B21|PX00193N20|4365
NONMMUT048868	0.0176902	0.00361263	3.01723	up	144.138	119.505	124.575	284.258	470.448	268.405	-1.94293	-2.22809	-2.15456	-0.728948	-0.024768	-0.792197	Detected	Detected	Detected	Detected	Detected	Detected	0	NONMMUT048868	TTTCTTATATGTAGAATTCCAGCTGATCTCTTGAGAGGCCAGACCTACTGCATCTTGGGC	4	+	116369682	116370112	NONMMUT048868	431					NONMMUT048868	ri|9530001N24|PX00110N05|431					NONMMUG030347.2		1
NONMMUT015505	0.00874084	0.000924088	3.01685	up	221.486	213.808	258.285	556.672	739.982	496.483	-1.32316	-1.38884	-1.10262	0.240681	0.628688	0.0951382	Detected	Detected	Detected	Detected	Detected	Detected	0	NONMMUT015505	AGTATATTGTGCTGGACAAGGAAAGAGGAAGGTGTGGTATTGTAAAGTACATTAGTGGAG	12	-	106074764	106076158	NONMMUT015505	1395					NONMMUT015505	ri|D230046F15|PX00189F20|1395					NONMMUG009842.2		1
NONMMUT046763	0.00416653	8.97522e-05	3.0161	up	222.072	213.031	221.055	510.768	647.161	528.605	-1.31935	-1.3941	-1.32718	0.116519	0.435321	0.185585	Detected	Detected	Detected	Detected	Detected	Detected	0	NONMMUT046763	TCATTAGTTCTCTAGATTGGAGCAAGGCATGTTGCTACATTGGTAATCCTAGGACCTCGA	4	+	40116585	40119385	NONMMUT046763	2799					NONMMUT046763	ri|6330441A18|PX00315C13|2799					NONMMUG028915.2		1
NONMMUT042360	0.00801105	0.000746861	3.01419	up	66.6415	65.0025	68.7498	206.869	140.169	171.28	-3.05589	-3.10659	-3.01215	-1.18743	-1.77164	-1.44025	Detected	Detected	Detected	Detected	Detected	Detected	0	NONMMUT042360	AGATGATATCTGAAAACCTCTGTAAGTTGCCTCATGCTGCCTAATAAAGAATGAATAAAG	3	-	28637702	28679622	NONMMUT042360	478					NONMMUT042360;NONMMUT042361	ri|1700112D23|ZX00078E09|478					NONMMUG026243.2		3
ri|A330029C07|PX00724I12|3163	0.014068	0.00242355	3.00841	up	24.035	21.077	23.9462	78.4122	56.1684	45.6689	-4.52717	-4.73142	-4.53371	-2.587	-3.09097	-3.34732	Not Detected	Not Detected	Not Detected	Detected	Detected	Detected	0	ri|A330029C07|PX00724I12|3163	TGTCCTGTCACTCTCTGAGTCAAAGATAGACTCAGAACTTCATTTTCAGCATTTGAAAAA	2	+	3530712	3534061	ri|A330029C07|PX00724I12|3163	3163	contigs=48 ver=1 seqid=97172				NONMMUT040869	ri|A330029C07|PX00724I12|3163;ri|5730544H10|PX00713D19|3154
ri|A130046K24|PX00123L18|2717	0.00844354	0.000850442	3.00787	up	272.843	248.046	230.698	521.135	780.691	635.961	-1.02231	-1.17455	-1.26557	0.145508	0.705948	0.452333	Detected	Detected	Detected	Detected	Detected	Detected	0	ri|A130046K24|PX00123L18|2717	AAATGTCATGGGCTTTTGAAGTAAGTCCAGAAAAATCACCCTAGACTTGATTCCCACAGT	X	-	819116	821831	ri|A130046K24|PX00123L18|2717	2717	contigs=55 ver=1 seqid=52235				NONMMUT073068	ri|A130046K24|PX00123L18|2717
NONMMUT062941	0.0305084	0.00874134	3.00491	up	37.7043	23.5956	37.9074	93.4299	101.939	58.5068	-3.87758	-4.56857	-3.87103	-2.33419	-2.2311	-2.98993	Not Detected	Not Detected	Detected	Detected	Detected	Detected	0	NONMMUT062941	TGTCCGCTAAGCAGGCAAACTTCCTCAAAATGCAGAATTTTGAGGAATAATTTTAGAAAC	7	-	107679360	107682754	NONMMUT062941	1336					NONMMUT062941						NONMMUG038839.2		2
ri|4930402F02|PX00029H19|1011	0.0067205	0.000479734	3.00449	up	45.4162	45.4806	35.7097	116.796	113.728	91.7129	-3.6091	-3.62184	-3.95719	-2.01215	-2.07321	-2.34141	Detected	Detected	Detected	Detected	Detected	Detected	0	ri|4930402F02|PX00029H19|1011	AAGAAAACAACATGGATGACGATGACTGCTGCTTGGGCAACAGTTAACTCTATGGGCTCA	4	-	2289407	2297591	ri|4930402F02|PX00029H19|1011	1011	contigs=2 ver=1 seqid=14051					ri|4930402F02|PX00029H19|1011
ri|F830010E04|PL00005I07|1796	0.0121328	0.00182341	3.00407	up	270.955	412.14	299.072	787.891	979.059	714.771	-1.03233	-0.442024	-0.891085	0.741849	1.03259	0.620876	Detected	Detected	Detected	Detected	Detected	Detected	0	ri|F830010E04|PL00005I07|1796	TGTCTCTGGGATCTCCACTCAGAATCATTTGCTGTTCTGTTATGTGTCTGAGCTTTATAT	18	+	1383762	1403254	ri|F830010E04|PL00005I07|1796	1796	contigs=24 ver=1 seqid=66736				NONMMUT031994	ri|F830010E04|PL00005I07|1796
gi|755476410|ref|XR_888445.1|	0.0114114	0.00159784	3.00277	up	86.5531	87.685	65.979	244.142	206.881	163.46	-2.67872	-2.67476	-3.0715	-0.948425	-1.21	-1.50767	Detected	Detected	Detected	Detected	Detected	Detected	0	gi|755476410|ref|XR_888445.1|	CGCATCTGGTTTCTGTATGTTTTTAGTGTCCGTTTAAAGTTCGATTTATTTGTCGGCTTA	5	-	1073324	1075376	gi|755476410|ref|XR_888445.1|	1337	PREDICTED: Mus musculus uncharacterized LOC105244757 (LOC105244757), ncRNA		gi|755476410|ref|XR_888445.1|;gi|755512070|ref|XR_868458.1|								105244757	LOC105244757
NONMMUT027727	0.0363074	0.011389	3.00058	up	867.345	650.587	927.024	2553.34	1336.63	2521.6	0.646226	0.216583	0.741027	2.43817	1.48173	2.43966	Detected	Detected	Detected	Detected	Detected	Detected	0	NONMMUT027727	GAATCTCTGTACCCGTAGTGAACTTGCTAGGAAAGTGCCCGCTCTTCATACTTAGCAATA	16	+	92094813	92096735	NONMMUT027727	960					NONMMUT027727						NONMMUG017180.2	Gm16310	2
gi|755489744|ref|XR_398082.2|	0.00734076	0.000603548	2.99997	up	372.84	364.125	421.28	1194.67	869.875	904.861	-0.571826	-0.620727	-0.3968	1.34239	0.862005	0.96109	Detected	Detected	Detected	Detected	Detected	Detected	0	gi|755489744|ref|XR_398082.2|	TAAAACAGACACCATACCCATCACCACAGGCCAGATGTGGTGGTGGTGGTTTATATCTTT	18	-	4692299	4695554	gi|755489744|ref|XR_398082.2|	2032	PREDICTED: Mus musculus predicted gene, 33090 (Gm33090), ncRNA		gi|755489744|ref|XR_398082.2|;gi|755562010|ref|XR_386342.2|								102635854	Gm33090
NONMMUT017619	0.00480585	0.000169861	2.99824	up	70.3625	70.8184	86.0763	194.032	208.543	173.978	-2.9775	-2.98296	-2.68789	-1.27985	-1.19846	-1.4177	Detected	Detected	Detected	Detected	Detected	Detected	0	NONMMUT017619	AGTGCGGCATTACGGAGTAAGGGGAACAACGGAGGCCCCTCCTGAGACAGGGTTGTGAGC	13	-	54785391	54788614	NONMMUT017619	373					NONMMUT017619						NONMMUG011036.1		3
NONMMUT031483	0.0106678	0.00140105	2.99743	up	91.072	87.0633	80.636	190.62	290.866	189.116	-2.6053	-2.68502	-2.78208	-1.30545	-0.718447	-1.29733	Detected	Detected	Detected	Detected	Detected	Detected	0	NONMMUT031483	CAGAAGAACCAAGGTCAATGAAACAAACTCAAGTTCCATTTAAATTTGCCCCTGTTCCCC	18	-	11047874	11048544	NONMMUT031483	528					NONMMUT031483						NONMMUG019343.2		2
ri|E230017M13|PX00210C22|823	0.00548717	0.000267921	2.99429	up	320.216	242.993	309.298	718.89	757.002	722.984	-0.791336	-1.20425	-0.842584	0.609623	0.661495	0.637359	Detected	Detected	Detected	Detected	Detected	Detected	0	ri|E230017M13|PX00210C22|823	AGGTTCCAGCATTGTGACATCCCGCAGGTTTCATTAGTACAGGATTCAAAGGAACCTGTT	X	+	3948075	3948892	ri|E230017M13|PX00210C22|823	823	contigs=2 ver=1 seqid=62424				NONMMUT073040	ri|E230017M13|PX00210C22|823
NONMMUT040364	0.00885567	0.000950551	2.99255	up	564.706	410.719	583.898	1198.78	1446.1	1274.92	0.02712	-0.447008	0.0741366	1.34735	1.59529	1.45573	Detected	Detected	Detected	Detected	Detected	Detected	0	NONMMUT040364	CTTCAGATCTACTCTTACTGATAGCGTTGGCTTGCTTTGTCATTTGCACCATAAAGACCC	2	-	147855091	147864076	NONMMUT040364	588					NONMMUT040364						NONMMUG025005.2		2
ri|F530212E22|PS00005O15|3146	0.00736721	0.000608133	2.99238	up	181.328	181.129	162.385	466.508	523.774	356.154	-1.61178	-1.62815	-1.77216	-0.014247	0.13014	-0.384104	Detected	Detected	Detected	Detected	Detected	Detected	0	ri|F530212E22|PS00005O15|3146	CACGTAAGAATTAAGGACTGATGGGTAGCATTTAGGTTCATATCTAATTGACAGTCTTAA	17	-	916669	919813	ri|F530212E22|PS00005O15|3146	3146	contigs=74 ver=1 seqid=85908				NONMMUT030412	ri|F530212E22|PS00005O15|3146
NONMMUT073070	0.0211287	0.00486402	2.98841	up	96.5587	72.7954	85.464	160.91	298.307	203.399	-2.5209	-2.94324	-2.69819	-1.5499	-0.682006	-1.1923	Detected	Detected	Detected	Detected	Detected	Detected	0	NONMMUT073070	GGTCATTGCTATCCCTTGTCTCTTATAGCCTGTATTATGTCATTTTGTGTGTTTGATATA	X	-	83003859	83007321	NONMMUT073070	2811					NONMMUT073070						NONMMUG045296.1		2
NONMMUT014313	0.0132079	0.00213654	2.98768	up	400.168	363.027	423.602	1304.2	991.783	772.635	-0.469774	-0.625084	-0.38887	1.46894	1.05122	0.733181	Detected	Detected	Detected	Detected	Detected	Detected	0	NONMMUT014313	ATGGGGTGATGTCATTGGCCAACTTTCTGGGCCAGAACTCAATTAAAATTCTCTGGCGTT	12	+	57692046	57695541	NONMMUT014313	589			gi|372620352|ref|NR_046003.1|	NR_046003.1	NONMMUT014313						NONMMUG009062.2	C87198	5
NONMMUT061913	0.0436478	0.0150353	2.98123	up	36.7594	28.8767	63.5748	106.773	127.197	80.1758	-3.9142	-4.27718	-3.12505	-2.1416	-1.91174	-2.53537	Not Detected	Not Detected	Detected	Detected	Detected	Detected	0	NONMMUT061913	AGCTATGGAGGAAAAGCCTTGTAGTCCTATGTTAAGCACTAAGTAGTTTTCTTTTTCTTT	7	+	73292371	73294801	NONMMUT061913	2429					NONMMUT061913	ri|A130010K04|PX00691G10|2429					NONMMUG038245.2		1
ri|9530066I20|PX00653N04|3319	0.00541146	0.000253291	2.97906	up	42.2287	49.7641	53.0281	116.947	138.385	110.862	-3.71409	-3.49198	-3.38675	-2.01029	-1.79012	-2.06784	Detected	Detected	Detected	Detected	Detected	Detected	0	ri|9530066I20|PX00653N04|3319	TTGTAGGAGAGTGTCCACCGTAAGCCAGATACTTCAGCGGAATGGAGAATCAAAACTGAA	9	-	2039558	2042873	ri|9530066I20|PX00653N04|3319	3319	contigs=60 ver=1 seqid=68488				NONMMUT069461	ri|9530066I20|PX00653N04|3319
ri|2210017G18|ZX00053H21|1205	0.00306903	2.28012e-05	2.97874	up	194.694	175.651	204.426	483.539	495.814	469.331	-1.50917	-1.67245	-1.44	0.0374844	0.0509954	0.0139994	Detected	Detected	Detected	Detected	Detected	Detected	0	ri|2210017G18|ZX00053H21|1205	AGTATGTTTACACACTTATGGTTGGAACTTGGTTTGTTCTGCAGTGTGCCAAAACAAAGC	6	+	4919625	4920829	ri|2210017G18|ZX00053H21|1205	1205	contigs=2 ver=1 seqid=6576	ENSMUST00000181830			NONMMUT055593;NONMMUT055594	ri|2210017G18|ZX00053H21|1205
NONMMUT025501	0.0500447	0.0183659	2.97793	up	608.865	333.605	738.898	1320.37	1769.86	1032.86	0.135742	-0.747018	0.413796	1.48673	1.88676	1.15196	Detected	Detected	Detected	Detected	Detected	Detected	0	NONMMUT025501	AGTGCTCCATGCCTGAAATTTGAGCACTTTGGTTAATTCCTCAACTTGGGAGCTACTGGT	16	-	11163564	11176435	NONMMUT025501	1346					NONMMUT025501	ri|A830021H01|PX00725K19|1342					NONMMUG015785.1		2
NONMMUT023810	0.0112962	0.00157099	2.97769	up	678.798	611.554	620.931	1218.73	1916.17	1774.64	0.292601	0.127322	0.162855	1.37116	2.00135	1.93285	Detected	Detected	Detected	Detected	Detected	Detected	0	NONMMUT023810	ATCAAAAGGCAGTAGTATGGAGCATGGGCATTAGATTAATACCGCATTAGCGTAGGGTGG	15	+	66761169	66762669	NONMMUT023810	419					NONMMUT023810						NONMMUG014706.2	Gm17035	2
NONMMUT036913	0.0229757	0.00561371	2.9759	up	335.925	561.358	333.059	875.075	1261.7	912.957	-0.722243	0.00376188	-0.735799	0.893259	1.3985	0.973941	Detected	Detected	Detected	Detected	Detected	Detected	0	NONMMUT036913	AACCACAGTTTATACATACATGACTGTCAGGGTACAGGCTGTAGCAAGATTTCTTGTGTA	2	+	36096233	36096988	NONMMUT036913	663					NONMMUT036913						NONMMUG022716.1		2
gi|755541656|ref|XR_872472.1|	0.0643344	0.0263249	2.9699	up	13.3373	25.3616	20.709	57.6343	29.5399	65.6349	-5.37684	-4.46444	-4.74325	-3.03115	-4.01807	-2.82407	Not Detected	Not Detected	Not Detected	Detected	Not Detected	Detected	0	gi|755541656|ref|XR_872472.1|	GCTTCACAGATCTTAGTGTTTATTAAGCAGGAGCAAAATATAAAGTGACAGTGATAGAAG	12	+	3968604	3971662	gi|755541656|ref|XR_872472.1|	3022	PREDICTED: Mus musculus uncharacterized LOC105245371 (LOC105245371), ncRNA		gi|755541656|ref|XR_872472.1|								105245371	LOC105245371
NONMMUT039325	0.00794975	0.000735721	2.96988	up	21.5731	24.0116	27.6332	59.5415	73.5859	52.115	-4.68308	-4.54336	-4.3271	-2.98418	-2.7013	-3.15683	Not Detected	Not Detected	Not Detected	Detected	Detected	Detected	0	NONMMUT039325	TTGAACTGGTCTGTCATTGTCAAATATTTAACTCAAACCTCTGTCTCACCTGAAATACTT	2	+	118932849	118936500	NONMMUT039325	3658					NONMMUT039325;NONMMUT039326	ri|D430032D11|PX00194H10|3658;ri|G930028B21|PK00005E18|1429					NONMMUG024302.2		1
NONMMUT048966	0.00379663	6.00223e-05	2.96797	up	737.304	673.428	781.342	1895.22	1953.36	1668.44	0.411879	0.266364	0.494375	2.00815	2.02908	1.84382	Detected	Detected	Detected	Detected	Detected	Detected	0	NONMMUT048966	ATTGTCTGTGTAGTCACCAGCACTGGCTCTTACTCATTATTATGTCCTTGTCAGTCTGCC	4	-	118041358	118042244	NONMMUT048966	605					NONMMUT048966						NONMMUG030416.1		3
ri|K230008P08|PL00172G17|2206	0.0226956	0.00550151	2.96716	up	21.4667	30.1253	38.1134	75.6344	60.4613	85.7421	-4.69021	-4.21611	-3.86321	-2.63903	-2.98472	-2.43853	Not Detected	Not Detected	Detected	Detected	Detected	Detected	0	ri|K230008P08|PL00172G17|2206	TCGTTATGAACGCTGAAGCCTTAGGTGGCGGTTATGTTGGAGATGCTGCTTAAATGCTAT	3	+	1507792	1509996	ri|K230008P08|PL00172G17|2206	2206	contigs=27 ver=1 seqid=105253					ri|K230008P08|PL00172G17|2206
gi|755488981|ref|XR_397625.2|	0.0103179	0.00130762	2.96504	up	63.9997	46.3605	56.4612	118.449	166.783	134.61	-3.11424	-3.59419	-3.29625	-1.99188	-1.52083	-1.78782	Detected	Detected	Detected	Detected	Detected	Detected	0	gi|755488981|ref|XR_397625.2|	TGTAAATCCTTACAAAATTCCTCCACTGAGTGGCCACAGGTAACCTCCAATAAAAAGAAG	17	-	1848116	1852845	gi|755488981|ref|XR_397625.2|	3581	PREDICTED: Mus musculus predicted gene, 30140 (Gm30140), transcript variant X1, ncRNA		gi|755488981|ref|XR_397625.2|;gi|755560008|ref|XR_385738.2|;gi|755560009|ref|XR_385739.2|		NONMMUT030478						102631933	Gm30140
NONMMUT007306	0.0232937	0.00573322	2.96486	up	30.7861	28.2991	44.0325	91.6505	64.6552	102.747	-4.17003	-4.30633	-3.65494	-2.36193	-2.88797	-2.17751	Not Detected	Not Detected	Detected	Detected	Detected	Detected	0	NONMMUT007306	TTCTGCTTATTTGCAATGCTCAAATATTAGCAGGCACTTTGCTCCCAAGCGTGCTCTCCT	10	+	110205066	110207239	NONMMUT007306	2174					NONMMUT007306	ri|A730099G24|PX00153F01|2174					NONMMUG004672.2		1
NONMMUT052245	0.0210257	0.00481909	2.96375	up	281.849	226.672	197.096	543.633	807.076	454.977	-0.975458	-1.30455	-1.49268	0.206484	0.753902	-0.0308129	Detected	Detected	Detected	Detected	Detected	Detected	0	NONMMUT052245	TCAACACTCATCGGAATGACTTCTTTGGAAGAAAGCTGAGCTGGCCCACAGAATAGGATT	5	-	50452106	50484182	NONMMUT052245	743					NONMMUT052245						NONMMUG032438.2		4
ri|A430089I07|PX00138E16|3827	0.00881578	0.000942552	2.9629	up	141.21	161.954	151.987	403.416	457.397	298.374	-1.97254	-1.78958	-1.86763	-0.223879	-0.065355	-0.639483	Detected	Detected	Detected	Detected	Detected	Detected	0	ri|A430089I07|PX00138E16|3827	ATTCACAATGACCACTGTGTATCATTCAGACATTCCTGGATTTCTCCAGGGCACTGGCTT	14	-	4501559	4505385	ri|A430089I07|PX00138E16|3827	3827	contigs=244 ver=1 seqid=45483					ri|A430089I07|PX00138E16|3827
ri|9230115F24|PX00062G05|3544	0.0109459	0.00147292	2.96169	up	36.3202	27.1227	42.8689	83.9651	87.5115	90.9223	-3.93154	-4.36759	-3.69358	-2.48829	-2.45126	-2.3539	Not Detected	Not Detected	Detected	Detected	Detected	Detected	0	ri|9230115F24|PX00062G05|3544	ATCTGTGTATGTATATATGTCAGAGGAAAGTCATAGGGCGTATGGGATTCGTTCAGGGCC	9	-	1129988	1133544	ri|9230115F24|PX00062G05|3544	3544	contigs=49 ver=1 seqid=50006				NONMMUT068483	ri|9230115F24|PX00062G05|3544
ri|G370047F19|FL00003L03|2190	0.00731159	0.00059739	2.9598	up	205.262	227.898	243.633	538.654	692.414	482.491	-1.43291	-1.29677	-1.18687	0.193212	0.532833	0.0538951	Detected	Detected	Detected	Detected	Detected	Detected	0	ri|G370047F19|FL00003L03|2190	CATCCTAAGAGCATGATGGGAAATATGATATGGGCCAGATACTAAATAAAAGACAACGGC	15	+	610336	617490	ri|G370047F19|FL00003L03|2190	2190	contigs=56 ver=1 seqid=77530				NONMMUT022749	ri|G370047F19|FL00003L03|2190
ri|5330416G15|PX00715N22|1260	0.00676854	0.000487424	2.95966	up	923.663	1134.04	1046.61	2680.42	2991.76	2158.34	0.736986	1.01824	0.916078	2.50824	2.64412	2.21524	Detected	Detected	Detected	Detected	Detected	Detected	0	ri|5330416G15|PX00715N22|1260	ATGCCCCACTGTGGCGATCAGAGCCCACCAGAGAGAGAGAAAATTGTTGAAAGCAGTGTG	11	+	1153142	1154399	ri|5330416G15|PX00715N22|1260	1260	contigs=30 ver=1 seqid=96546				NONMMUT012044	ri|5330416G15|PX00715N22|1260
ri|4931405G02|PX00713L18|2339	0.0119811	0.0017768	2.9578	up	310.373	429.376	286.919	802.956	1009.55	743.288	-0.83638	-0.382919	-0.950936	0.769174	1.07684	0.677315	Detected	Detected	Detected	Detected	Detected	Detected	0	ri|4931405G02|PX00713L18|2339	AGTATTGGATCAGTTTTTCCTGGGTGAGATAAGGGTGGCTCTCAATCTGCAAGAGAAAGC	6	-	4449393	4475434	ri|4931405G02|PX00713L18|2339	2339	contigs=62 ver=1 seqid=95900				NONMMUT056298;NONMMUT056301	ri|4931405G02|PX00713L18|2339
NONMMUT057323	0.0648966	0.0266282	2.95512	up	1703.3	4078.44	2131.69	4701.41	5766.46	8584.07	1.61988	2.86479	1.94235	3.31887	3.59081	4.20698	Detected	Detected	Detected	Detected	Detected	Detected	0	NONMMUT057323	CTGTTAAACTCCTGATCTACTACACATCAAGATTACACTCAGGAGTCCCATCAAGGTTCA	6	-	68582057	68654990	NONMMUT057323	265					NONMMUT057323						NONMMUG035589.2		2
gi|755521585|ref|XR_882091.1|	0.0384948	0.0124624	2.95259	up	512.615	534.131	542.189	1111.49	2203.45	950.142	-0.112504	-0.0679656	-0.0327846	1.23827	2.20289	1.03154	Detected	Detected	Detected	Detected	Detected	Detected	0	gi|755521585|ref|XR_882091.1|	GCTCTCTGCTCTATTCAGAAATATAGATTGATTTTCTTCCCAGTGCCATATTATTTCCTA	7	+	1040575	1048283	gi|755521585|ref|XR_882091.1|	5490	PREDICTED: Mus musculus uncharacterized LOC105242945 (LOC105242945), ncRNA		gi|755521585|ref|XR_882091.1|;gi|755478751|ref|XR_862558.1|								105242945	LOC105242945
gi|755540623|ref|XR_388929.2|	0.0145468	0.00257899	2.94807	up	219.36	188.066	133.412	504.499	417.53	407.681	-1.33708	-1.57392	-2.0557	0.0987026	-0.196923	-0.189166	Detected	Detected	Detected	Detected	Detected	Detected	0	gi|755540623|ref|XR_388929.2|	AGCTTAAGGTTCTCAGCATCCGGGCATTAGGGTTGGAAGAACTGGACAAAGAAAGACAAA	11	-	3900307	3930597	gi|755540623|ref|XR_388929.2|	1303	PREDICTED: Mus musculus predicted gene 12576 (Gm12576), ncRNA		gi|755540623|ref|XR_388929.2|;gi|755483572|ref|XR_393436.2|								102635494	Gm12576
gi|560879499|ref|NR_105022.1|	0.0159121	0.00300919	2.94593	up	195.29	212.021	279.795	531.276	732.544	463.454	-1.50476	-1.40095	-0.987209	0.173313	0.614113	-0.00417947	Detected	Detected	Detected	Detected	Detected	Detected	0	gi|560879499|ref|NR_105022.1|	AACCACAAGAAAACCGATAGATCATTGTTTTTCCTTTCAGGGCTCAAAATTCACCTTTTA	18	-	1059928	1062566	gi|560879499|ref|NR_105022.1|	730	Mus musculus RIKEN cDNA 1010001N08 gene (1010001N08Rik), transcript variant 1, long non-coding RNA	ENSMUST00000181316	gi|560879499|ref|NR_105022.1|	NR_105022.1	NONMMUT031485;NONMMUT031486	ri|1010001N08|R000005P01|729					68434	1010001N08Rik
NONMMUT021003	0.0540295	0.0205348	2.94432	up	186.727	116.781	124.578	528.403	226.534	352.753	-1.56945	-2.26135	-2.15453	0.16549	-1.07907	-0.397949	Detected	Detected	Detected	Detected	Detected	Detected	0	NONMMUT021003	AGGCAGCCGTTTGGTGAAGCGTGAATACCTAAATGTGAATGTGGTAAAGACCTGGTAAGA	14	+	56237020	56237653	NONMMUT021003	359					NONMMUT021003						NONMMUG013037.1		3
ri|A330030E04|PX00742D22|1894	0.0125216	0.00193621	2.94085	up	212.686	157.843	255.945	516.63	551.055	467.466	-1.38166	-1.82667	-1.11574	0.132985	0.203395	0.00825726	Detected	Detected	Detected	Detected	Detected	Detected	0	ri|A330030E04|PX00742D22|1894	GCCTGGGAAGATGTGGAATTTTGTTTGTTTTGCTTGTGGATAACAAAGAGAAAGTAAAAT	6	+	2531008	2532902	ri|A330030E04|PX00742D22|1894	1894	contigs=78 ver=1 seqid=97518				NONMMUT055860	ri|A330030E04|PX00742D22|1894
NONMMUT065427	0.012021	0.00178966	2.93932	up	236.327	233.868	279.825	729.052	483.873	677.983	-1.2296	-1.25947	-0.987052	0.629873	0.0158246	0.544642	Detected	Detected	Detected	Detected	Detected	Detected	0	NONMMUT065427	CCAAAAAGGTATCTCTCCATTTCGTTCCGTTGGTGGCTAAAGGATTAGGAAGATGTGGCA	8	+	46020561	46021716	NONMMUT065427	475					NONMMUT065427						NONMMUG040458.2		2
NONMMUT013954	0.0155636	0.00289042	2.93658	up	79.102	63.1947	81.3155	154.891	248.772	162.68	-2.80859	-3.14728	-2.76998	-1.6049	-0.94398	-1.51457	Detected	Detected	Detected	Detected	Detected	Detected	0	NONMMUT013954	CAAACTCACTGGGTTTTAGGGCAATATTAAATCAAATTATAGAGTGTTAGTTTGCCCACA	12	-	36849370	36850522	NONMMUT013954	1153					NONMMUT013954	ri|D030007F09|PX00178J14|1153					NONMMUG008818.2		1
NONMMUT018368	0.00757679	0.000647811	2.92993	up	41.566	42.2256	38.3082	81.6056	117.77	107.157	-3.73691	-3.72897	-3.85585	-2.52941	-2.02283	-2.11689	Not Detected	Detected	Detected	Detected	Detected	Detected	0	NONMMUT018368	CTGGTGACTTCACAGATGTGAAGCCTTGTAATTCAAACTGCATTTATTTCTAGAAGTAAA	13	+	75869247	75871078	NONMMUT018368	1832					NONMMUT018368	ri|C730029M13|PX00087C20|1832					NONMMUG011430.2		1
gi|755510413|ref|XR_390931.2|	0.013899	0.00235836	2.92968	up	173.583	138.056	211.852	366.93	512.371	413.507	-1.67476	-2.0199	-1.38852	-0.360643	0.0983866	-0.168692	Detected	Detected	Detected	Detected	Detected	Detected	0	gi|755510413|ref|XR_390931.2|	CGTCACCATCAAAGACCAATTATTCTCTGATTACCATATCACATCATTTGACCTGTCAAT	4	+	108324	110592	gi|755510413|ref|XR_390931.2|	2164	PREDICTED: Mus musculus predicted gene, 36317 (Gm36317), ncRNA		gi|755510413|ref|XR_390931.2|;gi|755475904|ref|XR_402193.2|		NONMMUT050476						102640189	Gm36317
ri|C130025C13|PX00168D08|2803	0.00698383	0.000531805	2.92678	up	937.298	935.707	1215.08	2396.03	2890.74	2349.01	0.758127	0.740897	1.1314	2.34643	2.59457	2.33738	Detected	Detected	Detected	Detected	Detected	Detected	0	ri|C130025C13|PX00168D08|2803	AAATCATTGCCAAGCTTGGTTTACTCCCATTATTGCTTCTGAAAGCACAAGGCTGACCTC	6	-	2819112	2821913	ri|C130025C13|PX00168D08|2803	2803	contigs=47 ver=1 seqid=41894				NONMMUT057450	ri|C130025C13|PX00168D08|2803
NONMMUT009318	0.0101579	0.00126418	2.9264	up	211.338	299.094	280.666	549.749	724.457	679.816	-1.39083	-0.904561	-0.982727	0.222625	0.598098	0.548539	Detected	Detected	Detected	Detected	Detected	Detected	0	NONMMUT009318	CACACACACTTAACACAGGACAGATTGACCATAGATTAATTGTGATTCTGGTTGTTAATA	11	-	37078855	37085630	NONMMUT009318	6594					NONMMUT009318						NONMMUG005802.2		2
NONMMUT009392	0.0195861	0.00429568	2.92571	up	27.7072	18.9425	31.3443	53.3166	63.4	74.2209	-4.32205	-4.88546	-4.14531	-3.14349	-2.91625	-2.64671	Not Detected	Not Detected	Not Detected	Detected	Detected	Detected	0	NONMMUT009392	TAAAGCTTGGTCTCTGTTACTGCGTAGTTTTTCCAGCCGTCCTCAATGCCTATGAAGACT	11	-	43236417	43239620	NONMMUT009392	534					NONMMUT009392						NONMMUG005852.1		3
ri|B730003H01|PX00329M17|1041	0.0123865	0.0019016	2.92547	up	120.021	93.4241	144.886	303.168	325.837	250.75	-2.2071	-2.58329	-1.93666	-0.636031	-0.554651	-0.890358	Detected	Detected	Detected	Detected	Detected	Detected	0	ri|B730003H01|PX00329M17|1041	TACAATCAGATCTGTAGAATTGAAGAAGAGCTAGCAGCAAAGCCAGGTTTGCTTGCAGGT	17	-	882441	883477	ri|B730003H01|PX00329M17|1041	1041	contigs=75 ver=1 seqid=76919				NONMMUT031125	ri|B730003H01|PX00329M17|1041
NONMMUT029460	0.00965193	0.001148	2.92519	up	124.69	95.7024	121.142	283.803	333.479	232.822	-2.15203	-2.54853	-2.19488	-0.731259	-0.521209	-0.99738	Detected	Detected	Detected	Detected	Detected	Detected	0	NONMMUT029460	TTCAGGATGAGTACAGACATTAGCCACTGGTTGTATAAACCCTTAGGCAACACCTCCCAT	17	-	35793688	35794462	NONMMUT029460	603					NONMMUT029460						NONMMUG018206.1		3
NONMMUT065457	0.0377412	0.012091	2.9243	up	80.2512	65.4546	58.9385	136.763	268.658	128.316	-2.78779	-3.09659	-3.2343	-1.78447	-0.833035	-1.85691	Detected	Detected	Detected	Detected	Detected	Detected	0	NONMMUT065457	AAGAGTCCAGTAACCATGATCATGTCTCCTCCAGGGAGCTGTCATTTAAGAAAGGAGACA	8	+	46888562	46889273	NONMMUT065457	626					NONMMUT065457						NONMMUG040478.1		2
NONMMUT030157	0.0695863	0.0294031	2.92419	up	24.6367	23.5683	40.5844	70.691	45.1947	112.313	-4.4915	-4.57024	-3.77258	-2.73655	-3.40458	-2.04908	Not Detected	Not Detected	Detected	Detected	Not Detected	Detected	0	NONMMUT030157	ATCTTTTTACCATGTGAACGCATGCTCTGAGAGTTGTACCAGTACTGAGAACAAAGGACA	17	+	57304550	57305504	NONMMUT030157	710					NONMMUT030157						NONMMUG018635.2		2
NONMMUT023258	0.0111752	0.00153658	2.92224	up	747.332	843.611	878.965	2277.41	2394.03	1544.53	0.431368	0.591419	0.664227	2.27318	2.32257	1.73249	Detected	Detected	Detected	Detected	Detected	Detected	0	NONMMUT023258	TATATGCACAGCCTGGGTGAGAGCTGATTAACTTCCTCAGGAAAGGACTATGAGAACTAG	15	-	38444227	38449005	NONMMUT023258	622					NONMMUT023258						NONMMUG014375.1		3
NONMMUT039328	0.0252433	0.00652533	2.91551	up	47.6253	25.3512	33.6842	99.5088	85.7702	71.9121	-3.54058	-4.46503	-4.04144	-2.24325	-2.48025	-2.6923	Not Detected	Not Detected	Not Detected	Detected	Detected	Detected	0	NONMMUT039328	CATTTCTTTGTTGTGAGCATTAAGGTTCTTGGTATATCTGTGGTCACAAAGCTGACATTT	2	+	118957254	118960191	NONMMUT039328	482					NONMMUT039328						NONMMUG024304.1		2
NONMMUT055804	0.0149053	0.00268411	2.91372	up	78.7307	64.1374	62.5108	174.525	214.097	127.256	-2.81538	-3.12592	-3.1494	-1.43271	-1.16054	-1.86887	Detected	Detected	Detected	Detected	Detected	Detected	0	NONMMUT055804	GGCAACCTTCTGCAGTAGTATCCAAGTAGTAAATACAGAAATCCTCCCTGATTGAAAAAA	6	+	14851478	15237752	NONMMUT055804	1770					NONMMUT055804						NONMMUG034646.1		5
NONMMUT069996	0.00641988	0.000425561	2.90238	up	437.43	438.796	360.879	1106.18	1089.43	855.78	-0.34133	-0.35161	-0.620066	1.23136	1.18671	0.880634	Detected	Detected	Detected	Detected	Detected	Detected	0	NONMMUT069996	GCTTCCCAAGTGCGTTTAACACAAACTAACAAGCAAACAAACAAAAGCATAACACGGTAA	9	+	72939975	72941322	NONMMUT069996	1348					NONMMUT069996	ri|A230083B03|PX00693O09|1348					NONMMUG043327.2		1
gi|755484642|ref|XR_394696.2|	0.00823987	0.000804156	2.89617	up	685.593	605.297	502.636	1579.14	1274.59	1533.08	0.306972	0.112483	-0.142064	1.74492	1.41316	1.72175	Detected	Detected	Detected	Detected	Detected	Detected	0	gi|755484642|ref|XR_394696.2|	CTAAAGGCACTAAATAAATCTTTAACACTTTAACAGCTTTGTCTTCATCCACATCCCCAC	12	-	1976322	1977769	gi|755484642|ref|XR_394696.2|	1255	PREDICTED: Mus musculus predicted gene, 26698 (Gm26698), ncRNA	ENSMUST00000181290	gi|755484642|ref|XR_394696.2|;gi|755543611|ref|XR_381796.2|		NONMMUT015109	ri|E030043A22|PX00206N13|972					102635544	Gm26698
NONMMUT005593	0.0860134	0.0395663	2.894	up	23.141	25.2189	10.9524	31.492	71.6406	41.8164	-4.58186	-4.47258	-5.66226	-3.90309	-2.73995	-3.47446	Not Detected	Not Detected	Not Detected	Not Detected	Detected	Detected	0	NONMMUT005593	CTGGACCAAAGTGTCTAACACCATGGACCAAAATAACTGCTTTCTTCTTTTCAGTTTTTT	10	-	52475698	52501422	NONMMUT005593	1213					NONMMUT005593;NONMMUT005595						NONMMUG003620.2		3
gi|755484399|ref|XR_394492.2|	0.00463696	0.000144535	2.89343	up	113.623	122.639	102.779	272.793	255.927	302.61	-2.28613	-2.19074	-2.43203	-0.788343	-0.903069	-0.619146	Detected	Detected	Detected	Detected	Detected	Detected	0	gi|755484399|ref|XR_394492.2|	CATTCGTTCGTACTTCTACAAAGCAATGACTTTATCCCAAGCATTTAAATTTAAAACCGG	12	+	1592211	1682766	gi|755484399|ref|XR_394492.2|	1194	PREDICTED: Mus musculus predicted gene, 26973 (Gm26973), transcript variant X3, ncRNA		gi|755484399|ref|XR_394492.2|;gi|755484398|ref|XR_869633.1|;gi|755484400|ref|XR_394494.2|;gi|755543378|ref|XR_872768.1|;gi|755543380|ref|XR_872770.1|;gi|755543382|ref|XR_872772.1|		NONMMUT014308						102631560	Gm26973
NONMMUT028610	0.00576575	0.000309615	2.89329	up	78.4569	64.9683	74.4622	196.603	185.511	153.49	-2.82041	-3.10735	-2.897	-1.26086	-1.3673	-1.59847	Detected	Detected	Detected	Detected	Detected	Detected	0	NONMMUT028610	CACACGTACACCAGACAAACCAACTGAAAGAAATTCTTCTAATAAGTGGTCAATAATCTT	17	+	23933288	23935638	NONMMUT028610	2352					NONMMUT028610	ri|A130006I09|PX00686M05|2352;ri|A130027I17|PX00691O24|2351					NONMMUG017703.2		1
NONMMUT023214	0.00835763	0.000830382	2.89257	up	819.784	818.652	609.614	2054.56	1662.54	1765.26	0.564863	0.54809	0.136317	2.12461	1.79651	1.92521	Detected	Detected	Detected	Detected	Detected	Detected	0	NONMMUT023214	GAATGCTGAACCCAGAAATCAACAAGCCACCCGGAACCAAATGGCCAGTTCACCACCTGC	15	-	37162410	37162896	NONMMUT023214	339					NONMMUT023214						NONMMUG014350.2	Gm16136	2
ri|A330072B11|PX00132A20|3737	0.0122469	0.00185541	2.89238	up	91.621	76.1255	75.8567	207.051	245.897	153.125	-2.59663	-2.87871	-2.87023	-1.18616	-0.960748	-1.60189	Detected	Detected	Detected	Detected	Detected	Detected	0	ri|A330072B11|PX00132A20|3737	GTCTGTCTACATACTTACTTATTTTTAGCTCATTTATGAGTGTTTTGCCTACATGTACGC	2	-	232361	236097	ri|A330072B11|PX00132A20|3737	3737	contigs=8 ver=1 seqid=50945					ri|A330072B11|PX00132A20|3737
gi|755535700|ref|XR_871937.1|	0.00696158	0.000525521	2.89235	up	121.94	108.757	131.666	338.49	255.469	297.537	-2.18421	-2.36405	-2.0747	-0.477034	-0.905656	-0.643538	Detected	Detected	Detected	Detected	Detected	Detected	0	gi|755535700|ref|XR_871937.1|	AGGGAGCTTCTGTCTGGTATTTAGGCACAACATGAACAGAGTAACTAATGCATGACAAAG	10	+	3442388	3454786	gi|755535700|ref|XR_871937.1|	1007	PREDICTED: Mus musculus uncharacterized LOC105245256 (LOC105245256), transcript variant X2, ncRNA		gi|755535700|ref|XR_871937.1|;gi|755482468|ref|XR_886591.1|								105245256	LOC105245256
NONMMUT038820	0.0352625	0.0109077	2.88939	up	68.6058	89.9416	58.4949	232.647	119.961	189.984	-3.01398	-2.6381	-3.2452	-1.01801	-1.99624	-1.29073	Detected	Detected	Detected	Detected	Detected	Detected	0	NONMMUT038820	ACTGACTTCAGCAAAGCAGATATGGACAAGGCTCAGGCCTTTCTAAGGACATCATGTACA	2	+	102559131	102576112	NONMMUT038820	210					NONMMUT038820						NONMMUG023976.1		2
ENSMUST00000147187	0.00890555	0.000962991	2.88841	up	31.4394	35.3843	35.0999	88.2804	99.31	65.3585	-4.13974	-3.98398	-3.98204	-2.41598	-2.26879	-2.83016	Not Detected	Not Detected	Detected	Detected	Detected	Detected	0	ENSMUST00000147187	AGTGGTGACTCCTCTTCCATCTTTCAGAATCCACTGACAACTAAGTTGTTGCTTAGGGTG	2	-	156451906	156455651	ENSMUST00000147187	864	havana:known chromosome:GRCm38:2:156451906:156455651:-1 gene:ENSMUSG00000085524 gene_biotype:lincRNA transcript_biotype:lincRNA	ENSMUST00000147187			NONMMUT040764						ENSMUSG00000085524	Gm14224
NONMMUT032922	0.0397631	0.0130868	2.88395	up	134.47	90.4102	206.144	376.368	318.7	305.195	-2.0431	-2.6306	-1.42793	-0.324005	-0.586604	-0.606874	Detected	Detected	Detected	Detected	Detected	Detected	0	NONMMUT032922	TCGGGAGTTGCACAAGAAAACACTACTTCATAAACTAGATTCAAAGAGAAGAAGATAATG	18	-	70297818	70301228	NONMMUT032922	3258					NONMMUT032922	ri|B130064M09|PX00158C02|3258;ri|E030018E23|PX00205M11|2208					NONMMUG020254.1		2
NONMMUT020102	0.00734664	0.00060459	2.88244	up	332.78	333.533	319.665	925.98	660.848	845.597	-0.735811	-0.747329	-0.79502	0.974833	0.465515	0.863364	Detected	Detected	Detected	Detected	Detected	Detected	0	NONMMUT020102	ACTGGTGGTGGTAACTTTAAGAGGTTTTGGTATTTGAATGTCAGAGAAATCCTACTTAAA	14	-	27479448	27483468	NONMMUT020102	4023					NONMMUT020102	ri|A730036L17|PX00687A02|4023					NONMMUG012466.2		1
ri|A330033I04|PX00316I10|1963	0.0165793	0.00323248	2.88084	up	29.317	28.9883	27.7051	50.1519	86.1057	79.3842	-4.24057	-4.27162	-4.32336	-3.23177	-2.47462	-2.54968	Not Detected	Not Detected	Not Detected	Detected	Detected	Detected	0	ri|A330033I04|PX00316I10|1963	CTTAGACATTCTTATCAACAAAGGAACAGACGATCATCAGAGTCATCCGGTGCTACCCAC	9	+	4714641	4729059	ri|A330033I04|PX00316I10|1963	1963	contigs=89 ver=1 seqid=56666				NONMMUT068143	ri|A330033I04|PX00316I10|1963
ri|9530006O14|PX00111N01|1216	0.0274538	0.00745811	2.88041	up	73.1648	55.1371	41.0381	143.358	163.284	102.926	-2.92116	-3.34406	-3.75654	-1.71653	-1.55142	-2.17499	Detected	Detected	Detected	Detected	Detected	Detected	0	ri|9530006O14|PX00111N01|1216	GATGTGTGTTTTGCAAAATGGCATTTTAAAAGTGTGATTTGGAGCCCTAAGTAAAGGAAA	9	-	2066678	2067893	ri|9530006O14|PX00111N01|1216	1216	contigs=2 ver=1 seqid=21956				NONMMUT069462	ri|9530006O14|PX00111N01|1216
NONMMUT071102	0.0341051	0.0103626	2.87946	up	12.8329	27.2656	18.9672	44.7884	54.798	39.313	-5.43247	-4.36001	-4.87	-3.39495	-3.12661	-3.56353	Not Detected	Not Detected	Not Detected	Detected	Detected	Not Detected	0	NONMMUT071102	CTCTCCCTGTGTTTAAGTTACGGACACCGAAGCGTCAGGAGAGTGGTGAACATATTGCCT	9	-	111147096	111147371	NONMMUT071102	276					NONMMUT071102						NONMMUG044040.2	Gm24860	1
NONMMUT061807	0.0658858	0.0272071	2.87847	up	379.322	435.594	337.536	1609.15	901.123	558.61	-0.546959	-0.362175	-0.716539	1.77208	0.912922	0.265235	Detected	Detected	Detected	Detected	Detected	Detected	0	NONMMUT061807	TAAAAAGCTTCAGAAGCAACATGGCTACTTCTGCGGGTACTGAGAAATATGTCTAATGGT	7	-	69208817	69215684	NONMMUT061807	604					NONMMUT061807;NONMMUT061809;NONMMUT061810						NONMMUG038184.2		3
gi|568900527|ref|XR_395875.1|	0.0288398	0.00802364	2.87776	up	35.6296	54.8955	36.562	111.065	129.42	72.2034	-3.95923	-3.3504	-3.92316	-2.08474	-1.88675	-2.68647	Not Detected	Detected	Detected	Detected	Detected	Detected	0	gi|568900527|ref|XR_395875.1|	CCTGGAGATCCATCCACTCAGCAATATGAACTCATAAGCCACTAAAATTTCGTACCTAAG	14	+	237735	252530	gi|568900527|ref|XR_395875.1|	827	PREDICTED: Mus musculus predicted gene, 33582 (Gm33582), transcript variant X1, ncRNA		gi|568900527|ref|XR_395875.1|								102636546	Gm33582
NONMMUT065484	0.00480585	0.000170548	2.87737	up	29.9616	26.4372	27.2916	77.2212	66.6779	60.9077	-4.20919	-4.40452	-4.34505	-2.60908	-2.84352	-2.93191	Not Detected	Not Detected	Not Detected	Detected	Detected	Detected	0	NONMMUT065484	AGACTTACGAAACCTTCGGTCAGTGTTTTACGTCTCCCTATCCATGACTGGAAACGACAA	8	+	47637415	47641590	NONMMUT065484	377					NONMMUT065484						NONMMUG040499.1		4
ri|9330117C03|PX00104J18|2713	0.0295923	0.00834629	2.87693	up	287.256	531.763	503.265	886.135	1260.46	998.014	-0.948046	-0.0743773	-0.140261	0.911378	1.39707	1.10245	Detected	Detected	Detected	Detected	Detected	Detected	0	ri|9330117C03|PX00104J18|2713	AGAGAGGCATTTTTCAAAGACTCTGAAACATGTTTTAAATTAGTGTGGTCCAGGATCATA	6	+	2876315	2879027	ri|9330117C03|PX00104J18|2713	2713	contigs=68 ver=1 seqid=34019				NONMMUT055685	ri|9330117C03|PX00104J18|2713
NONMMUT030306	0.041089	0.0137542	2.87681	up	11.8	21.4026	22.8996	33.0346	50.4863	50.2764	-5.55352	-4.7093	-4.59818	-3.8341	-3.24484	-3.20865	Not Detected	Not Detected	Not Detected	Not Detected	Detected	Detected	0	NONMMUT030306	CTGAAAGGCATGAGTGCTTCAAGAAGGAATGAACATCACTGAATTAAAAGATAGAAGCCA	17	+	66608645	66620664	NONMMUT030306	328					NONMMUT030306						NONMMUG018730.2		2
ri|4832420M01|PX00102L13|4134	0.0043178	0.000108106	2.87614	up	410.7	442.977	464.64	1204.13	1030.86	986.682	-0.432296	-0.337928	-0.255465	1.35377	1.10697	1.08598	Detected	Detected	Detected	Detected	Detected	Detected	0	ri|4832420M01|PX00102L13|4134	TAACTGTGCACACGTGCATGTGTTCCGTTATGGATTTGGGTTACATATGAGCATGAACCC	11	+	1109480	1144822	ri|4832420M01|PX00102L13|4134	4134	contigs=84 ver=1 seqid=33128					ri|4832420M01|PX00102L13|4134;ri|9830128P15|PX00118M09|1106
ri|A930023M06|PX00066N17|1093	0.0388451	0.0126314	2.87577	up	28.2089	43.7871	62.5036	88.8941	121.994	103.105	-4.29616	-3.67658	-3.14957	-2.40599	-1.97199	-2.17249	Not Detected	Detected	Detected	Detected	Detected	Detected	0	ri|A930023M06|PX00066N17|1093	CCCAAATCAAGTAGAAAACATGGAAATTCCAGTTGACCTTATGCCAATCATGGAGAAATT	12	+	2717038	2718762	ri|A930023M06|PX00066N17|1093	1093	contigs=2 ver=1 seqid=22909				NONMMUT016149	ri|A930023M06|PX00066N17|1093
gi|755478790|ref|XR_862588.1|	0.0656436	0.0270642	2.87533	up	405.484	436.301	379.249	1751.28	921.672	601.742	-0.450737	-0.359837	-0.548434	1.89419	0.94545	0.372538	Detected	Detected	Detected	Detected	Detected	Detected	0	gi|755478790|ref|XR_862588.1|	CGAGAAGCTTTTCCTGAATACAGTTACCATATCTAGCTGGTGAATGCCACATCAATAACA	7	-	2079753	2160436	gi|755478790|ref|XR_862588.1|	1250	PREDICTED: Mus musculus uncharacterized LOC102642130 (LOC102642130), transcript variant X1, ncRNA		gi|755478790|ref|XR_862588.1|;gi|755478791|ref|XR_862589.1|								102642130	LOC102642130
NONMMUT066002	0.00540296	0.000249612	2.87278	up	412.463	461.618	431.565	952.904	1018.53	1222.34	-0.426117	-0.27846	-0.362001	1.01618	1.08962	1.39497	Detected	Detected	Detected	Detected	Detected	Detected	0	NONMMUT066002	TTAGGGTATCAGTGAAAGGACACCACCAGGACAGACAAAGAATTGGAGAGGAAGGAAATT	8	+	73018745	73021417	NONMMUT066002	2674					NONMMUT066002	ri|D930019D22|PX00201B06|2674					NONMMUG040841.2		1
NONMMUT010581	0.00830161	0.000819397	2.87097	up	19.0058	20.089	21.1025	60.1823	41.6558	46.3142	-4.86587	-4.80068	-4.71609	-2.96874	-3.52221	-3.32708	Not Detected	Not Detected	Not Detected	Detected	Not Detected	Detected	0	NONMMUT010581	AAAGGATGCACTAGGAATCATCCAGGTTATAGATTCCCACCTTCTCCAGTCACCTTGAAC	11	+	71856026	71859595	NONMMUT010581	747					NONMMUT010581						NONMMUG006652.1		3
NONMMUT014304	0.0034546	3.86624e-05	2.8697	up	1388.5	1591.82	1476.55	3606.15	3917.26	3324.79	1.32507	1.50744	1.41258	2.93624	3.03297	2.83859	Detected	Detected	Detected	Detected	Detected	Detected	0	NONMMUT014304	CAAACACGGTACCTCCTTATCAGATAAATTTGGAAACTGATTGGCATGGCCTTATCAACT	12	-	57616709	57617112	NONMMUT014304	404					NONMMUT014304	ri|D430004M02|PX00193N11|404					NONMMUG009057.2		1
NONMMUT073645	0.0034546	3.89888e-05	2.86672	up	138.716	159.46	150.572	378.93	380.069	331.782	-1.99824	-1.81197	-1.88112	-0.314217	-0.332542	-0.486372	Detected	Detected	Detected	Detected	Detected	Detected	0	NONMMUT073645	TCATACTCAACTAGCTAGCACTAGGCAGATCAAGAATGATGCCCCTTGCTGATCTGACTT	X	-	104474354	104475301	NONMMUT073645	948					NONMMUT073645						NONMMUG045651.2	Gm9208	1
ri|8030425K09|PX00103A16|1097	0.0040722	7.9189e-05	2.86667	up	22.4354	27.9879	24.6151	58.4427	63.3317	59.9074	-4.62653	-4.32228	-4.49397	-3.01105	-2.9178	-2.9558	Not Detected	Not Detected	Not Detected	Detected	Detected	Detected	0	ri|8030425K09|PX00103A16|1097	CAGTTATCTTAACTATGATGACTACAGCACTCTCCCTGAGGCCTGACATTCAGACACAGA	7	+	1680811	1681907	ri|8030425K09|PX00103A16|1097	1097	contigs=2 ver=1 seqid=21517				NONMMUT062783	ri|8030425K09|PX00103A16|1097
gi|755508730|ref|XR_867897.1|	0.0664318	0.0275212	2.86593	up	27.6835	47.0361	23.4839	117.296	71.3192	52.3989	-4.32328	-3.57332	-4.56184	-2.006	-2.74644	-3.149	Not Detected	Detected	Not Detected	Detected	Detected	Detected	0	gi|755508730|ref|XR_867897.1|	AAACACTCTGGACTTGTGGATAAATTGTTTGTGTCCCATAGAATAGGAAATAAACCCAAG	4	+	4534350	4560560	gi|755508730|ref|XR_867897.1|	2603	PREDICTED: Mus musculus predicted gene 12610 (Gm12610), transcript variant X4, ncRNA		gi|755508730|ref|XR_867897.1|;gi|755475252|ref|XR_887671.1|								102633081	Gm12610
NONMMUT001017	0.00780659	0.000700119	2.86591	up	477.178	433.172	511.379	1378.01	1136.78	967.24	-0.215855	-0.37022	-0.117185	1.54836	1.24808	1.05727	Detected	Detected	Detected	Detected	Detected	Detected	0	NONMMUT001017	TTTTGCTTGTTTGAGAAAACAAACCAGCTTTGCAGCTCTGGGAACTAAGGAGCTTCGCTC	1	+	58169974	58171853	NONMMUT001017	322					NONMMUT001017						NONMMUG000684.1		2
NONMMUT010706	0.0252622	0.00653294	2.86455	up	211.509	152.667	265.366	398.44	611.043	503.787	-1.38966	-1.87477	-1.06359	-0.241785	0.35247	0.116207	Detected	Detected	Detected	Detected	Detected	Detected	0	NONMMUT010706	GGACTGGCCGGATGTTCTTACTAATAAGCAAACTGCATTACCATCTCGACAGAATTAACC	11	+	75022058	75024108	NONMMUT010706	2054					NONMMUT010706	ri|B930091G21|PX00665H11|2054					NONMMUG006738.2		1
NONMMUT056989	0.0320725	0.00943134	2.861	up	104.584	183.879	154.245	393.852	423.967	253.332	-2.40573	-1.60641	-1.84635	-0.258494	-0.174852	-0.875576	Detected	Detected	Detected	Detected	Detected	Detected	0	NONMMUT056989	AAGATTTTCTGTGGTTCCATGGTATAACAGAACCTATCACTCTAGACTCTGAAAAATATG	6	-	52504408	52506511	NONMMUT056989	2104					NONMMUT056989	ri|A630053A06|PX00147C17|2104					NONMMUG035369.2		1
NONMMUT040362	0.00777797	0.000693399	2.85482	up	52.5163	38.4684	47.875	116.956	119.701	97.8856	-3.39954	-3.86341	-3.53423	-2.01018	-1.99937	-2.24744	Detected	Not Detected	Detected	Detected	Detected	Detected	0	NONMMUT040362	GACACATGCATAGCCTTCCGTTTATATCGAAGTTGACATTTCTGAAGTTATTTTAAAGAC	2	-	147848018	147865932	NONMMUT040362	1743					NONMMUT040362						NONMMUG025005.2		4
gi|755475983|ref|XR_402257.2|	0.0121222	0.00181984	2.85474	up	188.909	151.507	146.188	360.289	498.11	330.306	-1.55269	-1.88577	-1.92375	-0.386994	0.0576604	-0.492802	Detected	Detected	Detected	Detected	Detected	Detected	0	gi|755475983|ref|XR_402257.2|	TCTTGAACTGGATTGCAACGGAATGAGTTACTGCACCTGTCTAGGCTCTCTAACCTAACA	4	+	4773268	4782384	gi|755475983|ref|XR_402257.2|	7970	PREDICTED: Mus musculus uncharacterized LOC102642571 (LOC102642571), transcript variant X1, ncRNA		gi|755475983|ref|XR_402257.2|		NONMMUT050892						102642571	LOC102642571
NONMMUT036509	0.0102723	0.00129143	2.85461	up	157.028	195.097	143.165	421.638	455.252	323.675	-1.81936	-1.52097	-1.9539	-0.160142	-0.0721371	-0.522058	Detected	Detected	Detected	Detected	Detected	Detected	0	NONMMUT036509	GAGATGATTCTGCAGCTAGGATACCATCAAACAAACACAAACAAATGAATGGATAAATAC	2	-	29598561	29599920	NONMMUT036509	569					NONMMUT036509						NONMMUG022464.2		2
ri|E030022O15|PX00205M18|2802	0.00348803	4.0722e-05	2.84935	up	3753.54	4396.56	3896.96	9124.09	9973.57	9955.64	2.7598	2.97314	2.8127	4.27546	4.38123	4.42084	Detected	Detected	Detected	Detected	Detected	Detected	0	ri|E030022O15|PX00205M18|2802	CAACTCATTCAGTGTTTGCTTCTACCCAGAGCACATTAAGTTTTAGTTGGTTTATAATTC	12	-	1567428	1570229	ri|E030022O15|PX00205M18|2802	2802	contigs=65 ver=1 seqid=87845				NONMMUT014302;NONMMUT014303	ri|E030022O15|PX00205M18|2802
gi|755559682|ref|XR_385529.2|	0.0156338	0.00291829	2.84851	up	60.2569	70.2936	41.8856	151.756	129.594	126.971	-3.20118	-2.99369	-3.72705	-1.63439	-1.8848	-1.87211	Detected	Detected	Not Detected	Detected	Detected	Detected	0	gi|755559682|ref|XR_385529.2|	CAACTGTACTTTAACATCATTAAACCATATGCCTCATGGAGGGAGAGAGATAGACATGCA	17	-	1315758	1320648	gi|755559682|ref|XR_385529.2|	666	PREDICTED: Mus musculus predicted gene, 30139 (Gm30139), transcript variant X2, ncRNA		gi|755559682|ref|XR_385529.2|;gi|755488652|ref|XR_397403.2|								102631932	Gm30139
NONMMUT039942	0.0294964	0.00830971	2.84431	up	246.938	160.268	242.087	481.329	703.326	396.58	-1.16623	-1.80467	-1.19605	0.0308743	0.555391	-0.228992	Detected	Detected	Detected	Detected	Detected	Detected	0	NONMMUT039942	TTAACCCATGCTTGTGCTTGTGATTCTGTCCTTACTGCTTTGACCTCAGGATGACGAGAA	2	+	131017479	131019128	NONMMUT039942	770					NONMMUT039942;NONMMUT039943						NONMMUG024716.1		3
ri|E130018E14|PX00207F18|3171	0.00510372	0.000209025	2.8403	up	193.988	228.74	234.536	481.186	524.138	575.781	-1.51441	-1.29145	-1.24177	0.0304465	0.131145	0.308914	Detected	Detected	Detected	Detected	Detected	Detected	0	ri|E130018E14|PX00207F18|3171	ACTTTTTCCAAGAAACCTACTAAATGCAGCCTCTATGTAAAGCACATAGAAGTGGTACTT	8	+	4157476	4160646	ri|E130018E14|PX00207F18|3171	3171	contigs=86 ver=1 seqid=48530				NONMMUT066247;NONMMUT066248	ri|E130018E14|PX00207F18|3171;ri|C030019G06|PX00074D24|2311
NONMMUT055795	0.00810517	0.000769294	2.83992	up	35.0014	39.9508	49.7583	102.656	91.4953	103.325	-3.9849	-3.80886	-3.47857	-2.19832	-2.38703	-2.16942	Not Detected	Detected	Detected	Detected	Detected	Detected	0	NONMMUT055795	CTCTTAGACTAAGGTGCTATCATTAGGAGGTCATTTACCCTTTATTGATTTATCAAAAGC	6	+	13858837	13861922	NONMMUT055795	3086					NONMMUT055795	ri|E330028D05|PX00212K20|3086					NONMMUG034640.2		1
gi|755475490|ref|XR_887807.1|	0.0065388	0.000446417	2.83771	up	255.543	217.964	297.796	628.292	647.597	567.279	-1.11681	-1.36107	-0.897256	0.415287	0.436294	0.287454	Detected	Detected	Detected	Detected	Detected	Detected	0	gi|755475490|ref|XR_887807.1|	TTAAATGCCCTGGTTTTGTTTTGGTAAGTGCTCTCCTTGGACGCTTACCCTGTGGGATTT	4	-	3367249	3372480	gi|755475490|ref|XR_887807.1|	5160	PREDICTED: Mus musculus uncharacterized LOC105244669 (LOC105244669), ncRNA		gi|755475490|ref|XR_887807.1|;gi|755508952|ref|XR_868049.1|								105244669	LOC105244669
gi|283046741|ref|NR_033197.1|	0.0506363	0.0186953	2.8366	up	23.4738	56.4288	29.4023	79.8337	96.3017	70.4102	-4.56126	-3.31065	-4.23758	-2.56108	-2.31317	-2.72275	Not Detected	Detected	Not Detected	Detected	Detected	Detected	0	gi|283046741|ref|NR_033197.1|	GTTGTTAAAGGATCGAGTGAGAGAAGACACTCCAAAGGAAGGCTATGAACTGACAACAGA	15	+	4779160	4780373	gi|283046741|ref|NR_033197.1|	1214	Mus musculus RIKEN cDNA 4933427E11 gene (4933427E11Rik), long non-coding RNA		gi|283046741|ref|NR_033197.1|	NR_033197.1		ri|1700018H06|ZX00050O18|875;ri|1700021E06|ZX00050N23|977;ri|1700084B21|ZX00076M16|835					66769	4933427E11Rik
ri|B130019H15|PX00158I09|2496	0.0299981	0.00851291	2.83494	up	307.306	297.919	467.281	665.474	1155.13	772.166	-0.850705	-0.910239	-0.247288	0.498234	1.27118	0.732306	Detected	Detected	Detected	Detected	Detected	Detected	0	ri|B130019H15|PX00158I09|2496	TTAGCTGCTAAGTCCAGAGTTTTCCAGTTGGCTGAGCCAGGCTCATATTTACATCTCCTT	11	-	1689466	1697203	ri|B130019H15|PX00158I09|2496	2496	contigs=90 ver=1 seqid=38674	ENSMUST00000180748			NONMMUT010780;NONMMUT010781	ri|B130019H15|PX00158I09|2496
ri|A630008I19|PX00143F02|3205	0.0476435	0.0171238	2.83208	up	400.412	357.924	594.087	794.863	1632.23	907.79	-0.468896	-0.645506	0.0990959	0.754558	1.76997	0.965753	Detected	Detected	Detected	Detected	Detected	Detected	0	ri|A630008I19|PX00143F02|3205	CTGATTGTACACACTGATGTATTCATCTCTTCAGTATTTGGTTCACTTTGTGAAAAAGAC	2	-	2464812	2471858	ri|A630008I19|PX00143F02|3205	3205	contigs=72 ver=1 seqid=87657				NONMMUT037565	ri|A630008I19|PX00143F02|3205
ri|D430030B14|PX00194L02|2840	0.0121101	0.00181604	2.82986	up	216.96	152.427	212.46	397.771	474.227	514.03	-1.35295	-1.87704	-1.38439	-0.244209	-0.0132259	0.145248	Detected	Detected	Detected	Detected	Detected	Detected	0	ri|D430030B14|PX00194L02|2840	TTTTAGTCCTCAGCATACTGCTTTGTAGCAGGCAGTGTGTTCTCATGGTCTTCATTGCAC	X	+	1335480	1338318	ri|D430030B14|PX00194L02|2840	2840	contigs=88 ver=1 seqid=58776				NONMMUT074648;NONMMUT074649	ri|D430030B14|PX00194L02|2840;ri|B130034M20|PX00158M23|2468
NONMMUT011943	0.00481765	0.000172569	2.82649	up	53.088	69.8696	59.4308	144.847	147.992	141.41	-3.38392	-3.00242	-3.2223	-1.70161	-1.69328	-1.71672	Detected	Detected	Detected	Detected	Detected	Detected	0	NONMMUT011943	CTTCTGTAGACATAGCTGCTGTCATTTCAAGTAGTTAGTGGTCAGAAGTGAGACAGTCGG	11	-	98883399	98885492	NONMMUT011943	632					NONMMUT011943						NONMMUG007551.1		3
ri|G370077A18|FL00004A18|1123	0.00922413	0.00104001	2.82026	up	617.689	495.358	662.863	1256.59	1669.03	1321.05	0.156499	-0.176688	0.257132	1.41529	1.80214	1.50701	Detected	Detected	Detected	Detected	Detected	Detected	0	ri|G370077A18|FL00004A18|1123	ATTAGAGTTCTGCCTGTTGAGTAGTAACCTTAGTCCTGACCTAGCCCGAGAAGACTTTTG	8	+	4951697	4983704	ri|G370077A18|FL00004A18|1123	1123	contigs=15 ver=1 seqid=77608				NONMMUT067702	ri|G370077A18|FL00004A18|1123
gi|755488576|ref|XR_397352.2|	0.00544986	0.000262485	2.81981	up	19.2847	22.947	24.0874	47.6867	58.2668	52.3796	-4.84486	-4.60878	-4.52523	-3.30449	-3.03806	-3.14953	Not Detected	Not Detected	Not Detected	Detected	Detected	Detected	0	gi|755488576|ref|XR_397352.2|	TGAGACAGAAATATAAAGCGAGTCGATCTATATGTGTTCATTTGCTGGGGACACCATGAA	17	+	4957091	4957366	gi|755488576|ref|XR_397352.2|	276	PREDICTED: Mus musculus uncharacterized LOC102643054 (LOC102643054), ncRNA		gi|755488576|ref|XR_397352.2|								102643054	LOC102643054
NONMMUT031952	0.00763711	0.000663161	2.81975	up	142.849	129.39	151.597	318.367	412.674	291.178	-1.95589	-2.11343	-1.87134	-0.565459	-0.213802	-0.674703	Detected	Detected	Detected	Detected	Detected	Detected	0	NONMMUT031952	TTACTTAAATCACAACTTGGAAATGGAACTGAGTAAAAGCCACTGAGGGAAATAAATAGG	18	+	35713064	35714418	NONMMUT031952	1359					NONMMUT031952	ri|2810017I02|ZX00046K19|1359					NONMMUG019647.2		1
NONMMUT016470	0.0384103	0.0124215	2.81934	up	106.975	54.1123	61.4329	136.671	179.428	197.902	-2.3731	-3.37113	-3.1745	-1.78544	-1.4154	-1.23182	Detected	Detected	Detected	Detected	Detected	Detected	0	NONMMUT016470	GGGGTTTGCCCTCTATTTAAATGCTTTGAAAAACAGTGCATTGACAATGGTTGATATTTT	13	+	16120653	16123187	NONMMUT016470	2539					NONMMUT016470;NONMMUT016471	ri|9530076L18|PX00113D02|2539;ri|G830014I23|PK00002N22|1351					NONMMUG010350.2		1
ri|9630009A21|PX00114F13|1788	0.0173348	0.00348056	2.81833	up	368.562	555.676	510.375	1263.23	1277.46	883.003	-0.588472	-0.0109148	-0.120022	1.4229	1.4164	0.925812	Detected	Detected	Detected	Detected	Detected	Detected	0	ri|9630009A21|PX00114F13|1788	AGTATGTCTGTCACTAAAAGGAGTTGTCTAGTAGAAACATCCCCCTAAACTGTTGTCTTT	17	-	1435638	1437425	ri|9630009A21|PX00114F13|1788	1788	contigs=4 ver=1 seqid=38950				NONMMUT030313	ri|9630009A21|PX00114F13|1788
gi|755476508|ref|XR_402610.2|	0.0122377	0.00185189	2.81717	up	203.058	229.491	225.895	527.335	670.291	405.486	-1.44849	-1.28672	-1.29593	0.162573	0.485985	-0.196952	Detected	Detected	Detected	Detected	Detected	Detected	0	gi|755476508|ref|XR_402610.2|	ACCTGATCTATGACACAGAATGGCATGGATGGATGTAAGGAAGAAAATAACTGGGTATAG	5	-	4306268	4308926	gi|755476508|ref|XR_402610.2|	733	PREDICTED: Mus musculus predicted gene, 35855 (Gm35855), ncRNA		gi|755476508|ref|XR_402610.2|;gi|755513005|ref|XR_389323.2|								102639575	Gm35855
gi|755477741|ref|XR_403465.2|	0.00289534	1.76463e-05	2.81535	up	3199.42	3510.91	3587.5	8604.61	8187.64	7772.95	2.52936	2.64861	2.69333	4.19089	4.09657	4.06378	Detected	Detected	Detected	Detected	Detected	Detected	0	gi|755477741|ref|XR_403465.2|	TCACCACCAACACCAAGCATTTCGTTACATTTCAGATGGCTTGCTGGTGATTGAAAGACA	6	+	2811791	2820021	gi|755477741|ref|XR_403465.2|	3935	PREDICTED: Mus musculus predicted gene, 31249 (Gm31249), ncRNA		gi|755477741|ref|XR_403465.2|;gi|755517991|ref|XR_377763.2|								102633417	Gm31249
gi|755552577|ref|XR_875440.1|	0.0242134	0.0060979	2.81245	up	76.0506	55.6346	76.2197	151.482	226.675	127.233	-2.86535	-3.3311	-2.86334	-1.637	-1.07817	-1.86914	Detected	Detected	Detected	Detected	Detected	Detected	0	gi|755552577|ref|XR_875440.1|	AACACAAAAGCCAGAAATGACCCACTTCATGGGTCTCTGATAGCCATTTGGAAAGGACTG	15	-	1969513	1970236	gi|755552577|ref|XR_875440.1|	632	PREDICTED: Mus musculus uncharacterized LOC105245983 (LOC105245983), ncRNA		gi|755552577|ref|XR_875440.1|;gi|755487359|ref|XR_881755.1|								105245983	LOC105245983
NONMMUT064492	0.0144143	0.00253346	2.81036	up	76.0548	85.5288	78.6456	211.838	143.781	227.033	-2.86527	-2.71068	-2.81814	-1.15319	-1.73493	-1.0337	Detected	Detected	Detected	Detected	Detected	Detected	0	NONMMUT064492	ACACAGGACTATCCAATGCCTGTAGTCACCAGAGAAAAGCAAATAAACACTACGTTGAGA	8	+	8576522	8580342	NONMMUT064492	1482			gi|568894809|ref|XR_404686.1|;gi|568953636|ref|XR_378696.1|		NONMMUT064492	ri|E030046N14|PX00207A14|1482					NONMMUG039802.2		4
ri|E130115I21|PX00092I01|1144	0.00625182	0.000398367	2.8095	up	117.508	112.879	124.786	261.124	341.462	250.692	-2.23763	-2.31038	-2.15212	-0.851413	-0.487078	-0.890687	Detected	Detected	Detected	Detected	Detected	Detected	0	ri|E130115I21|PX00092I01|1144	GGTGGGACATATTTGCCTCTTTTACCATGTGAGGATACAATAAAAAATGCTTATAAATCG	19	+	4005321	4006463	ri|E130115I21|PX00092I01|1144	1144	contigs=2 ver=1 seqid=22787				NONMMUT034672	ri|E130115I21|PX00092I01|1144
uc.mouse.109	0.0360824	0.0112818	2.80665	up	27.5071	16.0897	13.5782	51.6603	39.3161	39.8353	-4.33251	-5.12095	-5.35221	-3.18902	-3.60561	-3.54448	Not Detected	Not Detected	Not Detected	Detected	Not Detected	Detected	0	uc.mouse.109	GACAACCTGCCAAGAGTTTTGTGGCCTTGTAAACACAAAAGTGCTCTAATAAAATTTTAT	1	+	1000	8000	uc.mouse.109	224								uc.109-;uc.109+
ri|C230070P12|PX00176L07|1454	0.0177611	0.00363632	2.80511	up	583.289	512.033	582.223	1011.36	1801.16	1283.1	0.0738303	-0.128922	0.0699915	1.10207	1.91205	1.46495	Detected	Detected	Detected	Detected	Detected	Detected	0	ri|C230070P12|PX00176L07|1454	CTTGCTGCATCTCTAGACTTTTCTTTTCGACGTTCAGAACTCATCCTACTTAACAAAAAA	12	-	3996480	4019784	ri|C230070P12|PX00176L07|1454	1454	contigs=82 ver=1 seqid=53648				NONMMUT014655;NONMMUT014656	ri|C230070P12|PX00176L07|1454
ri|D230020A22|PX00188E08|3294	0.0133346	0.00217995	2.80453	up	47.1395	34.5289	50.5133	109.139	117.292	86.2773	-3.55537	-4.01928	-3.45684	-2.10998	-2.0287	-2.42955	Detected	Not Detected	Detected	Detected	Detected	Detected	0	ri|D230020A22|PX00188E08|3294	GATGTTTATGGTGAGACTGTTTCATAAATGCTTATTACCGTTAGCCCTTCTAAGTGTAAT	6	+	381134	384426	ri|D230020A22|PX00188E08|3294	3294	contigs=56 ver=1 seqid=45826				NONMMUT055815	ri|D230020A22|PX00188E08|3294
ri|F830208A16|PL00023B13|3009	0.00963954	0.00114468	2.80033	up	137.33	121.358	105.238	251.142	273.77	341.136	-2.01273	-2.20589	-2.39792	-0.907643	-0.805838	-0.44626	Detected	Detected	Detected	Detected	Detected	Detected	0	ri|F830208A16|PL00023B13|3009	CTTGATTGTGACAGCGACTCTTAACTGTAGAGTCTGTGATACACAAATAAAAATACTTTC	18	+	499233	502240	ri|F830208A16|PL00023B13|3009	3009	contigs=33 ver=1 seqid=73328					ri|F830208A16|PL00023B13|3009
NONMMUT035435	0.021428	0.00497839	2.80025	up	654.223	634.019	774.27	1196.43	2205.89	1627.17	0.239401	0.179368	0.481258	1.34451	2.20448	1.80769	Detected	Detected	Detected	Detected	Detected	Detected	0	NONMMUT035435	TTAAATCAGAACTTCGAGCACCTTTTGACAGTTCTTCAACTAGTAAATGTTATTGTGGGC	2	+	4702475	4705684	NONMMUT035435	3212					NONMMUT035435	ri|D630049O21|PX00198D15|3212					NONMMUG021841.2		1
ri|C530028L01|PX00669A24|3875	0.0130423	0.00208553	2.79932	up	44.5173	38.4376	59.8934	106.45	126.521	101.651	-3.63794	-3.86457	-3.21111	-2.14598	-1.91943	-2.19298	Detected	Detected	Detected	Detected	Detected	Detected	0	ri|C530028L01|PX00669A24|3875	TTAGATCAGTCTCATTTACTGTGGATACAACTGTCAAGTTTTTGGGAACAAATGAACCTC	8	-	1974940	1978815	ri|C530028L01|PX00669A24|3875	3875	contigs=46 ver=1 seqid=66350				NONMMUT064747;NONMMUT064748	ri|C530028L01|PX00669A24|3875;ri|C030026K05|PX00074L02|2059
ri|A830037M17|PX00155O08|1253	0.0462336	0.0163962	2.79915	up	29.4102	68.4768	48.4097	97.3913	132.355	101.015	-4.23599	-3.03147	-3.51821	-2.27428	-1.85439	-2.20203	Not Detected	Detected	Detected	Detected	Detected	Detected	0	ri|A830037M17|PX00155O08|1253	TAAGGATGATATTTTCACAAGGTGACCCGACCTTGAACTGAGACTCTGACATCACCTTGG	18	+	1421018	1422270	ri|A830037M17|PX00155O08|1253	1253	contigs=63 ver=1 seqid=59651				NONMMUT031996	ri|A830037M17|PX00155O08|1253
gi|755502551|ref|XR_878668.1|	0.0444134	0.0154362	2.79048	up	175.309	145.718	155.018	273.784	618.219	309.585	-1.66048	-1.94198	-1.83914	-0.783112	0.369315	-0.586271	Detected	Detected	Detected	Detected	Detected	Detected	0	gi|755502551|ref|XR_878668.1|	GATAGATCTTCAGGCTTCCTCCATATTCCCAAGGCTCTATGTTTCTCATTGTTTCCTTTT	3	+	2610661	2616671	gi|755502551|ref|XR_878668.1|	441	PREDICTED: Mus musculus uncharacterized LOC105246750 (LOC105246750), ncRNA		gi|755502551|ref|XR_878668.1|;gi|755473642|ref|XR_886564.1|								105246750	LOC105246750
NONMMUT035732	0.0410028	0.0137102	2.78562	up	47.3785	62.8793	51.912	200.783	102.713	98.7104	-3.54808	-3.1545	-3.41744	-1.23051	-2.22018	-2.23533	Detected	Detected	Detected	Detected	Detected	Detected	0	NONMMUT035732	GGGCTGTAGTTTGGAATTCTTTGTCTAAAAGTCTAACTTGTCAAGGTCATGTTTATTGTA	2	-	11259993	11320127	NONMMUT035732	1035		ENSMUST00000192626	gi|341926214|ref|NR_040615.1|	NR_040615.1	NONMMUT035732	ri|8030442B05|PX00103B24|1035					NONMMUG021971.2		3
gi|755473054|ref|XR_400261.2|	0.0233792	0.00577661	2.78542	up	64.2518	54.3238	58.4847	185.192	148.866	97.447	-3.10857	-3.3655	-3.24545	-1.34713	-1.68479	-2.25392	Detected	Detected	Detected	Detected	Detected	Detected	0	gi|755473054|ref|XR_400261.2|	CTTGAAAAAGTGGTGAAAGTAAAATGGATTGAAGTCCAGTTGTGGTGGGAAGAAGCTGTG	2	+	2422168	2465002	gi|755473054|ref|XR_400261.2|	3129	PREDICTED: Mus musculus predicted gene 14055 (Gm14055), transcript variant X1, ncRNA		gi|755473054|ref|XR_400261.2|;gi|755473057|ref|XR_400263.2|;gi|755501593|ref|XR_375017.2|;gi|755501596|ref|XR_375019.2|								102635536	Gm14055
NR_045835.1	0.0208127	0.00473785	2.78373	up	16.2935	16.3448	17.852	36.5248	31.1153	54.9534	-5.08802	-5.09825	-4.95742	-3.6892	-3.94311	-3.08032	Not Detected	Not Detected	Not Detected	Detected	Not Detected	Detected	0	NR_045835.1	ATTTCATAATGGCTTTCTGTGCCAAATACCTGTAAGGAGAACCACCCTGCTCTCCTTACT	9	+	1780441	1786252	NR_045835.1	1843			gi|371873930|ref|NR_045835.1|	NR_045835.1		ri|B230343M05|PX00160M23|1342					319556	A330041J22Rik
NONMMUT044742	0.0117034	0.00168769	2.78025	up	31.1246	28.0274	41.2219	73.0233	90.6694	71.0783	-4.15425	-4.32025	-3.7501	-2.68972	-2.40012	-2.70912	Not Detected	Not Detected	Detected	Detected	Detected	Detected	0	NONMMUT044742	CCTTAGTTACCCGGGAAGCGTGAGTCATGTTGCACAGTTGAGCTGGCACATAAAACTACG	3	-	107697813	107698913	NONMMUT044742	451					NONMMUT044742						NONMMUG027622.1		2
ri|E030012M20|PX00205I02|1840	0.00479918	0.000167135	2.77984	up	1001.84	963.798	1113.34	2556.21	2174.52	2529.91	0.854199	0.783571	1.00524	2.43979	2.18382	2.44441	Detected	Detected	Detected	Detected	Detected	Detected	0	ri|E030012M20|PX00205I02|1840	GATTGGTGGAGATGAAGTTGTATGTTCTAACGTCCTGTAACCTTAAACAATTAAATGGAA	14	-	1207835	1209741	ri|E030012M20|PX00205I02|1840	1840	contigs=45 ver=1 seqid=60167					ri|E030012M20|PX00205I02|1840
NONMMUT021702	0.0746995	0.0325057	2.77976	up	27.8006	27.7132	13.7765	39.2414	80.7624	43.8067	-4.3172	-4.33652	-5.3313	-3.5857	-2.56705	-3.40738	Not Detected	Not Detected	Not Detected	Not Detected	Detected	Detected	0	NONMMUT021702	GTGTATGAACTCTGTCTCGCCATACTTGGAATAGAAAATAAATAAAAGCCCATAAAGATC	14	+	76948433	76949660	NONMMUT021702	1229					NONMMUT021702	ri|9230020D08|PX00324E13|1229					NONMMUG013485.2		1
ri|4732480P20|PX00637N16|4524	0.0036065	4.9055e-05	2.77964	up	147.684	139.206	126.774	322.235	348.993	303.105	-1.90787	-2.00793	-2.12932	-0.548033	-0.455605	-0.616788	Detected	Detected	Detected	Detected	Detected	Detected	0	ri|4732480P20|PX00637N16|4524	ACCTTCTATGGGAGAATAAAGGTGGATACCTCTCTTGCCTTTCCCATGGGTATTCAAAAA	2	-	1725233	1743660	ri|4732480P20|PX00637N16|4524	4524	contigs=65 ver=1 seqid=67170					ri|4732480P20|PX00637N16|4524
NONMMUT066250	0.0132437	0.00214794	2.77956	up	45.6978	43.5109	29.6737	89.0328	86.5522	100.129	-3.60018	-3.68571	-4.22432	-2.40374	-2.46716	-2.21474	Not Detected	Not Detected	Not Detected	Detected	Detected	Detected	0	NONMMUT066250	TAAGGCCTCATTCTTTAAGCATACTTAAATGCATTTCAAGTAACCAAGTAACAGAGGATG	8	+	81698084	81701062	NONMMUT066250	2979					NONMMUT066250	ri|4832424L05|PX00313M06|2979					NONMMUG040998.2		1
NONMMUT029404	0.0244356	0.00618417	2.77828	up	64.7412	38.0138	53.4147	145.184	121.182	97.5768	-3.09763	-3.88057	-3.37627	-1.69827	-1.98162	-2.252	Detected	Not Detected	Detected	Detected	Detected	Detected	0	NONMMUT029404	AGGAAAAGAAGGACTCCTCCAAGGGCCGGATCCAGTACCTCTTCTTTCCTGCCAGGACAC	17	-	35211158	35215001	NONMMUT029404	404					NONMMUT029404						NONMMUG018166.1		2
NONMMUT013865	0.0413587	0.0138783	2.7762	up	16.6223	26.4198	16.4259	46.2019	32.9451	61.7516	-5.05919	-4.40547	-5.07753	-3.35012	-3.86067	-2.91206	Not Detected	Not Detected	Not Detected	Detected	Not Detected	Detected	0	NONMMUT013865	GGACTATGTAGCCTCTGATTTCAAGTAAAAACTTAACCAACCTCAAAATTCTGAAGTTTG	12	-	33594057	33597932	NONMMUT013865	1806					NONMMUT013865						NONMMUG008769.2		2
ri|D630015M03|PX00196H14|1406	0.0930024	0.0440466	2.77565	up	45.5292	20.312	42.7237	108.457	51.288	92.4962	-3.60552	-4.78475	-3.69847	-2.11902	-3.22211	-2.32914	Detected	Not Detected	Detected	Detected	Not Detected	Detected	0	ri|D630015M03|PX00196H14|1406	GACTATGTTGTCTTTAAACTAGGACATAAATGTCTGAGAGACAAGTTGCTGAGTGTAAAG	1	-	680110	681421	ri|D630015M03|PX00196H14|1406	1406	contigs=29 ver=1 seqid=61652					ri|D630015M03|PX00196H14|1406
NONMMUT032693	0.0103	0.00130225	2.771	up	1603.09	1477.27	2080.72	4420.08	4199.36	3439.74	1.53241	1.3997	1.90743	3.22985	3.13329	2.88762	Detected	Detected	Detected	Detected	Detected	Detected	0	NONMMUT032693	AGCCATCAGGCAGGTGATACAGTTACCTATAAGTAGCAATATTAGTCCAGAATTCCCTAC	18	+	65608544	65614942	NONMMUT032693	6412					NONMMUT032693	ri|F830035G05|PL00007I09|6412					NONMMUG020135.2		1
NONMMUT042030	0.0671562	0.0279249	2.76915	up	155.342	99.2283	125.28	210.206	508.138	233.782	-1.83494	-2.49634	-2.14642	-1.16435	0.0864189	-0.991442	Detected	Detected	Detected	Detected	Detected	Detected	0	NONMMUT042030	CAAAAATGGAAAGTTCTTTTATAAAACCAATCTCATGGCCCATGGGTATGAAGTACTGTT	3	-	7611458	7612833	NONMMUT042030	1375					NONMMUT042030	ri|A630026I06|PX00145I19|1375					NONMMUG026021.2		1
gi|755477740|ref|XR_861815.1|	0.0284538	0.00785925	2.76719	up	113.303	99.7038	114.794	192.644	382.709	226.964	-2.2902	-2.48944	-2.27253	-1.29021	-0.322554	-1.03414	Detected	Detected	Detected	Detected	Detected	Detected	0	gi|755477740|ref|XR_861815.1|	GATTTTAAGCCATTCATCGGTGAGATAAGATACAGGCATGGGGATGAGATGGGAGTCAAA	6	+	2853460	2856542	gi|755477740|ref|XR_861815.1|	2877	PREDICTED: Mus musculus uncharacterized LOC105242683 (LOC105242683), ncRNA		gi|755477740|ref|XR_861815.1|;gi|755517990|ref|XR_869177.1|								105242683	LOC105242683
ri|C730046A18|PX00087P20|2607	0.00534599	0.000243886	2.76214	up	948.188	797.855	732.385	1996.14	1986.98	1792.7	0.774792	0.510967	0.401024	2.08299	2.0537	1.94745	Detected	Detected	Detected	Detected	Detected	Detected	0	ri|C730046A18|PX00087P20|2607	AGACATGGACTGAAGTTGCCTACGTTTATGATGGTGGGCTTTTAATTTTCTGGCAAAAAA	2	-	3150853	3153460	ri|C730046A18|PX00087P20|2607	2607	contigs=58 ver=2 seqid=40202				NONMMUT040360	ri|C730046A18|PX00087P20|2607
[truncated: 5,528 more rows]
