# Supplementary material for: Deregulated lncRNA expression profile in the mouse lung adenocarcinomas with KRAS‐G12D mutation and P53 knockout
Source: J Cell Mol Med. 2019 Aug 14;23(10):6978–88. doi: 10.1111/jcmm.14584 (PMC6787463; doi:10.1111/jcmm.14584)
Supplement: Supplementary file 6 [file JCMM-23-6978-s006.xlsx]

## Sheet: Table S5  210 lncRNAs
Table S5 210 lncRNAs
NO.	ProbeName	Sequence	Homology	Mouse upstream and downstream genes	Human upstream and downstream genes	Classify	p (Corr)	p	FC (abs)	Regulation	lncRNA_ProbeName	probe-SEQUENCE	Chromosome	Strand	Start	End	targetid	Length(bp)	Annotation	ensembl	NCBI	UCSC	NONCODE	FANTOM	lncRNAdb	UCR	lncRNA	LncRNADisease	GeneID	GeneSymbol	Exon_number
1	NONMMUT022605	>NONMMUT022605.2 GTGTAAACTCTAGCGGGGCCGAAGCAAACATTGGCTTAACGGCAGCAGCTGCCAGCCTGTGCCTAGGAGTGTGGCGACTAGCGCGGCGGCAAGCAGACCGGCACCATGGCCTCATCTCAGGGGAAAAACGAGCTGAAATTCGCCGACTGGATGGCAACTCTGCCTGAGAGCATCCACAGCATCCCCCTCACCAATTTAGCCATCCCAGGTAGGTGCCCACTGCCCCTGCCTCGCCCTGCTTCATTTTACACCCAGTGCTAACTTCGCCTGTGTCTGCGGGAAGGATGCTCATCCAGGGGGTGGGTCCCCGGGTTTTCCAAATCTTGGAAGACCCTGGCACGGGGTGTCAAGGTGACTGCTTCCCCTGGGCTTCAGAAGCAGA…	963/1466(66%)	PI-PLC X domain-containing protein 3	PI-PLC X domain-containing protein 3	sense	0.00626565	0.000400835	80.4117	down	NONMMUT022605	CTTTCCCTGTATTTCCAAAAATGTCCTATAAAGCCTTGTAATTTTACCCCAATACTTCCA	15	+	4325608	4328631	NONMMUT022605	3025					NONMMUT022605	ri|A830093M16|PX00156A20|3025					NONMMUG013950.2		1
2	ri|B230219I01|PX00070M01|1691	>NONMMUT033713.2 AGAGCGGAGGACAGCCAGCCCCAGAGCTGACAGTGCGGCGCCGAGGGCAGCGGGAGGGAAGGGGATGAGCACGTAGTAGTTATATTCCTTTTCTTTTTCTTTTTTTGCGTTTCCTCTTCGTGGGAGAAGCCTGAGGCAGCCGGGGAGAGGGTCCCCAGATCCCCCTGCAGGGAGAGGGCCGCACCCTCCTCCCTCCTGGGAGGAGCAGCTGGCAGTGGGGTGCCTGGACTGGGTGCTCAGACGTAATACTCTTTGTCTTTGTTCTTCTTGGCCTTGCTTGGCGTCTTGGGGGCAGCAGGGGCCTTCTCCTTCACCACCGCCCCATTGCTCTGGGCCGAGTTACTGATGTAATTCCGGCTCTGGTCCACCTGGTAGGAGCCCT…	1539/1711(90%)	neurexin-2-beta isoform 1 precursor neurexin-2-beta isoform 2 precursor	neurexin-2-beta isoform beta precursor neurexin-2-beta isoform alpha-1 precursor	sense	0.0104805	0.00135445	60.938	down	ri|B230219I01|PX00070M01|1691	ACGGAATTCAGGCAACTTACATCAACAAATAGGCCGTGTGATTTTAGCATGAAGAAAAAA	19	-	1535694	1537383	ri|B230219I01|PX00070M01|1691	1691	contigs=4 ver=1 seqid=29430				NONMMUT033713;NONMMUT033714	ri|B230219I01|PX00070M01|1691
3	NONMMUT033711	>NONMMUT033711.2 AGAGGGTAGAAGGCAGACCTGAGGACATGGAGGAAAAGACTGTGAGGCATAGCTCTCTTCAGTGCCTGTTGCCCAAGAAGGTGGGGCAAGGGTGTGTAAACTCAGCCTGTAAAAGGTGCTCTGTGCTTCCCCACGGATCCGGCCTACCTCAGAGAGAGTGCTAGGGGACTTGCCATTCACTCCCCTTGAAGAGCCCCATGCCAGGCCTGCTGCTGGCTGCTCGTAAGATCGACAGATGGGACTCATGCCTGTGGCCCTTCCCTGGCAGTGAGTCAAACTTGAGCCTCCAAGAGTAGGAAGACGGCGTCAGAGGCACCAGGAGCAGAGGGCATCTTCTGGGGTCAGTCCGGAAGATGAGGTATTATTGGCTGGATCCTGAGTG…	1106/1463(76%)	neurexin-2-beta isoform 1 precursor neurexin-2-beta isoform 2 precursor	neurexin-2-beta isoform X21 neurexin-2-beta isoform X11	sense	0.00481765	0.000172557	55.8094	down	NONMMUT033711	CACACGGCCTATTTGTTGATGTAAGTTGCCTGAATTCCGTGGTATGCTATCTTCTTTTTT	19	+	6527804	6530957	NONMMUT033711	3153					NONMMUT033711;NONMMUT033712	ri|6430591O13|PX00048G15|2452;ri|C530035F08|PX00669F05|3153					NONMMUG020716.2		1
4	ri|A530026G17|PX00140P21|2581	>NONMMUT022612.2 AGGACAGACTGTGGGGGAGACAAGAGCCTGCCTGTCTTTACAGATGAAATTTTCTTGTTCTCTTCTGTACTGAGTGTTTCCCAAGCATGCAGGTGACAAGCTTATTAATTTTGGTGTGCTTTATAGCAGCGTTTCAAGTCTTCTCTAGACAATCTGATGCTGTGGCAGAGCCTCCTCTCCAGTCAACTGCAAGTGGGACTCCTATGGCCCTTGGTCAGAATGCAATGGCTGTACCAAGACTCAGACTCGAAGGCGTTCAGTTGCTGTTTATGGGCAATATGGAGGCTATCCATGTGAGGGGAGTGCTTTTGAAACACAATCCTGCAAACCTGAACGAGGCTGTCCGACGGAAGAGGGCTGTGGGGACCGGTTTAGGTGTTTT…	177/224(79%)	complement component C7 precursor	complement component C7 precursor	antisense	0.0210347	0.00482244	49.4156	down	ri|A530026G17|PX00140P21|2581	AATTACACATTAGTCCATGAGAAAAGCCACATGTTTGCCATCTTGGTTAAAAATTACAGC	15	-	52354	68747	ri|A530026G17|PX00140P21|2581	2581	contigs=27 ver=1 seqid=40736				NONMMUT022612	ri|A530026G17|PX00140P21|2581
5	ri|6430530M09|PX00046A23|3409	>NONMMUT021355.2 ATTGCAGGACAAGGGACAGGATTCGACACAGAGCTTCAGTTTAAATTTGTCTAAGGAGTCAGGGCTAAGCAATGCCTGGCAACTGTCAGAAGTAAATGGTTACAAGGCGAACAGCCATTCCCAATTACTAGCAGGGGCAGCTGGAGTTGGCATGGAATTCAGCAGCAACAGGAGCTGTAGGACACATGTTCTCCTTGGATAGTGCCATGGGCCATTCCAAGGACCTCTGGGCACCTCTGGACAAGTGACTTCATGGGAAGGTTCACACCACAAGCATCACTGAGCATGGCTGGCATATTTGGGAGGCTGTGTCTGGCAGAGGTTGGCCACCGTCTCGATGCCAGCAGTCTCTCATGACTCCAAACCTCAAATCTGCTCTAAG…	634/870(73%)	alpha-1A adrenergic receptor isoform 3 alpha-1A adrenergic receptor isoform X4	alpha-1A adrenergic receptor isoform 6 alpha-1A adrenergic receptor isoform X1	sense	0.00335396	3.2685e-05	41.9704	down	ri|6430530M09|PX00046A23|3409	GCCCTTATACATATTGACACCATGTATTTAAGCTTTGTTCAATATTGATGAGTGTTCCCT	14	+	1801658	1805066	ri|6430530M09|PX00046A23|3409	3409	contigs=112 ver=2 seqid=63125				NONMMUT021355	ri|6430530M09|PX00046A23|3409
6	NONMMUT033715	>NONMMUT033715.2 AGAATGAACCCTACTGCCCCGCCCCAGCCACCCAATCTGGGTCGCTCTGGGTCCACCCGCCCACCCTTCTTCTCCCAGAGACTCTGGAAACCCAAAGGAAGGGAAGCAGAGAAAAGAGAGTTTAaaaaagaaagaaaagaaaggaaaggaaaagaaaagaaaaataaagaaaagaagagaaaagaaagGGAGTGGGGCGGAGGAGGGTAGGGACAAGAGACAGCAAGCCTGAACCGGGACAGGAGGGCTGCGAAGAAGGAAGGCGAGAGGAAGAAGAAAATCGAGGGAAATAAACGAACGGCGCAGTGGACACTTTACAAAACCCCAGCCTTCCTTCCCGCCCAGCCCCACCAAAATAAAACTACCCCCCTTAAAAAAATAA…	672/792(85%)	neurexin-2-beta isoform 1 precursor neurexin-2-beta isoform 2 precursor	neurexin-2-beta isoform beta precursor neurexin-2-beta isoform alpha-1 precursor	antisense	0.00774839	0.000684784	40.6242	down	NONMMUT033715	GGTCTTTTTGTTTCGTCTTAAGAAACCAAACGGAACAGAAAGGAAAGGAAATTGAAAAGA	19	-	6530874	6532808	NONMMUT033715	1350					NONMMUT033715						NONMMUG020717.2	Gm14964	2
7	NONMMUT026988	>NONMMUT026988.2 AACCTCGATATCCTAAGCTGGAATTGCCTATGCCTTCGTCAAGGAGTGAGTGAGTGTGTCTTGTGGTAAAGAATGTTTAGTTTCTGCCTTAGGTGACCCCCGCAGCACTGCTCTGACGCTACTTGCTTTCATTGCAGCCCCAGAACCTGAGACTCGACCATCTGCCCAGACAACAAAGGGTAAAACTGCTTCCTTGATCCAAGTGGAAGAATGGCCTGTATCACTGTTTTGTGCTCAACTTTTGCCCTTAGATTCGCTTCACTTTAAAAATACTTAATTGTTCTTCAGATAGGTTTTTTTTGCAGCTGTTTTTGCAAGAACATCTACCCTGTGCCTGGGCTTAGTTGAACAGAGGCTCTGTCTGGGACACCCATGAAAGCCA…	272/387(70%)	target of Nesh-SH3 isoform X32 target of Nesh-SH3 isoform X3	target of Nesh-SH3 isoform X26 target of Nesh-SH3 isoform X17	sense	0.00376203	5.85849e-05	39.4198	down	NONMMUT026988	CAAACTAAACTCCACATTTTATGTAATGATAATGATAGGAAATGACAAAGCACCTGGGAC	16	+	56611019	56613137	NONMMUT026988	2117					NONMMUT026988	ri|6430535K13|PX00648O24|2117					NONMMUG016729.2		1
8	NONMMUT022770	>NONMMUT022770.2 gatatagttcactcagcacactcaagattcttccttccttatgctcgtgtgtgtggtaagctctgtgctttatcgcctgtgtagattTCCATGTTTGAATTCCATCCAATGCTTTGATATGTTTTTTTTTTTTCttttcactttttgagacaggatctcatgtaactcaagctagctttgagctcactatatagtgaaaaatgtctttgaattcccaatgttcctgcctcaaactctcatgtgctgagattataggtgttgcccgccatacttggctctatgcTTATTGTGATAACCAGATTCTTTATTCTGTTACAAGGTTATATATTAGTTTGTTTCCCCATTGCTGTGtgtggtggtttgagaagaacgggccccatat…	557/755(74%)	atrial natriuretic peptide receptor 3 isoform b precursor atrial natriuretic peptide receptor 3 isoform a precursor	atrial natriuretic peptide receptor 3 isoform X3 atrial natriuretic peptide receptor 3 isoform X4	intron	0.0102034	0.00127671	30.5651	down	NONMMUT022770	GGACAGTATACCATTCAATTATTGTCCCAAGCCATGCTTATTTTCATGCATAAGAACAAT	15	-	11807494	11809854	NONMMUT022770	2361					NONMMUT022770	ri|9430012O05|PX00107P04|2361					NONMMUG014074.2		1
9	ri|A430082K13|PX00138L07|2988	>NONMMUT046928.2 AGGAGCTGGGAGACTACAGAGAGCTAGAGGTCACCTTTTCATGTTAGAGAGCAGCTTCTGCAGTTTCTCAGTTTCTTCCTTGGTTGTCCTCTTCTTAACTAAAGGAGGACACAGCGTTAGGCTGAAGGGAAGGCTGAGGGGGCAACCGCTGTGAAGCTGAAGGACTTTGAAGGACACGTGACTTGGCAACCCCCAGAGCGCATGCTCAGAGTACAACTTAAACTCATTGCTTGCTGTCCTAAATCTAATTCCACGTGATCGTCAATGCTCTGACAGCGCCCATCTTGTGGGAAAGGCGGAGGTGACGTGAGGTCAGATAGAAGATGGGATCGTCCCGGCCTCTTCCCCACCCACGTAAGTCTTCATTAGTTCTCACTGTTTA…	316/440(72%)	protein FAM205C isoform X3 protein FAM205C isoform X1	protein FAM205C isoform b protein FAM205C isoform a	antisense	0.00449015	0.00012557	28.4451	down	ri|A430082K13|PX00138L07|2988	TAGCAGGTTTCTTTTACTGTTGACAAACCTCAATCCGAAACTCAAAGTATTCCAAAATCT	4	+	2913001	2915984	ri|A430082K13|PX00138L07|2988	2988	contigs=54 ver=1 seqid=51798				NONMMUT046928	ri|A430082K13|PX00138L07|2988
10	NONMMUT014940	>NONMMUT014940.2 ggctgctactaccttccactcatccctgggtgggcattcctttatctcactcttcatggggtggccaaggggcagccctacctgggattcctggagctaccttgctaaagccctggggttataggagagagggatgaggaaaaaattcccaacacctgcgagagtgcgcacagccttgatgagcagagactcctctctatggttttagagctttattgtagaaatgcagggggcaagagagaaggtagaaagagagagagagagagagagagagagagagagagagagagagagagagagagagagagaggaaaggtcacagagaaagagagtaagagggagagaggagaggaaaagacaaagagagaggagagaggagaga…	228/305(75%)	regulator of G-protein signaling 6 isoform X1 regulator of G-protein signaling 6 isoform X1	regulator of G-protein signaling 6 isoform X5 regulator of G-protein signaling 6 isoform X8	intron	0.0029253	1.85415e-05	27.6764	down	NONMMUT014940	CACACTTATTACCATAGTAGCTAGGCATTTGGGTAAGCTTGCTATTTTTGCTAGAAAATA	12	+	83953485	83956687	NONMMUT014940	3201					NONMMUT014940	ri|4732404K01|PX00050B17|3201					NONMMUG009473.2		1
11	NONMMUT000662	>NONMMUT000662.2 ACTTAACTTGACTCTCAAGCCATgtctgcttatgaagttcactgccacagtaagcaatagactcaTTCAAAATGGCGGGCGTCTGGTCTTCACTTCTGCCTGCAAATGACAAGATTCTTTTAAACTGTTTTTCTGGAGGTTAACAAATGCCCTTCTGCAGGTTGGTAGTTTTAGGCTATTCCAGTAAAACACACAGTAACAACATAGAAACTGAATTTTATCAACTAGATTTACTTTATGGAGTGAAAAACAATCTGACATAGCAAGCAATTGAAAATCTCATGTGTGTATGTGCATCTgtgtgtgcctgtgtgtgtgtatgggtgtatctgtgtgtgcctgtgtatatgtatatctgtgtgtatctctgtgtgtctgtgta…	424/593(72%)	AF4/FMR2 family member 3 isoform X5 AF4/FMR2 family member 3 isoform X2	AF4/FMR2 family member 3 isoform 1 AF4/FMR2 family member 3 isoform 2	intron	0.00762353	0.000658367	27.4667	down	NONMMUT000662	GATTGCTTCTTCATCCACAAGAATAGAGTAGCTGTTTGGTTGATCATATTTCCATTCTTA	1	-	38587312	38589416	NONMMUT000662	2105					NONMMUT000662	ri|A130023E07|PX00121F10|2105					NONMMUG000455.2		1
12	ri|6330512F01|PX00647K09|1824	>NONMMUT031738.2 TGCTGCATTTCCCACCGCTGGGCTCTTCCAACAATACAATCCTCTTACACTCCAAAGGCCGTTTACAGTATGTTCTAATGAAATGGACTTGCAGGCTGACCCTGCTTTGTGGAAGTGCACCATACAGAAGTGCCCATTTTTCCATCTTCGGAAGCAATGAATGAGCGCTGGACAAAAGTTCCTGGCAGAACAGTACCCCCTCTGGGTTCTGCTGAGGAAGCCCTCAGGCCAGGCAGGTGGGAGGGGTTGCAGAGCAGAGGAACGCTGGCGGGCTGTGCTTCCAGCCGGAAGCCATCCTGGGTGTGTAGATCACAGGCTTTGTCCTGATTCCGTTCACTCCGACCTCTACTTTGGAGCTGCCCAGGGGATCCAGGGATGAACA…	151/209(72%)	CUGBP Elav-like family member 4 isoform X12 CUGBP Elav-like family member 4 isoform X7	CUGBP Elav-like family member 4 isoform X33 CUGBP Elav-like family member 4 isoform X24	intron	0.011428	0.00160306	27.2408	up	ri|6330512F01|PX00647K09|1824	TCTCAGTTTTGCTTAAGCATCTTCATCTCTCATTCTCCCTAAACCATGGGGAAAGTCCCA	18	-	556473	558293	ri|6330512F01|PX00647K09|1824	1824	contigs=42 ver=1 seqid=69926				NONMMUT031738	ri|6330512F01|PX00647K09|1824
13	NONMMUT007644	>NONMMUT007644.2 TTTCACCATGCATGTGTGCATTTTAACCATAGTCTCTTGACCACTGTGAAAAAGCTTTTCCCTCTCTTGATGGGTTCCAGGCCCTGGAAAGAGTTTTTCAAGAAAGACTACAGTAACTTGGTGCTCTGAGATTATACTGTGGGGCAGTGAGTTAGTCTgcccctgtggtcccctgtggaacttttagggctccctgggccactgtttagaaaccaACTACATGGTTTTGGTTCCCTGGGGAGTGCAGACATCTGACCTTGATGCGGAAGTATGCGCTTACAGcagcagttctcaacctgtttttgtgacccccctgtcgtggtcgaatgaatctctcacgggggtcgcctcagaccatcagaaaacacagatattcccatag…	341/421(81%)	glutamate receptor-interacting protein 1 isoform X8glutamate receptor-interacting protein 1 isoform 5	336194 bp at 5' side: glutamate receptor-interacting protein 1 isoform 1254440 bp at 3' side: cullin-associated NEDD8-dissociated protein 1	intron	0.0128327	0.00202982	13.862	down	NONMMUT007644	ATAATGAGCACTTGTAATCCCCAACTCTGACTCTCTAACCAGATTAATTTTGACCTTCTT	10	+	118933939	118938725	NONMMUT007644	4787					NONMMUT007644	ri|C130067I07|PX00170N04|4787					NONMMUG004844.2		1
14	NONMMUT065657	>NONMMUT065657.2 GCATATAACTTGTTAGAACTGAAATATACTATAAAGTAGTATTACAGGAGTAGGGTCTTTTCTTATTCATACATTTGATTTCCTAGTGGTTGCTAATCCTTACAATGCTTGCAAGATCAATGGTGGAATATATTAGAGACTACACAACTTAAAAGATGCTCAGAGATCCCTTGGACACCTGAATTTTTTGGCAGCTGCTCCAGCTTTGACATCCTGATTCGGCACAGTTTGCTCTTTCAGAGATGGGGCTTGTGCTACAGCTTCCTCACACCACTGCTGGCTTAGCCTTTGTTTGGCCGCCAAGTGGCAAGATACATTTACTCTTACTGTCAGTTACATGAAAAAGGCACATTGGCCTAATTTCCCATAGAATTTACATATA…	470/614(77%)	neuronal membrane glycoprotein M6-a isoform 2neuronal membrane glycoprotein M6-a isoform 1	neuronal membrane glycoprotein M6-a isoform 2neuronal membrane glycoprotein M6-a isoform 4	intron	0.00926801	0.00105455	13.7549	down	NONMMUT065657	TTGGAAAAGAACTGCCATTTCTCTCACCTGACTTTGAAAATAAGATTTGGACAGTGAGCC	8	+	56072081	56074053	NONMMUT065657	1973					NONMMUT065657	ri|C230094G20|PX00177G01|1973					NONMMUG040615.2		1
15	NONMMUT012343	>NONMMUT012343.2 AAGACCCTCCAGCGCCACTGGTCGATGAGGTAGCTGAAGGGGATAAAGGCGATCTTGTCGAGGGCCATCTTCATTAGAAAGTTGATGTCATACTCTGCCAAGAGAAAGACAGAAAGAACACAGCCTCAGGTCTGACCGGAAGTCCTTCCGGTTGTAGAAGTCCCAGGCAGAGGCGTGGCACACCACCTCCCGTCCATCCGTTGGTTTCTCCAGCATTGACTCCGCCCAGAACTCAGGAGGCATGGGTGAGAGCCCCAGCGAGGTGAAGAATTCCTCTGATACCCGGAACATGTGTGTGGCGTTCCAGCCCTGGCCAGCAGGCAGGGAAACAGGATCCTTCACTAAGGGGCCACAGGCTTCCAGGCTTCCAGGCTCCCAGACT…	162/188(86%)	angiotensin-converting enzyme isoform 1 precursorangiotensin-converting enzyme isoform 3 precursor	angiotensin-converting enzyme isoform 1 precursor	sense	0.00652113	0.000442636	13.7393	down	NONMMUT012343	ATTCCAGTTTTCCATTGGCTCTAAATTCTTGGCTCTAAATAAACCTCAGTCTCTAAAGCA	11	-	105832964	105846980	NONMMUT012343	529					NONMMUT012343						NONMMUG007818.2	Gm11651	3
16	NONMMUT047763	>NONMMUT047763.2 ttccttccttccttccttccttccttcctttctttctttctttctttctttctttctttcttcctttcACATGAGTTGAGGTGTATGACAGTCATTTGATACTACTGGGGCACTAGCTCTCCATGTACTACTGTGCATTACAATTGTTTAGGTGCAGAATCCTGTTTTCTTATTTGAGGAATCTGAAGTTTCTAAGCGCCCTTATATTTAATAAGCACTCTAGAAATGTTTTCTACATATTTATCTTTGAATTAACTTTGTTTGAATTCATTTGTGTGAATAGCAATACTAGTTGGTTAGAAAAAAGGCTTAAGATTGTTTATGCCTCTGTTCAATTATATATTTGTTTGTATCTGACATTGATTACTTATAGTCAGATATG…	259/334(78%)	receptor-type tyrosine-protein phosphatase delta isoform X24receptor-type tyrosine-protein phosphatase delta isoform X12	receptor-type tyrosine-protein phosphatase delta isoform ...receptor-type tyrosine-protein phosphatase delta isoform …(https://blast.ncbi.nlm.nih.gov/Blast.cgi#alnHdr_528476614)	antisense	0.0144223	0.00253658	13.6466	down	NONMMUT047763	ACAGTAAAAGTGTGTGTTTTAGCTCTTATGTAAATCTGCTTTCGATGAATTACTGCATCC	4	-	75747676	75750835	NONMMUT047763	3160					NONMMUT047763	ri|C230028L02|PX00174I11|3160					NONMMUG029593.2		1
17	NONMMUT030007	>NONMMUT030007.2 ATTTAGCCAAATCAGATCTAATCAGATTTACTCAAACTCAGGCATATCTAAAGAAAGTGCTCCTATGAAGTCTACTTAGATTACTGTAATGTTTAACCCAATAACATTTACATTTTTAATAATTATATCACAAGCAAGATGCTAAGAGACTTTAAGCTTCCTGCAAACACAGCTCTAGTTGGAGACATGTGTACAGGGTGTGCTTGAGGAGTGCTGTGTATATAGCACAATTGATTCTTCCCTAGGGTCTTTGGAAAGACAATCCTCTCACAGACTCTTGCCCCTGTCGGAAGACACAGTGGGGATTCAGGTTTCTCTGTGTTATGCCCACTTGCTTTGAAATATCATATACCTTTACTAATACTACTAGTGATAGATCTTT…	415/564(74%)	DNA-binding protein SATB1DNA-binding protein SATB1 isoform X3	DNA-binding protein SATB1 isoform 2DNA-binding protein SATB1 isoform 3	intron	0.00457118	0.000131888	13.5902	down	NONMMUT030007	TAGCATTCAGAAACCAGATCGCATGTTTTTGGGTATTCATGAGATCTCTGTTTGAAAAAA	17	-	51930795	51932769	NONMMUT030007	1977					NONMMUT030007;NONMMUT030008	ri|5830444F18|PX00103G03|1977;ri|A130002P03|PX00120F14|1384					NONMMUG018543.2		1
18	NONMMUT037584	>NONMMUT037584.2 TCCATCTGATAGTTCCCAGAAGATGGTCTGTAACTTTACTCAATATGTGCTGTCCTGTGAAAATGAGGATGATGGGGACCTCACAAAGCTGACGGTAGAAGAAACAATGTGATTAATGTATAGAACACACTTATTATATTGCCTAAAAGTATATATGGCTTTCCTCAATATTAATAGTTACTCACCACCTGAAGGCCATTGCTAAGAAGAGTATACTGATGCTGCTGTTAAATAGACAGCTAGAGGATCCCAGGGATTTAAAGAACCATTTGCAGGAGTTTCTCTTGTGATTTGCCAAGATTGGTTTTGGATTCTCAAGTTTTACTGTACTAGTCCGTCATTTCCAAAGGCTGCACAGTTTCAAAGGCTGCCTGTCTCAATA…	156/213(73%)	potassium voltage-gated channel subfamily H member 7 isof...potassium voltage-gated channel subfamily H member 7 isof...	potassium voltage-gated channel subfamily H member 7 isof...potassium voltage-gated channel subfamily H member 7 isof...	intron	0.0120757	0.00180354	13.3752	up	NONMMUT037584	GAAGAATTCCTGCACAATATAGATTTTTGGCTCTTTTCCTTTGCCTACTCATCTTTCATC	2	-	62962242	62963839	NONMMUT037584	1598					NONMMUT037584	ri|A330077K01|PX00132N14|1598					NONMMUG023184.2		1
19	NONMMUT054735	>NONMMUT054735.2 TTGAGCTGCTGTCCTGTAGGTAGGCGCTCACAGCTGCTTCTGCAGTGTTGGGGGATGAGAATACCTTTTATCTCATTTGGTTACACGATGCTTTGCATGTTGCACAGTGAAAGAACGTTGATGCTTCTGCTGTAAGCAGTGTGCAGATGCTGGCATGTTCTCAGGAAGCCAACAGGAAAGGCACCAGGAGGTCAGGTCTTCCTTGGAATTTTGCCTTGTTCTTTTGCTATTTTCTTGGTAGAGGACACTTGAACTGTCCTTCCCTTGAAAACAGCCTTCAGGGTTCTTTTTTTCCttttgttatttgacttggttttactatgtagtccatgctggcctttaactggtcatgtagctcacactagcctctaactcctcctca…	153/198(77%)	autism susceptibility gene 2 protein	autism susceptibility gene 2 protein isoform 2autism susceptibility gene 2 protein isoform 3	intron	0.00592619	0.000342711	13.3409	down	NONMMUT054735	GCAGTAACCTAGTGGTTATAATCACAACTATGCAGGATTATGGGCTAAGTATATGTAGGA	5	-	132915125	132916399	NONMMUT054735	1275					NONMMUT054735	ri|D230050L02|PX00699D08|1275					NONMMUG033957.2		1
20	ri|A130096F09|PX00125P21|1915	>NONMMUT048390.2 AGTGTTGCTCATCTCCTTTCTTGGTAACAGAGCCCTAAATGGTGGGAACATTTCTGACTAAAAGAACGGCAAATTCTTGGTCCCTTTTTGTGCAGCTGAAGTTCTGTGGCTTACAAACCAGTGTGATGCAGCCAGCACTGACTGGGTAGGAATTTGAGAACGATTTCTCAGAACAAAACAACACAAGAAAACCCCAAACCGACAAACGACCAGTGATGACAGCATCTGTGCAAATGCTGTTCAATGTCTACCTGAGGGTGAGGTTCCAGCAAGTAAACCATCAGCATGAATGCCTGCCTGGACTCATGCGTGAAAAACACAAGATCTCAGTGAACAAGGGAGCCATGTGCAAATTACACACGGATTTGCCACTTTCTGTGCA…	165/190(87%)	SH3-containing GRB2-like protein 3-interacting protein 1 ...SH3-containing GRB2-like protein 3-interacting protein 1 ...	SH3-containing GRB2-like protein 3-interacting protein 1 ...SH3-containing GRB2-like protein 3-interacting protein 1 ...	sense	0.00389304	6.61118e-05	13.1322	down	ri|A130096F09|PX00125P21|1915	GTAATTGTGGTGTTTAGGTAACTTTCACTGCAAATGCTGGTTAGCGCTAGCTCACATTTG	4	-	3067263	3089754	ri|A130096F09|PX00125P21|1915	1915	contigs=4 ver=1 seqid=44456		gi|339895875|ref|NR_040444.1|	NR_040444.1	NONMMUT048390	ri|A130096F09|PX00125P21|1915
21	ri|A630098F08|PX00148C08|1534	>NONMMUT013986.2 tagagttgataatacctaaccagtaggattgttgtaaggattaaatgggtaaaaagtcagtgtagatacgtttacaactggagcacatacttagtaaatgcttagtgactattCTATCAACTTAGTGGGCAATACTTAAAATGAGATGTGGTGCCTATTGTGAACCCTGGTGTCCATGGGGCATGTCATGTGTAAAATTCAGGGTATGGCAGTCTCATCTTGGTAAGGATTTATAAATGAAAATTTCCCAGGCAGGCCTAGTCAGAATGACAGCTTGCATCCTTAAAGACCATAGGAAATTGTGTGGCTTCAAGCATCACTAACTTTTATGTCAAGGTCCATAGACTTGCATTTTCAAGAGCAACTCCTCAACTCTTACCCT…	273/361(76%)	diacylglycerol kinase beta isoform X1diacylglycerol kinase beta isoform X1	diacylglycerol kinase beta isoform 1diacylglycerol kinase beta isoform 2	intron	0.00350142	4.16613e-05	13.086	down	ri|A630098F08|PX00148C08|1534	GCATTCTACCTAACCTAGAAAATCGGTAAACACCCAGGAAAACAAAACACAAAACAAAAC	12	+	3176442	3177974	ri|A630098F08|PX00148C08|1534	1534	contigs=27 ver=1 seqid=50260				NONMMUT013986	ri|A630098F08|PX00148C08|1534
22	ri|A530062B21|PX00142L19|3567	>NONMMUT034121.2 TCCAGGAACGGGTTTTTCTTCTGTATTCAAGGTTCTTGGGCCAGAGTGCAGTGAACCATAGAGAGCAGTTCTAATAACTCCGTGGAGTGGGCACTTATGGTAAGGCAGACAAACAGGGGAACTTACTGAAAGGAAACAGACATGTAGGATTTTTTTCATTCCTTTATtctcttcctctctctctctctctctctctctctctctctctctctctctctttctTCCTTTCACTAAAGTAGAAATAGCACACTGAAACAGTATTACATGACCCTATGTTTGATTACACAGGGTTAAGGCTGGAGGACATGACTCTGAGCATCCCATGGAAACTATTGCCAAAACCCCAAAATGTACTTGAGTTATTTGAGGTAGAAACTACATT…	93/114(82%)	retinal dehydrogenase 1	retinal dehydrogenase 1	intron	0.00301116	2.11511e-05	13.0416	down	ri|A530062B21|PX00142L19|3567	GGAGAAGTCTTGAACATGCTTAAAGGAGGGCAGAACTACCTTTTGGACACCAGTTTTGAG	19	+	622265	625833	ri|A530062B21|PX00142L19|3567	3567	contigs=47 ver=1 seqid=71091				NONMMUT034121	ri|A530062B21|PX00142L19|3567
23	ri|D330030N21|PX00192N01|1500	>NONMMUT074695.2 ACGTGAGAAGAGTTATTCCTGGAAGCAAAGTCAATGAGATTACTGGACCCTATCCTGACAGTGGCTGTACTCACGTCACTGAGTGATGACTGTTTAACATAGCTTTTCTTGCCTTAAACCACATTCCTTCCATTCACTGCTCGTTGATGTAACTTTTAGCAGAAGACAAAGTGTCTTATGTTTACCTAATTTCTCTCACTTTCTGGAACTCTTTTCTGAAAACCTTCTGGATTTTAGACATGTGGCTTATAACCCAGGGTATTTCTCAAAACAATGCACTGTTTCTTTAAAATATGTATTTCTGgggcagtggtggcacacacctttaatcccagcacttgggaggcagaggaaggtggatttctgagtttgaggccagcct…	197/239(82%)	rho GTPase-activating protein 6 isoform X1rho GTPase-activating protein 6 isoform a	rho GTPase-activating protein 6 isoform 1rho GTPase-activating protein 6 isoform 3	intron	0.0146271	0.00260408	12.8836	down	ri|D330030N21|PX00192N01|1500	AAGTACTGTTGCTTGACATTGTAGGGAGTGAACTGTCTTGCTTAAACTATCTTATCATTA	X	+	4113706	4115204	ri|D330030N21|PX00192N01|1500	1500	contigs=51 ver=1 seqid=58677				NONMMUT074695	ri|D330030N21|PX00192N01|1500
24	NONMMUT034431	>NONMMUT034431.2 GCTTTGGTTTATGAATGTGGAGGTTCTAAGAAATCATTTGCAAGAGTCAATTATATGTAACTCCAGAGCTATTTTCCCCCAGAAATAACATTACAAATGATCATTGGATTTGTCATATTTAGTCTAATATAAAGCCAAGATATATTTGAAATCAAGAATCTGAAGGAATGCTGGAATACCAAAAATCTATCAGAGAAAAATTTCAAATGATTGAAATAAAAATTTATTTGTgccatacctggtggtgtgtgcctttaaatccagaacccagaaagctgaggtagactaaatatgacaatatgagttcaaggccagtttggtctacatagcaagctgcaggacaaccagaactgcatagagactccctgtctcaaaaaaaaaa…	706/1015(70%)	cGMP-dependent protein kinase 1 isoform X1cGMP-dependent protein kinase 1 alpha isoform	cGMP-dependent protein kinase 1 isoform 1cGMP-dependent protein kinase 1 isoform 2	intron	0.0040722	7.95615e-05	12.8424	down	NONMMUT034431	GGAGATTCATGGAGATTCATTTGCCTAATTTGCATATGATACCAGTCACCAATGAAAAAT	19	-	31484074	31488868	NONMMUT034431	4795					NONMMUT034431	ri|E130104C19|PX00091N16|4795					NONMMUG021181.2		1
25	NONMMUT070205	>NONMMUT070205.2 GCAGGTCACTAATGTTTCCAAGGCTAGAAGGCTTGCCAGTTTCCTGGTTGTTTAATAAGCCTGAGGTTTGGTTCTATATAAGTTATAAAGAAAATAGGTTTGTTTTCAGGCTTTCTCGGCTTTTCTACATTTCTAATGTGTAATCTTCCTAGCTGCTCCTGCCCAAACTTTAATAGTAAGGACAAAACAAGCTGGAAtctctctctctctctctctctctctctctctctctctctctctctctctctctcacacacacacacacacacacacacacacactcacacactcacacacacTTTAATAGTATTGGGGGCATTTTCAAGATTTCTGAACAGGGAAACCAGCTCTCTTGGTTACTTTAAAAATTCACACACAAAGG…	1813/2170(84%)	5-hydroxytryptamine receptor 1B	5-hydroxytryptamine receptor 1B	antisense	0.0250359	0.00642612	12.7737	down	NONMMUT070205	TAAAATCGTCATCGAAGACTCCAGCACTGAACAACCCTTTCCTGTGTAGCGATAACCCAT	9	+	81523459	81530547	NONMMUT070205	2534					NONMMUT070205						NONMMUG043463.2		2
26	NONMMUT045529	>NONMMUT045529.2 TCCTGACTTCCAAGAATGAAAGATTTTTACTAGGAAAGGCAAGGGgtgtgtgtgtgtgtgtgtgtgtgtgtgtgtgtgtgtgagtgAATTTTTGCCTCCTTTTACGTCACAATGTCTCTCTTATCTGCCACCACTAATATTATGTGTGCTAACACCTCCAAGTTTAGACCAGAAAATTATTAATATCTATTCAGAGATAATTCCCTTATTGCATAAATTTAGTGTTTTTAAGACAAGTAACACATTTCTTTCCACAGGAGAGGAAAGTACTTTCATAGCTTTATGCATGTTGGTGTTTCACAAATTGACAGTCTGTTTTGATAATAGCCAAATTTGATGGCTACTCTCTCATATATGGCTCAGCTGGGAGACAAATTCATGT…	271/390(69%)	netrin receptor UNC5C isoform 1 precursor netrin receptor UNC5C isoform 2 precursor	netrin receptor UNC5C precursor	intron	0.0104689	0.00135047	12.7674	down	NONMMUT045529	AGGTACAAGCTAATAACAGTGAATACCATGTGCCTGTTTTAGTTAGCACAATGCATCATA	3	+	141131535	141133892	NONMMUT045529	2358					NONMMUT045529	ri|C130050E15|PX00170I05|2358					NONMMUG028096.2		1
27	ri|D730040P10|PX00091G19|3127	>NONMMUT034430.2 TCCAATTTTCTGAGGTTTGTGTTCAGATGCATCTTATACAGCCCAATGAGTCTTGACCCTACATATATAGGATCCATACCCTTAGATGCATATGATTTGGATCATGAAAAGTAATTTCTTCAGCATTTGCATGAAAGCTTTCTCCAAAGTGTCTTCATTTTTGAGACTCTGAATTACGTCTGTCATTATTACAATAACTGCTGGTAAAGTAAACGCAGCTCCCACTTCTTTTACGCAGGCTTATTATTTATAGAGCCAAAAACACACATTGTAGTTTAAAGCCCCATCACAGTGATAGAGCAGAATGCTATGACAAAGGTTGTTTGGATTCTGGGCCACTACTTGACTAAGTAATTTGTATAATAGCAATTAGATAGCAAAC…	573/860(67%)	cGMP-dependent protein kinase 1 isoform X1cGMP-dependent protein kinase 1 alpha isoform	cGMP-dependent protein kinase 1 isoform 1cGMP-dependent protein kinase 1 isoform 2	intron	0.0104687	0.00135028	12.643	down	ri|D730040P10|PX00091G19|3127	GTCCCTATATCTCTACAGTATAACACATTGTGGTGTTTCCCTTAGTATTCCTTTTAAACA	19	-	1417700	1420828	ri|D730040P10|PX00091G19|3127	3127	contigs=12 ver=1 seqid=45111				NONMMUT034430	ri|D730040P10|PX00091G19|3127
28	NONMMUT054712	>NONMMUT054712.2 TAGCAGCAATAGTGTTTCTGCACCCGTGCTCTGCATTTTCTTTTCTCTCACACTGGCAGCACCCTCACTCTGTAAAGTAACACCCCTCATTTGGTTATGAAATTAATGTCAAGATTTAAATTCACAATCTCTCCACCTACCCACTTCTCTTTGGCCGTGTGAGCCAAGGGATGGCGGATCAGAAGGAATCTCTAATCTCGTTCCTGGCTCTGTCCCTTGTCATTTCTATATGCAGGGTGATGCTTAGTATTGTGGTGTAGGAGATGGGGTGACATGGTACCACCGTGCTCTTGGAAGAGTAGAGTACAGGGTGTGTGCCTGCCCTCCCTAGCTGTTAACTGAACTTGTTTACTTGGATCAAGACTCACACTGGGCAAGAGGA…	198/271(73%)	autism susceptibility gene 2 protein	autism susceptibility gene 2 protein isoform 1autism susceptibility gene 2 protein isoform 2	intron	0.0118331	0.00172693	12.444	down	NONMMUT054712	CTGTTAGGATGTATCACTAGTTGTCTCGATTCTAATTCGTAAAGAAGTCTCAAAACTTAC	5	-	132238540	132243181	NONMMUT054712	4642					NONMMUT054712;NONMMUT054713	ri|9630039A10|PX00116K10|4642;ri|F830201I05|PM00026H24|2388					NONMMUG033939.2		1
29	ri|E430026B13|PX00099P04|2859	>NONMMUT000332.2 TAAAAATATTTGCTTCAGTACTGTCTACAGGCCAAGGTTACAAAATAtttctctctctctctctctctttttttttttttagtattctttgattttttccttgtttTAAAGTCATTGGCACTTTCAAATTATTACTACATGCATTCTGAGATACGACCTGCTATTTTCTTTTAATTTTATTGATTTTCTATCCTTTTAATGTCTATTACACAGTTGGCCTGTGTTAATATCTTCAGAAAAAAAAGGTCAAATCTATCAAATAAGAGAAAACAAGCGTCTTAAAATCAAATCAAGATAGGCTAAAACAACATGATTCTGTATGATGATATACTGATTTTTTTATTGTAAGTACCATTTGAGTAATTAAGATCAGATTGtgtat…	399/585(68%)	potassium voltage-gated channel subfamily KQT member 5 is...potassium voltage-gated channel subfamily KQT member 5 is...	potassium voltage-gated channel subfamily KQT member 5 is...potassium voltage-gated channel subfamily KQT member 5 is...	intron	0.00576969	0.000311644	12.3782	down	ri|E430026B13|PX00099P04|2859	CACGAGTCCAATTCCCTTTGGACAGAGCTTGCCTTTGCATGGGAAAAACAACTCAAAGTA	1	-	1925042	1927902	ri|E430026B13|PX00099P04|2859	2859	contigs=88 ver=1 seqid=31946				NONMMUT000332	ri|E430026B13|PX00099P04|2859
30	ri|9130203J11|PX00738N05|3668	>NONMMUT019350.2 gtcttccatttgtccagtagttccttcactatgatgttttggtacggaaatgtattctgtgccatgatatactggaagtatgtgatctgctatgttatggctaggtatggcccccacagactcatatatttcgaacaagcctgtggaggtgagggagtagaaTGTGGTGgtttgaatatacttggcccacagagtgacactatttgggggtgtaggagtaggtgtggccttgttggaggatgtgtgtcactgttggggtgggctttgaattcgtatacttaagctccccccacccagtgtggaagagagaaccacctcctggctgcctgcagaagccagtctctcttctagttgctttcaaatcagcttctccagcaccatg…	459/676(68%)	phospholipid phosphatase 1 isoform 1phospholipid phosphatase 1 isoform 2	phospholipid phosphatase 1 isoform 1phospholipid phosphatase 1 isoform 2	intron	0.0176855	0.00361009	12.3066	down	ri|9130203J11|PX00738N05|3668	CTGTACAGCTACACTTTGGGAGAAATAATTTGGTCAAAATGATAATGCTTATATGCCTTG	13	+	2955288	2958954	ri|9130203J11|PX00738N05|3668	3668	contigs=74 ver=1 seqid=107882				NONMMUT019350;NONMMUT019351	ri|9130203J11|PX00738N05|3668;ri|E030030G10|PX00205J01|1500
31	ri|4930401K12|PX00639O15|1943	>NONMMUT005614.2 GCGGActccggagaagccctggcggccgtcaccccacccgcccgcagtcctccttacccgcagggaagctgcgggccccgctggggctgtcccggccgccagcctccggggccaggaaacggccccacatagcgggcgagcgggcgagcctggagctcggggcccgcggtcgcctcggcttctgggcggaaacttgagcggagcctgggcctcggcagcgcggaccggacccgggcggggggcttaacggctgttcagcgacggccccggagcgcggcggctgccatggcccagccggctgcgctgaggcccgggccggggaagctagtagctccccggtgacggcggcgcgatcgcaggctccggggctcaaagcgaatct…	333/465(72%)	centrosomal protein of 85 kDa-like	centrosomal protein of 85 kDa-like isoform ccentrosomal protein of 85 kDa-like isoform a	antisense	0.00259307	7.96342e-06	12.3011	down	ri|4930401K12|PX00639O15|1943	TCACAACCTCATAACCCCTTTTGTCCAAGAAACTTTTATACAACACTGGATGACTAGATA	10	+	3429451	3431385	ri|4930401K12|PX00639O15|1943	1943	contigs=18 ver=1 seqid=67365				NONMMUT005614	ri|4930401K12|PX00639O15|1943
32	ri|7120477K05|PX00320B06|2530	>NONMMUT055623.2 GAAACTGCAACCCTGGTCTGAGGCTGGTAACATGTTGCAACAATTTACAAATGTTACTTTTTAAAAATGCACTGCAATTGCTCATTCGTGAGCTTGCTGGATGTGTCCTTGTGTGAGAAATTGCATCTGTATTCTTATTAGTTTTGACAAACTGGATTAGAGCTTGCCTATTGTTAAGTGGTTCTATCTGTCCTCAAATCTACTGAGAGACACAGCATTTTTAATGAATTTAATTAAAACTGCATGTGGCTCATAGACTTCTCCCCAGTTGCTTTGCCATTCTTCCTGCCCAAATAGAGTTGCTGCTAATATGTTATGTTTTATGTGAGAGTTGTCAGACTCTCAGCTAGAAGCACCAAGGTGGTTTCCATGGAATGACATG…	731/965(76%)	cytoplasmic dynein 1 intermediate chain 1 isoform 2cytoplasmic dynein 1 intermediate chain 1 isoform 5	cytoplasmic dynein 1 intermediate chain 1 isoform ecytoplasmic dynein 1 intermediate chain 1 isoform X1	antisense	0.0244826	0.00620201	12.2477	down	ri|7120477K05|PX00320B06|2530	AGGTAAAAACAATCTCAGCTCAGTTAGATAAAGGAAGTATGGGTTGCATAGGCATTGTCC	6	+	822117	824643	ri|7120477K05|PX00320B06|2530	2530	contigs=46 ver=1 seqid=75490				NONMMUT055623	ri|7120477K05|PX00320B06|2530
33	NONMMUT032372	>NONMMUT032372.2 TCTTTGTCCACACAGCCAGCAGTGACTTACGTAGGCCTCTCTGAAGTCTTGCAAGATTTGCCCTTGGGCTGCCTGTCATGGAGCAAGGAGAGGGTGTAGCCTCAAGTGAACAACTTTTATCCTGGAGATTTTCATGATATAAAAGGAAAATCAAAGGATGATTAATAATTTTGAATCAAGCCACACTTAATTTTATTAAATGTTTCAGCCTTTTCCTATATACACCAAACCAATTACAGACTCAAAACAAATGAATTGCACATTTCACTGGCGTAATCTTTGGCAGAGGAATTACCAGTGACAGAGAATGTCAGGAGATGAACGGAATGGTCTCACTGCTTTTTTTCTGCCTAAAAAAAAAAAAAAAAAATCTACCAGTGAT…	278/352(79%)	putative histone-lysine N-methyltransferase PRDM6 putative histone-lysine N-methyltransferase PRDM6 isoform X1	putative histone-lysine N-methyltransferase PRDM6 putative histone-lysine N-methyltransferase PRDM6 isoform X1	intron	0.00804617	0.000754791	12.2029	down	NONMMUT032372	TCCCCCAACTGATATAGTTTGTGAACCTATAATGCCAGATGTGGCTTCTTTTACTCATGC	18	+	53716181	53718074	NONMMUT032372	1897					NONMMUT032372	ri|E330038K21|PX00689H14|1897					NONMMUG019933.2		1
34	NONMMUT008710	>NONMMUT008710.2 TCCATTTTTAAGGTGTTCGTTGTCATGCTTACTCCTTGTCTGAAACTACGTGTGTGGACACAAATGGCTGCTGTAGTCCCAACCTTAGAAAGGAAAGAAATCATGGCCATTCCCTAAGTTTTGTGTCATCAACGAAGTCTTAGCATCTTTTTGGTAGCACATGCCTGGAAATAAGTCATTCAGTTTCTTGAGCCTTGTTAAAAATTGTCCTCATTgtacacacctttaatcccagcacgtgggaggcagaggcaggtggatcttttgtgagttctaaaccagcacagtctacagagtgagttccaagacaaccagggctacacagagaaaccctgtctcaacgaatcaaaTCAAAACAACAACAAAAAAATCACTTTCCCTA…	1861/2365(79%)	homeobox protein Meis1 isoform X1 homeobox protein Meis1 isoform A	homeobox protein Meis1 isoform X1 homeobox protein Meis1 isoform X2	antisense	0.00901113	0.000989428	12.1763	down	NONMMUT008710	TTGAAACTGTAGTCTCCCAGGTATATAGAACTGGCCTGAGAGAAAGAATTAACTTTGGCT	11	-	18784626	18787794	NONMMUT008710	3171					NONMMUT008710	ri|D430036B13|PX00194D23|3171					NONMMUG005385.2		1
35	NONMMUT023356	>NONMMUT023356.2 TGACTATACTTGGGGAAGAAATTATAAAGGAACTTTTAGATAGCATAGCCAATTCTCTAGTGAAGAAAATCTAGGAGAAATGTTAGAGTATGTGATTTCCCCTACTTTCTTCTCTAGTCTCATCTTTCACAGATTTCTCCATTTTTGTTGTTGTTGTTTTTGTTTATTTTGAGTCATATCTAAATCCTAGCAGCCCTGATACAATGTCACTGTCTATTTTCCTTCCTTAATTTTCTGAATGGGCATGCCATCCCACATGTTGTAAGCATGAGTATTCTGCAATCAGCACAAAGGACTCTCACCAGTTACCAAGTCCAGGATGCCTTATAAAGCGTATGTGACTTGATCCAGCACAGAGACTGCTGGCTAACATTAGTCGTCA…	694/953(73%)	angiopoietin-1 isoform 2 precursor angiopoietin-1 isoform 1 precursor	angiopoietin-1 isoform 2 precursor angiopoietin-1 isoform 1 precursor	intron	0.00599306	0.000351285	12.1175	down	NONMMUT023356	TTGTCAAGTGACCACAGGAGTTAGTACAGATCAACACAACAAAGAGATATATAGGATACT	15	-	42488411	42491060	NONMMUT023356	2652					NONMMUT023356	ri|C130071M15|PX00171H12|2652					NONMMUG014447.2		1
36	ri|K530008C04|PL00175M02|1406	>NONMMUT000340.2 GACCTCAGCCAAAGGCCTTAAAACTTAACTCAGTGGCAGTGCTGAGCGATCAGTGGTGCTTGCAGTCTGTTTTCTCCCAGCAGTTTGGGGAAGACAGTAATGTGAATTCCCCCATCTACTCTTGTTTACTTTTATCTCCCTTGTCACTTTTAATATGGAGGATTTATGTGGAGAATTCTGTGTTATTACTTTGAAATTGATCTTCAGAAAGATAAAGCAAAATCATTTGGGGGCTGCTAAAGTTTTATTACAAAACAGAAAGTGTCTCCAGCAAACCGTGTTGCAGAAGCCCTCTTTTCGCTTACCTTGCTGATCAGCCAACTTTTGTAAATCAACAGATCTGATAAAGGGTATGGAACTGCTCAGTAACAGGACTGGGAAG…	368/505(73%)	regulating synaptic membrane exocytosis protein 1 isoform 5 regulating synaptic membrane exocytosis protein 1 isoform 4	regulating synaptic membrane exocytosis protein 1 isoform X3 regulating synaptic membrane exocytosis protein 1 isoform X8	intron	0.00436999	0.000112827	12.1055	up	ri|K530008C04|PL00175M02|1406	TGTATTTCACAGTTGTGTCTTAGACTGTCCCATTCATTCCAGTCTCTCTGTGTTGTCATT	1	-	2713253	2714658	ri|K530008C04|PL00175M02|1406	1406	contigs=40 ver=1 seqid=106066				NONMMUT000340	ri|K530008C04|PL00175M02|1406
37	NONMMUT040035	>NONMMUT040035.2 GAAGTGCTGCATCTAAGTGCACGTCACAGATCGGGGAACTTATATAGTCTCATCAACACACACCACAGGACAACCCAAGTGCAAGGCATGGATTTTTTTCCAGCTCTTTTATTTCTTTTTTATCATGTTAACAATAGAAGATTCCCCAAAGTTAAAAAAAAAAAAAAAAACTTTGAAAAATAGAAAGTTTCATCCTATTTACATGACATATGAGCACTGGTTCCAGTATCAAACATCCCATTACAAACAGGGAGAAGGCATGATGTCATGCTTTGCCTGTAAGATGCAAAGCGTAATACATGTGTTCTCCCTCTGACTCCTGCGTTATCTGTTATCCTGATACATAAACTATTTGGTACCTGAGAGGCTGGAAGACTACTCG…	848/1208(70%)	cardiolipin synthase (CMP-forming) isoform 1 cardiolipin synthase (CMP-forming) isoform X1	cardiolipin synthase (CMP-forming) isoform 1 cardiolipin synthase (CMP-forming) isoform 2	sense	0.00725925	0.000587465	12.0672	down	NONMMUT040035	CACGGCTTCCTTTAAGACCTCATTTACACTGGTGATGCCAAATAAAAGCCATCTATAACT	2	-	132691384	132692601	NONMMUT040035	1221					NONMMUT040035	ri|E230002C16|PX00208N24|1221					NONMMUG024777.2		1
38	NONMMUT040546	>NONMMUT040546.2 GCCAGACAGAGCTCTGGGCATGTGTTTACATGGCAAGGATTCAGCCTGGCTTGTCCCCAACCATATTGCCAGGATCTGCATTTGTGGTAGATGCCCAGTAAGACACCCAGTGAGTGAGTGAGCGAGCAAGCCAGCTTCTGTCCATTGATACCTCCTGAAATAAAAGATGTCTGCCACCCCAACTGTGGAATGAGGCAAATAGGCTCCAGATAGCCCAGGGCCACATAGTCTTCCTACCTCCTTGCTCCCTGTCTACCTCAGCTGCCTCTCTGTGCCCCACTTAGTGTCATAAGGACCCTCCACACCTGTCACCTGCTGTGACACCTTTCTCCATGTCACTTGGATTCCTCAGGAAGACCTCCTGGAGACCCCATCTGTCTTT…	203/253(80%)	cytochrome c oxidase subunit 4 isoform 2, mitochondrial i... cytochrome c oxidase subunit 4 isoform 2, mitochondrial i…	cytochrome c oxidase subunit 4 isoform 2, mitochondrial	sense	0.00293968	2.01625e-05	11.9858	up	NONMMUT040546	TCTTTGACATTATTCTCCTGAGCCTCAGGACATTCCTCCTGCTATCTGGCTGAAATCTCT	2	-	152581243	152583493	NONMMUT040546	1004					NONMMUT040546						NONMMUG025127.2		2
39	NONMMUT070774	>NONMMUT070774.2 GGACTTCTCCGTACAGGAAGATAGATTTCTCAAGTCCCTGCAAGATCCTGTCCTGAAGACATATATTCTTAAGGATAGGGCTTGGTAGGCCCCGCCCCCTTCAAGCAAAACCTCTTCATGTCAGCCTCCCCTGGCTTTCCTGTTCCAAGCTCATTCCACTAACAACTCCAAAAAAAATATTGTTTCATGATATGTGTGTCCCTTGTGAGAAAAACAAGGGTCAGTGTTATGTTCTGATTCATCGATGTCACAGGCTTTTGTCACGGCTCTAAGTTAATTACCAAATGACAGTTCTCCTCAGCTAAAGGCATTAGCGACTAACTCTAATTGCAAGGTCCAGGACCATATGACCAGATATCCAGGGTGCCTGCCATAGACAGAA…	364/509(72%)	transmembrane protein 108 isoform X1 transmembrane protein 108 isoform X1	transmembrane protein 108 isoform 1 precursor transmembrane protein 108 isoform 1 precursor	intron	0.00487822	0.000180426	11.9835	down	NONMMUT070774	ATGAAAGGAAAAGATGCCTCATTGTAAGATATGGTGAAAAGACATCAGGCCTGTTCTCAG	9	-	103500906	103502494	NONMMUT070774	1590					NONMMUT070774	ri|D130012F07|PX00182A16|1590					NONMMUG043819.2		1
40	ri|2610027K06|ZX00045C04|883	>NONMMUT011244.2 GGTGAGTCACCAAGAGAAGCAGAGCTGGGGTGAAAGAAGACCAGAGGCGTGATGGGCACAGGGACTCGCTGGAAATTCTCATCTACAGGCACTGCACTGTCTTGCCTTTGCTGTACCAGATCCCACAACGTCTCGGCTTGGTGACTCGGCCATGGCATCTGCAAGCCGTTCCCGGAGGCCCTCCTCTGAGTGCTCCATGGAGGACATATGCCGCAGCCCGAAGCCCTCAGGCCAGCTCCCACACACCTCCAGCAGGGTCACGCTCCGGTCAAAGGCTGGCTCCCAAAGAAACTCCATTCACCCGCCACACAACGTAGAAGATGGTGTTCCACGAGTTAACGGAATTGGACAGCCCATCATCAAGTGACACACAGCCATTATC…	151/165(92%)	breast carcinoma-amplified sequence 3 homolog isoform X6 breast carcinoma-amplified sequence 3 homolog isoform X5	breast carcinoma-amplified sequence 3 isoform 1 breast carcinoma-amplified sequence 3 isoform 2	antisense	0.00513018	0.000214633	11.9349	down	ri|2610027K06|ZX00045C04|883	GACAACTGTTAATTGTGTGCAGTATACTTGGTAGTGATAATGAGCAGCTGTTATTAGTTT	11	-	880786	917224	ri|2610027K06|ZX00045C04|883	883	contigs=2 ver=1 seqid=4410				NONMMUT011244	ri|2610027K06|ZX00045C04|883
41	NONMMUT068189	>NONMMUT068189.2 TTCTTGTGCCATGTCCCAGCTATATTTTTATTTAAATGTAAGATGTGATATATTTATATAACTAGTTGTAACTTAATTTTAAATATTGATCTAATTGTGAAATAATCTAATTATGCCTTTTATAGCAGAAGTTCCACACTCAAATGTAAAAGTGAGATAACGTATTTTTAAGGTTACTAGGAAGGAGAAAACATAATCTATAATCTATTTTTAACATGAAAGATAAGGTTCATGATTACGATATTCAATAAACATAGGGACATGCTTAATTTCCCAGTGAGAAATTGAGAAAAGGCCTAAAGGATCATATGGAGAAGTGCATTTATGTCATACATTCAGAGTTCCCTGGGAAGAGGATCATTGGATTTATCAATCACCCTCC…	320/425(75%)	protocadherin Fat 3 precursor	protocadherin Fat 3 precursor	intron	0.00496843	0.000189368	11.7636	down	NONMMUT068189	ACTATCAGCTTATGACCAGACAAGCTAAAAACCAACTCAGAGAGCCTGTCTGCTCACTTG	9	-	16019693	16022032	NONMMUT068189	2342					NONMMUT068189	ri|A230078K03|PX00129I02|2342					NONMMUG042175.2		1
42	NONMMUT060360	>NONMMUT060360.2 ATATGCAGACCACGCCTACCTTCTTGCAAGCTGAGGCTCTTAGCTGCCGacagggtctcaaggcactggctgtctgtcctgaagctcactgtgaagaccctgaactcactgatccacctgcctctgcttcccaagagctaggattaaaagcctgtgctatcacacccagcttccagaagattgcactcaggtcatcagacttggcagcaagcacctgtacccactgagcccatctgctggccccTCTGCTGGGTTtcgtcatcgtcatcatcgtcatcgtcgtcatcatcaccatcaccatcatcatcctcataatcGAGGGCTGACTCCAAGATCTTGTGCATATTAGGCTTCCAGGTGGGGATACCAAGGCCCAGAGAAG…	372/520(72%)	periaxin isoform L periaxin isoform X1	periaxin isoform 2 periaxin isoform 1	sense	0.00844371	0.00085071	11.6493	down	NONMMUT060360	GAAGATTTATGGTTTATGTCCAGCAACATGTTCTGGCTTCATCCTGAACATGACCATCCC	7	-	28287737	28293141	NONMMUT060360	2716					NONMMUT060360	ri|G730002I09|PK00008G03|2716					NONMMUG037520.2	Gm15541	4
43	NONMMUT072302	>NONMMUT072302.2 tctgcctcccgagtgctgggattacaggcgtgcgccaccactgcccggctGGATAAGgtccttcttaattacacttcaccttaactaattttttttttcactgacttaactaagagtttacagatttgataaggctagatggccactgaagtctagagatccatgcatttcctttgttgatgctgggaatacaggtgtatgccactatacctagctttttatgtgggtgttagggatttgaactcagggtgttatacctttgtgacaagcactttactcatggaaccttctccccagccAACCATTACATTTTATTGAATAAAATAATCTCATTTTCAAAGGAGAAAATTAAAGATATCAGAAACTATGTGGAATAGTTGGG…	303/416(73%)	probable global transcription activator SNF2L1 isoform X1 probable global transcription activator SNF2L1 isoform 2	probable global transcription activator SNF2L1 isoform c probable global transcription activator SNF2L1 isoform d	intron	0.0119397	0.00176196	11.6365	up	NONMMUT072302	CACCGGTAATCAAGTATTCTTTGCTGAATAGTCAGAGAGTGACTATTAAGTAAAAGGAAA	X	-	45238436	45239776	NONMMUT072302	1341					NONMMUT072302	ri|E330023H23|PX00212N17|1341					NONMMUG044824.2		1
44	ri|D030059H08|PX00181F04|2287	>NONMMUT034422.2 TCAAATGCACCTTTATAGAAAATATCACTTTAAAATTTTTTCAAAGACAGAAggagtagtaacacatgcctttcatcccagcccttgggaggaggaggcaaacagaaccctaggctattctggtctacatatagagttctaggccagccagagctacatagtgagatattgattaaaaaaaatacaaaaGAATGAAAATTATCATGGAAGTAAAATATTTCATCCATATCTGAGCTTAATCCACAAAGTCTAGGTTATAGATAAGATGTTTGCATATGCAGATTCAATTTACACTTTTTGTTGAGTAAAAGTGTTTTTCTTCAAAGAGACTTCTAAATAGAAAATCTAATCAGTAATAACAGTGTTTAGACTCAAGCTGGCT…	111/152(73%)	cGMP-dependent protein kinase 1 isoform X1 cGMP-dependent protein kinase 1 alpha isoform	cGMP-dependent protein kinase 1 isoform 1 cGMP-dependent protein kinase 1 isoform 2	intron	0.00280459	1.47676e-05	11.5983	down	ri|D030059H08|PX00181F04|2287	GGGAAAAAATGAAAAGGTTGTTATATGATACCCCTCATTATAGACAGTTACACAGCCTTT	19	-	1193036	1195322	ri|D030059H08|PX00181F04|2287	2287	contigs=76 ver=1 seqid=54220				NONMMUT034422	ri|D030059H08|PX00181F04|2287
45	ri|D230028G01|PX00189G18|827	>NONMMUT037717.2 TTTTAACTTTACCAGGGTAGGCAGGATTGAAAAAAAAAAAAAAAAAACGAAGGAAGACTGGTTTACACACATTGTTCTCCCTGTTGTAGGCCTGACTGATATGGATGCATCTCATTCACAATTTGTCAGTGCACGGGTGAGCGTTTATTTAGTAAAACAAATTATTCTTGGAGGGAAAGATTTTCTATAGTGATTTCAGGTTCTTGATAAATAAACTATTTGTAGGATACTTCATGTTTCAAGACATAATTGATATTGATTCAAGCCCGAGGCTTTCACTCATCCACTGTAGGACCCTGTGTGAGCCTCAAGTTAGGATTGCCTTGGGAGTGGAACAAATGTGCATTGAATGCCTTGTTGGCTTGGCGTTGGGACTACTAGT…	210/309(68%)	nostrin	nostrin isoform 4 nostrin isoform 2	intron	0.00715861	0.000566282	11.5474	down	ri|D230028G01|PX00189G18|827	AATAAGTACAATCTGCTTGAGCAAAAACCCTGCTGGAAGAACATGCAGCCTGTGTGGATT	2	-	4243041	4243868	ri|D230028G01|PX00189G18|827	827	contigs=47 ver=1 seqid=59906				NONMMUT037717	ri|D230028G01|PX00189G18|827
46	ri|A130004A03|PX00723N08|3514	>NONMMUT023355.2 ACAATGTACAGAGAAAACTCTTTGTGGGTATTTTATCCGCTTTTTGTGCATCCATTCATGAATATGTGGGTTGTATGAGTGACTCCCCAATCAGAAACTTTTATGAGGTATAACAAGTAGTTTAAACTTCTGACAGTTAAATAAATTATATCATTCGGGTAAAGAAATCTATCCCTAGATTAAGAATTCCAGTCAGCCGAGTTTGTGAAGTATACAAACCCCAGCTCCCCTAATACACGCTTAAAGGTGGAGCTACCAGTTGTAATTTGTAGTTTGACTTTCAAAAAGAGAGATGGAAATTGGAAAAAACCCCATTTTTTAAAATTTTCTTGTTAATGGTACTACTTTAAATTGGCCAGTATCAGTTTTGACCTTAGCAACT…	507/732(69%)	angiopoietin-1 isoform 2 precursor angiopoietin-1 isoform 1 precursor	angiopoietin-1 isoform 2 precursor angiopoietin-1 isoform 1 precursor	intron	0.0106945	0.00140893	11.4833	down	ri|A130004A03|PX00723N08|3514	TCTTCTTTGCCTTCTTGATAAGAACATGAAGATGTCTTGTCAAATACACATATGCACACA	15	-	2680431	2683944	ri|A130004A03|PX00723N08|3514	3514	contigs=21 ver=1 seqid=88297				NONMMUT023355	ri|A130004A03|PX00723N08|3514
47	ri|C230042E08|PX00175E08|2684	>NONMMUT023781.2 gagagagagAGAATGATCAGCTATCTGGGTGAAGTGACCCTTGAAATTCAAAAACAGGATTATGAAGTTATAGTGGCAGGCTTAGCTTTGTGCCTCCTCCCTCATCCCAAAATAAGACAATCTAAATTCTATGAGGTCTACAGCAATTCACTAAACCTCTATGTCAGTAGGGAAAAATGAGAGATTTGGATAAACCATATTCTAATGTCTTCCACCTATTTTAAACCCTTTGTGCCTCCTTCTAAAGTGTTATTGCATGGCTTAGTGACTCTACAGGGGTTCAGGAGATGAGGCAGGTGTGAGGCAAATACAAATCTCTGACCTTTGAGGAGCTTTTAGGTCAACTACGACATTAATGAGCACTCTATGTAATCAAATAGTG…	290/372(78%)	adenylate cyclase type 8 isoform X1 adenylate cyclase type 8 isoform 2	adenylate cyclase type 8	antisense	0.00816421	0.00078397	11.4616	down	ri|C230042E08|PX00175E08|2684	TGTCTAGTTCCAGAGCAAGTATTCCCAACAAAGGCTATGGCAGGAACTATACAAGGCAAG	15	-	4813242	4815924	ri|C230042E08|PX00175E08|2684	2684	contigs=26 ver=1 seqid=71373				NONMMUT023781	ri|C230042E08|PX00175E08|2684
48	NONMMUT001731	>NONMMUT001731.2 TGTGGTTCAGTGCTTTGACAGTCATAATAAAGCAAGAGAAAGAATACATATATTGATGGTgggtgatgctcaatgggtgaagttctgggggttgaaacctgagtttggagcccaggacccatgtaaaagccaggatcatggcattgcagggcctgcaatctctgtactgggaaggcagagatgcaagggtccttggagcttgctcactagccctcatagctgaatttgtgatctctaggttcagtaagagatcctgcctcaaatataaggtggagacagtgtggaatatacctgaagtccgaacctgtggtttcttcatgaacacacTCTTAAatatacatgcgaacacacacacacacacacatacacacacacacacaca…	357/516(69%)	PTB-containing, cubilin and LRP1-interacting protein isof... PTB-containing, cubilin and LRP1-interacting protein isof…	PTB-containing, cubilin and LRP1-interacting protein isof... PTB-containing, cubilin and LRP1-interacting protein isof…	intron	0.013398	0.00220046	11.452	down	NONMMUT001731	CTTGAATTTGATGGCATGCATAGAGATTTTTGCAATGGAAAAGAAAGGGTCATGAACTTA	1	-	84129442	84131085	NONMMUT001731	1644					NONMMUT001731	ri|7120417G07|PX00320K05|1644;ri|7120482G03|PX00650K20|1642					NONMMUG001167.2		1
49	NONMMUT021957	>NONMMUT021957.2 gatcatctcacagacctttgaaaaacaggagttattaaggaccagtctattctgtctcagaagaactaagctgttttaacatggaaattgtgtccttttctggagagtattttgtctgtagatgaaatgagacaattcttgcctagtagctgtctcaccaAGGATGGTTTTTTTTTTGAGAGTTTAAGAACCTAAAGCTAATAATAACTACAATTGCTAAAACAACATAATATATAAGAATAAAACTTAACACACCCATTTTTCAGATTTCCTAACTTTTATTTCAACAGCTAGATATTACATCATCTAATTTGACAATGACTCGGTGTGGTGCTCTATGAAAACTTAAGTTACTCGTGAGGAAACTAGGCCTGAAAACTGC…	627/829(76%)	dachshund homolog 1 isoform 2 dachshund homolog 1 isoform 1	dachshund homolog 1 isoform c dachshund homolog 1 isoform b	intron	0.013094	0.00210094	11.2254	down	NONMMUT021957	CATGCAAAGGTTCTGATTTCTAGTCTTAATACAGGATTGAATTCCTATGTAAGTTGCCAT	14	-	98398201	98399522	NONMMUT021957	1322					NONMMUT021957	ri|A630022C18|PX00145E23|1322					NONMMUG013635.2		1
50	ri|A530094B17|PX00143O09|2802	>NONMMUT018968.2 TGAGATGCTTATTAGACTCCCAAGTACCAAAATTTTAGATATCAGTGGGGACCTAACTCAAGAGCTTAGATACTGTTGTATCAGACATCACATTGTCGCCACTTACATGAAGGCAACCATTGGTTGGTTGCTTAGGAGCAGGTGTGGAGAGAAGAGATGGGGTCCTGGCTTGAATCCAAGGAGCTCCAATAGATGGGTTTGGAGGAAGAAGGAGGAATTAGGAGAATGAGAAGTCAGGAAACTGAGGAAAGCCCAAGGGTCCTGAGAAATGAGAGGAGCGTTTGGGGGAGGGGAGGACTAAGTAAATGTTCTAGAAGGAGATTGCGTTAAAACACAGAAAAATAACTTGGCAGAGACACACATCCTGCTTTATAGATTTGGT…	415/609(68%)	microtubule-associated serine/threonine-protein kinase 4 ... microtubule-associated serine/threonine-protein kinase 4	microtubule-associated serine/threonine-protein kinase 4 ... microtubule-associated serine/threonine-protein kinase 4 …	intron	0.0044866	0.000124179	11.2063	down	ri|A530094B17|PX00143O09|2802	TGACCACAGAGGTGCTGTCAGCAAAATCTGAAACAAGGATAAATAAATAAATTGCAGGAA	13	-	3395789	3398590	ri|A530094B17|PX00143O09|2802	2802	contigs=51 ver=1 seqid=36907				NONMMUT018968	ri|A530094B17|PX00143O09|2802
51	NONMMUT014938	>NONMMUT014938.2 ATGCTCTTCTGGGTACTGCTGTGTGACAAGTCACAGAGTCCAAGTTGGCCGTTCTCAAGGGGCTCTCTCCTGTGTTCTTGCTCTGGTATGGGAGCTGGATCTCCTGAATATGGCTTCACCGTGGTCTTGGTCTCTGATAGTCTAGTGTCCTGGTTCTGAAGTTGTACATTCCAAGACATCAATGGGGCTGTTAGAAAGTGACTTTTTAAAAGatatggcctcaggataatcttgaactctgcaatctcctgctccgatctctccagttctgggattatgggcatTTCTTTTAGTCTTTGCTGAGCTCCATGGGTATGAATGGCGATGGGATCCTTGGGGTTTTACCAGAGATTCCTGTCTTCCCAAGACTCCAGAAGGCCAC…	271/393(69%)	regulator of G-protein signaling 6 isoform X1 regulator of G-protein signaling 6 isoform X1	regulator of G-protein signaling 6 isoform 1 regulator of G-protein signaling 6 isoform 3	intron	0.0147518	0.00264247	11.1984	down	NONMMUT014938	ACATGCTCAGATCCTTGAGAAGTGGGAAACTGTACACTGTGGTCAACAAATAAGCCAAGG	12	+	83857300	83859923	NONMMUT014938	2624					NONMMUT014938	ri|B230206N20|PX00069A01|2624					NONMMUG009472.2		1
52	NONMMUT055935	>NONMMUT055935.2 AGGACAACCTGGCCGGCGCCCAGCTGTGCAACAGGCACTTCGCGTTAAATCGACTGCGTCTTCGGCTGGTTTCTGCCTCCAGACCCGCTTTACGGTGCTTTCTTTTTGCCCCAAAAGAGGAGACAAGCTGAACTCCTGACTTTAAGAATGTTGTGGAAGTAAGGCATTACCGGAAGGAACTCTTGGTAGCTGGGGATGCATTCGGATGATTTCTTATAACTATCTTTATTTTGACATCTTAAAAAAAAATCTGGCCAGTCACTTCTTACTGTCCTTCATTTAAGGGCTATTAACCACCTCTGACCGCTGGGTCCTATGAATCTTTGGCATGAACCTTCGGAAAGTTTTCAAGCGGAGATGGGGCGAACTTGATTGGAATTGT…	704/981(72%)	cadherin-like and PC-esterase domain-containing protein 1 cadherin-like and PC-esterase domain-containing protein 1…	cadherin-like and PC-esterase domain-containing protein 1... cadherin-like and PC-esterase domain-containing protein 1…	sense	0.00597441	0.000347772	11.179	down	NONMMUT055935	AGATGTTAGAAGTCTACGAGAGCTGAGGATTTACACATCAGAAACAAAAGTCAGTTTTAA	6	+	21936356	21937361	NONMMUT055935	1008					NONMMUT055935	ri|6720479P19|PX00649L13|1008					NONMMUG034741.2		1
53	NONMMUT019485	>NONMMUT019485.2 ATACAGAGTCCCAGAGCTTATGGGCCTTCCTGAGAGAAAGAAGGAAAGAGAGGGACAAGGAATATATAGCATGCAATCCATCTTTTCATGACACTCCATCCTTACAATGGTCCATAACTTCGATAAAATTATACACATTAGAAAGGATGAAAACTAAGGTTGGAATAAGTGGACTTTTCAAATCAACTACAAACTGATGAAAGCATAGCAGGAATCCACCCCCATCTAATTATCCCTCCTTGGATGCTGTAGCTCTCAGTTTATTAGACCAAGACACTCCAAATCTCCTACAAACAAGTCATCTAAAACTCACATTGCCTTTTGCTGTGAACACTAACCCATTTCCAACTTCACTGGAAGAGAAGTAAAAGGACCATGGGGA…	2105/2818(75%)	fibroblast growth factor 10 precursor	fibroblast growth factor 10 precursor	intron	0.0112649	0.00156193	11.1374	down	NONMMUT019485	CAGGGGAAACGCCTTACCAAATACCCATTTCTAATGTTTTGTTTTCCATTCTTTTAACAT	13	+	119508004	119511743	NONMMUT019485	3739					NONMMUT019485	ri|C130021N02|PX00168D21|3739					NONMMUG012087.2		1
54	NONMMUT034438	>NONMMUT034438.2 actgctttgaaacctccttttacatagacaaactagctgcccttaaaaaaatattaaagaagatgctgatggagttgtggagacagtggtacctcatcactcttaatgggagttagactggtacagccaccatggaaatagatgtggagattAAAAAAAAAAAAAAAACAGAAACAACAACAATAAAAACACCTGGAATTAGTACAGATTACTCATCATACAGCCTGAAGTATAGGTAATACGTTTTATTAAAAAACACTTAAATTTCATTAATTGTTTTTCACAGGCTATTGAGATTACGCCTTCTTTTTACTATGTTTTAAATTTTTCCTAGTATTCAGTAATCCCTGATATTTTCATTTTAACATTGTTAACTTCTGTC…	350/473(74%)	cGMP-dependent protein kinase 1 isoform X1 cGMP-dependent protein kinase 1 alpha isoform	cGMP-dependent protein kinase 1 isoform 1 cGMP-dependent protein kinase 1 isoform 2	intron	0.0102357	0.00128263	11.1119	down	NONMMUT034438	CATCTTGAGAAACAGCTTTGTAGCTCATATACGGAATGCTTGAATTTATGGTCTCTTTTA	19	-	31620320	31625030	NONMMUT034438	4713					NONMMUT034438	ri|9330185G11|PX00107G21|4713					NONMMUG021187.2		1
55	NONMMUT052870	>NONMMUT052870.2 atagctgatcgctaacgtccctttaaaccatgacaACCCTGATGAGAATAAACCTTCCCGAAGCTTTCCAGCACAGCGGGAAGAGTTACTGAGCTTGGAAACCGAAAGGAAAGCAGGCGAGATGCTCCCACTACAGGAGGAGAAAGCAAGGGGCCGGATCTGGAAGGCAGTGGAAACCCAAAAAGAGGATGGTGTTGAGACAGGGTAGGGTGGATAGGGGCTGGGCGCCCGGGGAACTGCGGAATGATTTGGGGACTGAGATACATATGATGGAGGCCCGCGGCAGCCGCGGGAACCCGCCAGTCCCGGAGGATACATAGGCTTGGGGACTCACCTGCGTCTGCTCCTCCGTGAGACCCGCCTCGGCTGCGATGAGGCACAG…	176/204(86%)	homeodomain-only protein homeodomain-only protein	homeodomain-only protein isoform a homeodomain-only protein isoform b	antisense	0.0159212	0.00301305	11.0527	down	NONMMUT052870	ACACAGCAATTGTGCTTTAAGTTTTCTAGTCTACTTGGGGAGGAATAAAGAATGAATTTC	5	+	77523557	77531328	NONMMUT052870	1665					NONMMUT052870	ri|E130218H05|PX00675M05|1665					NONMMUG032831.2	Gm15830	2
56	ri|B930020P19|PX00163J17|2180	>NONMMUT052925.2 GGGGCTTATTATAGTGACAAACTGATGGGTCACAGTATTTTTCCCATGAGGCTTTGTTATTTTTCAAGAACTACAACTCCCAGAACTCCAGGAAGTTACCTGCTTCTTGGGCAGGTGGAGCTTACAGGTTAATTTTAGGCATTACATTATATTGTACTTGCCTCTTCAAAAACCTACCTTCATTATGTTGGCAAATCTGTTTGTCCTGGTCCTAATTCATTGATTTCCTCTCAGTTTTAAGCATCAGATTTATAGAAAGCAATAATCTCTGAAGTGTCTGTAGATGAAATGAGAGGAGGTTTATTAGTAAAATACAAAGGACAAATTAACATTACTACCTGGCAATTAAAAGAAACATGTTTTTATTTGTACCCACCTGACA…	464/632(73%)	adhesion G protein-coupled receptor L3 isoform X17 adhesion G protein-coupled receptor L3 isoform X16	adhesion G protein-coupled receptor L3 isoform 3 precursor adhesion G protein-coupled receptor L3 isoform 1 precursor	intron	0.00463374	0.000141292	11.0379	down	ri|B930020P19|PX00163J17|2180	TGACTTTTACTCTACTAGAGTACAGCAGGAATTGTAAATGTTGTGCTGACTAGTAGAAGA	5	+	1663989	1666165	ri|B930020P19|PX00163J17|2180	2180	contigs=39 ver=1 seqid=43439				NONMMUT052925	ri|B930020P19|PX00163J17|2180
57	NONMMUT035809	>NONMMUT035809.2 GGGGATGTGTTTCTTGCTTTCCACCTCGTAGCTCATGTTAGTCCCCACTGGAGTGTTGTTCTGGGAAACCACGAAGTCTTGAATGGCATCGCAACAGGAAGCCAGTTTTGCTCTATAACGGATGAGAATGAAAGTAAGCAGAAGACGACAACGAAGAGACAAACTCGGACTTAACAGATACAGCGAGAGGAGCTGCGCTGCCGAGTTTCAAAAAGAAGTCAAGTCAGCTCTCCTCAATTCCTTTGTCACTCCCTGCCAACCTGCAGAATCGCTCTCTATGAAGGTCCCACAGCATCCTACTCTTGGCTGGGACTGAgaacagaacacccatccaccaaggtgaaaccagagagctacatatagatacaccagatactttgat…	109/132(83%)	alpha-2,8-sialyltransferase 8F isoform X1 alpha-2,8-sialyltransferase 8F precursor	alpha-2,8-sialyltransferase 8F precursor	intron	0.00965687	0.0011493	10.9613	up	NONMMUT035809	TAGCAGTATAGCCACCTAAGCAATAATGTATAGCCACTTATTTGAGAATAGTCAATCGAT	2	+	13594143	13596060	NONMMUT035809	886					NONMMUT035809	ri|1700007J08|ZX00036G10|886					NONMMUG022021.2		2
58	ri|D230039M14|PX00189D07|1413	>NONMMUT062483.2 ATCAAAATAATTTTTATTTTGTTTTGTTTATTTTTGTGTTAAAGCGTTTGAAAGATACCAAAGCTACATTTATATTTTACCCTTAAAAAGAGATAGTTTACAGAGGGGTGCATTAAATTCTTAGAATGATATTATTACTACTGTAGGTTAAATTTTTGAGGTATTCGATAGACTATGAAATTTGTGCATTGATTCAGTGATTTTTGCCAATTGTCTAGTATTTTATAGTACATATGTTCCTGTTTTCAGAGGTAAATAAGATAATTGCTTGATTCCTAAATCTGAAATTATATAAAGTATCTCTCTCATTGGTCTTTGCATTACTTCTTCCTTGACCTGAAGTTTTGTGTTCTTTCGTGTTAATCTTCATCTTCATCCAAAG…	84/107(79%)	hepatoma-derived growth factor-related protein 3	hepatoma-derived growth factor-related protein 3 isoform X1 hepatoma-derived growth factor-related protein 3	intron	0.00807987	0.000762378	10.8846	down	ri|D230039M14|PX00189D07|1413	TGGGAAGAGTTGACATAATAGTGAGGCCTCTTACTCATGAATGTAGTTTATTTACTTCTC	7	-	1998942	2000349	ri|D230039M14|PX00189D07|1413	1413	contigs=33 ver=1 seqid=61554				NONMMUT062483	ri|D230039M14|PX00189D07|1413
59	ri|4732474G23|PX00052K16|3166	>NONMMUT017082.2 AGTCATCCTTATTTCTTGGACTTCAGGAGTTGTTGAAGAGACACTGAAGTAGTCAGCTGAGCACCCTGCCTGTGTGTGGCTGTCTCTTGTTGTCTTAGGTGCGTTTGAACACTGGCTCTTGGCCAGCCTTCAACCTCAAACCCTCACATCTTCACCGCAGACCCCAGCGTCCTGTTTCCTCAAGTCTTCTTAGTGCTCTGTCTGCACTCCCTTTATCAATCGATTCTTATTTATTTGCTTTTCATTGGTCTGAAACTCCCCCCCAAACCCCCGGGTGAGGCCTGTGTCTTACTTAGCTTGGGTTTGTCCTAGGAAGAGGTTTCTCTTAAGATGAGACTGTCTATGTGTCAATGTTATTTTTCCAAGGAAACATCCAAGTCTA…	480/642(75%)	bone morphogenetic protein 6 preproprotein	bone morphogenetic protein 6 preproprotein	intron	0.00441761	0.000117709	10.8555	down	ri|4732474G23|PX00052K16|3166	CTGTGGTGTGTTTCTTTTTAGTATTCCAAAGCTTGTGTCACATTGGAGAAACCCTGTCTC	13	+	3418866	3422031	ri|4732474G23|PX00052K16|3166	3166	contigs=28 ver=1 seqid=28702				NONMMUT017082	ri|4732474G23|PX00052K16|3166
60	ri|D230018H15|PX00188D12|3256	>NONMMUT068190.2 gttgggtggttcccattcggtcaggtgtctttggtctggtctctggctagagcgcaggaaggccttccgggtaggaggttagacccagctctttaaggcaaagcctattccatcgttcaagcatggtgggccttgataaataaatatagtctatggtcctagagatttattgtagaaaggcagagagaaagatagaaggtaaaagagggaggctgaccaccaccacgtggagagaggggagatggaagagagagagaaagagagctagagatgagagcaagcaagaaaggttagagcttaagagagagaggaggggacaagcagctccttttatagcggtctgggctacattgcagttgccaggtaactgtggggaagagca…	188/230(82%)	protocadherin Fat 3 isoform X6 protocadherin Fat 3 isoform X4	protocadherin Fat 3 precursor	intron	0.00663821	0.000462623	10.8111	down	ri|D230018H15|PX00188D12|3256	ATTTGTCAGGCTCAGATTATCTGGAAACACCAAATGAATCCTGAGTGTCCCACATGGGCA	9	-	1251361	1254631	ri|D230018H15|PX00188D12|3256	3256	contigs=34 ver=1 seqid=61487				NONMMUT068190	ri|D230018H15|PX00188D12|3256
61	NONMMUT047939	>NONMMUT047939.2 TTTCAGATGTGCCCAAAGGGGACTCTCAGACACTGGGGACACAAGGTGGATGAGCTTTTGTCTGTGAGCTGCAGCTTGAAGATCCTCCTCTTCAAAAGTGAGCCTTTTCTTTCCCAAACAGAACACTGCAGACCAACTCTGTATACGATGATGTGTTGAGTTTGTGTAATCCAACATTAATCCTTCTTTGAAGTGAATATTTTAAAAGTGGCCAATTGGAAGAGGCAGACAGCAAGCCCATGTAAGCCATGGGCTTTTCTTGTGTGGGAGGTCATTTTACTGCCTGCATGCATGTTTTCACATTAAGTCAGTTTCAATGATTCTTTTATAACCGAAAAAAAACAAACAAAGAAAGAACCCAACTACTCGTCATTTCAAACGA…	665/842(79%)	zinc finger protein basonuclin-2 isoform X5 zinc finger protein basonuclin-2 isoform X13	zinc finger protein basonuclin-2 isoform X4 zinc finger protein basonuclin-2 isoform X1	intron	0.0132222	0.00214141	10.8026	down	NONMMUT047939	TTAAAGCAAATATGTTACCACAGGGACATAAACATACCAGCGAGGACCTAACCTGCCTGG	4	-	84125495	84127570	NONMMUT047939	2079					NONMMUT047939	ri|D030055O10|PX00181F03|2079					NONMMUG029723.2		1
62	ri|A730091P12|PX00153A22|1757	>NONMMUT037593.2 TAGAGCTAGGTTGCTGTGCAATGTCATTAGAGGATGTCTTTGAATGAGTTTGTGTCTTCACAGTTTTTTTTTTTAATTTTTTTGAGGCCATTTATTTGTATAACTATTTTATACATTTAAGCATATTATAGAATGGTTGCCTTTGCTTATTTTCCATAAACCTCTCTTCAAATCAAGTGGGTTCATTTAATGTGAGCATCTAATAAAAATAATGTGTCAGAGCAAGAATATGTGATTAAAATATTTAGATCAAAGGCCAACTCACATAGTATTCCTTTGAAATATAGTAATTGGTCCAGTCTTGCACATACTGGTATTTGCTACTTTGTTTTTCCAAATTTCTATTTTCAAACCTCTAAAGAGCAATGTGTCTGAAACTGAC…	756/1097(69%)	fidgetin isoform 1	fidgetin isoform 1	intron	0.0217463	0.00511329	10.7563	down	ri|A730091P12|PX00153A22|1757	TAACTACAATGTTTGTAAGTCCTCTGAGGGGATGATATTGTCTTGGTCTCCACTGAGCCC	2	-	4076768	4078524	ri|A730091P12|PX00153A22|1757	1757	contigs=22 ver=1 seqid=53008				NONMMUT037593	ri|A730091P12|PX00153A22|1757
63	NONMMUT034426	>NONMMUT034426.2 AGCTACTCCCTTCAGCCTCCTGACCCCTGTCAGCTCGTTGTTCTTCATCAGTAATCATGGGGTGGGAAGATATGGGAGATGACGCAAATTACCTTCAAAAACCTTTGATTTAACAGAGCCAGCCTACAGAAGTGCACATTTCTGAGTAGACACTGAGCATTTCCTCCTTCTGAGCTATTTTGTGCGCTTCCCCTTAACTCTTGCCTGAAAATACTTGTGCAGTAGACTGAATAGAAGCTTGAGCATAAAGGGAAAGTTCTTAGGTGCTTTCCAGTTGGAAAAAAAATGTAACAAAAGGTCTGATGTGCCCAATGTTGTCTATGGACAGTATTAGTGCTTCATGTGGACAAACTAATTTTATCCCAACAATTCTCGTTATGAA…	345/512(67%)	cGMP-dependent protein kinase 1 isoform X1 cGMP-dependent protein kinase 1 alpha isoform	cGMP-dependent protein kinase 1 isoform 1 cGMP-dependent protein kinase 1 isoform 2	intron	0.0118949	0.0017487	10.7477	down	NONMMUT034426	GTTATGCTTTTCACTTTCATTTGTATGGACTCATGGGTCTCTCTAGAGTTAGATTTTACT	19	-	31296021	31298897	NONMMUT034426	2876					NONMMUT034426	ri|6720422P08|PX00059M01|2876					NONMMUG021176.2		1
64	ri|C630010O08|PX00083F23|1567	>NONMMUT000328.2 tggtgttccccagtactggggcatataaagtttgtaagacttaggggcctctcttcccaatgatggccaactaggccatcttctgatacatatgcagctagagacatgagctctgggggtactggttggttcatattgttgttccacctatagggttgcagaccccttcagctccttgggtactttctctagctcctccattgggggccctgtgatacatccaatagctgactgtgatcatccacttctgtgtttgctagaccctggcatagcctcacaagagacagctatatctgggtcctttcagcaaaatcttgctagtgtatgcaatggAATCTAGGCTATTCTTAATGAGTACACTTATGTTGTTTTTGCTAAAATA…	278/378(74%)	potassium voltage-gated channel subfamily KQT member 5 is... potassium voltage-gated channel subfamily KQT member 5 is…	potassium voltage-gated channel subfamily KQT member 5 is... potassium voltage-gated channel subfamily KQT member 5 is…	intron	0.00861561	0.000888205	10.7305	down	ri|C630010O08|PX00083F23|1567	GAGGTTTGAAAGCAAGATGAATCACAAAATCATATTCCCTTTGGAGACCACAGAAATGCT	1	-	1858947	1860513	ri|C630010O08|PX00083F23|1567	1567	contigs=41 ver=1 seqid=44119				NONMMUT000328	ri|C630010O08|PX00083F23|1567
65	gi|755521570|ref|XR_391458.2|	>NONMMUT061291.2 TTTGTATTTCATCTGTGATTCCCCCGAAGCCTTGGAATCACTGCTCCTAAAACTCAAAGGCAGAAATGGAATTCTATTCCAGGCACCAGGCAATGGGGTCGCCGACATTCACCGGGGTTGCTTTAATCTTGCCTGAGACATCCAACAAGAAAGAAATGTGAAGGAAGAGTGATTTCACTTTTTCAAAAAGAAAAAAAAAAAATGGGtatgctgtgctgggaatggagcccagggctttgtgtgcattcggcaagcatcctacctctgagATGTGGTCCGGCTCTCAAGTCTTTAACTTCTGCAGTTGCAATCTGTTGCCTTGAAGAAAGCAGGAGGCTACTTTGTAAGTCTGGGAAATAACAGACTGGGAAGCAGACAAGGG…	117/155(75%)	neuron navigator 2 isoform 2 neuron navigator 2 isoform X13	neuron navigator 2 isoform 3	sense	0.00913084	0.001018	10.5109	down	gi|755521570|ref|XR_391458.2|	TGATGATCTGCATGCTACTTCATGATAATCCCCTAATGGTGACAAGATCAGGGTCACAGC	7	+	4118270	4138225	gi|755521570|ref|XR_391458.2|	19855	PREDICTED: Mus musculus predicted gene, 32849 (Gm32849), transcript variant X2, ncRNA		gi|755521570|ref|XR_391458.2|;gi|755478733|ref|XR_404103.2|		NONMMUT061291	ri|B230206G19|PX00069I22|1743					102635541	Gm32849
66	NONMMUT030009	>NONMMUT030009.2 AACCTTGGGCACAGAATGTTTGAATGGGTGCCATGACAACAATAAATTGTATAGAAAATTTCCACTCAGAGTTCACAGCTAAACCTAGGGTCTCTTTTGGTCACACACACAGATAAAGGTGGTTCCAGATGTCCCGACACACTTCCTTTCTTGGAGTGTTGATAAACTTCAAGGTGTCCACTGTGTTTATTCTGATTTGGGATTATTTTCTCTCACATGTGTTTTGTGCTTTGTTTTTTGTGTGTTGACTTGCTTTAAAAGGACTGTTGTCTCATGCCCCTAATTTAGGGCATATTTAGGGCACAGTTTAGATCATAGAGTTGGAAGTTGGGGGTAGGATTATTTGCTGGATAAGACTATATTTGAGAGGCTCCAGAGTCAC…	988/1396(71%)	DNA-binding protein SATB1 DNA-binding protein SATB1 isoform X3	DNA-binding protein SATB1 isoform 2 DNA-binding protein SATB1 isoform 3	intron	0.014383	0.00252328	10.3296	down	NONMMUT030009	TTGTTTGTCTAAATGAGAGGCTTGAAATCACATTCATGTGTGCTATATGGTGCTTGTAGG	17	-	51935342	51938515	NONMMUT030009	3174					NONMMUT030009	ri|A430017E01|PX00724F11|3174					NONMMUG018544.2		1
67	NONMMUT022437	>NONMMUT022437.2 ttttttgtttgtttgtttgtttgttttgtttttttgttttttgtttttttgtttttttgAGTTTAGAGTTCCAGTTTGAGATGAAAAGCTCTGAGAATTGAGTTGATTATCTAACAAACATGTGTAtttcatggaaaattttctgtcccttcagtttcatgctgtcagttcttagagtccaagcatttctcttgtacgcaggacggagttggatcttgtttgcaatccattcaactgttccatgCAATCTGGAGCACTCAGGCCTCATACAGCCaaaaaaaaaaaaaaaaaaaaaaagaaTGAATTTGGTTTAACAAAAGGCAGTAAACTGACTTAAAACATCATAGGATGTTTTTGATAAAaaccttgccaatgacaacac…	593/879(67%)	heparan-sulfate 6-O-sulfotransferase 3 isoform X2 heparan-sulfate 6-O-sulfotransferase 3 precursor	heparan-sulfate 6-O-sulfotransferase 3 precursor	intron	0.00481765	0.000173017	10.3038	down	NONMMUT022437	TATTTCATGAGCCTCAGTAATTTGTGAGTCAATTCCAAATCTATCTCATCTCACACAGCC	14	+	119707507	119711446	NONMMUT022437	3941					NONMMUT022437	ri|D930047D06|PX00203L24|3941					NONMMUG013834.2		1
68	ri|2900093J09|ZX00149E05|1342	>NONMMUT031739.2 TTCATGAGCCTCTGATAAATAATTCAGGCTTCTCCATCTGTGGAAAAGTTGGATTTGGCCTAATTTCTCTCATAAACAAAGAACATCATCTGCTCAGAACAGTCAAATAGGCACCACTCAAATATTTCAAAAAATAGAGAGATTCCAGTGAACTGCAGCCATTCCAGGCCTGGGTCCTGGGATCTGAGAAGCCCTTTTGAATCTTGCCAACAAGGTGGGCCGAGAACATGAAGCTGATTTAAACAACTGGAGCTGGGATGTTTCCATACAGAGTCCATGTTTCAAGTACCTTAGTAAATACTCCTAAAATGATCCTTCTCCTTTTCTGAAAGACAGCAGGCTGATTTGTTTCTATGTAGTATTTCCTGGAAAAACACAAAGC…	350/491(71%)	CUGBP Elav-like family member 4 isoform X12 CUGBP Elav-like family member 4 isoform X7	CUGBP Elav-like family member 4 isoform 4 CUGBP Elav-like family member 4 isoform 3	intron	0.00425944	0.000102006	10.2979	up	ri|2900093J09|ZX00149E05|1342	ACTAACATTAAACACCTTACCAGTGTGCCTTTGGTACAAGCTATTCCCTGGAGATCCACT	18	-	621067	622408	ri|2900093J09|ZX00149E05|1342	1342	contigs=50 ver=1 seqid=70234				NONMMUT031739	ri|2900093J09|ZX00149E05|1342
69	NONMMUT008655	>NONMMUT008655.2 CCCAGACAGACGACAGGTCACCTGGACGCGAGCCTGTGTCCGGGTCTCGTCGTTGCCGGCGCAGTCACTGGGCACAACCGTGGGACTCCGTCTGTCTCGGATTAATCCCGGAGAGCCAGAGCCAACCTCTCCCGGTCAGAGATGCGACCCTCAGGGACCGCGAGAACCACACTGCTGGTGTTGCTGACCGCGCTCTGCGCCGCAGGTGGGGCGTTGGAGGAAAAGAAAGGTAAGGGCGTGTCCCACCGGCCCGCGCCCCCTGCGAGCTAGCTCGCCCAGTCCCAACCTCCGCTCGGGACTCTAAGTCCCCAGCCGCCCGCTCCTCCTCTTCTGGCTCCCAAAGGCGGCCGGGACCATAGGAGGAACTGGACGGAGTCTGGAA…	243/320(76%)	epidermal growth factor receptor isoform 1 precursor epidermal growth factor receptor isoform 2 precursor	epidermal growth factor receptor isoform c precursor epidermal growth factor receptor isoform d precursor	sense	0.0165686	0.0032265	10.2846	down	NONMMUT008655	AATAGACTCAACAGCTTCCGTTGGCTTTATTTACTTAGCCTCATAAGTCATAACTTTTCT	11	+	16652345	16655824	NONMMUT008655	3481					NONMMUT008655;NONMMUT008654	ri|3110007E23|ZX00070N18|1053;ri|C430014G08|PX00078H12|3481					NONMMUG005354.2		1
70	ri|E330017N04|PX00211P05|2695	>NONMMUT018966.2 TTTCATGTGTAATGAAAGTTACAAAACAAAGGCATTATTTTCCATATTTTTATAAATTCAATCTTTTCAAGAAAGCCTGGATTTAAAAATGAAAATGTTGAATAGGCAAGTATGTTTAATTTTTCTCTCTACTAGAAGGATATGAGGGAATTGCACTTGCCATAATCAGTAGCAAGATGATCAAATGTGCTTTTAGGTAATTATTTAATGCTATTACAAGACATAGTTCTCTCTGTGCTGGCCCTGGTTCTGGAGTTTTTAATTTAGACTAGAGAGATCTGTGAGCAAAGCAACAGTCTAGAAAGTTCTCCTGAAGCTAGAGCATCCTTATCCAAGGCTGTAGTGATCACTAAAAGTAAACAAAACAACTTAAAGCCAAACA…	140/194(72%)	microtubule-associated serine/threonine-protein kinase 4 ... microtubule-associated serine/threonine-protein kinase 4	microtubule-associated serine/threonine-protein kinase 4 ... microtubule-associated serine/threonine-protein kinase 4 …	intron	0.00621334	0.000388887	10.1174	down	ri|E330017N04|PX00211P05|2695	GTACTTTTAAATCTCCAGCCTATACAGGCTTTCCCTCTATTTTCCTGTCTACCATTCTGA	13	-	3332639	3335333	ri|E330017N04|PX00211P05|2695	2695	contigs=60 ver=1 seqid=72454				NONMMUT018966	ri|E330017N04|PX00211P05|2695
71	NONMMUT072710	>NONMMUT072710.2 cattataccttggcaaaataataataataataataataataataataataataataatggctgcattctgcctgtgtcctgaaatgttgaatacaactgaattcaaaagtaattcactcattttttggcagaagagatcctaagacagcacagcattcaagctgtgtggtaattactgcacactggtctcagccagtgagagaaaataggaagaaagtagcaaagtttagtttaaatatgcaaagagggcaggtgtaggcaagcagccataatttttaaagagattaataccaattaaagagaaatcttttgtttaacagtttgtccattagaaactagtttgaagcaagactctctgaaggctccaacttgtgaaaatata…	321/432(74%)	AF4/FMR2 family member 2 isoform X6 AF4/FMR2 family member 2	AF4/FMR2 family member 2 isoform 1 AF4/FMR2 family member 2 isoform 4	intron	0.0185943	0.00393338	10.0765	down	NONMMUT072710	CTAGTGGCTTTCCTTTGGTTACAAGTCTTCTCTGAGCCATTTTCAGTTTATTCATAAAAT	X	+	66866574	66869715	NONMMUT072710	3142					NONMMUT072710	ri|6030456L21|PX00646M06|3142					NONMMUG045056.2		1
72	NONMMUT005859	>NONMMUT005859.2 AATTGGGGTAAATGTAGCTATTTTTACTTTCTTCTTAAGCTCGGCTCTTACCAAACATTCAATTTTGGCTAGGCAAAATGCTAACTCTAAAACAATATTTTAGAAACAGCCTGAGGAGTGTTAGCATTTGTGCTCTCGTCCAGAAAACAGGTTTTCGTTTGAAAACCTGTCTGTAAATTTGACTGTCTTTTACAGCTGTTCAGTCATGCTGACTCAACCTCAAACTTTTTCTAAGAAGATGGAATGTTTGTAGAACAAACAAACAAACAACAACTACAAAGAAGCACACTTTATTCGCCTTAATATTTAGGGAACTATGTCTAAATGAGGCAGAAGGTCATGGCCTGATAAATAAGTTGCCGAGTTTATGGTTGAAAAACAT…	179/262(68%)	serglycin isoform X1 serglycin isoform X2	serglycin isoform 1 precursor serglycin isoform 1 precursor	intron	0.0231078	0.0056669	9.87624	down	NONMMUT005859	TCAAACTAGACTAAAAACAAAACCTTGTCTATTTCATCACGAGCCAGAAATTAGGAAGGA	10	-	61968609	61969658	NONMMUT005859	1052					NONMMUT005859	ri|A430045N18|PX00136O13|1052					NONMMUG003777.2		1
73	NONMMUT047767	>NONMMUT047767.2 TATGATACATATATATTATCTTTCTATTGCAGTGCTGGGGAAAGTGGCAAGAACCTTGCATATGGAAGGGCTATTCGGCAGCTCTCAATCTCCAGTCTTCATGTAATATATTTAGCCCTCTAATCACAATAAAGTTATCCCTTCTTTTCAGATATCATTCTTATCTTCTTACTTCTGTTGTGGCAACTGCAGTTCCGTTCCTACTTTTTCTTGCTTTGTTTGCTAAAACGTTTCTTGGGAAATATGTTTTTCCTCTGATAAATTTCTGGCAATTTCCAAATCCTGATAGCTTTGGCTGCTTTATGTGCACTTTGGCACTTTCCTAGACCAAACTTTGACACCTTGTGTTTCACTATATGTCTGTTGTTAGATTTATTCTGCC…	592/825(72%)	receptor-type tyrosine-protein phosphatase delta isoform X24 receptor-type tyrosine-protein phosphatase delta isoform X12	receptor-type tyrosine-protein phosphatase delta isoform ... receptor-type tyrosine-protein phosphatase delta isoform …	intron	0.0162637	0.00311441	9.78688	down	NONMMUT047767	TTCTTTGTGTCTGTAAACAAGGCAGCTTGAGAAGAGTGGGTACATTTTCTTTTAAGAAAG	4	-	75847343	75850242	NONMMUT047767	2902					NONMMUT047767	ri|C130078A05|PX00171L23|2902					NONMMUG029596.2		1
74	NONMMUT016061	>NONMMUT016061.2 CCGGAGAGACCTATACCTGTGTTGTAGGCCACGAGGCCCTGCCACACCTGGTGACCGAGAGGACCGTGGACAAGTCCACTGAGGGGGAGGTGAATGCTGAGGAGGAAGGCTTTGAGAACCTGTGGACCACTGCCTCCACCTTCATCGTCCTCTTCCTCCTGAGCCTCTTCTACAGCACCACCGTCACCCTGTTCAAGGTGAAATGACTCTCAGCATGGAAGGACAGCAGAGACCAAGAGATCCTCCCACAGGGACACTACCTCTGGGCCTGGGATACCTGACTGTATGACTAGTAAACTTATTCTTACGTCTTTCCTGTGTTGCCCTCCAGCTTTTATCTCTGAGATGGTCTTCTTTCTAGACTGACCAAAGACTTTTTGTC…	110/119(92%)	Ighm	IGHM	antisense	0.00983685	0.00118781	9.71448	down	NONMMUT016061	ACAGACAGCTGAGCTGTAAACAAATGTCACATGGAAATAAATACTTTATCTTGTGAACTC	12	-	114656770	114659220	NONMMUT016061	473					NONMMUT016061;NONMMUT016062						NONMMUG010098.2		3
75	NONMMUT019681	>NONMMUT019681.2 agtcttccactagcagcctttggatgaagacgtagaactttcagctctgcttgctctgtgcctgcctggatgctgtcatgctcccaccttggtgacaatggacttaatctctgaatctGCCCCGAACACTTGAATATGCTCCAATTCTGATTAACAGTCAGCTCAAGAAAGAACTTTGCTCTGCTTTGATTTTCCCTTTTAAGGAGAGATTTTTATTATTCATACCCAGCCAACTAGGAGGGAGAAAAGAATAAAGGAGAAGATGATTAGGTTGATGGCAGTCTCCATGATAATAATTATAACAATCCACTTAACACTGGGACTGCACCTCCAGTCTTCAAAGCTGCCTCCGATATTATCTAATTAAGGAAAGTGAGGAGGA…	314/423(74%)	synaptoporin isoform 1 synaptoporin isoform 2 precursor	synaptoporin isoform 1 synaptoporin isoform 2 precursor	intron	0.00764145	0.00066513	9.67091	down	NONMMUT019681	CAAATAGCCTCATTCTCAAAACATACAGTACTTATTCCAGTTCAGCATGATCAGTGATCT	14	-	14351601	14429805	NONMMUT019681	1053					NONMMUT019681	ri|E030040E10|PX00206D14|1053					NONMMUG012224.2		2
76	NONMMUT021952	caaaagttcattcagtgctacatctatatgcagtgtttagggccattaactggagtatgggtaggctttagagacccacattcctaaggTTAGGATTTTTTTAGTTcttttcgatccatgcttggattttgactatcttcattttctgtctatcttgacaatgcatttgaagtcacagtaagtctacttgtgtaactgtatggtcatgtccactacctctgactcttacaacacttactttccctcttcattgatgattcctgagtcttggtggaagaggttgtgatataaatgtcccgtttaggatggaggactctataatctctaattttcagcacattgactggttgtgagtctctgtattaatcaccatctactgcattaaaagagtctctctgt…	884/1025(86%)	Features: dachshund homolog 1 isoform c dachshund homolog 1 isoform b	Features: dachshund homolog 1 isoform 2 dachshund homolog 1 isoform 1	intron	0.00762742	0.000659608	9.61787	down	NONMMUT021952	CATGGGGAAGCTATCATAATAAATGAAGCAATTTGAATAACACGCAAGGGTTTATGCAAC	14	-	98290680	98294393	NONMMUT021952	3716					NONMMUT021952	ri|D130016K05|PX00183G23|3716		uc.349-;uc.349+			NONMMUG013631.2		1
77	ri|D130052A14|PX00184K06|3900	gttacttttagtctctggctatcacaaagttactctgaatatagttgagcaagaattcctgtggtataggggagcatcttttcggtgtatgccaaggagtggtgtagctgtgtctcggggtagaacaatttccaattctctgagaagacaacaaattggtttccaaagtggttgtccaagtttttaccccaacaacaattgaagagtgttaccctttccccatagtcccaccagcatgagctgtcacttgaggttttgatcttagccattAACACTTCCAAGCCAATCAGCTCTGATCAAAATTATCTAAATCTCAAGTACTTCAGCTGAGTTGTAATTATTTGATGATTTCTCTGTTTTGACCTAGTGAATAGCTGGTAGAATTATACAGCTTTAACA…	400/568(70%)	Features: EGF-like repeat and discoidin I-like domain-containing pr... EGF-like repeat and discoidin I-like domain-containing pr…	Features: EGF-like repeat and discoidin I-like domain-containing pr... EGF-like repeat and discoidin I-like domain-containing pr…	intron	0.00814808	0.000780495	9.52913	down	ri|D130052A14|PX00184K06|3900	TTGAGTTTTATCACAATATTCCTTAAAACCACGAGCTAGAGAGGAGTATTTTGCATGAGC	13	+	3969077	3972977	ri|D130052A14|PX00184K06|3900	3900	contigs=58 ver=1 seqid=49539				NONMMUT018562	ri|D130052A14|PX00184K06|3900
78	gi|755485191|ref|XR_873757.1|	CTACTTTGTAACTGTGATTTTTCTTCTGCTATGACTCATAATGTAAATACCTTAAATACCTGTGTTTTCT CATGGTCTTAAGCGACTTCTGTGAGAGGGTTTTTTTGACCCTCAAAGAGGTTGTGATGCACAGGCTGAGA ACTGCTGACTCAGAGAAATTGGAATTATGGTGTGTGTGTATGTGTGTTTATAGCTACATGTCCTATACTC TTACTATCTCAATAAGCTAAGCTGATCGGAGCCACAGATGAGGAGAAACAGCAGAATTTTCTGGTACATT TTTCAAAAACTCTCCTTGATCTATTTGTTTGACAGGCTGACTGGTAGGAAGAGAGGGGGGAAAATTATCC CTAAATGAAGTAGAAATTGTGTATATTGAAAAGCTATGAGAAAT…	374/499(75%)	Features: phosphatase and actin regulator 1 isoform X3 phosphatase and actin regulator 1 isoform 4	Features: phosphatase and actin regulator 1 isoform a phosphatase and actin regulator 1 isoform a	intron	0.0108121	0.00144247	9.5185	down	gi|755485191|ref|XR_873757.1|	GGATGGGTATTTATAGCTTTGATGTTCAGAGTCCAAATTCATACATCCATATATTTGGCC	13	+	2960102	2983616	gi|755485191|ref|XR_873757.1|	23516	PREDICTED: Mus musculus uncharacterized LOC105245582 (LOC105245582), ncRNA		gi|755485191|ref|XR_873757.1|								105245582	LOC105245582
79	NONMMUT032371	GGTTAGGATGGGAACAAACCAACTCACATCGGTTACTCCTTTTGATTAGTCATTAAAAGCTTTGCTTTGCTCAGAGAAGAGTTGTTAAGCATTTGGTGGGCATGACCACAGAGAATTTGTTTGTAAGCGTGCAGCCAAACATTTTTTTAGGTTAATATTTTCCTTGTGTATAATCCCAACAGTTCAAAACGCAGCAACAGAACATTAAACAGCGTTGTATTCTTCAAAGTGTTTTGACTCCTTATGTTTTTATGAGGATAGTCTTCCCCCCTCTCAGTAATGATCTAAGATTATTAATTTTTTCCAGTTTAAAGAGATTAGCAAGCTAACCaaatttaaaaaaaaaatctaaattagtctttttttaaaaaaatattttaGCCAGTTTCTTTTGGAATT…	233/354(66%)	putative histone-lysine N-methyltransferase PRDM6 putative histone-lysine N-methyltransferase PRDM6 isoform X3	Features: putative histone-lysine N-methyltransferase PRDM6	intron	0.00907724	0.00100628	9.40245	down	NONMMUT032371	CTCCTTATGTTTTTATGAGGATAGTCTTCCCCCCTCTCAGTAATGATCTAAGATTATTAA	18	+	53636764	53637210	NONMMUT032371	447					NONMMUT032371	ri|C130057F20|PX00170I11|447					NONMMUG019932.2		1
80	gi|755476819|ref|XR_888678.1|	tctctcccctgcccctttctcccagctgctgagagaccctctcttttcctggctcctctgccctcccaactcccccagccctcttctcccatctcatcctcctcaccgcccctgtcccctcTGCCTCCAGGATTCTGCCTGTTCCCCTGCAGGGAGCACTTTGACCTCTGTTCCAGCTGCTTTGGACCAGGCTCCCCTCCAGCCCCCACTGCCCCCACCGTGAGGGCTGCTGATCAAGAGGTCCCACCTAGCCAGGTAAGAAGACCCTTGGCATCCCTGGCCCCTCAGCCTCATATTAAGCCCCTAGCCCCACCTGGGGCCCCAAGACAGGTCAGGCCCAGCTCCACCCTATCCAGGATGCTTTCAGCCTGGCACAGGAGAACTTTAAAAGCCTGTTTC…	268/389(69%)	hepatocyte nuclear factor 1-alpha	Features: hepatocyte nuclear factor 1-alpha isoform X1 hepatocyte nuclear factor 1-alpha isoform 1	sense	0.0222598	0.00531165	9.40099	up	gi|755476819|ref|XR_888678.1|	CACAATGTTTCCACTACCCTTTTACCCTACTATCTTTGTGGGTAGACAGGCTCTAGATCC	5	+	83653	95872	gi|755476819|ref|XR_888678.1|	2223	PREDICTED: Mus musculus HNF1 homeobox A, opposite strand 1 (Hnf1aos1), transcript variant X1, ncRNA		gi|755476819|ref|XR_888678.1|;gi|755476820|ref|XR_402842.2|;gi|755476821|ref|XR_888679.1|;gi|755513933|ref|XR_878699.1|;gi|755513934|ref|XR_878700.1|		NONMMUT054015						102638537	Hnf1aos1
81	NONMMUT034433	TGGGATTGCAAGAAAAGGGTGTGAAGGGTGTCATGTCTTGAAAGGAAATTGCATTCTCTCAAAAGTTGATGTAACTGCCACAGTTGACTAGATTACCTGCTGGGAAAATTAATTAACTAGTAAATTAATTATAAACAACTATGTCTTTATACTGAGTGTTAGAGTGATGTCTACATACAGATGAACCTACAGTTGGTGCCAAGTTACCACTTGGCTGAGCTTCATTttatttaattaattagttagttaactaattaCCATCCAGAAAcccttcttcctttcctcccagtccctccctctcatctcttgtgctgtgcctctctttctcctcaaagaagggacaaccttccatagatatcaacccaccttggcatattaagttgtagtaggactgtgcac…	1039/1523(68%)	cGMP-dependent protein kinase 1 isoform X1 cGMP-dependent protein kinase 1 alpha isoform	Features: cGMP-dependent protein kinase 1 isoform 1 cGMP-dependent protein kinase 1 isoform 2	intron	0.00469839	0.000155552	9.30629	down	NONMMUT034433	TCATTAAGCATATTAAAAGCATTGCTGATCTCACCGAAACCAGGAAACTTAGAGTTAAAG	19	-	31517622	31520371	NONMMUT034433	2750					NONMMUT034433	ri|B930013F21|PX00162A10|2750					NONMMUG021183.2		1
82	ri|D830041I17|PX00200C11|1526	GAGGCTTGTTGAGGCTACAGGGGAGTGGAGCTTGCTTTCCTAGCTTCAGCTCCTGTACTCAGCAAGCTGTAAAGCAGTGGCTTACGGAACAGCTGGGACTGCAGGTTCAGTCCTCACCCTTATCCTGCCTCCAAGTGACTGACACAACCATTGTTTATTGGGTCACATACCAGGGGCTGGGCTGGACCTGGTTCTTAGTGCTGCCAATCACTACTTCTCACTCCATATGTGTATCCAGCCACATGGCCCAAGGACAACATCATCCGACAAACTATTAATCTCCTGATTGTCACAAACCTGGGTGGTTACATTCTCTACTTCTGTGCAACCCTCAACTGTTATTTTGTCTATGATCATTCTGTGATGAAACACCCACAGTTTTTAAAGGCTGGATTCATC…	598/874(68%)	lathosterol oxidase lathosterol oxidase isoform X1	lathosterol oxidase lathosterol oxidase	sense	0.00942192	0.00109242	9.29279	up	ri|D830041I17|PX00200C11|1526	GCTCTGGCACCTTACTCTTAGAGCCATTATCAGGTTTTAATAAATGAGTAAATAACTGGC	6	+	1337504	1349844	ri|D830041I17|PX00200C11|1526	1526	contigs=67 ver=1 seqid=46163				NONMMUT057268	ri|D830041I17|PX00200C11|1526
83	NONMMUT034682	TTTTTTTTTTTTTTTAAACTTAGTAACTTGTTTGGCTTGGTGATAAAACTATTTAATAAAATCCGTGAGACATATACTAATGTTTAGAGGTTGGTTTTGGTTTGCTTTTTTAAAAACAACTCTTGTCACGGTCACTATACTCTGACACAGAGGAAGCAGGGCCTTTCCTCACAGGTAGGTTTCTGTGGCATTTGTAGTTCTCATTAGACCTAGAATAGATGTCTGAAGCTCTGTTACTCGGGATTTCCTTGAACCTGCCTAATTTTGCTCTTTCTGTGTTCATGTCTTTAAACTAATTTCTGGTGAGCCCTTGTGATTGAGTCAGGCCACTGTGCCCCTATTAAAAAGTGACGCTAAGAACAAAATTCCTTTTCAAACGTAACCCTCCACTCCTTCTTC…	416/540(77%)	Features: sorbin and SH3 domain-containing protein 1 isoform X7 sorbin and SH3 domain-containing protein 1 isoform X28	Features: sorbin and SH3 domain-containing protein 1 isoform 1 sorbin and SH3 domain-containing protein 1 isoform 7	antisense	0.00632076	0.000409002	9.2375	down	NONMMUT034682	ACCGGATTTGTTAGTGGTAACTTGAATCCAGCGTGGCATATGTGATGCTGAGATCCAGAA	19	-	40408522	40415084	NONMMUT034682	3560					NONMMUT034682	ri|A730091D05|PX00153C18|3560					NONMMUG021330.2		2
84	ri|5730409I15|PX00643F06|2077	GCGTGCGTTCATTTAGATCCACTTCCATGGCCTTCTGAGGTGGGAATGGCCCAGCCCTTGGAAAGAATATGTGCCTGTGCTCTTGAGACCATGGGGGAGGGGAGAGTTAACCCTTTCCTGCTGGTAGGCTTGGTGTGTAGATCCCTGGGTAGAAACTCCTGCTTCTCTGGGCTTCCTACTCCTCAGCTACAAAATGAGAAGACGGGAATCTTTTGGGATTTCTCATGTGGGTGATCTGTGAAGAGTCCGTATTCTATCCCAAAGGTATTGTTACTCTGGACAACAGGCCGTCTGTAGTTATTTTAAGGTGGACTATCATAGTAATGTTATTTAAAGTGAAAACGTCAAAGTTACATGCTTCTTTAAAAATCGATGGTCTCAATATTACACTTACTATTA…	543/691(79%)	Features: voltage-dependent L-type calcium channel subunit alpha-1D... voltage-dependent L-type calcium channel subunit alpha-1D…	Features: voltage-dependent L-type calcium channel subunit alpha-1D... voltage-dependent L-type calcium channel subunit alpha-1D…	intron	0.00588878	0.000335134	9.17385	down	ri|5730409I15|PX00643F06|2077	TTTCATAGTTGAGGAAATACATTCAGGTCGGTCCTACGCCCCATGGTGCCAGATTTCAAT	14	-	328105	330180	ri|5730409I15|PX00643F06|2077	2077	contigs=29 ver=1 seqid=63921				NONMMUT020190	ri|5730409I15|PX00643F06|2077
85	gi|353411928|ref|NR_045312.1|	AAGCCTCTCACTACCGCAACCCAAGTGCAGGTGTGCAGAGCCAAGGGGCCTCCTCATGCTGCCATGGACATCAGAGGTTTTCTTAgggaatggagagctggcctgcttagtcaagtgcttgctactacacaagcatgaggacttgagttcggatctcaagccctcacacaagtgtcccagcatatagcgagACTCCCAGGACCCTTTCCATGTGGCTTCGTGGCCAGATATCAAGCAATGCTGCCAATTCTGAAGAAGCTGATATAGAAGATGAAGATAATGGGGTAGAAGAAAAGCCATTCAAAAATGAACTCCTTGGAAAAGCCTGTTGTTAATGCGAGGCAGAAGACACGCACCAAGCTCACCGCCCAAGGGCCCAAGTCCAAAAACCGTCCCAGC…	113/134(84%)	regulatory-associated protein of mTOR isoform X3 regulatory-associated protein of mTOR isoform X1	Features: regulatory-associated protein of mTOR isoform 2 regulatory-associated protein of mTOR isoform 1	antisense	0.0178244	0.00365775	9.15855	down	gi|353411928|ref|NR_045312.1|	GGAGCAATATAAAGTACTGCTTATTTTTCCCCCCAATAGCACATTTTCTGTTTCTTCTAT	11	-	4935810	4949364	gi|353411928|ref|NR_045312.1|	1290	Mus musculus regulatory associated protein of MTOR, complex 1, opposite strand (Rptoros), transcript variant 1, long non-coding RNA		gi|353411928|ref|NR_045312.1|;gi|353411929|ref|NR_045313.1|	NR_045312.1;NR_045313.1	NONMMUT013026;NONMMUT013027	ri|A430071A18|PX00137L16|1273;ri|E030010K14|PX00205E10|1175					319454	Rptoros
86	NONMMUT004445	GCTCATACACTTTCACGACACTTGACTATAATGTACTTTGGAGCAGACACCATATATCAGAGTCTTTATTTATATTCCTACCACCAAATAGTTTCAGAAAGATCTTAGTGAAACATTCAAAAATGTTTCAAAAAAAAAAAAAAAGgcctggaatgcataaagccccaggtttgattccatcacagcataaagggagtatagtgatgttgtctgttattcccgcacttgggaggtagaggcaggaggatcagaagttcaaggccatccttggctacatagcaaattccaggtagcctgaactaGAAACACAACATCTTCTCCTTTGCCAATAGCATTGTAAAAACATCTCCTTTCCATAGCCTTGATTTATGGGCTCCTCATACACACTCTGAGCCTGAT…	142/202(70%)	Features: corticosteroid 11-beta-dehydrogenase isozyme 1 isoform X1	Features: uncharacterized protein C12orf40 isoform 1 uncharacterized protein C12orf40 isoform X1	intron	0.00756811	0.000645834	9.15036	down	NONMMUT004445	AGTAAGAACCATGGTCGGGGAGAGAAGAAGCAAACCCACTAATCAATAAATACTTTCTCC	1	-	195085810	195088031	NONMMUT004445	2224					NONMMUT004445	ri|9930029M20|PX00120M09|2224					NONMMUG002871.2		1
87	NONMMUT021207	CGGAGGCCGGAGACGAGGCTCTCGGAGGGTCCCCGGGGCCGAGGGAGCGCGGACGGCACGCGCGCCATGAACCCGAAGGCGGGCGGTGAGGAAGAGGACTGCGTGGACTCTGGCGCCGAGACCGGAGGGTCCGACTACAGCCACCTGTCCTCCACCAGCAGTAAGTATTCTTTGAATGTCCTTCAAGGCTGTTGTCTAAATGtttaattgaaatataattac	76/92(83%)	protein FAM124A	protein FAM124A isoform 1 protein FAM124A isoform 2	sense	0.0101796	0.0012702	9.12198	down	NONMMUT021207	CACCAGCAGTAAGTATTCTTTGAATGTCCTTCAAGGCTGTTGTCTAAATGTTTAATTGAA	14	+	63174624	63183418	NONMMUT021207	222					NONMMUT021207						NONMMUG013161.2		2
88	NONMMUT044822	tttttctctttctctttctctttctctttctctttcttcttctttttcgttttcttcttctttttctttttcttgagacaggctttcactttgtagcctgggctaccctttagcttgtaattcttctatctcatcagagattacagccacatacaactaagcccTTGTAGTTTATGTTTTTCATGGTTAGAGTAGATATAGTTTTTATTTTATCTTTTTTTCTCCTATTTTTCTTTTAGTAAACTATATGCAGTGAATAATTTGTCATTAAACAGAAGCATGTGTTTTTCTTATTTCAAAATTAATTTATTTGAAAATGTTAGGCTGCTCTCTTTACATCTCTCATGTCTTTCTCATGCCCACCATCTACCTTTCTCCCACTAACTAACTCTTGTCCAG…	245/336(73%)	Features: guanine nucleotide exchange factor VAV3 isoform X1 guanine nucleotide exchange factor VAV3 isoform 1	Features: guanine nucleotide exchange factor VAV3 isoform 1	intron	0.0119582	0.00177014	9.11338	down	NONMMUT044822	TCATGGAGGAGTTGGTACAAACAACAGGGTATGAGTCTCACCTTTCTAGGTCTCATTCCT	3	+	109253819	109256128	NONMMUT044822	2312					NONMMUT044822	ri|E030004M17|PX00204M20|2312					NONMMUG027678.2		1
89	ri|F830007D04|PL00004P21|3983	GGAGCGGAGCCCCTCCCTTCTGCTGGCCGCGCGGAGTGGGAGCCCCAGGTGCAACGGAGAAGCCGGGTTCACGGGTCCAGGAACTGGTGACCCTTTCCTACCCCCCATCCCCCCACCACAGTGCTACCCACCGCGTTCTCCCCGCCGCCGCGTGGCAATGAGCAGCCCGGTCAGCAAGCCGCCTCCCGAGCTCCTCGGTGAGTACCGGGGATGTCCCAATCCCTGCCAGACGCGGGTCCTACTGTGGCGCACAGAGCGTGCGGGGTCGGAGCCGGGGGACAAGCCCGCACACTGGTCTGATAGATGTCCCCCGGTCCAGAGAGGCCATCAGCCCCGCGATGGCGCGCTGTTTCTTTGTGTGGGGCTTAGGAAGGGTCCGTGACCCGAGGGAGGGAAAGG…	326/470(69%)	Features: glycophorin-C isoform X1 glycophorin-C	Features: glycophorin-C isoform 1 glycophorin-C isoform 2	antisense	0.00301116	2.16768e-05	9.11264	down	ri|F830007D04|PL00004P21|3983	CCTGAACACATCTACTTGTCTATCAAGAACTTGTTTATGTAGTTCAACTTTCAACTCACT	18	-	2586006	2589981	ri|F830007D04|PL00004P21|3983	3983	contigs=64 ver=1 seqid=66719				NONMMUT031846	ri|F830007D04|PL00004P21|3983
90	ri|7730402G16|PX00312P21|2324	ttgataactctaattttgctaatgttgtgaatggtagtgtaaatatacgtgttttctggtgggcttaggtgaaagggtcgttcaaccccaaagggtttgtgacccacgggtcgagaactgctgACTTAGAAGACGTGGACATGGAGGAGGAggggtggaggtgtcactgagctgtagaacacttgcctggcaggcataagtccatgggatgcatccccatggcactgGGCGGGATGTCCCGTGAGATGAAGACCAGTGACTCCCCTAGGACCCTGGAGAAGTCGTTTGTGCCGTCACGGGTGCAGCCAAGGCAGATGGCCCCAAGTCCAGACCTCTGCCTTTGTGTGAGATGGAAAAGCGATAGAATCTCTCTGTACACATAAACATCTAACAAATGGT…	388/490(79%)	Features: protein kinase C epsilon type protein kinase C epsilon type isoform X1	Features: protein kinase C epsilon type	intron	0.00513018	0.000214559	9.08047	down	ri|7730402G16|PX00312P21|2324	AAGTAAGACCTTGTGGAGACAAACGTTAGGCCTGGCTTCAGTTCCACATGTAATAACCTC	17	+	1636380	1638705	ri|7730402G16|PX00312P21|2324	2324	contigs=42 ver=1 seqid=60464				NONMMUT031006	ri|7730402G16|PX00312P21|2324
91	ri|E130103F02|PX00091F03|4468	ttttttttttttttttttttCCTCTCCAGATTGAGTCAAagctaaatttccattgtgattcatccaggccttgctcacccatgtgaccttgggcaagtcatttaactctatagcttcagctaccaattaactggtgctaaagttagattagaaatactccatactttgtaagttcttgtaaggaatttttaattaatttatttatttatttaggcatataaagtgcttaAGGCCTTTTAGGCAAGGTCCCAAAGTGGCCCTTAGAAAATGATAACTACTATTAACCAGAACAATACAGTGTCTCGTGGCAGTGGCTATAAATCCTCCTCTAAGGCTAGGGACCAGTTTAAGAGTGTGCAGTGGTGGCAATGTTGCCTTTGAATGTTGattgtgtcagat…	395/532(74%)	Features: SH3-containing GRB2-like protein 3-interacting protein 1 ... SH3-containing GRB2-like protein 3-interacting protein 1 …	Features: SH3-containing GRB2-like protein 3-interacting protein 1 ... SH3-containing GRB2-like protein 3-interacting protein 1 …	intron	0.0123946	0.0019041	9.05727	down	ri|E130103F02|PX00091F03|4468	GGCTCAGATTATAGGGGTGTTTTACCACATCCAGCAGGAAATGTAATTTTCAATTGCTTT	4	+	2986600	2991067	ri|E130103F02|PX00091F03|4468	4468	contigs=156 ver=1 seqid=33021				NONMMUT048386	ri|E130103F02|PX00091F03|4468
92	ri|A530092N02|PX00143J09|3633	>NONMMUT000660.2 ATCCAGGCTGGAGCTTACgtgtgtgtgtgtgtgtgtgtgtgtgtgtgtgtgtgtgtgtgtgtgAGCGCGCTCTGCCATTGCATTCCTGTATCTTAGTGTTCAGCACACCTAAAAACCACAAGGTACATTTACTTCATTTTATTTTTCTAATGAGCTTCTGGTTGGTTGAGTTGGAAGAACCTTCTGGGAAGTAAAGCAAGAACCAGAAAAGAAAATCCCAGTTTTGATCATAGTTGATCACAGGAGATTTGCAGTGGCTATATTAAAACTATATGCTGCAAAACCATTTGCTAATCAGTGTGATTATTTGGGGGTTAAATGTTATTCAGTCTTACAAACTAACTGTGACAATCATAATTACTGCAAATAAGTAGGGTGCAGC…	397/488(81%)408/562(73%)	AF4/FMR2 family member 3 isoform X5 AF4/FMR2 family member 3 isoform X2	AF4/FMR2 family member 3 isoform 1 AF4/FMR2 family member 3 isoform 2	intron	0.00824864	0.000807812	8.99119	down	ri|A530092N02|PX00143J09|3633	AGCTTTCTTCCAATTGTCTTACTTCTGTAGTGCTGTTTTGTCTTATTTTGGTGGTGGTTC	1	-	3452703	3456335	ri|A530092N02|PX00143J09|3633	3633	contigs=86 ver=1 seqid=45587				NONMMUT000660	ri|A530092N02|PX00143J09|3633
93	NONMMUT008719	>NONMMUT008720.2 GATAAGAATGGGCTCTAGGGGTTTGCTGGTAGAGCTGGCTGCAGAAGAGGCCACTGCTCAAATCTCTAGATTCTTTGCAACAATTCTCTACAAAGCTGTCCAGGACCCTGCTTCATCTCATCCCCTCCTTAGGTTTTCATTTTCATTGTTTTTTTTTTTTTTCTCCCCTTTCCCAACTCATTTGGACCAATCCAGAGACACAGCAACAGGAAAAAGAAACAGAGAGCAACAGTGGGCCCAGTGACAGAATCATCACCACCCCTAACTCCAAATAAAAGTCGTCCCCACTTAGCAACGCAGCGCAGCAGAATAAGGACCCGGAGAGAGGACCGAAGGAGGGGGCACAGCAGAGAGCCTCAGTGGAGAGCAACCGCGTGGCCCC…	896/1090(82%)	Features: homeobox protein Meis1 isoform X1 homeobox protein Meis1 isoform A	Features: homeobox protein Meis1 isoform X1 homeobox protein Meis1 isoform X2	intron	0.00597381	0.000347512	8.93991	down	NONMMUT008719	TGTGCTGCATTTCTTCTTTGCCCATGAGTGATCAGGCAAAGCAGATCTCTAGAAGTGTCA	11	-	18909787	18918925	NONMMUT008719	2636					NONMMUT008719;NONMMUT008720	ri|8430411E04|PX00651I09|1095					NONMMUG005391.1		5
94	NONMMUT051541	>NONMMUT051541.2 GCCTCATGCTCTCTCTCTGTTTTCCAGCTTGTTAGGAAAGCCCGAAGAGAGGAGGGTAAGGTCCCCGAGACCACTGCTTCAGTGTCTCCAGATGCCCCTTGTCCCCTCTTCCTACTCACTTGTGCTGCTCAGGCCTAGGGGAGCTGTTGTACGGGCCTGACATTTCCATGAGCGCTGCTGCAAAGCTCTGTGCAGGGAAGAGTCGGCGTGATGGCACCTCTGAAGAGGTGGACAGACTCTATCCTTTTTAGCCCGCTGCCTCTCAGGCTTCAGTCCTACCCGGGGATCAAACGCCTTCCGGAAGAGTCTTCCCAGCTGCTGTGCGTAGCTCTGGGCCCGGCCAGTCTCAGAGCCATACAGAATGGTTGCCTTCACACGCTTC…	379/475(80%)	Features: nitric oxide synthase, endothelial nitric oxide synthase, endothelial isoform X1	nitric oxide synthase, endothelial isoform 1 nitric oxide synthase, endothelial isoform 2	sense	0.0138399	0.00234083	8.92963	down	NONMMUT051541	GCTTTTGTTTGTCATCTCTGAAGCAGAGTGTAAACCTTTGCTGAGATAAGGTCCCCTTTA	5	-	23875366	23883285	NONMMUT051541	1715					NONMMUT051541						NONMMUG031962.2		3
95	NONMMUT032180	>NONMMUT032180.2 GGGCAATCATACTTCTCTGCTCACAACATATAAACCCCAACTCATGATATACCTCCGAAATATAAGTTAGCCATTCATCTTAGGGATTaacaaaaacaaaagcaaaaaaacaaaaacaaacaaacaaaaacCTTTCCCCCAGCAAGGTATTATAAGGTTCTTTTAAAAATAGGACAAGTATTGGTGGTTTATAAAATCTTGGTACATTGTAGTCATTAATAGATAGCAACACATTAATTATGTGTATTCTCACCCTCATTCTCATACAAAATGAGCTGGTATCAAAATCACTTTTGAATCACATTAAATAGATTTGGAGACTGTGGGTGGTGGGAGACGGGGAGGGTCTGCTTTCCCTTTAAAGACATGTCTGTGCTACCTA…	450/604(75%)565/816(69%)	serine/threonine-protein phosphatase 2A 55 kDa regulatory…	serine/threonine-protein phosphatase 2A 55 kDa regulatory... serine/threonine-protein phosphatase 2A 55 kDa regulatory…	intron	0.00242457	2.48339e-06	8.92251	down	NONMMUT032180	GTCCTCATAAGCTAGGCTAATGGAGAAGCAGAAATATTCTGAAAAATTTCAGTGAAGTAT	18	-	43019889	43022294	NONMMUT032180	2406					NONMMUT032180	ri|C630003K14|PX00083A18|2406					NONMMUG019806.2		1
96	ri|9630001H01|PX00114J18|3036	>NONMMUT068188.2 AAAAGAAGCCCGTGGCTTGCCAGAAGCAGTTGTCTGTATTAGAGGGCACATGATTGAAAACTTAGGCTTCATCAAATAATGGTTTTTGAGAAAGCCCTGGACAGCGTGCCTCCTCCTTTTCCTTAGAGCCCCAGATCTGACTTAGGCACAAGTAGATAGATGTACTGTGCTGCAGCCTGGGAAAGAATGCGGCTTAGGAGAGATTGACTGAGGAGACCAGGAAGCACCGGCTCTACTTTCATATGATTTATCTCACTAAGGACAAAACAAAGGCTATTAACATGCTTCATCTCTTGCTGAAAAGATTCAGTAAATTCCCCGTGTTTGCAATGAGTTGCTATAAAGAATAGCAGTGGCCGTGGCATATCTCTTCATTAACACT…	225/331(68%)	protocadherin Fat 3 isoform X6 protocadherin Fat 3 isoform X4	protocadherin Fat 3 isoform X1 protocadherin Fat 3 isoform X5	intron	0.00441045	0.000116437	8.90071	down	ri|9630001H01|PX00114J18|3036	AACATCAGCTCAGGAAAAAATCACTTCATCTTGCCAAAGACAGTGCTAGCTTTTATATCG	9	-	1151647	1154684	ri|9630001H01|PX00114J18|3036	3036	contigs=83 ver=1 seqid=34517				NONMMUT068188	ri|9630001H01|PX00114J18|3036
97	ri|D430040H14|PX00195G16|1226	>NONMMUT007654.2 ACTTGGAAAACAGACTTCCTAAAAACTAATACAGCTCACTGTAAACAGAAGTATTTCCCTAAGCCAGTCGCTTACTGTATTTGAGCTGGCCAGGCTTTTGATGTGGCTGCACTCTGACACTTGCATTCTTTTGAAATGGTCTTGTTCTTGTTCACCACCACTTACCAGATGTCCCTAATGCAGAATGGCACTCTGGGCTCCCGGCCTTTGCACAACAACACATTTCCCCCATTTGGACTTCCTGTGCATTTATAATATGCAACCTCCAATCCCAGAAGGGTCCAGGAATCCATAGAATCTCATGACTAATTGGTTCTGTctgtaatcacacaattaatcaatcaatgctgtggactgtatgagtcttcacacccagtgagat…	120/169(71%)	glutamate receptor-interacting protein 1 isoform X8 glutamate receptor-interacting protein 1 isoform 5	Features: glutamate receptor-interacting protein 1 isoform X2 glutamate receptor-interacting protein 1 isoform X7	intron	0.00340585	3.52619e-05	8.88796	down	ri|D430040H14|PX00195G16|1226	CCACTTACCTATCACACTGTTTTGATTTCCTTTGAATATAGAGTAACAAGGATATGCACA	10	+	4904908	4906131	ri|D430040H14|PX00195G16|1226	1226	contigs=57 ver=1 seqid=63476				NONMMUT007654	ri|D430040H14|PX00195G16|1226
98	NONMMUT005781	>NONMMUT005781.2 GTCTAGCGTTGCTCTGGTGACATCCAGCCATGTAAGGTTTATGCTTCCCTCTGCCTTATTTACACATCCAATTCCTTAAGGGAAGACACCATATAAAGTTCAACTTCCCTGCCCAGCACCCAGTAAACAGTAATAACGCTAGTAACAACAGCTACGTCTTCACAGCAAGTACCGCTGGGGAAGctacgctaagctctttctactcctgccttgtttacttactcttcacagaagccctaagagaaacttaactgttgctatattaactgtctctcaactgaagctcagggatgttacgtgacttatagaggacctcacagcaactgcatggcagaacagtggctcccaaactagCACACCATAAATGTTAACTGATAAAGAC…	602/855(70%)	Features: testican-2 precursor testican-2 isoform X1	testican-2 isoform 2 precursor testican-2 isoform 2 precursor	sense	0.00479526	0.000166624	8.86662	down	NONMMUT005781	TTTTCCCCTCTCAGGAATTTCCTCCAAGGGTAAAAATGTGCTTCTCATTGCTCCCTGCAT	10	-	59576811	59579127	NONMMUT005781	1154					NONMMUT005781;NONMMUT005782						NONMMUG003732.2		2
99	gi|755485176|ref|XR_395079.2|	>XR_382256.3 PREDICTED: Mus musculus predicted gene, 32448 (Gm32448), ncRNA CTTGTGATCCATCCAAAGAACAGTTTTTAAGGTGTACTTTATTCAGAGAACTTTGACCTGAGATGGCAGTGGATTGACACCCCACGCAAACTGCATCCCATCTCATTTCCAACTCTCCAGAAAGCTGATTATCCTGGGAAGGGCACATGAAGACAGTCACTCGGGAGCTCAGTCTTGCCCCTCGGGTTAGGTGGCCAACCACTCCTGAGATGGGTGATGTCTGGTGCTCTCATCAACCCTCCCTTAACCTGGGTGTCTTGGCTTGGATACTTCTTGGAAGTACTATCTATCCCGTGGCTGGAGAGTAACTCAGAACAACCAAA…	265/386(69%)	enhancer of filamentatio	enhancer of filamentation 1 iso	sense	0.0126165	0.00196567	8.85468	down	gi|755485176|ref|XR_395079.2|	CGCCTTTACTCCTGTATTCCTGCAGACTCCTTACCAAAGGAATAAATGCTTTTTGTATCA	13	+	1447402	1451209	gi|755485176|ref|XR_395079.2|	3693	PREDICTED: Mus musculus predicted gene, 32448 (Gm32448), ncRNA		gi|755485176|ref|XR_395079.2|;gi|755544897|ref|XR_382256.2|								102635003	Gm32448
100	NONMMUT034417	>NONMMUT034417.2 ttagggtttttatggctgtgattaaaacaaaacaaaacaaaacaaaacaaaacatgaccaaaagcaagttggagaggaagagtcattttttcaccttacagtttgtagtcattctgtcatagaaggaagtcagggcaggaacctggaagcaggagctgatacagagaccatggaggggtgctgcttactgccttgctcctccagacttgctcagcctgcttcctaataggacccagtaccgccagcccacgggttgcaccactcacagtgatccgggcccgcccccaccaaaaaaaaaaaaaatcagttaaaaaaatggtacctgaggcttccccacagcccacgagagtgggagcattttctcagttgaggttcctttttc…	274/395(69%)	Features: cGMP-dependent protein kinase 1 isoform X1 cGMP-dependent protein kinase 1 alpha isoform	cGMP-dependent protein kinase 1 isoform 1 cGMP-dependent protein kinase 1 isoform 2	intron	0.0113394	0.00158204	8.82159	down	NONMMUT034417	TTGGGCAAGAGACACGATGTGATTAAGCTGTTTCTTCCAGCTATATTATTATGTTAGAAA	19	-	30746074	30748901	NONMMUT034417	2830					NONMMUT034417	ri|9330180A15|PX00107C21|2830					NONMMUG021168.2		1
101	ri|6430542I17|PX00648H23|2485	>NONMMUT034421.2 gagactggatcccatacctacctcttctaataagtccatacctcctaattcttcccaaaaacttccactaactggggatcaaacatcatccaaacattaaacatatgagcctttgggcccattatccttcaaactactgtaatgccagggaatgacaactgaggtttttctctgccttcacaaacacaacacacacacacacacacacacacacacacacacacacacacacacacacactgtggacctgcacaccatacacacTCCAtttttttaaaggtttatatatttctatgagtgagtaccctgtagctgtcatcagacacacgcatcagatcccattacagatggttgtgaaccaccatgtgggtgctgggaattg…	302/419(72%)	cGMP-dependent protein kinase 1 isoform x1 cGMP-dependent protein kinase 1 alpha isoform	Features: cGMP-dependent protein kinase 1 isoform 1 cGMP-dependent protein kinase 1 isoform 2	intron	0.0647322	0.026531	8.81239	down	ri|6430542I17|PX00648H23|2485	CCCTTATGAAGCAAATGCTTTAAAAAGCATTGTGAACAATCACTAGAGAAGTATGGTTAG	19	-	1079912	1082396	ri|6430542I17|PX00648H23|2485	2485	contigs=19 ver=1 seqid=70916				NONMMUT034421	ri|6430542I17|PX00648H23|2485
102	ri|B130020M22|PX00157J12|1180	>NONMMUT007646.2 ACTTGTAATCCCCAACTCTGACTCTCTAACCAGATTAATTTTGACCTTCTTCTGAAAAAAAAAAAGAACTAGCTTTTTTTTTTTGCATAAGCATTTATGCATGTAAAAGGAACTCTGTCTTTAAAAATCAGACAGAACAGTATTTGTTTTGTGCTGCATCTTATTTCTTTCCCAATAAACGATGCCCAAATTAGGTCATTTAATACTTTATAATATTACCTGATGTATATTTCACTGCCTATTTTTCTTCTCTGAAATACAGATTGAAAAATAATCTTTTCTTCCCCCATGAAAGGTAAAAACAATTCTCTTAGTCATAAATTATTTCTTTTTCCACAGTCATTATATTTATTCAGCGTGATTGAAATGAAAAACATATTAA…	284/389(73%)	glutamate receptor-interacting protein 1 isoform X8 glutamate receptor-interacting protein 1 isoform 5	Features: 333914 bp at 5' side: glutamate receptor-interacting protein 1 isoform 1 256764 bp at 3' side: cullin-associated NEDD8-dissociated protein 1／glutamate receptor-interacting protein 1 isoform X4 glutamate receptor-interacting protein 1 isoform X6	intron	0.00899163	0.000983151	8.80384	down	ri|B130020M22|PX00157J12|1180	TGCACACCTGAGTTCCTTTTAGAGATTGTCTCGACACAGACAGATCAGAGAATGGAGAGA	10	+	4616615	4617794	ri|B130020M22|PX00157J12|1180	1180	contigs=35 ver=1 seqid=41069				NONMMUT007646	ri|B130020M22|PX00157J12|1180
103	ri|D230030K07|PX00189J07|2156	>NONMMUT034434.2 tcctaatccttcctaaacagatccacctactctggactaagcatcaaatatatgagcctatggagattattcccatttaaaccaccataAGAACAGAGGAGAAAAGAGATCACAAAAGACAGCAAACCAGGAAATAGAAAATCTAAAAGCAAAATCTACTTAGAACCAAATCTTAAAAACCATCTGTATCAGTAGGGAACTACTGACCAATGATAGGCACTGCATTTTACAGTAGGGTCTGCCTTTATTTTCTGTCCAGCTGAAATACAAGGATAAATTCACTTTGTGTCTGCAAATagaaaagaaaagaaaagaaaaggaaagaaaagaaaagaaaagaagagaagagaaaacaaaCCACAATGATTCAAAACCTAAGCAG…	227/306(74%)	Features: cGMP-dependent protein kinase 1 isoform X1 cGMP-dependent protein kinase 1 alpha isoform	cGMP-dependent protein kinase 1 isoform 1 cGMP-dependent protein kinase 1 isoform 2	intron	0.00358495	4.75418e-05	8.79411	down	ri|D230030K07|PX00189J07|2156	ACGGTTCCTCTAATACTTTGTAATGTTTGTTTTTGAGACCTGTTTGAACACATATCCTGG	19	-	1492476	1494631	ri|D230030K07|PX00189J07|2156	2156	contigs=32 ver=1 seqid=52016				NONMMUT034434	ri|D230030K07|PX00189J07|2156
104	NONMMUT008715	>NONMMUT008715.2 GTTTGGTTAGGTAGGCACATCTTTCCATTCCCTCATCATGTGGACTAGTTCATGGGGGAACAGAGAAGCTAAGAGGTTACCTAAAGGTCATATATTGGTTGGTGAATGAATTGAGGCTCAACACTGTTGGTGTGACCTAAGAACCTGAGTTCCTGCCATGTACTATTCCATACAGTATCTTCATGTGCCTTGTGAATGGGAAAGTAGACTGTTTGTCAGACCTCTTTCTGTTGCCAATACAGTCACCCTTCTCCTGTGCCTGTACGGGTCAGGTGCTGAGCTCCGCCATGGAATGGGTGGAGTCGGTGAGCTGGAGAGTACGAACCTAGCTTTATATTCTAAGAGGAGCGATGACTGTGGCGTTCCAGTGGGAGCACAGTGA…	237/353(67%)	homeobox protein Meis1 isoform X1 homeobox protein Meis1 isoform A	Features: homeobox protein Meis1／homeobox protein Meis1 isoform X1 homeobox protein Meis1 isoform X2	intron	0.0141555	0.00244808	8.74485	down	NONMMUT008715	GTGAAAAACAATTCATCCGGAAAGGACTTCAATGATTACTTGATACTCTAAAACCCACTT	11	-	18882911	18883779	NONMMUT008715	869					NONMMUT008715	ri|D230009I17|PX00187D06|869					NONMMUG005390.2		1
105	NONMMUT052922	>NONMMUT052922.2 ATGCATGGACACTCCAGTTAAAAAGCTGGTCCTTTGGCACTGGACCTACTGCAGTGCCGAGGTGGAAAGCAAAACTGTAGAAGTAAATTTTATGCATGGTATGTGTGGATATGAGGATTTCAATTAGCATTAATAGAAGCTGCTCAGCTTCTTCCACAAAAACAGCTTTAGCTGGGTGTTTTTCAGGGTAAATTACACTACCGTTTGTTTTTTCAAGGCAGCTGCCTGTAGTGAATGCTTACTGCCATTGCTGTGGGCCTTCTTGTGTCAGTATACAGAAATCTCAATTTAAAGGAAATATTTTATGGCCAGAAATTTAGGAAGGAAGAAAAGGTGGGATGAGGAAGAGGAAAATGTAGACCAAAATTGTAGTTCCTGTTTG…	231/313(74%)	Features: adhesion G protein-coupled receptor L3 isoform X17 adhesion G protein-coupled receptor L3 isoform X16	adhesion G protein-coupled receptor L3 isoform 3 precursor adhesion G protein-coupled receptor L3 isoform 1 precursor	intron	0.00386856	6.4235e-05	8.74401	down	NONMMUT052922	CCTCGACTGAAAAATGCATTTTGTGTGAAAATCAGATGTTCAGTGTGTGGTAACCTGTTT	5	+	81944507	81947165	NONMMUT052922	2661					NONMMUT052922	ri|A230055J12|PX00128N03|2661					NONMMUG032865.2		1
106	NONMMUT008718	>NONMMUT008718.2 GGACAATAGAAAGAACATACATCCATCGCTGTCCTCAATCCAACCGATCTGGGTGCACTGGCAAGCTCACCAGCCACGAGCCAACAGCTCCATAAACCCAGACAAACATACGAAGCCCACATCCTAATGGCGTGGACCGCCTGCACCATTCTCTTTTGGAAGGTAGGAATGGAGAATAAAAGGCACATGTTTACCCAACACATGACTAATGAAACTAAGTAAGAGACACAGCAACAGGAAAAAGAAACAGAGAGCAACAGTGGGCCCAGTGACAGAATCATCACCACCCCTAACTCCAAATAAAAGTCGTCCCCACTTAGCAACGCAGCGCAGCAGAATAAGGACCCGGAGAGAGGACCGAAGGAGGGGGCACAGCAGAGAG…	384/472(81%)	Features: homeobox protein Meis1 isoform X1 homeobox protein Meis1 isoform A	homeobox protein Meis1 isoform X1 homeobox protein Meis1 isoform X2	intron	0.0071081	0.00055624	8.74143	down	NONMMUT008718	AAACTGACAAGACAGGCTAATGAACCGTGTAGACAGCGAGAAAATAGCCAGCGTTTGCTA	11	+	18909133	18910795	NONMMUT008718	728					NONMMUT008718						NONMMUG005393.2	Gm16140	2
107	NONMMUT040279	>NONMMUT040279.2 AACTTTTTCCCAAGGAACAAAGCAATGGGCTTCAAATTACGGTCTTTGGGGAGAAAGGCAGAGAGTGTATTATTTGAGAAGATCATCTTGAGAGGCCATTGTTGATATGAGGTGAGAGCATCATGTCTCAAAGAGCATGGGTCTGACCATATCACATCCTTCCCTTCTGCCCACAAGAAGTTATATGAGGATACTGAAGAGGCCTGGATGGTGATCCCTTCCACCTACCAGACCAGGACTTCCTTCCACCATTCCAGCTTGGCTGATTGGCAACACCCAGGCTCAAGACTGCTTTTCACATAGGATGGGATGTTCTCTGGCCTGTTACACATTCTGCCTATCCTGCCCCTTCAGCAACGTGATTCCCATTCTTGCCCTCTCT…	320/475(67%)	Features: sodium/potassium/calcium exchanger 3 isoform X1 sodium/potassium/calcium exchanger 3	sodium/potassium/calcium exchanger 3 precursor	intron	0.00662162	0.000459357	8.72328	down	NONMMUT040279	CTCTGTGGCTCTTTTGAGATGTCCAAGGCCATAGCTCATTATAGCACAGGAACTTAAGTT	2	+	145209957	145211604	NONMMUT040279	1649					NONMMUT040279	ri|E230015E12|PX00209N14|1649					NONMMUG024952.2		1
108	ri|A230058F20|PX00128P05|3508	>NONMMUT072211.2 TCAATACATTTTAGTCATTAGCATTGTTAGGCCCTTAGAAAAATGGCTCACAGCTTTCAACTCCTAATGTTATATGCATGCATTATTGAATTTGCTCTTTGCACTTACATTAAATTATGATCCCATTAGCAAGGAGTTAAATAGGTTTGAGCTACATTTGTGAACTACGTGGTTATAAATACACTCTCAGAGGTGGCTTCTAGCAGCTAAGCACTGCATAACTCTGCAAATCATTGCAGCTTCTTCTGTGAAGATGAGGGTCACTTGGACACTCAGAGTTTAGTAATGCCAACAGTCGAAGGGTATGGAAACAACTCTCAGCGGTCCAAAGGCAAAAATGTTTTAAATGACATAAATCTTATTCTGCACTCCTACATGCAGG…	987/1449(68%)	glutamate receptor 3 isoform X2 glutamate receptor 3 isoform a precursor	glutamate receptor 3 isoform 2 precursor glutamate receptor 3 isoform 1 precursor	intron	0.00682175	0.000498342	8.70176	down	ri|A230058F20|PX00128P05|3508	ATGACTTCCATGCCATAAAACATTTTCTTCCCCGGAGAACTTTATATTCTTGCCCCAAGC	X	+	1700673	1704180	ri|A230058F20|PX00128P05|3508	3508	contigs=24 ver=1 seqid=50938				NONMMUT072211	ri|A230058F20|PX00128P05|3508;ri|6330436F12|PX00314N24|2269
109	NONMMUT037493	>NONMMUT037493.2 AAAACATAATGCTTAGCATTTTATTTAAGTGCTTAGCAAATAACTGGCATCAAAGATGATACCAAAATCTGGGACATCCCTAAAACTCTAAGCTTACCCCAAACCCCAGGAAAGAGTtgtctaagtcaatggtctcttgccatgaagagacaccacgaccacagcaattcttacaaaggaaaacatttcattggagctggcttgcagttcaggggtttagtccattatcacatggcaggaagcgtggtggcacgcaggcagacatgctgctggcaagagagccaagcgttttacagccagattggcagataccaggaaggagagagaagtctgagccaggctctgcaactgaacctcaaagcccgcccccagtgatacattt…	268/371(72%)	secretory phospholipase A2 receptor isoform X1 secretory phospholipase A2 receptor precursor	secretory phospholipase A2 receptor isoform 3 precursor secretory phospholipase A2 receptor isoform 1 precursor	antisense	0.0099808	0.00122161	8.65254	down	NONMMUT037493	TCTAGGATGAGGAATCAAACTCAGCAAAGGTGATATGGCTCACTTTTGACCCATACCTGG	2	-	60284823	60288305	NONMMUT037493	3487					NONMMUT037493	ri|E230031M10|PX00210P10|3487					NONMMUG023122.2		1
110	ri|D330040O14|PX00192K18|779	>NONMMUT020952.2 GTTGGGCAGGGCTGTGATCATGGCCCTGACACAATGGTCTCGAGCCACAGTGACAAGCAACCAAGGGGGACAGAGAGAGCTTGCTACCTTTCCCTAGCCAGAGTTGGTGTGCAGCCTCTGGAGGTCCTTCCACTCTGCCCAGTCATGGACTCTTGTCCCCTGGCCCAGAGGACCATGATTGAGCTTCATAACCTGTGTGTTCCACCTTGACATGCTCCCTCTATATACCCCCATCCACCAGAGATATGCTCTAGACAGGCACAGCCACAAGCAGCAACACCCTCCTGCAGAAAACTTATAGCCAGGCCTGCTACCAAAGACACCAAAGCCATTCAAATAAGTCTCAAAACGTTTCAGGTACCCAGGGCAGCATAAACCCAGC…	121/167(72%)	eatures: myosin-7 isoform X1 myosin-7 isoform X1	myosin-7	intron	0.0100115	0.0012304	8.62455	up	ri|D330040O14|PX00192K18|779	TATTCACATTCCAAGTGAGCTTAGTGGTGTATGTCTATGATCTCAATACATAAGAAGTTG	14	-	26908	27686	ri|D330040O14|PX00192K18|779	779	contigs=61 ver=1 seqid=57245				NONMMUT020952	ri|D330040O14|PX00192K18|779
111	NONMMUT052917	>NONMMUT052917.2 AAAAAAAAAAAAAATGTGAGGACTGGGCACCACTCACATATAGGgcttgcaatcccagaagaccagcagtagagacaggcatgcttgggggactctgattggctgaacttcacagtgtaaaggagttaccagtttacccagagaggccacctcaataagagagggagcctaaacaagaagaagataacagatgtcaatttttgactccacacaaacaGGTGTGGGCTCTCATATACAAACATGCACATACATGTAGAAAAAGAAAGCACTGTATAATAATATTTCCTAATTTGTGCTTATAAAATCCCTTCCTCCTATTAGCAATTCTGTTTTCTTCTCTGCCTTTATTAAAGAAAACTCTTGAAGTCGTGGATACTGATGG…	397/555(72%)	Features: adhesion G protein-coupled receptor L3 isoform X17 adhesion G protein-coupled receptor L3 isoform X16	adhesion G protein-coupled receptor L3 isoform 3 precursor adhesion G protein-coupled receptor L3 isoform 1 precursor/ adhesion G protein-coupled receptor L3 isoform X6 adhesion G protein-coupled receptor L3 isoform X9	intron	0.00901572	0.000991272	8.56128	down	NONMMUT052917	CCTTCAAGTGTTTATGCACATGTAATACTTCAGACATACTTTACTTTTTCTGCCTGATAG	5	+	81859701	81863796	NONMMUT052917	4098					NONMMUT052917	ri|C130038K14|PX00169C13|4098					NONMMUG032862.2		1
112	NONMMUT034681	>NONMMUT034681.2 attctgtgatGAAGTGAGGAACCCATGTGAATTTCAGTCGATGAGAAAGAACACACAGTGTTTAAAGTATGGGCTTTATTATAGACCCACAGAGCTTCGCTGTTGAAAAACAAACACCTCTTTGCTTGGGTTTTTTTTTTTTTTTTCTTTTGAGTGATGACTTTGTTGACTGGACAAAAGCACACATAGGTACACTGAAAACACCCAGGAGATCAGGATTAACTGGCAAGTTCTCGGATTCTGTCTGGCATAGTGTGGGCTTAGCATGTCGCGCAGCTCATCTAGAAAGGAAAGGAGGAGATTGGGTGCGAGCGCTCAGCCAATAGCGTCACCAAGCATTTACTGCACCTCTCCAAGAGAGAAGCAGTTTGCGAACAGGTAT…	798/1248(64%)	sorbin and SH3 domain-containing protein 1 isoform X7 sorbin and SH3 domain-containing protein 1 isoform X28	sorbin and SH3 domain-containing protein 1 isoform X36 sorbin and SH3 domain-containing protein 1 isoform X40	intron	0.00765962	0.000669551	8.54861	down	NONMMUT034681	AGGCTAGGAAGGCTTTCTTAAAGCACCTGAAGGAGTGTCTCAAAAACAACAACAATGAGG	19	-	40376118	40380075	NONMMUT034681	3959					NONMMUT034681	ri|9630037G24|PX00116K02|3959					NONMMUG021329.2		1
113	NONMMUT047766	>NONMMUT047766.2 ACACTTGTTCATTTTTTTTTTTTAGGTGGAACTCATTAAAAACTTGAACATTTGGGGTAGTGAAACCTCAAATATCAGTCACTGGTTTTTGACTTTTGATCATAAGGAAGAGTAGGCAATGTTTGAGACATCTGTTCCATaaaaaaaaatacaaaaaaacaaaacaaaacaaaaAAACAGCTGTGCACATTCCCTGGGAAATAAATTCTCCATTAGGGTTAATCACTCTGTTTTTAGTAGAACATACTGATTTTGTGTCAGCATTTGAGGAGTTAAATGTCAAGAGCTTAGAAGGAGGACATCACATTTTGCTAGGTGCCTGGAATATCAATAGAGTTCTGTCTGGCTCAAAATCCACATAGCCTGTTTGCTGTTAACTGTT…	508/706(72%)	receptor-type tyrosine-protein phosphatase delta isoform X24 receptor-type tyrosine-protein phosphatase delta isoform X12	receptor-type tyrosine-protein phosphatase delta isoform X10 receptor-type tyrosine-protein phosphatase delta isoform X27	intron	0.00530649	0.000236321	15.1002	down	NONMMUT047766	CTGGGAAACACTTGCATTTTGAAGTCTAATCACAGAAATACAGAGAAAGGATCTTAGATA	4	-	75840604	75842538	NONMMUT047766	1936					NONMMUT047766	ri|E130111E17|PX00091I22|1936					NONMMUG029595.2		1
114	NONMMUT055939	>NONMMUT055939.2 acagacagacagacacctacacataattcaaaaaataaaTTTGCAAATCACAGTATCATACCTGTATACCCTGCAGGTATACAGAAATTATGCATTTTCTTCCTTTTGGGTTTTCATTACGTGGTTATACCTTATCTCTAAACCTTTCCTTTTGTTAGTAAAAAATACAGATTTTCTATAGTATTCATTCATATTGTATTTTGGATATCTGAGTGGTAATAAGGGATTACTGGACCAGTGAATTCCTATTTTACTTCTCCTTACATACAGTGTTGGTTTCCTAGGCATTTAAAGTCTTAGCTGTTACCACATTTTTAAAAGTCTGATGAGCTTAAAAGTGACACATATTTTCATTTTTTTGTGAAGATTATTTGCACATCAA…	407/544(75%)	cadherin-like and PC-esterase domain-containing protein 1... cadherin-like and PC-esterase domain-containing protein 1…	cadherin-like and PC-esterase domain-containing protein 1... cadherin-like and PC-esterase domain-containing protein 1…	intron	0.00830161	0.000818911	15.0085	down	NONMMUT055939	AATTATTCACTAAAACCCATTTTGCTCTTCTGTGGAACTTTCGTATAAGAGGTGTCTGCC	6	+	21982243	21984593	NONMMUT055939	2354					NONMMUT055939	ri|E230034J04|PX00210B09|2354					NONMMUG034746.2		1
115	NONMMUT045320	>NONMMUT045320.2 gctgagtgcttgcctgttacatacagggtcctgggatcagtccacagcactgcaaaaaCTAAGGAAAACAAAAATAAAGGCAAGCAGTCTTGTTTGAGTCTCTACTGTTTTATAGTTACACCGTGCCACCTAGTATACATCAGAGGCCAGAGAAACCAGCTGAAGATCTTCTCTTTGATATACAGGAAAATTCAGATGTAATTAAATTATTTGGGTAAATCAATGAACTTGTTAATTGCTCCCCTTTAAAGTGTATTAGACACTATGAGTCCAGTTAATCATCATTTATTAGACACATATGCGAGGCTGGGTCCTTTGTATGTGTAGTAATGAAGCCAGTGTAGTAGTCTAGAGGAATCTGTTGAAATGTTGGCCTGAACAG…	162/213(76%)	dickkopf-related protein 2 isoform X1 dickkopf-related protein 2 precursor	dickkopf-related protein 2 precursor	intron	0.00497741	0.00019074	14.9165	up	NONMMUT045320	CTTTCAATGCCAATTTATCTTAGCATGGAAACCCTCACTTGGCTTTATAAAACCTTAAAG	3	+	131762201	131763735	NONMMUT045320	1536					NONMMUT045320	ri|D230005K04|PX00187B10|1536					NONMMUG027968.2		1
116	NONMMUT055932	>NONMMUT055932.2 GCTCGGCCTGGGTGGCAGCGATGGCCCAGGTCCTCCGGCTCTCGGCCCTGTGTGCAGCTGGCACGCGCGTGTCTCCGCGAGTCTGCGCGTGTCTGTCCGTGCGTGAGAGTGAGATGAAGCGGAGTCCTACGCCTGGGTGTTTCCTTCCAAGTGATTTTGATCAGCAATCCATTAGGGGATCATGAAAAAAAAAAAATCTGGCTAAAAGGATGAAAACTGAGTAAGTACACAGAACTTTGAACTTGAAACGGAATGAGACCAAACGCAAGCAAAGCCCTGACAGTAACCACATACAGCCAAACTGCTATCCCCCTTTTTTATGTTAAAAGCCGTGAATGCTAGCAGCAAAGTGGCAATTTAAAACTGAACGAAAGGAAGCAGC…	883/1194(74%)	cadherin-like and PC-esterase domain-containing protein 1... cadherin-like and PC-esterase domain-containing protein 1…	cadherin-like and PC-esterase domain-containing protein 1... cadherin-like and PC-esterase domain-containing protein 1…	intron	0.0261831	0.0069218	14.8915	down	NONMMUT055932	GCTCAGACTTTTATTGTAAAGGAAAAGAACTATTTCAACAAAAGGTGTTGGGGAAACTGT	6	+	21935908	22017687	NONMMUT055932	3221		ENSMUST00000180395			NONMMUT055932;NONMMUT055933	ri|E230016F22|PX00210G05|3221					NONMMUG034741.2		3
117	ri|5033406N05|PX00715H04|1670	>NONMMUT055942.2 AATATCCTTTGCTTTGAAGTCAAAGTTTCTCTTTTTCAACATGGCTTGGGAGTGTGTTTGGCCAAATTTGAATACGTATTATGTCTCCTGAGACAATTAAAACTTGTCTCCGAAAAGTGGGGGATGGTAGCGGGAGTTAGTGGAGGGAATTGACTTCTGAAGCCAGAGAAAGAAATGTAGACAAAGTGAAAATATTACTAAATATTTAACGTATAGAGGTTTGGGAGGTTGGCATAGAATTCAGTGATGGAAAGAGAAACTTTGAACGGAAACAATCAGCACTGTGTGGACCATGGTAGCAATAATTACAGAAGAAGTATATGAAGACATCTCTTGAAATTCCCATTATACTTTACCTCATTTAAGAGAACATTGAAGGGCT…	1021/1534(67%)	cadherin-like and PC-esterase domain-containing protein 1... cadherin-like and PC-esterase domain-containing protein 1…	cadherin-like and PC-esterase domain-containing protein 1... cadherin-like and PC-esterase domain-containing protein 1…	intron	0.00372067	5.4975e-05	14.881	down	ri|5033406N05|PX00715H04|1670	TTGTTCAGCCTTACTTTGGAAGAGTTACGCTTCTACATGAGAAATTCTTCTACCAAAAAA	6	+	2068061	2069729	ri|5033406N05|PX00715H04|1670	1670	contigs=14 ver=1 seqid=96063				NONMMUT055942;NONMMUT055943	ri|5033406N05|PX00715H04|1670;ri|A530083M10|PX00143E15|1019
118	NONMMUT059580	>NONMMUT059580.2 gcaacagctcaacctgcagatcagttgccaacacaataggcaccatgctcccagcattcacttgggtcacctccccccaaccctaacctttacttgtgtaacgtccttttccatataaataaggcgaacaccccttcctcactctctctttcccctcttctctctctctctctctctctctctctctctctctctctctctctctctctctctctctgctactactttctctctcccttccaatcaaacctcttccatgtggaactgctttggcctagtgtgctgttgagattcgacctgccattctaacacaTTACTAAGGACAAGAGTGTCCACGTGAGAAGCACAGATAGAAGCATGCATGGTGTTCCCCTAGGCTCTC…	95/124(77%)	transmembrane and TPR repeat-containing protein 1 isoform X1 transmembrane and TPR repeat-containing protein 1	transmembrane and TPR repeat-containing protein 1 isoform X2 transmembrane and TPR repeat-containing protein 1 isoform 2	intron	0.00477011	0.000162379	14.7597	down	NONMMUT059580	ATACAAAAAGGTAAGGTTTGCAAGTTTTCTATCAGATCAAACCACTGTGTGCCTCCATAG	6	+	148330755	148342742	NONMMUT059580	805					NONMMUT059580						NONMMUG037026.2		3
119	ri|6720472L17|PX00060D07|1878	>NONMMUT068191.2 TGCGTGTACAAGCCCTCTCAGTGACTGGATTATTATTCAAGAGGGAAGAACATAAACTCTTCAAAGTCACAGATTAGCGAGAGTATAGACTAAGTGGCAGTGTGGAGAGGGAATGATGGTTACCACAAAAGTTGATACCTGAGGTGATTCCAAGGACAACAATGTAATGATGTCCTTAGATGAACAGGTGACCCTAATTCTATTGTCTGGAATTATGGTATTAGGTAGAAGCCTTTGATGAGAAAATAAAGTGACTATTTCTCAGCAGAATTCCATTTTGAGAACTATCCCCATCTTTAAGTGCTTTTTCTCTAGGATCCTGTCAACTGTTAATGAATTAAACATCATGTATAGAAGTGCTGGTTATGTCCCCCCATGCAGC…	703/946(74%)	protocadherin Fat 3 isoform X6 protocadherin Fat 3 isoform X4	protocadherin Fat 3 isoform X1 protocadherin Fat 3 isoform X5	intron	0.0038117	6.13003e-05	14.5511	down	ri|6720472L17|PX00060D07|1878	ATGTTCAGTGCTGTATTTACATGCATGTGCCTCATTGCCAGAACTATGCAACATAAAAAA	9	-	1344721	1346598	ri|6720472L17|PX00060D07|1878	1878	contigs=4 ver=1 seqid=25595				NONMMUT068191	ri|6720472L17|PX00060D07|1878
120	ri|C130037J22|PX00169I18|3475	>NONMMUT030666.2 AACACCCAGTCTTCCTCCAGGCAATTGCCCCAAACTCATCAACCTGAAGTCTTTACTCTCCCTGACCTGTCCATACAGAAACAAGTCTGCCTCAAGTCACTGGTTTTCTCTGACTCTTTACTCAGATGTGTTTTCGTTTTATTGACCATGAAAAATACTTTTGCCATAACATGGACTATCATCAAGCTTCCGTGTTTTACCTTTAAGGCACATCAAAACCATAAACCTACTAATTATTAAACTCTTGGTTTTTAACGCATGATCGAACACTGAAAATAATTATGACCCAGAGTTAGGGCTTTTGGTAAGCTACTTCTGATCCTGGCAATGTTATGAGTGTGTTGAAAGGAGTCTGAAGAGAACATTGCTTGCCTTGATGGAG…	452/623(73%)	latent-transforming growth factor beta-binding protein 1 ... latent-transforming growth factor beta-binding protein 1 …	latent-transforming growth factor beta-binding protein 1 ... latent-transforming growth factor beta-binding protein 1 …	intron	0.00463696	0.000144202	14.4076	down	ri|C130037J22|PX00169I18|3475	ATCAGATACCCCAAATGCCAACGTTGTTTTAATTACTCTAATAAAAGAAAGCTGGTAGAC	17	+	311174	314647	ri|C130037J22|PX00169I18|3475	3475	contigs=64 ver=1 seqid=51079				NONMMUT030666	ri|C130037J22|PX00169I18|3475
121	NONMMUT022606	>NONMMUT022606.2 GGGAAGCAGTCCAAATTAGCACAAGCAATACAGCAGGAATCAAGTTTATCAAAACTCAGGAAAATGGATCATCAAGGGAAGGCTAAACTTGGGAGACAAAGTCAAAGCTCAGTCTTCCTTTCCCTTGAACACTCTGTCCTCCATCTTAATTTTATGTTTAGtgtttagtgttaatggtcaacttggcaggatctagaattgcctagaaaactcagccatgcctaaatgggattatgctgagtaactgacttgggaatacccatatcaaattttttgtggtaccattaattaggtaggggcttctggactgtgcaaaatggattaatagttttgagcaccggcaggcatccattgttgatgtagtgtgatcaactgcttcaag…	181/261(69%)	PI-PLC X domain-containing protein 3	PI-PLC X domain-containing protein 3	intron	0.00338745	3.44755e-05	14.3449	down	NONMMUT022606	ACTCCTAACTGGGTGAGTTATAAGGTCATCTGCTGAACCTAAAATAAGGAACAGATACTC	15	+	4382332	4383381	NONMMUT022606	1054					NONMMUT022606	ri|K530046D04|PL00175L18|1054					NONMMUG013951.2		1
122	ri|D230030H23|PX00189B07|1507	>NONMMUT055944.2 ttttttttttttttttttttGCTTTTGAGAAATCACTTCTTTATATTCTCTATGGAGTTTGTGGATCATATCATAATTTCTTTATGTATCTATAACTATGGGTGTTTTTGAAGATAATTATCAgataataatcatcctaactggtatgagggcttaccttgctgtagtgttaatgtgtatttccccagtaattggcagtattgtttacttttttacatagttAATGTAAATACTAATACTTAAATTTCTAGTACTCTTCAATCAGAGAGGACAAAATGTCTTTCTTTCTTTCATTCACCATAACACCAAAAGAAGCCATGGGGAACTTGATTTATTACGTACAATACTATGGCACACAAGCCCAGATCAAAATATATTAGTA…	109/160(68%)	cadherin-like and PC-esterase domain-containing protein 1 cadherin-like and PC-esterase domain-containing protein 1…	cadherin-like and PC-esterase domain-containing protein 1... cadherin-like and PC-esterase domain-containing protein 1…	intron	0.0166454	0.00325376	14.278	down	ri|D230030H23|PX00189B07|1507	CCTGTTTTGATTGGAGTTTTCAGAGAAATCCTACTGTGTACCCTAGATTGGCTGTAAAAC	6	+	2135040	2136519	ri|D230030H23|PX00189B07|1507	1507	contigs=18 ver=1 seqid=50699				NONMMUT055944	ri|D230030H23|PX00189B07|1507
123	NONMMUT045538	>NONMMUT045538.2 TTTTATAATAATATCGGAATCTATACCTAATTTCCAACTATTGCTAAGCCAACTAGATTCAGTGTGAATCCAGCCTGAATAATCTGGATTAAATATATTATAAGCGTAACAGAACTCCATCTTGATTCAATAATTCAAGGTATTATGAATATAAACACAACAAATGGGTGTTATCTGATCAGTCTTGGTTGGGAGCAATAGAGAAAGAAACTTAAAATGACAATGGCAAGCATCTCAGCCTGCAAAGCCCTGGGAAGGGACACAAAAGCAGCCAGAAGCAGTAGGTACAGGGATGACCAAGCCATGGCTGTGGTTAGGTGTTACACACCACCAAGGACAGACAAGCTCCACCACCTGGGGATTTTTTTAAAATGAGCTATTT…	157/223(70%)	netrin receptor UNC5C isoform 1 precursor netrin receptor UNC5C isoform 2 precursor	netrin receptor UNC5C precursor	intron	0.00244123	5.78368e-06	14.2285	down	NONMMUT045538	CCTAGCTGATGTATCTAAGATAGAAGAAGGAACAAGTTAAACTAAGGAGAAAGGCCTAAG	3	+	141225851	141228434	NONMMUT045538	2583					NONMMUT045538	ri|9630018G22|PX00654O04|2583					NONMMUG028103.2		1
124	NONMMUT023353	>NONMMUT023353.2 GGGCAGTAGTAACAAGTATGCTTAAAAAAAAATGAAGTGAAAAGTAAAAACCCAAACTCATTTGTTCCACATAAATAATTGATGCTGTGGTCACTGACATTAACCGCTACATATTTACATTGCAAACATTACAATGTGCCATGTTCCATGTCCCACATTAGGGTCCAGATGGAAGAACAATGTTACAAAATAATGATGTTGTGTTTGGATCTCATAGAACCTACTCCTTAGAAATGTGCATATTTGTTTGTTAATTAATATTATGTGTTACTTTAAAGAGTATGTGGCTTAAGCGTTCTCTCATATTAATTATTTTATTTATCAGACCTGTTCTGTAAAACTTCATTTGAGGATTTACTTTTTAACTAAATAAAACTAATAG…	867/1211(72%)	angiopoietin-1 isoform 2 precursor angiopoietin-1 isoform 1 precursor	angiopoietin-1 isoform 2 precursor angiopoietin-1 isoform 1 precursor	intron	0.00481765	0.000171818	14.0867	down	NONMMUT023353	ATGGACAGCGTCTCCAGATGAGAAATGAAGATGAACTTTACATTTCTAGCAGTGGAGAGT	15	-	42452119	42454822	NONMMUT023353	2705					NONMMUT023353	ri|5330420E07|PX00643O01|2705					NONMMUG014444.2		1
125	NONMMUT000664	GATTATAAAACTTAACCCATCAGAGCATGGTAGACTACAGAACAATATCACCATCTAGGCTGAAGTTAGGGAATTTATCCTCAGCCTTTGACCATGAGTGTTAAACCATATCTTATATTTTTTTGGGAAAAAATCCTGCAGTGAGGTCCAACAAAAATTTCTTTTCATTTTAATATTTACTTGATTAAATTGTAATTGAATTTATTTGATTAGCCACGCCAGGTAGTGTGAGAAGAAGACCAAAGGAACCATGCATGAGGTCATGAAGAGGAAATGAAGGTAAAATGCCAAGGGCAACCATGAGCAGCAGCCATGATAATCCTGAAAGTGCTACAGATGTGCAGAAATCTATGACTGCTCCAGACACACTTCAGTATAACAAGACCAAGCAGGTCCATA…	242/332(73%)	AF4/FMR2 family member 3 isoform 1	AF4/FMR2 family member 3 isoform X5	intron	0.00479285	0.000165555	25.0689	down	NONMMUT000664	ATGAAAGGCCTGCGCAATTCTGTCTCTGTTGTGAACAAGAAAGTTGACCTGGGGCATAAA	1	-	38650754	38653155	NONMMUT000664	2402					NONMMUT000664	ri|9430088I02|PX00111E11|2402					NONMMUG000457.2		1
126	NONMMUT059582	GCATCCTTAAAGCTGAtttttactttttttttttttttttttGTCTTAAAAACATTAGCTATTGAGGGGAGCTCTGGGTGCTTCCCTGAGACCTGCTTCCTTCCCTCCCCCACTTTGGTTCTCTACAGCTCTGTCTCAGAGGCCATGGGGATGGGTGGTGTCCCCTGTGCCTGCATTGTTTCCAGAGGAGAGTTGGATGTCCCAGAACATCCTGTGTGTATTTAGATTCTGCTCAGACTGAGAACTTGGCAGCATACTCAGTTGAGCTGTGGAATTCTGAGCTGAGGTGGGTCTCTATATCTATAAAGTTTTAGGTCTTAAAAACGTCACAAAGAGCCAGGATGGAAGTTTCCTTCCAGTAGGTAGCCTGCCTGGGGGTCACAGGCACTTTTCTGATGT…	516/750(69%)	transmembrane and TPR repeat-containing protein 1 isoform 1	transmembrane and TPR repeat-containing protein 1	intron	0.0027601	1.3952e-05	24.8886	down	NONMMUT059582	GCTGAACTAGTCACATCATTAAACAACACATTGCTTTTGTTAGAAACACTATCAGAAGAG	6	-	148334423	148339851	NONMMUT059582	5426					NONMMUT059582	ri|A330054L18|PX00131L24|5426					NONMMUG037027.2		1
127	NONMMUT022442	AGTGGGGCAGAGTCATCCAAGCAAGGTCACTGACTATGTGAAAGTTAATAGTTGTTTCTTGAAAATAAAAGTCACGAGAACATTAGAGCACGAAGAATATAATTACTATGAGAGGGAGAATAGATGAAGAGAATATTTTCATTTTAAAATGTAATTCACTTAAAACAAAATGTGATAAATAGCGCTTGGACAACTAAGGTCATCTGGGCTGCTCGCGGTAATTCAATTAGGGGGGAATCTGAAAGCGGTAAGTGGGTGGTAGGTGGGAGCTGTAAAAGCACTGAACTGTTAATAATCTGAGACTTTTCCATCCCTTTATGCGGATGAGAGTGGATCAATTATGTGAACGCATAAGTCTCCGTATTGTCCTCATTTCATAGATGGGCCCTGGGGGAGAGG…	330/391(84%)	heparan-sulfate 6-O-sulfotransferase 3	heparan-sulfate 6-O-sulfotransferase 3	intron	0.0037983	6.04566e-05	24.6824	down	NONMMUT022442	CCACCAAAAGATGTCATTTTAGGTGCATTCAATTGGGTCACCCTTAAAATGTATCCCCCC	14	+	120078904	120081153	NONMMUT022442	2250					NONMMUT022442	ri|6720432E09|PX00059O16|2250					NONMMUG013838.2		1
128	NONMMUT001564	GCGGGGCCTCGAAGTGAGCACTACCTCTCCACGGCTTGCCTCTACCAGGATGTTCTGAATCATGTTCTCCAGTATTGCTTCCTGCAGAGTTTTGCGTGGTGGCTGCAGGCAAAACCGAGGGATAAAACTGTGAATGTTGGCAGGTGGTGGTGAGCAGAACACGGAAAGCTACCCCAGTGCATCACCTCTATCTCCTCTGGAACCATCAACCTAGAGGATATGGAACTGCTGTCCCACGAAGAGATGCTGTGGAAAGGGGCGGTGTCACCCATGACACAGGGGTCATATCCTACTCCTTGGAAGCAGACGACCGCTGAGTTCCATCCAATGATGTGTATGGGTACCTCCACCTGGGAAGTCACAGAGGTGGGAAAGGAACTGGTGAGATCAGAAAGCAGC…	238/320(74%)	coiled-coil domain-containing protein 108 isoform 1	coiled-coil domain-containing protein 108 isoform X5	antisense	0.0069585	0.000523777	24.5683	down	NONMMUT001564	TCTACCAGGATGTTCTGAATCATGTTCTCCAGTATTGCTTCCTGCAGAGTTTTGCGTGGT	1	+	74948945	74954227	NONMMUT001564	517					NONMMUT001564						NONMMUG001048.2	Gm15841	3
129	NONMMUT032493	GTCTTATTTCAGTCTCCTGAGGTGAAGTATGATAGGTCTTTCCCCTGTGTGTTTTTGTAGCCCAGACACATTTGTCCGTTCTGGAGGATAGCCAGGTCACAGGCAGCACATGCATTTACAGTCCGTCTTGACTTTAGACTGACCTTGGTGTTCTGGAGCGGAAAGATAATTATGTCACTGTGAACACCAAAAAGGCAAGCTACCCTAGCCAAGGGTATTGTGGGTATGgtggcatctccagctctgtatttattggttttgtgggtttgagacagaccctaaatgctatttTCTGTTCTTTAAAAGGACAGAAGTCTGAAGTTTTATTGTGAAGATTGGTTTTCTCTTTCCCTTCTATCCAAAAATCCCACAACCTCTAGTAATCAAGCAAAAAAAAAG…	355/448(79%)	fibrillin-2 precursor	fibrillin-2 precursor	intron	0.0120873	0.00180868	24.3998	up	NONMMUT032493	CTTCCAAGTTTCCATGTTTGTTTCCAAACTGACTTTCTAGCTTTCCGTAAAAAACAAAAC	18	-	58365500	58367449	NONMMUT032493	1949					NONMMUT032493	ri|C130049E20|PX00169H10|1949					NONMMUG020012.2		1
130	NONMMUT000334	TTTTTACTCTGAGGTGACCCTGTAGACCTTAAGGTCAAGCAGCAACTATATTAGGTGAGAAGCATTCAGTCCTTGTGCTTGTGTTGTTCCTGTTGACTTCTAAAGGGATTCAGGCCACCTGTTTGGTGTGACCATGATCTCTCTTTGATGAATGTTGAAAGTCACTCCACTGAGAACAGAATTGCATCTCTACCAAGAAAAATCTCCTTACATGGTTCCCCAGGGTTTTGTATCCAGTGTTGATCTTGATGAGTTACTTCACAAATTCCTGTTTTTAAACAAGTTGGGTCATGCTGCTGAGAGCTGTTTTCCAGAGCTCCTGGGCGTGTAGTTTTATTCTAGGCTTTGGAGCTGAAAGAAGATAATAAAAATGCGTTCATAGTTGACATTAGTTGAGGT…	235/315(75%)	potassium voltage-gated channel subfamily KQT member 5	potassium voltage-gated channel subfamily KQT member 5	intron	0.0121169	0.00181779	21.1171	down	NONMMUT000334	GTGTAATGTTAACACAATATTACAACACTTGCCTAGGCAAGCGAAATGCAAAACAAAACA	1	-	21934140	21941987	NONMMUT000334	3758					NONMMUT000334	ri|A630095M19|PX00148O18|3758					NONMMUG000231.2		2
131	gi|755510392|ref|XR_881552.1|	1 agcatattca gcagctcctt aagggtccag gtacctccct tagatcccca gtgacttaaa 61 acaactcctg tttagcagaa accctgtcgt tcggcacttc tggaaaacat cacgagagct 121 tcagcaggtg tgtgtgtgtg tgtgtgtgtg tgtgtgttag gtttttcata gctgatatca 181 agtcttaggt gggaggagtc ccagctctcc ttcctactta ggagcatcat gggtaaagca 241 tcccttgacc tcctcttctg cagcctttct ttcttctact agactttcat gcctgggtct 301 ccactccctg cccacttttt aagaaggggt ggtctctctc tata…	105/134(78%)	forkhead-associated domain-containing protein 1	forkhead-associated domain-containing protein 1	sense	0.0166674	0.00326345	19.9574	down	gi|755510392|ref|XR_881552.1|	ACTCATACCTTTATGACTCTGCTTCAAATCTCCCCCTGTGGAGGTCTCTGACAAACAGTT	4	+	2050295	2052610	gi|755510392|ref|XR_881552.1|	955	PREDICTED: Mus musculus uncharacterized LOC105247199 (LOC105247199), transcript variant X2, ncRNA		gi|755510392|ref|XR_881552.1|;gi|755475883|ref|XR_888075.1|								105247199	LOC105247199
132	NONMMUT034432	GAGAGAATGTACAGTTTGACACGGATGAGACAGAATGAACACAAATGACATTTTTTTAACTGTTTCATTGATTTCCTGAAGAAAGAAGTATTCTTTCTCTGACCTAGTTAACAATTCCTGCCCTGCTTTGTGTCATTGCTCCGTTTGTCATGGTTTTTGCTTGTGGTTTTCCTCGTCTTTCCTTCTTTCCTGCTTCCCGGACCACTGTCGATTTAACGCTGCTTTAGACAAATAAAACTGATGAACAGAAATTGGATTCCTTACTCTCGGTTACCAGACAATATCCACTTTAACAAAAAGCTTATCTCTACGATGGAGTTCAAGCACCCATCTGGGATTTTATAGCCCAGGCTTCTGATCACCaaaaaaaaaaaaaaaaaaaaaaaaaaaaaaaaaaaa…	475/694(68%)	cGMP-dependent protein kinase 1 isoform X1	cGMP-dependent protein kinase 1 isoform 1cGMP-dependent protein kinase 1 isoform 2	intron	0.0159121	0.00300887	18.6307	down	NONMMUT034432	CTTGAAAGCATATTAGACACGGTAGCATTAGTTTGAATGTTGAGCAACATTTGACAGATT	19	-	31496874	31499782	NONMMUT034432	2915					NONMMUT034432	ri|D130023A08|PX00182L05|2915					NONMMUG021182.2		1
133	ri|6030495B02|PX00058I05|2965	>NONMMUT000653.2 GGCAGTCTGATGAGGTACATTACCACTGTATCACCAAGCACTGAGCAGGCTCCCTGAGGCTTCACAGTTGGCGGCAGCAGCACCAGGAGTCTGGCTGGTTGCCCGGCTCTAAAGCCGCTGACAGGCACTGCTTTAGGTCTGTGGCCTGGCACTGGAGACCTCTGAAGAGAAGAGCAGTCCTTAAGGAAGAAATGCCATTTCTAAACAAAGGGCTGATAGTTCCCTAAAAAGCTCTTTCAGTCTTCATCTCCCACCTACTGACAAGAGAAAGGCCTCTGGAGGGCCTGTGAGGATACAAGGAAAGCCGGGCCCCAGGCCTTAGTGCCTGCCCTGCGGGAGCCTACAGTGTGGGCAGAACTAAGCAGAAGTCTGGAATTCTCCT…	134/182(74%)	AF4/FMR2 family member 3 isoform X5 AF4/FMR2 family member 3 isoform X2	AF4/FMR2 family member 3 isoform 2 AF4/FMR2 family member 3 isoform X5	intron	0.00249226	6.35594e-06	17.2204	down	ri|6030495B02|PX00058I05|2965	TCGAGACTCTTGACTCGAGTGTCTTCAAAGCACTGATGAATAGGAATGAATGATAAGTGG	1	-	3340465	3343429	ri|6030495B02|PX00058I05|2965	2965	contigs=7 ver=1 seqid=44959				NONMMUT000653	ri|6030495B02|PX00058I05|2965
134	gi|254675230|ref|NR_028123.1|	1 ctaggctgtg aagtgggact atccacccgc aggcagcaca gaggcattta gagcggcgct 61 cagcacatag gtcctaacct agctcgacca ggattagggt tcttatcaag atcagtcata 121 ttgctgcacg agaggcaagg tgctagagct cagctgtgac ccaacaacag tgggagttgt 181 agtctctctc tgggcagaaa cgttgccaga ctctgtttaa cacccctggg cagcaggtgc 241 tggcacggct gatactctcc agttctctac aaagagcaaa gcagtctggt agctggtggt 301 cctgctgcca gagagcaatg catttctctt caagtgaaac aatt…	188/227(83%)	thioredoxin domain-containing protein 6	thioredoxin domain-containing protein 6	sense	0.0216618	0.00506692	16.8779	down	gi|254675230|ref|NR_028123.1|	TAACCTCAGAAGACACTGGGTCTCTTCAACAATAAAGCTTTGATCCTAGTGTGGTACCTT	9	+	4565420	4569750	gi|254675230|ref|NR_028123.1|	864	Mus musculus RIKEN cDNA 1600029I14 gene (1600029I14Rik), long non-coding RNA		gi|254675230|ref|NR_028123.1|	NR_028123.1							69797	1600029I14Rik
135	NONMMUT000335	TTGCACAGGATATTTCAAGATACAGTATTAACATTGTATGTGAGAGCTGTGTGTATCTGTATAATATTTAAAATATGTATACTTACACTTAGTGTGGTGACTGCCTTTAAAACTGTAAATAAGATTAGTAATAGTATGGTAGAAGGTTTTCTTTCCATTCTAAAATTTTAGGATTTTATCTATACCTATTGGGTAATCTTTTAAACAGATTGAACTAAGGCAGGCAATAATGACATCCTATTTTGTCTTTTCTTTTTTTTTTGttccttccttctttccttccttccttctttccctctctgcctgtcttccctctctcctccctccattctttcTATCCATCTGTCTGTCTGTCCTAATGgaatttcctgatgtagtccaggttgacctctacctctc…	268/400(67%)	potassium voltage-gated channel subfamily KQT member 5	potassium voltage-gated channel subfamily KQT member 5	intron	0.00399815	7.55358e-05	16.7846	down	NONMMUT000335	TTCCTTCAGGATATGTTCCTGATCTTGGGGGTTACTATTCTTATTGATGTACAAGTTGAC	1	-	21942184	21943539	NONMMUT000335	1356					NONMMUT000335	ri|5830474E16|PX00040H16|1356					NONMMUG000232.2		1
136	NONMMUT015353	>NONMMUT015353.2 AGACAAAAGGTGTGAGGCTAAGCGACCAGCCGGGAAGAACAAGGACAAGGAGGCGCTGCTggccagagggaatcttttcacctctgaagtccatggcctctgttgttgacaacacagctccaccctggcaaccaggacaacacaaaagcaagcaaagatgtaaccagccaatgtggctgcacttcaaggaagctGCGCATGCAAAGCCACTGTGCACAGCTGGCTCCCTCTCCCTCTGCCCTAGAGCCCCGAACCTCTGTTCAGGTTCAACTCAAAAGCTCTATGGCTCCAGGAAGAGAAGGGCCCAGCACCAAGATTATTCATTCCCCAACAATAGGGAAGAGTTCCAGGTCAAAGCAGAAAACTGGCCCCTCACACAAAT…	139/193(72%)	forkhead box protein N3 isoform X3 forkhead box protein N3 isoform X1	forkhead box protein N3 isoform 2 forkhead box protein N3 isoform 1	sense	0.0154631	0.00286256	16.6922	down	NONMMUT015353	TCTCAGACTCAAGTTGTTTCTCCTTGAAATAAAAGAAGCATTCTTGTGCTTATCGCTGTG	12	+	100584608	100600037	NONMMUT015353	654					NONMMUT015353;NONMMUT015352						NONMMUG009736.2	3300002A11Rik	4
137	NONMMUT065656	>NONMMUT065656.2 TAAGTTTATCTAAAAGGAATAAAGTAGAGTGGCAAAGCAAGACAGCTGGAAACAGCCTTGCTTTATATGGGCATGAGCATTTCCCATATATTTGCATGCATATATGGCACACACGCACAGTATCTGTACAACACACACAAACACATACACATAATTAAGAGAGGATACTAAAATTATACTTTATTTGTAAGATGCATTTATGTAGGAGACATTTTGTCAGTTCCTAGTAGGAAAACATAAGTAGTTTAAAAAGTTCTAATTATTAGTGAATTAGGAGGTACATGTATACAAATAAATTAATGACTCTTACCTTGTAAACAATTTCTCTATAGACATTCCTGAATTAGGAGGGTTTCACAGAGGAAGTCTCATGAAACAATGA…	195/269(72%)	neuronal membrane glycoprotein M6-a isoform 2 neuronal membrane glycoprotein M6-a isoform 1	neuronal membrane glycoprotein M6-a isoform 1 neuronal membrane glycoprotein M6-a isoform 1	intron	0.00725743	0.000585804	16.4304	down	NONMMUT065656	TCACAAGGACAAAAAATTGCTTTACGTGAACCATCAACCCACTGTGTAAAAATCATAATC	8	+	56045172	56046546	NONMMUT065656	1375					NONMMUT065656	ri|A730095M24|PX00153I10|1375					NONMMUG040614.2		1
138	ri|5730408B21|PX00643D14|2072	>NONMMUT023358.2 ATGAAAGTGTAGGCACATTGCCCATGTTGAATCCGGTTATATCTTCTCCCTCCGTTTTCTGGATTTCGGCGCTGGTTGCTGCACCCTATGTGAGTCAGAATGGCAGCGAAGAATGCAAAGGAAAGGAAAACTGTCATTGTACTGCCAGCGCTTGCCTTCCGTGCCTCCTGCAAAGCTTGCTCTTCTCTTCTGACCTTTAAACTAGTTCTTTATTTCAGGTAAAACTGCTTGTTTGACTCTTTCCCCGTTAAAGAAAGCGTTTGAAGAAGATCCACAGAAAACTAGCCATTTGTTAGCTTTGTTCTAAAAAAGCGTTACTTTAAAAAATTTTAACTGTAATGATAGTTTCCTTCGTTAAAACTTGAGATATTTATTGCAATAG…	1529/1956(78%)	angiopoietin-1 isoform 2 precursor angiopoietin-1 isoform 1 precursor	angiopoietin-1 isoform 2 precursor angiopoietin-1 isoform 1 precursor	antisense	0.00491702	0.000185021	16.3181	down	ri|5730408B21|PX00643D14|2072	AGGTATTATGTTTAACTCTTTGGGCTCTGAACCTAACTGTCTTTGACAATCTCTGAAAGG	15	+	2716324	2718394	ri|5730408B21|PX00643D14|2072	2072	contigs=62 ver=1 seqid=63916				NONMMUT023358	ri|5730408B21|PX00643D14|2072
139	ri|B230307C02|PX00159E12|2013	>NONMMUT030368.2 aggaagggagggagagagaaagagagagagagagaaagagagagagagagagagagagaaagagagagagagagagagagagagagagaagagaAATGGTATCAGGGCCAGCAAAGCACCAGAGATTGTCTCCTGTCATCAGAATTGATAATCTGCCCTATTGCCCAAGTTCATGGTACACAGCCAATAATTCAGGTCACGAAGAGTTTCTTCAATGCTTGTACGGCATGATTTTATGTTGATTATCTGTGCAGTTTTATTCATGATAATCTGTGAGTAAAAGGAGAGACTAAATCTGAAGAAAGCTCCAACATTTATACCATGCTTAGCAACGCGCCAACATTCTTCCCCAGATGACAGTCATTGTCATCAACAAGTAAGC…	216/309(70%)	258146 bp at 5' side: transmembrane protein 200C 25196 bp at 3' side: band 4.1-like protein 3 isoform X8	117464 bp at 5' side: band 4.1-like protein 3 isoform X19 283246 bp at 3' side: transmembrane protein 200C	intron	0.00484021	0.000175214	16.1862	down	ri|B230307C02|PX00159E12|2013	AGAGTTTCCTCTGAATAAGAAGACATGACTCTCAGAGACCCCGTGAGATTAAATTAAGAC	17	+	4165482	4167494	ri|B230307C02|PX00159E12|2013	2013	contigs=33 ver=1 seqid=38174				NONMMUT030368	ri|B230307C02|PX00159E12|2013
140	ri|D130069F02|PX00186K23|1132	>NONMMUT054711.2 aggcaggCAGACAGGCAGACATTCTGGTTTCCCTGTGAAAGCAGCTGTGTGTGCTGACTCTCTGTTGTAAAATGGAATTGTGTTCTTGTTTGGATACAATGACCCTGCTACACTAATTAAGATAGTTCTACATTGAACTTGGAGATAGATAGGGCATCTTCAGACTAGGCTGCCATGCATCCCATCTCCCTACAACAATATCAATTTATGACTGTCCACCATTGTTGTCTGAGTATGGAGAACTCCCTACTTCATACTGAAGAATTTCCCAGTCCAGATCATATAAATTATTGGCCAGCCCTCCTGGGCTCCACCCAGAGTCATAAGTTATAAATGGCCATGAGAGTAAAACAGCAGACTTTCTAGAATGCTGCAGGAAAGG…	340/521(65%)	autism susceptibility gene 2 protein	autism susceptibility gene 2 protein isoform 2 autism susceptibility gene 2 protein isoform X9	intron	0.00414575	8.64789e-05	15.6712	down	ri|D130069F02|PX00186K23|1132	GTCAGCAAAGAAAATACTGCTTTTAACTTTTTCTTCTTAATGTGCCCCCAAAAACTTCCT	5	-	1827220	1828352	ri|D130069F02|PX00186K23|1132	1132	contigs=72 ver=1 seqid=56036				NONMMUT054711	ri|D130069F02|PX00186K23|1132
141	ri|6030457O15|PX00057K22|3786	>NONMMUT000661.2 gcatcaaaaagcacttaggcttttctcttctccactacctccttaccaaggctgaggcttctctgctgtgccctttccggtgtgcacgccctctcctcttgggagctaagtgataaaccacctcatcaTGTTATCAGTGGCTCACAGCTCTGCTGCCTTCCCTTGACTCCTGAAACTTATATCAGGAAACTCCTGATATAAGATCCCATCCTGGCCTTGCTATCAAGGAGATACCAGGTCTGGCAATGTGAGGCTCCAGTGGTCATAGAAGCTAACTCCCTGTCTGCTTCCATCTAGGATGGAGGTGGGGAAGGTTCAGCTGTAAGGACAAGGATGCTGCACCTGGCCAGCCAAGGGCATATGGAGGTCACCTCTACCCAGA…	245/366(67%)	AF4/FMR2 family member 3 isoform X5 AF4/FMR2 family member 3 isoform X2	AF4/FMR2 family member 3 isoform 2 AF4/FMR2 family member 3 isoform X5	intron	0.00920802	0.00103646	15.5108	down	ri|6030457O15|PX00057K22|3786	TAAGTGATAATTGTATTACAGTGTGATAACCACACTCTACTAGCATGCTCAATGTCGTTT	1	-	3479151	3482935	ri|6030457O15|PX00057K22|3786	3786	contigs=58 ver=1 seqid=28776				NONMMUT000661	ri|6030457O15|PX00057K22|3786
142	ri|D030062B12|PX00699M13|1634	>NONMMUT015747.2 ATCCTCCAAACCTTGCAGCAGGATGCTTTTGGGTCTGCAGTTTCTCAGAATTAGACATCTCCTTGTTAGCATGACACTTAAATTCGATCATGCAACCCCTCTGATTAAAGCCTCTCACTGTTTATTTACTGTCGGCAATATTAAATCCAAACCTTTTATATAAACATGTCTGACATGTAAACTTACCaaaaaaaaaaaaaaaaaaaaaaaaaaaCTCCTGGCTGAAATTGAAAGGCCTTAGCATAATGTCCACGTTGGGCTTCTCATTCCTAGAACTGGAGATCACAGGTCCTGAGCCTGCTGTACAGACCATCAGCTCAGAAACATGCACAGCATATTACATAAATCAACTTATTTCCTCTTTCAGGAAAAGTCGTCtatt…	158/191(83%)	1507 bp at 5' side: retrotransposon-like protein 1 680693 bp at 3' side: thyroxine 5-deiodinase	1480 bp at 5' side: retrotransposon-like protein 1 675329 bp at 3' side: thyroxine 5-deiodinase	intergenetic	0.00486013	0.000178061	158.762	up	ri|D030062B12|PX00699M13|1634	ATGTAGCATGAAGCTCCAAATTCTTAACAGACAGTACAGGATCTTATCATGTCACGTACC	12	+	4701909	4703538	ri|D030062B12|PX00699M13|1634	1634	contigs=54 ver=1 seqid=80926				NONMMUT015746;NONMMUT015747	ri|D030062B12|PX00699M13|1634;ri|A230052J08|PX00128I01|1434
143	NONMMUT015812	>NONMMUT015812.2 GATTTCTGCAGGAGCTTGGTATAGGATATGTGTGGTTTTCTTGTGTGCAGTATGACACCTGGGAAAGGAGATACCCTTAGAAAATTAAAAAGTACTGTTCTGTTCCCTATCCACCCATGGGGCTATATTTATTTGGTCAGTTCAGTTGTGTTTTTTTGAATCTATGAACCAAGTTCCAAGAGGGATAACACATATGGTGCGCCTATCCAGACAAAGCTCAACATGCCAGGGAACAGAAGATTTGAAAAGTATGTTGGCAACTACTTTATTCTACTTAGGGTAGTTGCCTAAGATctcccatccatccttccttcttcccttcttccctgcctccctcctctctcttcAGAATAGAGTATATGTCTAACAACATCATATGCCT…	337/499(68%)	103222 bp at 5' side: retrotransposon-like protein 1 576647 bp at 3' side: thyroxine 5-deiodinase	126475 bp at 5' side: retrotransposon-like protein 1 549778 bp at 3' side: thyroxine 5-deiodinase	intergenetic	0.00266221	9.28653e-06	150.915	up	NONMMUT015812	GTTTTCAGGTGGATTTTAACGATACTGTGAATCTTAAAACAGTCTAGATTTTCTGTGGAC	12	+	110933796	110940795	NONMMUT015812	4523		ENSMUST00000182785			NONMMUT015812;NONMMUT015813;NONMMUT015814	ri|B830012L14|PX00072J04|2273;ri|E130013L12|PX00207F14|4523					NONMMUG009972.2		3
144	NONMMUT015848	>NONMMUT015848.2 AGTCAATTGTAAGGAGCACAGTTCTGGAACCACAGCTTCTGGGGAAGGAGGAGTCCTATCTGTCGTATCTACCAGCAACCCTCGACGTTATCGAGAGAGACTATGGGAATTCACCTCTCAGAGTCTAGGAATTCAATTTGTCATTGGAAGAATCTTCTGGAAGGAGAGAGGACAGTAGACAAGAGGCCCCGGTTTTCCTGTCAGAGATCTCTGAGAATATTTGAGGTCATTCATGTTCTGTTTGCTTATTGTGAACGAGACACAGTTAGCTTCCTTTTGACTATCAAACTCTGCTTTTTTGAAGGGCCCCCTGCACAAGCGATATGAGACTGCCTGCCTTGTGTGAGCCTTGGATGAGCCCTGCAGCTCCTTCGAGATGCTC…	150/212(71%)	134686 bp at 5' side: retrotransposon-like protein 1 548391 bp at 3' side: thyroxine 5-deiodinase	164704 bp at 5' side: retrotransposon-like protein 1 511797 bp at 3' side: thyroxine 5-deiodinase	intergenetic	0.00446358	0.000120953	127.944	up	NONMMUT015848	GGAATTCAGGCTTGTGAAAGACAAGCTAACTTGACCCTGTTCCTTTGTTCTCACTGAGGT	12	+	110967975	110969051	NONMMUT015848	850		ENSMUST00000182074			NONMMUT015848						NONMMUG009975.2	Mirg	2
145	ENSMUST00000183476	>NONMMUT015724.2 AGTTAAAACAAGAAatttattgaaagcaccatgagccactaggccccatgcttctaagcacattgcggctgcctcacaacagccctgtgaggtaggaacctgagcccatttcacagatgtagaCTCAACAGTGAAGACACAACAGCCTTTCTCCCACCCCCCCAAGTCTCAGGGTCCATGGGTAGGGATCAAGGCCACATGCCTGACCCCAGGGTCAGCGCAGTTCATCAGTCAGTAGGTGGGTCTCTCTACTCAAGGGGAGGCCAGGGTCCAGAGTCTTGGGTCCAGCATGTCCCACAGGAAATGTGCAAGGCGTCCCCGTGGCTGTAGAGGCTGAGAGAGACACAGCTGCAGATGAAGCCATCTGCTCCCCATCCCCATG…	240/312(77%)	108268 bp at 5' side: protein delta homolog 1 isoform 2 precursor 20737 bp at 3' side: retrotransposon-like protein 1	125783 bp at 5' side: protein delta homolog 1 isoform 2 preproprotein 20148 bp at 3' side: retrotransposon-like protein 1	intergenetic	0.00280459	1.47889e-05	121.234	up	ENSMUST00000183476	AGAAAAAATTCAAGGATGTCATAATTTGGAAGCCCCTCTATTGACCCTTGGTTCTTGGCA	CHR_MG4180_PATCH	-	109569136	109572231	ENSMUST00000183476	1228	proj_ensembl_lincrna:novel chromosome:GRCm38:CHR_MG4180_PATCH:109569136:109572231:-1 gene:ENSMUSG00000098440 gene_biotype:lincRNA transcript_biotype:lincRNA	ENSMUST00000183476;ENSMUST00000180523			NONMMUT015724;NONMMUT015725	ri|7120467M20|PX00706J02|1228					ENSMUSG00000098440
146	gi|568899150|ref|XR_394814.1|	>AC_000034.1:c110768839-110768249 Mus musculus strain mixed chromosome 12, alternate assembly Mm_Celera, whole genome shotgun sequence TCTGAGCTTCATCAAAGGCTAGAGAGAGGGTCCTAGATCTGGAACATCAGAGAGGGCCATCTTTCTGGAC ATCTGAGCTTCATCAAAGGCTAGAGAGAGGGTCCTAGATCTGGAACATCAGAGAGGGCCATCTTTCTGGA CATCTGTGCTTCATCAAAGGCTGGAGGTAGATTCTTAGAACTGGAACATCATAGAGGACTCTCTTTCTAG ACATCTGAGCTTCATCAATGGCTGGAGGGAGGGTCCTAGATCTGGAACATC…	308/422(73%)	113914 bp at 5' side: protein delta homolog 1 isoform 2 precursor 15480 bp at 3' side: retrotransposon-like protein 1	128110 bp at 5' side: protein delta homolog 1 isoform 2 preproprotein 17697 bp at 3' side: retrotransposon-like protein 1	intergenetic	0.00442043	0.00011789	118.367	up	gi|568899150|ref|XR_394814.1|	CAAAGACTAAAGGTATAGTTCTCACACTAGTTCTCCCTCAAGAGCATCCATATTTGTGAA	12	-	4678868	4679387	gi|568899150|ref|XR_394814.1|	520	PREDICTED: Mus musculus uncharacterized LOC102642031 (LOC102642031), ncRNA		gi|568899150|ref|XR_394814.1|								102642031	LOC102642031
147	ENSMUST00000124106	>NR_027651.2 Mus musculus maternally expressed 3 (Meg3), transcript variant 2, long non-coding RNA AGCACAGAAGACGAAGAGCTGGAATAGAGCTCGCCTCGGCTCTGCTGGCCTTGGCTGCAGCTCTTCCAGA AACCCGGGGCGCCCACAGAAGAATCTCTTACCTGGCTCTCTCTTCAGGGATGACATCATCGGCTCACACC AGTCTTCCAGGACCACCTTCTGGATGCCAAGGCTGCTGCTCGAGTACCTGCTGTGCACCTCTACCTCCTG AGCCAAGGAGCACGGATTCCAGGAACCCACTACCATACAGAGCAACTCCTTGTGGACCCCCCTGGGATCA GGACAGCGAGGGACAA…	518/643(81%)	98280 bp at 5' side: protein delta homolog 1 isoform 2 precursor 21518 bp at 3' side: retrotransposon-like protein 1	111018 bp at 5' side: protein delta homolog 1 isoform 2 preproprotein 34566 bp at 3' side: retrotransposon-like protein 1	intergenetic	0.00244123	4.67848e-06	110.662	up	ENSMUST00000124106	TTGTATGTCTAGGGTAAACCCTGGGAGAATCTGGTGGTAAAAGAACATATGCTGTGTTTG	12	+	109541007	109559189	ENSMUST00000124106	1988	havana:known chromosome:GRCm38:12:109541007:109559189:1 gene:ENSMUSG00000021268 gene_biotype:lincRNA transcript_biotype:lincRNA	ENSMUST00000124106									ENSMUSG00000021268	Meg3
148	ENSMUST00000143272	>NONMMUT015699.2 GACTTTTGGTAAATCACCTTTTGCCGTTTCCTTTGTCCCCGTGAAGCCCCCCCTGGCCGCCCCCTCCTCATTCTGGGCTGGCTGGCTGAGGGGGGGGGCAGCCTGAGGGCTGCGACGTGGCAGGTTTCTAGAATGTTCTATTGATGGCCGCAAGAGGGCGCTGGTGGCACTGCGGAATTTTGGGGGGCGGGGTGGGGAGGGAAGAGGAGGTGGCCTTTGTTCTCCTGCAGGAGGGGGTCGGGAGCGAGATGGGTTGCGGGACCATGGGTTCATTTACCTATGGGGAAATGTTAGTAGATACCTGGATTCACTAAGGTGCGCTTGCAGGACTTACAATAGGTCAGAGATGGCGTCATCTGCAGTGGCTGTGTGATTTAGGGTG…	518/643(81%)	98280 bp at 5' side: protein delta homolog 1 isoform 2 precursor 28487 bp at 3' side: retrotransposon-like protein 1	111018 bp at 5' side: protein delta homolog 1 isoform 2 preproprotein 34566 bp at 3' side: retrotransposon-like protein 1	intergenetic	0.00266334	9.52264e-06	71.783	up	ENSMUST00000143272	CTCATTAATCCTAAAGATCGATGAGGTAATCCAGACCCAGGTTCTTAAGGGGAAGGAGAA	12	+	109542023	109561682	ENSMUST00000143272	5971	havana:known chromosome:GRCm38:12:109542023:109561682:1 gene:ENSMUSG00000021268 gene_biotype:lincRNA transcript_biotype:lincRNA	ENSMUST00000143272;ENSMUST00000128178			NONMMUT015699;NONMMUT015700;NONMMUT073114						ENSMUSG00000021268	Meg3
149	NONMMUT032854	>NONMMUT032854.2 tttttttttttttttttttttttGACTCAATTCAGTGTTTCCAAGAAATTTGGGGGCGGTCACATGGCGACTCTAGGTACAAACTCGCCCTCACTCCATTTAGCATGTGCCACCCAGAGTCAAACTAGAATGGCTTTCTCACACATAATCATTTATCAGTTCTTGGTGTCTGAAAAGTCCACATTGGATGCTTTGAAGCATCTTAACCTGCCCCTAGCAACCTGCCCCTAGCAACCTGCCCCTAGCAACCATCAAAGGCCCGGTCCACAGCAAAGACAAGCCATTTTCTCCAGTCTGGAGTAGAGGAAAGGGACGAAAGCTCAAGCACCAACCCTGACACTGGCTGTGTGCCTTTCCCTCCTCCCCAGGCTCCACCTCTGTG…	125/177(71%)	682 bp at 5' side: melanocortin receptor 5 64887 bp at 3' side: adrenocorticotropic hormone receptor	1337 bp at 5' side: melanocortin receptor 5 56374 bp at 3' side: adrenocorticotropic hormone receptor isoform X1	intergenetic	0.00336645	3.36103e-05	69.5089	up	NONMMUT032854	CAAGAACAAAAAAGAATACACATGCTTGCCAAACATGTGGCATTGTATGTTAGTTTTCTG	18	+	68500026	68502097	NONMMUT032854	2075					NONMMUT032854	ri|A030001D16|PX00063G08|2075					NONMMUG020217.2		1
150	NONMMUT015712	>NONMMUT015712.2 ttttttttttttttttGCCTTCCAGCATGTTCTCTGGGTCATTCTGTATGTGGCTAGGTAGCTGGTCCTCCAGGGTTAGGAAACTGGGGGTGGGAGGGCTGGTGGTGATGGCAGGGGTCTGAAATTAAAGTAGGGTATGACAAGTATGTAAGGTTAGGGACATAGAGCAGAAAAAGCAGAGTGACCCCCCCCCCCCACCCCGACCAGGGGTTATCCCACTACTGCCCTAGACTGTCCCAAGGCAAAAAGTCCCTGCTAGGAGAAAAAGTCCTGGTTATCAGTCAAAGTTGGTGTTTTTGTGACTGtttctgagcctcagtttacctgtctgtaaatcggcctaatcagaccAGAGCCTTTCTGTAATCAGACACAGTCCTTG…	982/1240(79%)	93527 bp at 5' side: protein delta homolog 1 isoform 2 precursor 32825 bp at 3' side: retrotransposon-like protein 1	107222 bp at 5' side: protein delta homolog 1 isoform 2 preproprotein 37375 bp at 3' side: retrotransposon-like protein 1	intergenetic	0.0042053	9.29368e-05	67.4448	up	NONMMUT015712	CTCTTTGCCACCTAGTTTGACCATAACCAGATGCTAATAACACATTTTAAAAATCAACTC	12	+	110792097	110795554	NONMMUT015712	3466					NONMMUT015712	ri|D930023J15|PX00202F13|3466					NONMMUG009963.2		1
151	NONMMUT015697	>NONMMUT015697.2 AGAAGACGAAGAGCTGGAATAGAGCTCGCCTCGGCTCTGCTGGCCTTGGCTGCAGCTCTTCCAGAAACCCGGGGCGCCCACAGAAGAATCTCTTACCTGGCTCTCTCTTCAGGGATGACATCATCGGCTCACACCAGTCTTCCAGGACCACCTTCTGGATGCCAAGGCTGCTGCTCGAGTACCTGCTGTGCACCTCTACCTCCTGAGCCAAGGAGCACGGATTCCAGGAACCCACTACCATACAGAGCAACTCCTTGTGGACCCCCCTGGGATCAGGACAGCGAGGGACAAGCGACAAAGAGGATCATCAGTGGCCAGCTAGTTTCTCTGGGGTTCAAACCTTGAACCAGTGCCCTAGTGAGGGGGCACTGGCCATGGCCCT…	589/848(69%)	83666 bp at 5' side: protein delta homolog 1 isoform 2 precursor 44850 bp at 3' side: retrotransposon-like protein 1	94176 bp at 5' side: protein delta homolog 1 isoform 2 preproprotein 51236 bp at 3' side: retrotransposon-like protein 1	intergenetic	0.00266221	9.15498e-06	65.2914	up	NONMMUT015697	TTTGATCCATACCAAACATTTCACAATGGGAAATCCTAGCTTCCCAAGGGTGGTCTTGGG	12	+	110779211	110783529	NONMMUT015697	1500		ENSMUST00000129245			NONMMUT015697	ri|F830003A04|PM00023C10|1500;ri|F830206C10|PL00022J18|1500;ri|I0C0047O18|FS00001F17|1499					NONMMUG009962.2	Meg3	3
152	MEG9_EU616813.1	>NONMMUT015846.2 CAGTCAATTGTAAGGAGCACAGTTCTGGAACCACAGCTTCTGGGGAAGGAGGAGTCCTATCTGTCGTATCTACCAGCAACCCTCGACGTTATCGAGAGAGAGTCTAGGAATTCAATTTGTCATTGGAAGAATCTTCTGGAAGGAGAGAGGACAGTAGACAAGAGGCCCCGGTTTTCCTGTCAGAGATCTCTGAGAATATTTGAGGGCCCCCTGCACAAGCGATATGAGACTGCCTGCCTTGTGTGAGCCTTGGATGAGCCCTGCAGCTCCTTCGAGATGCTCCTTGGATATTCCTGATGGAGAAGACCAACCCCGAGGAAGCTTGGTCCTGCTTGCGATGAGCTTGCTGTGCTTTCACGGACACCCTTCGTTTCTTCTACCA…	499/644(77%)	138440 bp at 5' side: retrotransposon-like protein 1 544769 bp at 3' side: thyroxine 5-deiodinase	170421 bp at 5' side: retrotransposon-like protein 1 505942 bp at 3' side: thyroxine 5-deiodinase	intergenetic	0.0027601	1.33414e-05	52.9508	up	MEG9_EU616813.1	TCTGCTCTTGGCTTTCAAAGTTCTCAGTGTGTGTAGCCCTTTGAATAATAAACATATGTC	12	+	4834763	4854457	MEG9_EU616813.1	3814	(mouse)	ENSMUST00000183144			NONMMUT015846;NONMMUT015847		meg9_musmusculus_1		MEG9_EU616813.1
153	ri|C530021M01|PX00081P03|2011	>NONMMUT015768.2 ATGACTCCATAATCAGCAAAGAATCCTGTCAGTAAGGTCTGATTTCTTCGCAGTGTTCATTGGATCTTTTAAGTCTACAAACCAATGATACAAATGCAATATGAAACAATTGCTAGGAAGCTAATTGGCATATTTTACTCACAGCCCATTTTATTTTCGCACAGCAGTGTACTTAAGTTTTCTACTTAATAATCTCAGTctgcatgtccaatatggctgccaccatacacacatggctgcttatatataaagtaattactgtgaagtgaattgtaaaattcaatttctctgttgcagtgctcacactgcaagttctcagtagctacctgagcctttggggcactgtgttaggatcaggtttctattattctgcaaagagcta…	271/400(68%)	44938 bp at 5' side: retrotransposon-like protein 1 636881 bp at 3' side: thyroxine 5-deiodinase	60846 bp at 5' side: retrotransposon-like protein 1 615477 bp at 3' side: thyroxine 5-deiodinase	intergenetic	0.00423439	9.62631e-05	45.2546	up	ri|C530021M01|PX00081P03|2011	TCTTTGCTCATAACCACTGGCTTCCCAATTCACTGTCGGTCTCTGTTCTAATATCAGAGG	12	+	4745340	4747350	ri|C530021M01|PX00081P03|2011	2011	contigs=53 ver=1 seqid=36240	ENSMUST00000183191;ENSMUST00000183766			NONMMUT015768	ri|C530021M01|PX00081P03|2011
154	ENSMUST00000183084	>NONMMUT015875.2 AGGGAGGGCAGGCTGCCCCAGGCCCTGCCCCCTCCAGGAAGCCTTCTTGCTCCAGCCCAACACACAATCTCACTTTGTCCTCGGATGTTCATCATGTGATCTTTTATCAACGCAACTGTGGCGGGGCCCTTGCTAACTTGCTTCCGCGTGAACCTGTGCTTGCCTACGTGTGGTAAAGCGGAAACACTGTGAACACTTCTGACCTTGTCTTTTCAATTTTAGGCAGGTGACAACGCTGAATTGGTCCTCAGGAGCGGATGTTCAAGGAACCCTGCCTATGCACCATGCTAGCTGCCAGTCCTAGGTTGGGACATTCCACTGGGGACATCCATGGGAGAGCTATGGCCATTAACAAGTCCTGAGCCCTGACCTGAAGCCATCA…	382/477(80%)	152500 bp at 5' side: retrotransposon-like protein 1 529777 bp at 3' side: thyroxine 5-deiodinase	186944 bp at 5' side: retrotransposon-like protein 1 489302 bp at 3' side: thyroxine 5-deiodinase	intergenetic	0.0027601	1.40389e-05	44.6815	up	ENSMUST00000183084	CTCTTGGCTTTCAAAGTTCTCAGTGTGTGTAGCCCTTTGAATAATAAACATATGTCATAT	12	+	109747903	109749455	ENSMUST00000183084	1553	havana:known chromosome:GRCm38:12:109747903:109749455:1 gene:ENSMUSG00000097391 gene_biotype:lincRNA transcript_biotype:lincRNA	ENSMUST00000183084			NONMMUT015875	ri|C130007E11|PX00167D05|1553					ENSMUSG00000097391	Mirg
155	NONMMUT041650	>NONMMUT041650.2 GCATGCTCAGCAACCATCTGAAAGCACAGGGACGTAACCGAGATGCCGCAGCATCCTCCTTGGTGACAGAGGACACGGTCTCATTAGGGAACTTTTATAGTTCAGATTAATTTGCAGAAGATGCCATAGACATTAGCAGAATGACACAGCGCTAAGCATTATGCAGTTGCAATTCACATTATAACAGGACTGAGCACACAGGGGCCTCTTATGGCTTGACCTAGGCCTGAGGTACATGTGGTCTTCGTAGTTTGCTGGAATTATCCAGCTCTCCTATTTGACCTCTCCAAAGGGAGTTATTTGCATGATGCTGGATTCTCAAGTCCTGGTTTGTCCCCAGGATGGGGAGGAGggatggaacccaaggccttgggatgtgcta…	116/150(77%)	610 bp at 5' side: tubulin beta-1 chain 3147 bp at 3' side: ATP synthase subunit epsilon, mitochondrial	950 bp at 5' side: tubulin beta-1 chain isoform X1 4424 bp at 3' side: ATP synthase subunit epsilon, mitochondrial	intergenetic	0.00856382	0.000876898	42.7684	down	NONMMUT041650	TTCCACTGTAAGCTTCAAAAGGCAACTACATAGTGCAAAAAGCAGACCTTAATTCTTTTG	2	+	174283993	174284857	NONMMUT041650	865					NONMMUT041650	ri|2810484G07|ZX00067J06|865					NONMMUG025759.2		1
156	ri|1110006E14|R000013H08|1292	>NONMMUT015745.2 AGCTAGCACCTGGCAGGGCACACTTCTGGCCCGCTTTGCCCTGGCCAGGTTCCCTTCCCATTTGTAGTCACCCAAAAGTCATAAAGGTCACATCTCAATGCCACTCAAAGCGGCTGCTGGCAGGCTTGGTGGTCTAGAGCCAGCCCAGTGAGCTTGGTTGGAGGCGGGAATCTGCAGGGAGATGCCTGCTATTTCACAAACTGGGGAAAGAGGAGAAATTGGGCACTTGGCCACTATCCTGCCAGTTGGGTCAACAGCCAAAAATAGCTCTTATTTCCTCCTCTAGGCTCCAAGCCGAAATAAGTGAGAGAGAGCCATGGCTTTTGGTTTTAATTTTGCTCCCCATAAATGTTTATAAAATGCCTACTATGTGCTGAAAACA…	850/1303(65%)	402 bp at 5' side: retrotransposon-like protein 1 682136 bp at 3' side: thyroxine 5-deiodinase	473 bp at 5' side: retrotransposon-like protein 1 675043 bp at 3' side: thyroxine 5-deiodinase	intergenetic	0.00410802	8.27967e-05	40.7692	up	ri|1110006E14|R000013H08|1292	ATAAACAGAAATCTCCCATGTTGTCATTCATGTAAAACTCCCGTTGGCCATCCTCCAAAC	12	+	4700804	4702095	ri|1110006E14|R000013H08|1292	1292	contigs=76 ver=3 seqid=18629				NONMMUT015745	ri|1110006E14|R000013H08|1292
157	ENSMUST00000128458	>NONMMUT015709.2 TCCCCTTCCCCTTTCCGTCCAGGCATCCAGGGTGGCTTCAGAGTAGTTGGCCCACAGGCCCAGAGCATTCTGGGTACTCAACATCTATGGGATCAATCAGGACATATTGGGGAGTTACAGAGATGAAGCCAAGGAGGGGGAGGGAGGAGGCAGGAAAAGCACTGCCCCCCCCCAACTCTTCTGAGAACAACCTTTTCTGCCTTTACTGCCCATTCCCCTCCATTCTCTGTCTCAGCCTCCCTCTGTTTGTCTCCCTCCCTCTCCCAATTGGATCTGGCCCCTGTTGGGGTGCCCCTAGGCCACCCCTTCCTCTTCTGGGTGTCCCAGCACCAACCCGGTAAATAGTGGGGCTCAGTAAGAGTATGTGGGATGATGTACGGTG…	518/643(81%)	98280 bp at 5' side: protein delta homolog 1 isoform 2 precursor 21569 bp at 3' side: retrotransposon-like protein 1	110992 bp at 5' side: protein delta homolog 1 isoform 2 preproprotein 34185 bp at 3' side: retrotransposon-like protein 1	intergenetic	0.00242457	3.45265e-06	33.2693	up	ENSMUST00000128458	TAAAACAGGTTTAAGGCTTGGCTTGCTGGCCCTGGAGATCCCGTCGCCGTCTTCGTCGAA	12	+	109549157	109558803	ENSMUST00000128458	695	havana:known chromosome:GRCm38:12:109549157:109558803:1 gene:ENSMUSG00000021268 gene_biotype:lincRNA transcript_biotype:lincRNA	ENSMUST00000128458			NONMMUT015709						ENSMUSG00000021268	Meg3
158	ENSMUST00000141575	>NONMMUT059551.2 CCTTGGAGTGAGCTCTCAGTGCCTGGGTGGCCTCTAGTTTACTGCTGGTTCACTGGGCTCCTTCTGCCTCAATGGGCCAGCTCCCAGGACTATAAATCATATAGATGTGAACTCCATCCTGAACAGCTCCTGAACTACATTTGGAAGAGAGGCATGCTGGTACCCAAGTGTGTGGATCCACTTCCAGagcgagtcttgatgtgcagtccaggctgatgtataacttggtatatagaacagaccggcctcaatgtgatggcaatctttctgccttacctcctgaatgctggggacagtgtgagctccacaccAGCCTGCTTCCCTCTGTTGTTTGCCTCTGGTGTGCGTCATCTTGACGAAGTCTGACTATCAGTGTATCTCC…	108/122(89%)	67832 bp at 5' side: coiled-coil domain-containing protein 91 418091 bp at 3' side: fatty acyl-CoA reductase 2	87028 bp at 5' side: coiled-coil domain-containing protein 91 isoform X9 572844 bp at 3' side: fatty acyl-CoA reductase 2 isoform X1	intergenetic	0.0138603	0.00234645	29.2655	up	ENSMUST00000141575	TCATATAGATGTGAACTCCATCCTGAACAGCTCCTGAACTACATTTGGAAGAGAGGCATG	6	+	147694727	147702348	ENSMUST00000141575	566	havana:known chromosome:GRCm38:6:147694727:147702348:1 gene:ENSMUSG00000085077 gene_biotype:lincRNA transcript_biotype:lincRNA	ENSMUST00000141575			NONMMUT059551						ENSMUSG00000085077	1700049E15Rik
159	NONMMUT057868	>NONMMUT057868.2 TCTGTGTATCTGAGGCCATACAGTTGTGTGGCCATACAgttattttaaagcaaggtcttattatgtcaccatggctggcctggaactcataatgatatgcctgcctctgcctcctaagtgctgggattaaaggcatgtcctgccactcggggctAGCTTGTCTTAATGGCAGGTGTTGATGTCTAACTTGGAGCTGAAGGTAGATGGGGGCAAACATATGTCTGCGGAGCTATTGCTTTGGTTGACACTGATGGTTTTTTTTGGGGGGGAGCTTGATGGTTGTGGCCATGCTTGAGGGGTGGGCACCTCTGACCATCCTTCCATCCTGGATCTGTGTTTCTGTAGCCAGGGTTACTCTATGTCTGGAAGGGGAGGGGTGTGG…	428/532(80%)	81705 bp at 5' side: dolichyl-diphosphooligosaccharide--protein glycosyltransf... 10219 bp at 3' side: endothelial transcription factor GATA-2	9449 bp at 5' side: endothelial transcription factor GATA-2 isoform 1 123403 bp at 3' side: dolichyl-diphosphooligosaccharide--protein glycosyltransf...	intergenetic	0.00999688	0.00122566	27.6588	down	NONMMUT057868	CTCTCAGCCTCTATTCATGTGCATAAATATACTTTAATTTACTAAACGGCTTTCCTGTCA	6	-	88135246	88142392	NONMMUT057868	6328					NONMMUT057868						NONMMUG035937.2		2
160	ENSMUST00000183116	>NONMMUT015859.2 GCCTCAGAGGTCTTCTCAAGCCACTACTGTTCCCAAGGATGCCTAATTGCAATGCCAGCTTCTGGGGTGAACATGGACCCACTGTCATCGGGCAAGGTCTAGGATGGACATGGAGACCCACCATCTGGGAGATTCCAGAGTGGACGTGAACCCACCATCATCAGTGTCCCTTGGGAAGGAGAGAACCCAGCAGCATTCATTACCACCCGATGcttgctaatggtgtgaccttgaatgagtcagcctgtcacctgtctgtgcctccgtttgtctgtctgagagtgttaatggctgcttataagAGAGCTTCATGGAGTATTCAGAAGCTGGCGGGTGTCACCTGGAGGATGTGACTGGGTACCAGTGCCAGAGCACGTGCCCA…	81/86(94%)	146658 bp at 5' side: retrotransposon-like protein 1 536933 bp at 3' side: thyroxine 5-deiodinase	181118 bp at 5' side: retrotransposon-like protein 1 495506 bp at 3' side: thyroxine 5-deiodinase	intergenetic	0.00585016	0.000326909	25.9468	up	ENSMUST00000183116	TTAATGACGAATATAACACAGATGGCCTGTTTTCAATACCACCTGCCACTCCGGTCACTC	12	+	109734985	109748183	ENSMUST00000183116	898	havana:known chromosome:GRCm38:12:109734985:109748183:1 gene:ENSMUSG00000097391 gene_biotype:lincRNA transcript_biotype:lincRNA	ENSMUST00000183116			NONMMUT015859						ENSMUSG00000097391	Mirg
161	NONMMUT034607	GAAAGCCACACCGAAATTACCTGCTACCATCCAGGATGCTGAGCAGACAAGGGTTTGTGGGAATGGGGCGTGGCTAGGCGCCTAGGCACTTATGGATTCTCTTCTTTTCAGAACAGCCTTGCTGCCTGCAGGGGTGACTGAGGCCCTGAAGTCCAGAGCTTTGCTGAGTCGTCACTTGGGAGAGTAAATCTCCAATGGTCTGCCCGTGCAGTGAGCATTGTAACCTGTATCACTGTAAATCTTATTTGCAAGGCTGATGGATCAATCAATTGAAAGCTGAGCCCAGCAGGTGAGGGAAAACTCCCGTCTTTGTCATGGCGCGTGTCCACTCCTCAAGGCCATGGAGATTCGGACCGAAGGGTTCCAGAGATCGCGTGGTGAGGCCGTGTGGAGTTTGCC…	72/93(77%)	33180 bp at 5' side: E3 ubiquitin-protein ligase MARCH5 isoform X19639 bp at 3' side: insulin-degrading enzyme	65284 bp at 5' side: E3 ubiquitin-protein ligase MARCH537890 bp at 3' side: insulin-degrading enzyme isoform 4	intergenetic	0.00530649	0.000235441	23.4758	up	NONMMUT034607	GATTCTTGCTTTGGTTAATTTTGATCTGTATACTTTCCCTGAAATAAAAGGCTACTGTGC	19	-	37329176	37338336	NONMMUT034607	6668			gi|339515638|ref|NR_040298.1|;gi|339515639|ref|NR_040299.1|	NR_040298.1;NR_040299.1	NONMMUT034607;NONMMUT034608;NONMMUT034609	ri|4931408D14|PX00016C13|3031;ri|A530027E16|PX00140I17|1806;ri|I920061J03|PL00062L12|1877					NONMMUG021279.2		2
162	gi|755472168|ref|XR_399612.2|	1 acagatggtt gtgagctacc atgtggttgc gggatttgaa ctcaggacct ctggaagagc 61 agtcagtggt cttacctaag tcacctctcc agtccaacac ttcttctttt aaagtgaaca 121 atttgatgtg catccatcgc aaaggttatt ggcctctgta aggaacttta aggttgttct 181 cttgctgggg gcttgctgca ttctcttgct tgtgtcggac tcagtcagtt gtctgggaac 241 ttagcctttg attaggtgtg aaggctttcc ctctgcttac cctgtgccct gtacagtact 301 gggcaccaca gcatctggaa gccccttgct gaattgatct caat…	145/192(76%)	12015 bp at 5' side: solute carrier family 2, facilitated glucose transporter ...21330 bp at 3' side: protein myomaker isoform 1	10305 bp at 5' side: solute carrier family 2, facilitated glucose transporter ...24752 bp at 3' side: protein myomaker	intergenetic	0.00862697	0.000894515	20.3267	up	gi|755472168|ref|XR_399612.2|	GTGTATGGATACACACGTGGATATGAATGTTTGTCTATGTACATCTGTATTTATGTATGC	2	+	2061678	2065857	gi|755472168|ref|XR_399612.2|	3643	PREDICTED: Mus musculus predicted gene 13398 (Gm13398), transcript variant X3, ncRNA		gi|755472168|ref|XR_399612.2|;gi|755472166|ref|XR_399610.2|;gi|755498180|ref|XR_374182.2|;gi|755498182|ref|XR_374184.2|		NONMMUT036397	ri|9230118O19|PX00062I22|2836					102640749	Gm13398
163	NONMMUT007629	ggggaaggatttattttggcgagaggtctcacgggaactctagttatttggttccacgtacttcattatcatggtgaagaagacgaatgtcagaagctgtttcacagcatggtggacctgaagcacagagaatagacaggaaggagcaaggatacggagctgtaggggatgttcctggaggcttgcttcttccaggtaggtccgatctccaaaagtttctagcaccctcaaacatagctctgccagctagcaacctaggtttcaaaacgtgaacccattgagggagcatttcgtatttaagtcacaacaGGATCGGTgctctaaagccagcttgaggaaaaaaaaaaaaaaggtggaggttcacaattagccttaaaaattcctccggaaggagctgca…	219/276(79%)	170171 bp at 5' side: cullin-associated NEDD8-dissociated protein 143143 bp at 3' side: glutamate receptor-interacting protein 1 isoform X8	430607 bp at 5' side: glutamate receptor-interacting protein 1 isoform 1160176 bp at 3' side: cullin-associated NEDD8-dissociated protein 1	intergenetic	0.00500389	0.000194996	19.6901	down	NONMMUT007629	CAAGATTAGCCACATTATAACAATGAAGAGTCTGCATTCAAGATTCCAGCTATTTGACTT	10	-	118846935	118848278	NONMMUT007629	1345					NONMMUT007629	ri|C130023O04|PX00168F17|1345					NONMMUG004837.2		1
164	NONMMUT014935	tgcctgttccagaagctgtcaggttctctggcgcaccctctcacctgttcagactaatttcctaagttcggcgggtcccggaccaagatggcgaccgctgctgctgtggtttaggccgcctccccagccgggcgggcacctgtcctctggtccggaaggtggccggctgtccccggcccacacagggtgctgcctcagcccctctgtgcttctgcctgttccagaggctgtcaggttctctggcgcaccctctcacctgttcagactaatttcctaagttcggcgggtctcCTGATAGGTCTTTCTTGCGTTGAGTTTTTGCTGCCTGAAGAAGAGGGAAAGCCCGCTATTGCTCTAAGTCTGTGCACCATGGAGTCAGAGGAGAGACAGATTATATAT…	149/195(76%)	190157 bp at 5' side: signal-induced proliferation-associated 1-like protein 1 ...10125 bp at 3' side: regulator of G-protein signaling 6 isoform X1	213714 bp at 5' side: signal-induced proliferation-associated 1-like protein 1 ...11705 bp at 3' side: regulator of G-protein signaling 6 isoform 1	intergenetic	0.00838517	0.000834238	18.5028	down	NONMMUT014935	AACCAGGTGACATTAGAATACAACTTCTCTAGACCTTAGTGTCATCTTCTGAAAACAAGT	12	+	83741188	83742691	NONMMUT014935	1504					NONMMUT014935	ri|C130003I16|PX00166P24|1504					NONMMUG009469.2		1
165	NONMMUT035574	TTTGGCTTGCTCTGCCCAGCCAGGGTCTCTGGCGGTCTCGTGGACCCAGGAAAACAAACGCGGATCCAAAAGGTTCCAGCGCCAAGGTGGACTCACCGTGGTGGGTCGGAGGATACCTCTGCACCGTAGCCCTGACGGAGTTTCCGTAGTAGGACGGGACGTGGTTGCCTTGACCATCGATGTTAAAAAGGAATGCATTCTTTCTGAAACTATCAAGACGGCGCCAGGCAGCTCAGTGTTCGCAGACAGCTGTGGCGCGACGCAACTTAAGGAGGTTCTAGTGTCATCCGCGCCGAGGGGGAGGAGCCTGGCGCTGGCAGGAGGGGACACGATCCTCAGCACAAGGAAACTGCAACCCAAACCCGCTCCAGGACTTcacctccacccccatcccatccc…	283/327(87%)	950 bp at 5' side: trans-acting T-cell-specific transcription factor GATA-337480 bp at 3' side: transcription initiation factor TFIID subunit 3	Homo sapiens uncharacterized LOC107984204 (LOC107984204), ncRNA 39987 bp at 5' side: transcription initiation factor TFIID subunit 3 917 bp at 3' side: trans-acting T-cell-specific transcription factor GATA-3 …	intergenetic	0.00581009	0.000319862	18.3549	down	NONMMUT035574	TTAAAAAGGAATGCATTCTTTCTGAAACTATCAAGACGGCGCCAGGCAGCTCAGTGTTCG	2	+	9798883	9800496	NONMMUT035574	520					NONMMUT035574						NONMMUG021944.2	Gm13256	2
166	NONMMUT017215	>NONMMUT017215.2 TAACATTCAAGTACAAGGACTCTGTACGTGTAGCTATATGAAACCCACACTGGGAATTCTAGCCTGGGCAGTTGTGGCTCACAATTAGAGTGTTGAAGCATAGAGCTGCTTAGTGTTACGATGGCAAGATAAGGGCTCCTGTTTGCAGGTACAAGATTCAATAGTTTGGCGTCTTCAAACAGCACCATTTTCTTTTTCTTCCTTCCAAAATAAAACAAGTAAACAGAAATAAACAGCTACAGATTGAATGCACTGACTGCTTAACTGTATTAGGTGGCTTACAGAAACGTGGTCTCACTATTACATATATCACTGGCTTCCTGGACTCTTGAGTTACCACCAGGGCTAAAGCCACCATGGGTAAGGGGACAGCTGTACTATT…	465/666(70%)	57717 bp at 5' side: mitochondrial calcium uniporter regulator 1 isoform X2 46824 bp at 3' side: E3 ubiquitin-protein ligase RNF182	112764 bp at 5' side: mitochondrial calcium uniporter regulator 1 49051 bp at 3' side: E3 ubiquitin-protein ligase RNF182	intergenetic	0.00691502	0.000515173	15.9875	up	NONMMUT017215	TTCAGCCAAGCTAACACCAGGGGAAATACATGTTCTTATAGCATATGAATTCACATAATA	13	+	43713212	43716520	NONMMUT017215	3310					NONMMUT017215	ri|9530074I05|PX00114G11|3310					NONMMUG010822.2		1
167	NONMMUT037526	>NONMMUT037526.2 GAAAAAAAGGGGAACTCATCTTGAAGTGGCATCTTTAAAGAGACTCTCAAGGAGTTAAAGATACCAAGAGGACCAGAAGCTGATGCCAAGAATCCATGGAATGATGTCCACAGAGCATAATGGCACAATTGTCTTATAGAACAAGATTGAAAAGAGCTGGAGGACGGGAAAGGGTGTGGCGTCTATAAAAATGAAAAACGTTATTCATGGATTCAAATTTATGCCTAAAATGAATTAGATGCAATATTTCATTCTCAGATTTCAGGCAAAAGTTAGAAACTAGTTAAATAGTGACAGGATTTTCAGAGAAATCTGGCAAAATCTCTGGGATTTTTCTTCTCATCCACCTCAAGTATTCTTAGCAGGAGTCCTTTATTCTTCT…	286/351(81%)	115014 bp at 5' side: RNA-binding motif, single-stranded-interacting protein 1 ... 578771 bp at 3' side: TRAF family member-associated NF-kappa-B activator isofor…	24504 bp at 5' side: RNA-binding motif, single-stranded-interacting protein 1 ... 642578 bp at 3' side: TRAF family member-associated NF-kappa-B activator isofor…	intergenetic	0.00266221	8.95443e-06	15.8024	down	NONMMUT037526	GTAAGGCCACATTGTTGGACATTAGCTTAACTATAAATCAATGGGCATAAGTTAATGGTA	2	+	60822942	60837927	NONMMUT037526	4594					NONMMUT037526;NONMMUT037524;NONMMUT037525;NONMMUT037527						NONMMUG023143.2		4
168	NR_130173.1	>NONMMUT036796.2 TTCAGCAATAAGCCCGCGCGTGGCGCCCGGCCCAGAAAGGTACAATAACTGTATATTTTAACTTAATGGTTTTTTGGGGGGCATGCAAATTTCTGTGAGCAGATTGTGTTGAGGCCTGGGCTTGGAGCGGCCTCCCTGAGCCCCAGAAGCCCCCCGGAGCACCCCCGGCTCAGTGAAGGTTGCCCGTGTCAAAATCGAGATATCAAACACCGAGGCTGAAAGACAAGttgaagaacctgccagaagcgctccgtggcagagattaaaacaatttcagaagcaggcacccagcgcttctctttggatgactccacctcctaaagggttcatccacctatcaatagcgccaccagctggggaacagatgaacaacaccggaact…	207/243(85%)	143841 bp at 5' side: multivesicular body subunit 12B isoform X6 152383 bp at 3' side: pre-B-cell leukemia transcription factor 3 isoform PBX3a	91651 bp at 5' side: pre-B-cell leukemia transcription factor 3 isoform X6 269116 bp at 3' side: multivesicular body subunit 12B isoform 2	intergenetic	0.0043178	0.000107907	15.6755	up	NR_130173.1	AAAGTTATTTTTATAGTATTTTCCCTGGGGATTACAATTAAAGTATAATTTATAACATTC	2	-	4048288	4137734	NR_130173.1	2674		ENSMUST00000134921	gi|746817487|ref|NR_130173.1|	NR_130173.1	NONMMUT036796	ri|C230014O12|PX00173P04|2669					329387	C230014O12Rik
169	NONMMUT056380	>NONMMUT056380.2 GCGCGCCAGCGGAGGAAAATAGGCTTGCAGAGGACTCCCTTCTCTCTCCTCCTGGAAACCTTCCCCAACCTTGTTCCCCTGCCAAGGATTAGTTGCCGTTGAAGGGGGCTCCGCCAATGAAATCTTCTCTGCGCTCTGATTTGGCGGTTCTTCGGTGCAAATATGACAGCTTTCTCTCTCAGCTCTTTTCTGCATCTCTCCATGTCCGACCCCGGAGCCCAGTTCTCGGTCTGCAATTTCTACACCACAACCTTTGCAATCACCACCACCACCACCCCTAGGTCCCATGTCAGCAGGTGCCAGGTTGCTACAAAGGTGACAGGGCACATTGGGAAGAAGGCTTGTTGATTGCAGAAGATACTTATGCCCCGTGTTTC	229/301(76%)	848056 bp at 5' side: myotrophin 135252 bp at 3' side: muscarinic acetylcholine receptor M2	891218 bp at 5' side: myotrophin 146264 bp at 3' side: muscarinic acetylcholine receptor M2	intergenetic	0.0351292	0.0108493	15.5534	down	NONMMUT056380	GTTCTTCGGTGCAAATATGACAGCTTTCTCTCTCAGCTCTTTTCTGCATCTCTCCATGTC	6	-	36337666	36339427	NONMMUT056380	377					NONMMUT056380						NONMMUG035013.2	9330158H04Rik	2
170	ri|2310043O21|ZX00040I11|622	>NONMMUT023260.2 AGAGGCATCACCAGCTCCTGATGTCAGGGCCAGGCCCTGAGGTAGACTTTTAATTCTTTCAGGGGAAAATAATGTGTGAGAAACTAGGCAAGAAGCAAGACATCTCTTGCCACCGCAGAGCTAGAAGAAGCCTGTTCTTGGACAGCTGGAGGAAGCTGGAAAGGCCCAGGAATGGATCCCAACCTAACTGGGTTCCTCCGTCAATGAGTCCATCTGGTTTGGAATAAACCCAGACGCAGAGTTTAAACAGCAGGGCTTCCCGGTGGGCTGCAGTAAAGGCTGGACTGCACTTGAAACCCACCTCACTCTTTTCCACATTCTGGACCCGCACCTACGAGTTGCCCTTTGGAAGTATTGCCTCGATATGGTTTCCTTGTCTCCT…	141/192(73%)	85523 bp at 5' side: antizyme inhibitor 1 isoform 2 85573 bp at 3' side: V-type proton ATPase subunit C 1	59455 bp at 5' side: antizyme inhibitor 1 isoform 2 137541 bp at 3' side: V-type proton ATPase subunit C 1	intergenetic	0.00813399	0.00077592	15.2521	up	ri|2310043O21|ZX00040I11|622	AGCCATGTCATTTGAACCCTTGGCTCTCTTCCTGACTAAATAAAGATTGCCTTTCCATCT	15	-	3584343	3629933	ri|2310043O21|ZX00040I11|622	622	contigs=2 ver=1 seqid=3825	ENSMUST00000185323	gi|367460042|ref|NR_045757.1|	NR_045757.1	NONMMUT023260	ri|2310043O21|ZX00040I11|622
171	NONMMUT069014	>NONMMUT069014.2 CTCCCTCTTTAAAACAACATTTAATCGCCGTTTTCTGTTCTTGGACATCAAAGCTGGGGCTTAGGCACTGCACTGGGGTCCCGGCGGCGCGGGCTCTTGGGGAGAGGAGTGGCTCTGGATGTCACTCAGGGAGCAGAGTTGAAGCCCAGAATTAACAGAAGTCTGCACAAGACCCACAAGAGTGTAGCTGATCAAACAAAGAAGAGTGAATCTAAGGACTGCTCCATCCTGCCAGCACCTCCTCTCCCTCCACCCACAGCCACAGTGCCTTCCGCCTAGCTGCCAGCAGAGTCCCTCTCGCCCCAGCATCCATCCATCCTTTACTCTTCCATCCTGCAGAGAATATATCCCCCCACCGCTCCCCCTCTACAGACAACTTATC…	196/221(89%)	29950 bp at 5' side: nicotinamide N-methyltransferase isoform 2 8058 bp at 3' side: zinc finger and BTB domain-containing protein 16	50263 bp at 5' side: zinc finger and BTB domain-containing protein 16 isoform X2 36699 bp at 3' side: nicotinamide N-methyltransferase	intergenetic	0.009569	0.00112947	14.441	down	NONMMUT069014	AACCATGCCATTTTAAAATCAGATCTGCATTCCCTTCAACCAGCACAGACTGGAGTGTGA	9	-	48443013	48457761	NONMMUT069014	14284					NONMMUT069014						NONMMUG042723.2		2
172	NONMMUT055846	>NONMMUT055846.2 GGCAATTCCGAGCTCGTTTCTTCCTCTCCTGCACATGCTTGGCTATTCTGACAGCCACACCGGCCCAGAGAGGGCTTTCTCCAATCGTAAACTATGTTCCTGGAACGTGAACTTCATTTTGTTTGCCTTTCAAGATACAGAAGTATTTGGTTCTGTTTATTTTTGTTCCAGATGGGCAGGGCCCTCTTGCCTGTTCTGACTAATCCACTCGTCAGGGCTGGAATCTCCTAACAGTTCCTTCCTCCAGGGAGGGGTGCCAAGGAAGTGACAAGGCCTAGGATGGAGGCCCAGTGGAAGACAGCAGAGTGGACAGAATGACAGAAATTCATGGGAGACGACTCTGGTTGGATGGCAGTCCCGTTTACATCTACAGAGACTCAGT…	192/247(78%)	66589 bp at 5' side: testin109744 bp at 3' side: caveolin-2 isoform 1	97495 bp at 5' side: testin isoform 2144695 bp at 3' side: caveolin-2 isoform c	intergenetic	0.00609522	0.000368109	13.0813	down	NONMMUT055846	TTATTGCTCCGGCATTCCTGATTGCTCACCTTTTTCTAGGAAACTACTGGGGCTGAACTT	6	-	17060991	17121617	NONMMUT055846	454					NONMMUT055846						NONMMUG034674.2	Gm4876	2
173	ENSMUST00000138424	>2410004I01Rik-201 cdna:lincRNA GCCGTTATTTTCATGGTCTGGGTAAAGTGGGCCGGAGGTATATGACACGCTGTCTGACAA GTACTTCCCTGACATCATGGAATCCGGGTATCAAAACTAAGATGTGACTTCTTGAAACGT CTAGAGCTGAGAACAAGAAGGTGGCCGAGGAGACTGGGCATTAGGAAGGCTTCTCGGGAC TTGTTTGGAGTTCTGTGAGGATCTGCCAAGATGGTGAGAACCCAGAGCACTCTGGGAAAG AAGGAAGCCAGAGAGATACAGGGAGGGAGACAGAGCCATGCAGCAGGGCCGAGAGGAGGA GATTCGCTACTGTCAGCGGCTGAGCTGTGGCGCGGGCCTTGCCGACTCGGTAACTAAAGC C…	421/576(73%)	11839 bp at 5' side: C1q-related factor precursor35976 bp at 3' side: dephospho-CoA kinase domain-containing protein	13036 bp at 5' side: C1q-related factor precursor42552 bp at 3' side: dephospho-CoA kinase domain-containing protein	intergenetic	0.0147887	0.00265272	13.0712	down	ENSMUST00000138424	GTCTGGGAACATCATTCTTGCGCGGTATAAAGCAAATGAAATAAAAAGTTTATGCCAAAA	11	-	102958300	102964387	ENSMUST00000138424	1187	havana:known chromosome:GRCm38:11:102958300:102964387:-1 gene:ENSMUSG00000085338 gene_biotype:lincRNA transcript_biotype:lincRNA	ENSMUST00000138424	gi|325995157|ref|NR_037963.1|	NR_037963.1		ri|2410004I01|ZX00041K20|949					ENSMUSG00000085338	2410004I01Rik
174	NONMMUT020606	>NONMMUT020606.2 CTGCGCCTGTCCTCCAGCTCTATCAGCTTGACCAATCTTAGCTTGAGGAGAACATTTAGAACCATGGTCGGGATGCTTCCGGACCAAGGGCAACCTGTTCCTGACAGGGTCAGCAAAGCTGTGCTTCCTCCTCTGATGGGTTTGTAAGCCTGGCAGAGAGAAGAAAGCGAGGAGAAGGAATGCTGGTTCCTCTGCCAGCCAGCTCTGTTTATGAAATTCCTGATTGTCTCCAGAAACGAGAGGAAAGCTAAGTGCTT	98/121(81%)	247940 bp at 5' side: bone morphogenetic protein 4 preproprotein126443 bp at 3' side: cyclin-dependent kinase inhibitor 3 isoform X1	298804 bp at 5' side: bone morphogenetic protein 4 preproprotein145617 bp at 3' side: cyclin-dependent kinase inhibitor 3 isoform 1	intergenetic	0.00386856	6.4776e-05	13.0551	up	NONMMUT020606	GCCAGCTCTGTTTATGAAATTCCTGATTGTCTCCAGAAACGAGAGGAAAGCTAAGTGCTT	14	-	47253702	47254163	NONMMUT020606	257					NONMMUT020606						NONMMUG012808.2		2
175	NONMMUT025980	>NONMMUT025980.2 gtgtgtgtgtatgtatggtatgggtatgagtgtttatgtgtgtgtatggtgtgtgtgtgtgtatgGAAtgtgtgtgtgtgtaaaggtgcatgtaccatgatgtgtgtgcatatgaacagacaattttgtatagtctgttctttctgtccccctttatttgtattgcaggaatcaaactcatgttttgaggcttgCAACCTTAACTGTTTCTTTTGAAATCAACTAATAAAGAAAGGATTAAATAAATCACCAAGCATCCATGCCATGAAAAACTGGATTTTTGAAAGAATGAAGCAACTCCATGTGTGCTGACTTGGAATGTCCACTAACCTGCAGCTGGAAACAGCAGCAGTCATCCAGACTGTGAAGCACGGGGTAGTAC…	101/122(83%)	45895 bp at 5' side: adiponectin precursor116405 bp at 3' side: beta-galactoside alpha-2,6-sialyltransferase 1 isoform X1	40707 bp at 5' side: adiponectin precursor147343 bp at 3' side: beta-galactoside alpha-2,6-sialyltransferase 1 isoform a	intergenetic	0.0100076	0.00122907	12.8511	down	NONMMUT025980	AAATACCCTATTGGCTTCAGAAGTGTTGGTTCCTATTAGACACAGAACATTCTTGTCTTC	16	+	23200891	23204749	NONMMUT025980	1583			gi|755554488|ref|XR_875962.1|		NONMMUT025980						NONMMUG016074.2		2
176	NONMMUT034117	>NONMMUT034117.2 AAAGATATTCAGAAATTTCCTAGCCTAGTATTGCTTTTTCATACTAGGCTAAAGAAGAAGTTATTTAAAGTCATAGTTTCCTCAGATACTTCTTTAACACTTAACATGGAAGACATTTATAGGGACAAGAAGATGCAGTAACAGAACCATTATGAAATGTTAGCTCTGTGGCACCAGAATCCCCATACTTCCAGATTGACGGGAATTCGGGGCCGGAGCAGACATTCTAACTAAATCATCAGTGGGGAGAGATTTCATTGAGTGTGGGTAGAGACATGAACATCTGGGCTAGAGTCTGAAGGAAATGGTGAGAATTTTAACTGTCACAGATGGAACTCTTGAGCGCATACATAAGACATTAACTGAGAATTTCTTGGACTAG…	584/838(70%)	149769 bp at 5' side: annexin A164780 bp at 3' side: retinal dehydrogenase 1	58163 bp at 5' side: retinal dehydrogenase 1146403 bp at 3' side: annexin A1	intergenetic	0.0121467	0.00182712	12.822	down	NONMMUT034117	GTCTTAGTAATGCACCACTCAGTTCAAGAGCAGTTCCTAAACATTTTATTTTCTTTGGAA	19	-	20609017	20626820	NONMMUT034117	2919			gi|368711289|ref|NR_045778.1|	NR_045778.1	NONMMUT034117;NONMMUT034118	ri|A830047E08|PX00155H05|1359;ri|C730002L08|PX00086E20|2919					NONMMUG020962.2		3
177	gi|755564322|ref|XR_877957.1|	>NONMMUT035181.2 TTGGACAGCTACATGGAAAAAGTTATCTGGAGCCCTGCTGCCGCAGGAGGAATGCAGAAAGGCCATGTGCTCCTCGAccgcccgcccgcccgcctgcccgcccgAAGCACTGGCCTTCCCTCATCAAAGTCTGAGGTTGACTGTGAGGTTTATGAACATTCCCTCTAGAAGCTTGAGGATTCTTTCTGTGGACTGCAGACTCCCAGAAGAGGCATTTCAAGGGACAGGAGGGTTCCAAACTCCAAGCCTTCCTCAGAACAGTGTCATCTCAGAGATGCATTTATGAAATAAGGTCTGAGGAAGGGGTGGGCATGTGACGGGAAGATAACCTCTTATTCACAACCGAAGCTGCTTGTAGCTAAAATGACCACGTTTCTTATTA…	193/273(71%)	16923 bp at 5' side: beta-1 adrenergic receptor49310 bp at 3' side: coiled-coil domain-containing protein 186	15715 bp at 5' side: beta-1 adrenergic receptor63596 bp at 3' side: coiled-coil domain-containing protein 186 isoform 1	intergenetic	0.00781565	0.000702664	12.5391	down	gi|755564322|ref|XR_877957.1|	TTCAGATGCATTTTGGAGCTAGTGTTGTCCATTTTGCTTATCAAGACCTGTGAGCTCCCG	19	-	1794836	1803564	gi|755564322|ref|XR_877957.1|	3923	PREDICTED: Mus musculus uncharacterized LOC105246604 (LOC105246604), ncRNA		gi|755564322|ref|XR_877957.1|		NONMMUT035181						105246604	LOC105246604
178	NONMMUT048466	>NONMMUT048466.2 GGAGGAAGTGAAGCCTGGGTTGAACATGACACATGGAGTCATGCACAGTtgtagttttcggagcacagtcagcaatatcaccaacatgggGCCGTatggcacaggagacagaatgggtaccagctgggaagcttggcacaccgcccaaagcagccctcctctggtgcacacaatgggctggatgacctgcattcatctttaaaattaggtggagacaggtagatACGTAATAACTGCAAGCGCGGAGCACAGCCCTGAGGACGTTTTAGGTCCTCAACAGTCAACATTACATCCTTTGAGTGACCAGACTCGTCAATGTCACCAAGTGCATCATGACAGTGTTGAGTCTAGGAACGACAGCAGagctacttgaacttcttgt…	88/112(79%)	857692 bp at 5' side: phospholipid phosphatase 3227545 bp at 3' side: ubiquitin carboxyl-terminal hydrolase 24 isoform X1	252025 bp at 5' side: ubiquitin carboxyl-terminal hydrolase 241025364 bp at 3' side: phospholipid phosphatase 3	intergenetic	0.0170939	0.00340235	12.3248	up	NONMMUT048466	TGTTTCAGAACTTTCAAAACATCTGAGAACCTCCAGATGCTGTAAAATCACCACCACCAC	4	-	105761319	105777673	NONMMUT048466	624		ENSMUST00000130088			NONMMUT048466						NONMMUG030077.2	Gm12729	5
179	gi|755476883|ref|XR_402899.2|	>AC_000027.1:c116696326-116691690 Mus musculus strain mixed chromosome 5, alternate assembly Mm_Celera, whole genome shotgun sequence CTTCCTCATCTTTCTTTCCTAGGCTGGCCTCAAACTCACTATGTATCCTAAGTTGACCTTGAACTCTGAT CCTTCCATCTCTACCTCCATACCAGGTTGACTTGGTGCTAAGGTTCAAACTCAGCCCTCTCCCATGGAGG ACGAACCCCATCCCGAGCCCCATTTTAGCCATTTAAGTGATGGGATCTGGGGAGAGTGATCCCCGAAAGA ATGTTGGGGGTCTTTCTCTTGTCTCGCATGCCGCCTTGACCCGCTGGACCTG…	348/424(82%)	835144 bp at 5' side: mediator of RNA polymerase II transcription subunit 13-li...69412 bp at 3' side: T-box transcription factor TBX3 isoform 1	84019 bp at 5' side: T-box transcription factor TBX3 isoform 21193488 bp at 3' side: mediator of RNA polymerase II transcription subunit 13-like	intergenetic	0.00532425	0.000241236	12.3045	down	gi|755476883|ref|XR_402899.2|	TTTTTTCAAGGCAAATTTCGTTTGTTCTTTCCCGCCTTTTATTAAAGAGACCCTTAAACC	5	-	4712976	4717603	gi|755476883|ref|XR_402899.2|	1157	PREDICTED: Mus musculus uncharacterized LOC102641327 (LOC102641327), ncRNA		gi|755476883|ref|XR_402899.2|								102641327	LOC102641327
180	ri|9630041I08|PX00116B03|1746	>NONMMUT022609.2 TATTTGGTAATGATAGGTCATTTCTACTTTAATGATAAGGTTTCCAGGGGATGACATATCTCCAACTCACTGCATTTGAACTTTGGATCATAAGAAATAAGAGAGATTGCCTTGGATCTATGGGAATCACTGAGGCTCCATTAACATGGGGTAATTCCATTATATGATTGGCTTCTCAACAAAACCAGCCACAATGTTCATCTTTCCTTTTTTTTCCCCATGTGCAACAGGAAACCCCCAACCAATCTACATAGGTGGTCATGTTGGAAGTAAAACTGTAATCTATTTTATGCTTAGACTTTGTTTATAAATAGTTTCCATATTTCTTCCAGTCTCTGTTTTTTATTTGTTTGTTTTTTAATATTtatagttgccaagtaaa…	304/378(80%)	4672 bp at 5' side: PI-PLC X domain-containing protein 3 150368 bp at 3' side: complement component C6 precursor	103729 bp at 5' side: complement component C6 precursor 6292 bp at 3' side: PI-PLC X domain-containing protein 3	intergenetic	0.00314173	2.66406e-05	12.1309	down	ri|9630041I08|PX00116B03|1746	GTCAGATCTGTGCCTTCTCTTTTTAGGATTTGTTCATTGATACTTTAGTAAATGTGCTGT	15	+	4579548	4581291	ri|9630041I08|PX00116B03|1746	1746	contigs=4 ver=1 seqid=39483				NONMMUT022609	ri|9630041I08|PX00116B03|1746
181	ri|D330008C13|PX00191M09|2870	>NONMMUT005785.2 atgtagctcagttgtagaatgcttgcctagcatgcgtggagccctggaatcaacacccggtgtgggggtttcaatgagtatggcccttcataggctcttctatttggatgccttctctacagttggtgaaactatttaggaagggttaggaggtgtggccttgttggagggggtgtgtcattCCCAGGTAGACTCTTCCTCTCTGGCTCTAACTTTTAGATGAAGTATAAGCACATGAACTGataaaatcaggtatggtgcctcatacctggaatcccagaacttaggagatggaggccagagggccagaagttcaaggtcatccttagctccatttctggttttaagccagcctgggatacatgtatgaaatactgaataa…	111/148(75%)	8448 bp at 5' side: carbohydrate sulfotransferase 3 isoform X1 79112 bp at 3' side: prosaposin isoform A precursor	145016 bp at 5' side: prosaposin isoform b preproprotein 9678 bp at 3' side: carbohydrate sulfotransferase 3	intergenetic	0.00481765	0.000173325	12.0759	down	ri|D330008C13|PX00191M09|2870	TGAGCATCTTCCATTGAGCTTTATGTTGATAGTCTCTTTTTAGGAGAGTATAAATCAAGC	10	-	256677	259468	ri|D330008C13|PX00191M09|2870	2870	contigs=45 ver=1 seqid=61640				NONMMUT005785	ri|D330008C13|PX00191M09|2870
182	NONMMUT029704	>NONMMUT029704.2 gggctggagatatggctcattggctgctcttccagaggactgaggtttaattccaacatctatatgatagctcataatctcctgtaactccatctccaggatacctaatacctccttctaacctctgtgggcacttgcactctcatgcacatacaagcatatgtaattgaaaataaaataaaATAAAGCAATAGTATCATAGATAATATTTTGGTATTTGTCTTATAATGCCCAAAATTAACCTGTAAGCCTTACCTGCCCAGAAACCCAGTAACTTCCTGCAATGCTGGGAATTATAGTTCTTAGGAAACAGCAAAGCATCATGGGAAAGTACAGTGGCCTATAGGTTTGCCCTTTGCCCCTGCAACCCATGGCTCAGGCC…	180/235(77%)	57028 bp at 5' side: tumor necrosis factor receptor superfamily member 21 prec... 133157 bp at 3' side: adhesion G-protein coupled receptor F1 isoform X1	130341 bp at 5' side: adhesion G-protein coupled receptor F1 isoform 2 precursor 73136 bp at 3' side: tumor necrosis factor receptor superfamily member 21 prec…	intergenetic	0.00790294	0.000720318	12.0759	up	NONMMUT029704	GATAAAGTGCGGAGCCAATATTCTCCTGGAACTTCTGGTTTGTTTTTGTTGTTCAGTCTT	17	-	43281949	43294207	NONMMUT029704	10241					NONMMUT029704;NONMMUT029703;NONMMUT029705;NONMMUT029709;NONMMUT029710;NONMMUT029711						NONMMUG018354.2		3
183	NONMMUT011717	>NONMMUT011717.2 GAAATGGGGACAGAGGGAAGGCGCTAACTTGGGTGGAAAGTTTGCCCCGGAGAACTCCCACGGCTCTGGCCTCCCCTCCCCCTCCTCGCTCTCTGTCGCCTAGCCTAGAGGAGAAGGCTGCTTAGCAGAGAAATGGCAACTCAGCGGAGAGCTGGAACTAGAAACTTTCTGTCAGTGTAACGTCCGCGTGGGTGGTGACCCAATGATGGTTGGGCTTCGGGTCACGTGACAGCCTCATTGTAGCTCCGGAAGAGAACGTGAAGTTTAGGTTGCCTGGAAGAAGCAGTAATAAGCTAGGTTTGGGGTTGCCTGGATGTAAACAGAGGGGGTGCCTGGAGGTGCTGGTCAAAGGGACAAAAGAGGGAGACTGAAAGGGAGAACA…	173/193(90%)	3610 bp at 5' side: homeobox protein Hox-B3 isoform X1 1606 bp at 3' side: homeobox protein Hox-B2	1644 bp at 5' side: homeobox protein Hox-B2 3592 bp at 3' side: homeobox protein Hox-B3	intergenetic	0.00781565	0.000703853	11.926	down	NONMMUT011717	GAAAGACTCACAAAACAATTTGAACACTATTCTTCTCTGGATTCAAAGGGGAGGCTGTTT	11	-	96204398	96211519	NONMMUT011717	567					NONMMUT011717						NONMMUG007415.2		4
184	ri|B930019A18|PX00744F03|2684	>NONMMUT013414.2 AAGATAGTTCTCATGTCCATAATGAAGTGCTTTGTTCCAGCCTGGCTGGATGTTTCACAAAGGCTCCTCAAGGACAAGGTGAGCCTAATTCAGAACTGGCCACACATCAAAGACGGTCAGCAGCCATCTTAAAACCTTTGGGAAATATGACTGAAGCTCTAAGAGAAAGCATTTGGGTGTGTCTCTCCTTCCATGTGGCACCTCCCCCCCCCCCCATTTTTGGCTTCCTTTTCTGTACCCTCTATTGGCTGCTCGGGCAACAGGTGACTTATTCCATCAGGCTAGTGGCTTGAAATTCACTCCCTTTCCTTGTCCCTGTTTAAAATGCCCATTTTTTCCCTATACATCTCACATATCCTAGAAAACATACCCAGTTAGGTGC…	123/162(76%)	9267 bp at 5' side: visinin-like protein 1 57154 bp at 3' side: RAD51-associated protein 2	62554 bp at 5' side: RAD51-associated protein 2 isoform 2 10996 bp at 3' side: visinin-like protein 1	intergenetic	0.0177813	0.0036433	11.6953	down	ri|B930019A18|PX00744F03|2684	GCATCACATTTCTTCCCACTAGAACATTTTACTTACAGAAAGCTTTCTTCGTATGGAAAT	12	-	1406240	1408924	ri|B930019A18|PX00744F03|2684	2684	contigs=88 ver=1 seqid=99608				NONMMUT013414	ri|B930019A18|PX00744F03|2684
185	NONMMUT067315	>NONMMUT067315.2 ATCTCTGTACAGTAACAGACCTCCCTGGGCCAAATATTTCCTAGAAACCTTAACTTCTGATAATGCCTGAAAAAGAAATGAGCTATATTCTACCCTTTAACCTTTGCCTGGTATACACAGTCTATAAAAATCTGGCTATCACGGTACATATCTTATAATCCTACTCTTCctgggtcagtgagctccaggcttagtgagagaccccacctcaaaaatcgggtggggactaatagaggcagaagccagatgtcaacctctggcctccatacatgcacacacaaacataTTCATATGCATATACACATGCCCACTTGGCAATGCCCACATACTGTTTAAACTTGAAGAGGGCCAGTATGTACAATGATGTTGAACCTCCTTCAGC…	311/388(80%)	1079703 bp at 5' side: WW domain-containing oxidoreductase isoform X9 130510 bp at 3' side: transcription factor Maf	245886 bp at 5' side: WW domain-containing oxidoreductase isoform 4 136690 bp at 3' side: transcription factor Maf isoform a	intergenetic	0.0043178	0.000105887	11.6014	down	NONMMUT067315	TTTAGTAGTGTTATTAGTCATTTCATTCCATGCAGGAACACTGTCCGAATGGGCTCATCC	8	-	118097581	118099141	NONMMUT067315	1563					NONMMUT067315	ri|E030033J15|PX00206N08|1563					NONMMUG041681.2		1
186	NONMMUT052910	>NONMMUT052910.2 GGCTTCCACAGGTTTTCCTTAGCTTATTACTCCCGCTTTTTTGGGCTTTCTGTGTTTTTTTTTTTTTATTCTTTTAACTCTATTTATAGAACACATGGTATAAAACACCattttaaaaatatatttaaaaCCTTTAGTGCATCTGTTAAATAATAAATAACACATTCAAAAAAGATCTTTTAAAATTAGCATTTATGTAAGGAGGTACAGCAGAACAGATGTCAAGAATGTATAAATTttattattgttatgattattatgattatgatgatgattattattattactatCTTTCACATCTTTTTTGCACTTGCTTTTAGTATTTTATTGCTGTGCCTAGTTAACTCTCAGGACTTTACCTGCTACTTACATTCCTAAGTGC…	599/778(77%)	3808919 bp at 5' side: insulin-like growth factor-binding protein 7 isoform 1 pr... 90506 bp at 3' side: adhesion G protein-coupled receptor L3 isoform X17	4289472 bp at 5' side: insulin-like growth factor-binding protein 7 isoform 2 pr... 96330 bp at 3' side: adhesion G protein-coupled receptor L3 isoform 3 precursor	intergenetic	0.014383	0.00252419	11.4323	down	NONMMUT052910	TTCCACTTAACCAGTGCTTACCTTACACACTTTTACTCAATTCCTAGCAAGAATAGAGAA	5	+	81645958	81648544	NONMMUT052910	4983					NONMMUT052910	ri|D230040I16|PX00190O24|4983					NONMMUG032856.2		1
187	NONMMUT044541	>NONMMUT044541.2 GAAATCACTTGAACTGAGTAATTTGAGATTACATCCCAGGTTACCTGAGTCAGGGGAGAGCCACACCCTGGTGTAAACAGACCAGTGGGAAGCCATGGTATAGTGGTTTCTTCCCTGTCCCATGGAAGCCAATGGCCCTACAGGAAAAGAACATTGAAACTTCACTCCTGAGGGTTCGCAGGGCTTTTTCTGAGCCTCTGTATTCCCCAGATGCACGCCATCCTTCGTCTATATTAAGCAGAAGTAGATAATGCAGCCCGTTTGCGGCTCCTGTGTGTGTAAATATTGTGATTCCGGTGTACAGTGATGGCTGCCGAGCAACAGGCTTCTCTTTGACTTCTGCTTACAATCTCCTGGCTGACTGAATTTTGTGACAGTAGCT…	260/363(72%)	147547 bp at 5' side: E3 ubiquitin-protein ligase TRIM33 isoform 2 72154 bp at 3' side: synaptotagmin-6 isoform X1	112807 bp at 5' side: synaptotagmin-6 144665 bp at 3' side: E3 ubiquitin-protein ligase TRIM33 isoform alpha	intergenetic	0.0108121	0.00144223	11.1341	down	NONMMUT044541	AGGTCCATTTTCTTGCTCCAACTATGATTCTGAAACATTTTGCAGTATGAAGGAGTTGGG	3	+	103284343	103307147	NONMMUT044541	2230					NONMMUT044541;NONMMUT044543						NONMMUG027489.2		2
188	NONMMUT020739	>NONMMUT020739.2 CTGGGCACCTCAAAGCAGATTTTTTTCCCCCCCTGGCTCTCTGTCATTCCTTGTGAAACCACCTCATTGGACTGAGCCTATCTATATCTGAAGTAACGGGGGATGACTCTCCTGCTCCAGAATGCCCTTGATATTTCATAAGGGTAGGACCCTGAAACGTTTATCTTCCCGGTTTGTAAGTCAGTATCACCTCCACCGTCCCACCCTTCCAGCAGCCTGCAGCACTATGAAACTGAGTGTAGCCTGGTATCCTTGCAGCTCTGGGGATGAATCTGCACTTGGGAAAACAAGAAATCGGATCCTGGGCCTGGTAAATCTGAAAAGGAGACAAAGAATATTTTCTTCACTTGACATCAACCATCCTAAGTCAGGCAACTGCAAG…	122/169(72%)	2889 bp at 5' side: olfactory receptor 750 25419 bp at 3' side: angiogenin precursor	3842 bp at 5' side: olfactory receptor 6S1 47845 bp at 3' side: angiogenin precursor	intergenetic	0.023329	0.00574917	11.1303	down	NONMMUT020739	TAATGACACATATATCCTATTGACGGCTCTGTTTTCCCTCCCTTAGTCTCTCTTTCATAG	14	+	51692666	51695660	NONMMUT020739	2003					NONMMUT020739						NONMMUG012903.2		2
189	ri|A830027H18|PX00154H23|1632	>NONMMUT023802.2 AGAAGCTCTGAGAAGCATCCCTCAATGATCACAATGTATGGAGTTGACCTGACTCTGGGTTGCCTGTTCCCTTCTGATGGTCAAGAAGATCTGCTGTATTTACTCTGTGAACACCACTGATGCGATCGTGACAGGAAGTATGACCTCATTCTGCTGCCCTGCCTCTAGTTCGGAAAGGCTGATATTGAAAGTAAACAAGGCCCGTGAGACTAACTCCCAAGAATGACAAGCTATTCTATTCTTGGAAGCAGCTGAAAGATCCAGAGGCCCCTGACCACCAAATTGCCCTGTGAAAGTGGCAGAGACATGGTCATCTCCAACCAGAAGGGAAGACGGGGTGCTCTGTGGGAAGTCACTTCTGCACCTGTTGACATTCTGATGG…	589/855(69%)	294 bp at 5' side: transmembrane protein 71 isoform X1 18864 bp at 3' side: PHD finger protein 20-like protein 1 isoform X6	997 bp at 5' side: transmembrane protein 71 isoform 2 17119 bp at 3' side: PHD finger protein 20-like protein 1 isoform X6	intergenetic	0.0170225	0.00338135	10.947	down	ri|A830027H18|PX00154H23|1632	CTGCTTTAAATACACATTTGTTTCAAGGACACTAGAACCAGCCTCTTTTTCAGATTTCTT	15	-	1624612	1626241	ri|A830027H18|PX00154H23|1632	1632	contigs=67 ver=1 seqid=53147				NONMMUT023802	ri|A830027H18|PX00154H23|1632
190	NONMMUT026746	>NONMMUT026746.2 CACAGCCCCCATATGGCAAGCATGCAGCAGATTAGGGTAGGCCCCCAGGCCGCATGGAAGGCCAGGGGCTTGACTGGCAGTTGAACCCCCCTCCCTTCCCCCGTTTCTCCTCACACTTGACACTGCCTGTGTTTATCTAAAGCAAGGAGGGTGGGGGGAGTTGGAAGGTTTTTGTCCCGGCCCTGAGAGAAGGGGAGGAGGCCGGAGCAGTGTGGGGAGAGAGGTAGGAGAGTGGAGGTGGGGCTGTAAGGAGTGGGGCTGGAGGGAAGGCTTCATAAATATTCAGAAGGAGCGCTGAATGGAGAGAGAGAGAGATAAAGCAGATGGAATTCCTGTTAAAGAACGGCACAATCACCCTGTTTTGAGCCCTCCaaaaacaaaa…	347/411(84%)	9519 bp at 5' side: brother of CDO precursor 193208 bp at 3' side: protein nepro	222127 bp at 5' side: protein nepro homolog isoform d 7665 bp at 3' side: brother of CDO isoform 1 precursor	intergenetic	0.00558374	0.000283118	10.6473	down	NONMMUT026746	GCATTAGCTAATGATTATACATCGGTCAGGATTAAGGAGTCATTCAAATAAGATCAGACT	16	-	44529803	44531268	NONMMUT026746	769					NONMMUT026746						NONMMUG016580.2		2
191	NONMMUT057865	>NONMMUT057865.2 TCTGTGTATCTGAGGCCATACAGTTGTGTGGCCATACAgttattttaaagcaaggtcttattatgtcaccatggctggcctggaactcataatgatatgcctgcctctgcctcctaagtgctgggattaaaggcatgtcctgccactcggggctAGCTTGTCTTAATGGCAGGTGTTGATGTCTAACTTGGAGCTGAAGGTAGATGGGGGCAAACATATGTCTGCGGAGCTATTGCTTTGGTTGACACTGATGGTTTTTTTTGGGGGGGAGCTTGATGGTTGTGGCCATGCTTGAGGGGTGGGCACCTCTGACCATCCTTCCATCCTGGATCTGTGTTTCTGTAGCCAGGGTTACTCTATGTCTGGAAGGGGAGGGGTGTGG…	429/532(81%)	86613 bp at 5' side: dolichyl-diphosphooligosaccharide--protein glycosyltransf... 7163 bp at 3' side: endothelial transcription factor GATA-2	9558 bp at 5' side: endothelial transcription factor GATA-2 isoform 2 123363 bp at 3' side: dolichyl-diphosphooligosaccharide--protein glycosyltransf…	intergenetic	0.0034546	3.86114e-05	10.4655	down	NONMMUT057865	AGTCTGACAGACAATGGAGTCTTCACCACCTTTCAGCACTTACAAAAGTTGCCTTGGAGA	6	-	88115089	88142392	NONMMUT057865	2833					NONMMUT057865;NONMMUT057867						NONMMUG035937.2		3
192	ri|A630040F03|PX00743D07|1906	>NONMMUT030011.2 GCCCCCACGAGAGCCCCCCGACGCTGGCCGGGGGCCGTGCGTGCCTGGGGCGCCGCGCTCTCGCCTCTCGCCCGCGTGGGGGGCTTGCGGACCCCACAGCGGGAGCGAccgggcccggcctgcctcccccgcgcccgcggccgcTTCTCCCCCTGGCGGCAGGATCCTGGGCGGCCGGTGGCTCCGAGAGCGCGCAGTGGAGCCCGAGCTGAGCCGAGCCCGAGCCACCGCAGCCGCCACATCCCTGAGCGCCGCCCGGGTGCAGGGTCGCTGCGGGAGAGCGACCCCGCGGCCGCCAGGGTAAGTGTGGGCGAGCCCCGGAGCCCCACCGCCCCGGCCCTCACCTGCACCGCCCCCGCCGCGCACCCTCGCCGCCCGCCGC…	871/1230(71%)	23566 bp at 5' side: DNA-binding protein SATB1 isoform X6 768082 bp at 3' side: potassium voltage-gated channel subfamily H member 8	24590 bp at 5' side: DNA-binding protein SATB1 isoform X2 701996 bp at 3' side: potassium voltage-gated channel subfamily H member 8 isof…	intergenetic	0.0115116	0.00163108	10.4242	down	ri|A630040F03|PX00743D07|1906	AGGTCATTCTAAATGAAGCAAAATGACATAGTTCAGGCAGCTTTCTGAGAGCCCCCTCGT	17	+	1882818	1884722	ri|A630040F03|PX00743D07|1906	1906	contigs=13 ver=1 seqid=102903				NONMMUT030011	ri|A630040F03|PX00743D07|1906
193	gi|755544943|ref|XR_382280.2|	>NONMMUT017242.2 AGGGAAGGGAACCATAACCTCACCAGAATTTCAGCACTCACTGCCTTGCATTGGAGAGAACTTGCAGGCTAGGAACTGCTGGTGGCTCATTACCATGACAAAGGTTGTTACAACTGGACAGGAAGCTGAACAAAAGACACCCAGCACTCTATTTGCAAGTCCTGGGATTGTGTTTGTAATCTCTTTCTGCAGGAGAAAGAGACGACCAGTAAAAGGCTAAAACACAATAGGAAGCTGGAATCCACAAGGCTGAGACACCGAGGacacacatacatacacacacacacacacacacacTGTGTATATATATCTTTTTCTCTATGTGTACACAGTCCATAGAGTAATCATTGTCATGGGGAAGGGTTTAACATTCTTGACCTAC…	505/699(72%)	218713 bp at 5' side: CD83 antigen isoform 2 precursor 712781 bp at 3' side: protein Jumonji	245659 bp at 5' side: CD83 antigen isoform c 864965 bp at 3' side: protein Jumonji isoform X1	intergenetic	0.0133261	0.00217772	10.4005	up	gi|755544943|ref|XR_382280.2|	TGGATTTCTGACTATCCAGCCTCCTAAGATTAAGAAATGGACGTCTGAGGGAGAAGATGA	13	-	4050589	4062749	gi|755544943|ref|XR_382280.2|	1015	PREDICTED: Mus musculus predicted gene, 33489 (Gm33489), transcript variant X1, ncRNA		gi|755544943|ref|XR_382280.2|;gi|755485219|ref|XR_395102.2|;gi|755485222|ref|XR_873786.1|;gi|755544946|ref|XR_873328.1|		NONMMUT017242	ri|I920081D13|PL00063H14|674					102636424	Gm33489
194	ri|E330019C05|PX00211I08|632	>NONMMUT073269.2 GGAGATCCCTAGGAGCCAGCCTGCTGGGAGAACCAGAGGGTCCGGAGCAAACCTGGAGGCTGAGAGGGCATCAGAGGGGAAAAGACTGAGCTAGCCACTCCAGTGCCATACAGAAGCTTAAGGGACGCACCACGCCAGCCCCAGCCCAGCGACAGCCAACGCCTGTTGCAGAGCGGCGGCTTCGAAGCCGCCGCCCAGGAGCTGCCCTTTCCTCTTCGGTGAAGTTTCTAAAAGCTGCGGGAGACTCAGAGGAAGCAAGGAAAGTGTCCGGTAGGACTACGGCTGCCTTTGTCCTCTTCCCCTCTACCCTTACCCCCTCCTGGGTCCCCTCTCCAGGAGCTGACTAGGCAGGCTTTCTGGCCAACCCTCTCCCCTACACCCC…	522/724(72%)	786922 bp at 5' side: tumor necrosis factor receptor superfamily member 27 isof... 383 bp at 3' side: androgen receptor	927828 bp at 5' side: tumor necrosis factor receptor superfamily member 27 isof... 396 bp at 3' side: androgen receptor isoform 1	intergenetic	0.007795	0.000697323	10.3802	down	ri|E330019C05|PX00211I08|632	GTGGTGTTAGAAATGAAAAGATGAAAAGGCAGCTAGGGTTTCAGTAGTCGAAAGCAAAAC	X	+	3243768	3244398	ri|E330019C05|PX00211I08|632	632	contigs=2 ver=1 seqid=62565				NONMMUT073269	ri|E330019C05|PX00211I08|632
195	NONMMUT019484	>NONMMUT019484.2 ATCTTGGGCGAGAGGAGTGCGCGATGCCTTTGCTCTGAGCTGGGGGCTGCGGGTCCCTTCCTCGCCGCCTCCGTGGGCGCAGCCGCCCCGCAGCCTGCAGCTCCTGCTAATTGCGGCTCCGGCGTCCTGTGCTCGCAGCGCTGGCCACCAGCGCGAGTTGTCCGCGTGCTTTCCGAATTTTGCTGCCCTCCGGCGGGAACCACTCCCCTCCCCTACAGGGAGCCCCTTGCTCACTTGTTTTCCACTGTAGTtttcttctttccttccttccttccttccttccttccttccttccttccttccttccttccttccttccttccttccttccttccttccttccttttctttcttttttctttcttttcttTTTTTCCTTTTG…	1025/1419(72%)	325467 bp at 5' side: 28S ribosomal protein S30, mitochondrial 889 bp at 3' side: fibroblast growth factor 10 precursor	1253 bp at 5' side: fibroblast growth factor 10 isoform X1 417645 bp at 3' side: 28S ribosomal protein S30, mitochondrial	intergenetic	0.011462	0.00161359	10.3165	down	NONMMUT019484	CGTGACGAACATCACAGCAGATTTCTAACTTTAATATGATTAGCTGATTTCTGTAGCTAT	13	-	119501508	119503302	NONMMUT019484	1796					NONMMUT019484	ri|A830082P07|PX00156H01|1796					NONMMUG012086.2		1
196	NONMMUT044871	>NONMMUT044871.2 TTATGAGAACACTATGGAACTATGCGATATCAATTATAACATGTAACAAGTGGAATAGTGGGTGGATGTTCACCCCTCCCACAGCTTTTAAACTTCCTCGGTTCTTGCCCATTTAACTGGTCCTACTAAAATGAAAGCAACTGTGAAACAAAGGCATGTAGCATAAAGTTCTAACAGTTACCTCAGAGTTACCGCCATCTTTGCTGCAGATTAGGTCAGCCTATTGCTACTTTTCAGAGTTTGTGTTTTCAAGTGTCATTGAGTTTACACAGGTCAGGACACAGTTGGGACATGAAGATAAACCTCACCTACTAGAGTAGATGTCATTTCTGGGTAAGGCTAACTGTGGGAAACAGAGTGTGTTCGCTAAGGAAACCTTAGG…	530/708(75%)	584071 bp at 5' side: noelin-3 isoform X1 2122 bp at 3' side: sphingosine 1-phosphate receptor 1	2190 bp at 5' side: sphingosine 1-phosphate receptor 1 560561 bp at 3' side: noelin-3 isoform 2 precursor	intergenetic	0.00453914	0.000129433	10.2833	down	NONMMUT044871	AAAGCTTCACAGATTTGAAATATCCTTTTCCTGTGAACGTGGTAAGTAGTGTTGGTGGGG	3	-	115409399	115412591	NONMMUT044871	3058					NONMMUT044871						NONMMUG027711.2		2
197	NONMMUT045012	>NONMMUT045012.2 CAGACATGGGAGAGACACGCAAGCTGCAAAGGGAAGCAGAGTCAAATTAAAGCCTCCCAACCACGGCTCGTGGTGCTGCGGATGGGGCGTCCCTCCCTCCCTCCCTCGGCTTGATGAAGGTGGGTGTGAGATCCCACAGGACTGTCTGGAAGAGAGCCCGTGGAAGTCACTGTATTTTGCAGAAGCTGGAGGCGAAGCAGAAGGTTGCAGCCTGACACTTCTGCCTCTTTTCCCTCTGGGTATATCTTACTGGGTCTTTGCAGGTCATGGCTGGACTGTTGGAAGTGTCTGTCCACTGCAAGAAATTTGAAGTAACAAAATGGCCTCCTTAATCAGGAATCAGTTTCCATCACATTCTTGGGAGCTAAGCACCCAGttttag…	161/213(76%)	1103303 bp at 5' side: polypyrimidine tract-binding protein 2 isoform X1 269473 bp at 3' side: RWD domain-containing protein 3 isoform 2	263603 bp at 5' side: RWD domain-containing protein 3 isoform d 1212653 bp at 3' side: polypyrimidine tract-binding protein 2 isoform 6	intergenetic	0.0093186	0.00106646	10.2224	down	NONMMUT045012	AATCAGTTTCCATCACATTCTTGGGAGCTAAGCACCCAGTTTTAGTCTCCAGACTGCTGA	3	-	120497779	120589633	NONMMUT045012	429					NONMMUT045012						NONMMUG027776.2		4
198	NONMMUT062069	>NONMMUT062069.2 GCCTGCTCTCCCATAACTCTTCAGAGCACTCCTTATGCTGGAGCATGTTCCCGATTTACTTTGTAACTCAAAGGCACTTAACTAAGTTATTGCCTCTGAGATTCTACGATCCCCTTGGTTGTAGAATATCCACTACCTCTATTAGGTTCATTGTGCGACTTAGTTGAGGAAGAACCAGGGTATCTTAAGCTTTTTAGAGTGTGAGAGTTAACCTTAGCATTTACTCTGCCCTTGATGGGTATAACGAAGGGCTGTGAGGACCCAGGTTTGCTGGCTCCTGTGATGAAGAACAGCACTTTGAAAAGGAATTCTAGAGTCGGAGCTGGAGGCCTTGCTATCAGAACCCTTATTCCTGGTCAAGTAAAGAAGCAACTGTTGAAGC…	162/227(71%)	270392 bp at 5' side: COUP transcription factor 2 isoform 1 1448619 bp at 3' side: multiple C2 and transmembrane domain-containing protein 2...	1647554 bp at 5' side: multiple C2 and transmembrane domain-containing protein 2... 276904 bp at 3' side: COUP transcription factor 2 isoform b	intergenetic	0.0277949	0.00758625	9.83997	down	NONMMUT062069	AGTGAAACCATTGATATTGTTAGCCAACTGGTGGCTAAAGAGATGGGTCAGCAGCCAAGA	7	+	77751668	77777056	NONMMUT062069	1928					NONMMUT062069						NONMMUG038322.2		2
199	ri|A630047H19|PX00146O23|2474	>NONMMUT058278.2 gtgagttccaggacagccagggctacacagagaaagaaaccctgtctcggaaaaaaaaaTTTTTTTAATAGGCTAGGTTCTTCTTTCATAGGCATTTTTTAGGTTTCATTGCTTTCACATTTTTAGCAAGTTCAGAAAGAGTATTTGTCTACAAAAGCAAAAATAATTGCTACTGCACTGCAGAGAAAGAAGTGAAAAAGATGACCTTTAAAAAGATAGCAGAATACGGCAAAATGTGTGCGATCATCTTAATAATAACTCTTTTGATCTTACatttatatataaatgaattatttaaataGCAGAGCAGTGCCTAGGATAAATAAAATATCCATGAAAACACATATTACCACCAAACAAATGACTTCAAGCAAAATCAAAT…	822/1157(71%)	1226986 bp at 5' side: contactin-3 isoform X3 75141 bp at 3' side: neural cell adhesion molecule L1-like protein isoform X1	76272 bp at 3' side: neural cell adhesion molecule L1-like protein isoform 3 p…	intergenetic	0.0106479	0.00139347	9.72681	up	ri|A630047H19|PX00146O23|2474	AAGGAGGCCAAAGAGCTCTTCCTGGGTTTACTATTTTACAACTTCTATCTACTTAAAAAA	6	+	3664355	3666829	ri|A630047H19|PX00146O23|2474	2474	contigs=58 ver=1 seqid=37151				NONMMUT058278	ri|A630047H19|PX00146O23|2474
200	NONMMUT022807	>NONMMUT022807.2 tgtgtgtgtgtgtgtgtgtgtgtgtgtgtgtgtgtgtatatgtgtgagaaagaaagaaagaaagaaagaaagaaagaaagaaagaaagaaagaaaCCAGACTAGGTAGCTGGAGATGTGCCTCTAGCCTATGAAGACCCCTTGATCCTGCAATCCACAGACCAAGACTTCCTGTAAGAGAATCAGAAACCAGCAAAGGAGTATAGCTCAGACAAGCACTTAATTAGTTGCATCCAAACACACTTGGCACAAGGTGAAAGTGGCCAGTTTCTAGCCGTGCTTAAAGCACACAGAGACAAGCATACAGCTAACAGAGACAAGGCAGTCCTCAGATTACAATGTGTGTACTCAGTGTGTGCCAGGCATTAGAGAGCACGAATCTC…	295/413(71%)	28961 bp at 5' side: PDZ domain-containing protein 2 isoform X7 185556 bp at 3' side: UPF0489 protein C5orf22 homolog isoform X2	212104 bp at 5' side: UPF0489 protein C5orf22 33522 bp at 3' side: PDZ domain-containing protein 2	intergenetic	0.00583981	0.000324463	9.71359	down	NONMMUT022807	CTGCTCTTTCACAACAAACGACTCCTTGCTTTATATCCAGTTCTCTGTTATGCGATTTAA	15	-	12551272	12660680	NONMMUT022807	3727					NONMMUT022807	ri|D930026N03|PX00202M22|3727					NONMMUG014099.2		2
201	NONMMUT007633	agcaggactctcctctagcccccaatcgcaatcccttacataacccctcaaccatgccccatcagcccagtccacgtaatctcagttcattggccttcgtcaaatgccctgatcttaggtcatggtgcgcctgcgcagctctcacgatggacatggcttatttccgggtgtatgaggaagtcaggctgcagtcccgggcaccatcttgggacaaccgccacacccgctccccacaGGATGTTATGTAAAATGCTAGCCTCTGGTCCCTCTGGTCTTGCTAACAGCACTTAAAGCTTACAGACAGACACCTGCTCACCTCAGAAGTACATGTGATAGATTTGATAGGAGTAAACAACAGTGCTCCAGGTCTGAGCCTTGTCTGAAAACCTGGAAATAATC…	166/231(72%)	175408 bp at 5' side: cullin-associated NEDD8-dissociated protein 1 38668 bp at 3' side: glutamate receptor-interacting protein 1 isoform X8	422679 bp at 5' side: glutamate receptor-interacting protein 1 isoform 1 168148 bp at 3' side: cullin-associated NEDD8-dissociated protein 1	intergenetic	0.00242457	2.36463e-06	9.64138	down	NONMMUT007633	GAGGACAGCTATTAGGAGTTGGTTCTGAAAAACAAGGCTGCCTCCATTTTAGGCTTTAAA	10	+	118850310	118852753	NONMMUT007633	1023					NONMMUT007633;NONMMUT007632						NONMMUG004838.2		3
202	ri|E030027D18|PX00205N11|1193	atatataatatataaaaattaaatatatgtaatatataattttaaatatataatgtatatattttaaatatgtaATTTTTACATTTTGCAGTGCTGGAGATTGAATTCAAGGCCCACTCACACACTAGGTTAGTTAGTGCTTTACACAGAATAACAGCCCAGCCTCCTTGGATGGCATTGAAAGGTGAGAGCCAAGAGGTCACGTGAGAAGCAAAGGCAGGTCCTTCATCCCGACTCTTGCTCTAATGCAGCCCATTTCTCACCAGTAAGTAGACAGGCGGCGGCCTCTTTGCTAGTTAGAAACGTAAAACACTTTTCTAAAGGCTGTTTGTGTAGGCGCTTTTGAAAACTCGTGCACGTAATAAATAGTCTAACTTCTCCATATTAAGCCTTTGCCAT…	202/266(76%)	Features: 37413 bp at 5' side: prickle-like protein 1 isoform X1 719091 bp at 3' side: A disintegrin and metalloproteinase with thrombospondin m…	Features: 56647 bp at 5' side: prickle-like protein 1 824797 bp at 3' side: A disintegrin and metalloproteinase with thrombospondin m…	intergenetic	0.0043178	0.000107414	9.4511	down	ri|E030027D18|PX00205N11|1193	TTTCATACGTGTATACAACGTCTATGATCATTGCCGATCCCGTTTCTGAACTCGGGCTTC	15	-	3639991	3641182	ri|E030027D18|PX00205N11|1193	1193	contigs=45 ver=1 seqid=62928				NONMMUT024727	ri|E030027D18|PX00205N11|1193
203	ri|7120442I05|PX00706K17|1796	ATGACTGTCTTTGCATTGCAAGGGCATTTACTTGTTCTGTTCAGCTACAGGACAACGCATGGAATCAACCAGTTAAAATGAAAGTGCAGCCTTTCGAAGACATCCTCACTTCCTTCAGATATGTGGGATTCACAGAATGACCACTCACAAACTCCCGTCCCTTCGAAGGACAGCATCCTCCCAGATACCCAAAACTGGCCATGTTGCAGCCACTCAGAGATAACAGGCTTAGGGTAAAAGACAGTGCTCTCCTGACATCACTCTTCTGTGTCAAACAGAGTAATGCAGTGAACATGATGATAGCAAGCTACAGGAAGAGCCACCAGTCAGAATGAAAAGAATGGCATCCAGTGGACCAAAATTCACACGCTGTGTGATCCTAAGTGTAACTAGGAAGCA…	171/239(72%)	46940 bp at 5' side: rho GTPase-activating protein 7 isoform X7 6499 bp at 3' side: uncharacterized protein C8orf48 homolog	Features: 58596 bp at 5' side: rho GTPase-activating protein 7 isoform 3 8089 bp at 3' side: uncharacterized protein C8orf48	intergenetic	0.0052996	0.000234143	9.42196	down	ri|7120442I05|PX00706K17|1796	ATGCGTTACTTGAGGATAAACGTACATAAAATCCACAGTTAATTTCCTCCTTTCTTCTTG	8	-	2020572	2059237	ri|7120442I05|PX00706K17|1796	1796	contigs=73 ver=1 seqid=87051		gi|692110363|ref|NR_126063.1|	NR_126063.1	NONMMUT065305	ri|7120442I05|PX00706K17|1796
204	gi|755486784|ref|XR_879655.1|	AGTGTGCCATCCTCCTAATATCAGCAACAGCAAAGGGCTAAAGAATCTTCAGCACTACACGAATGGCTCTCTCTTCTGAAAAGTTTTACTACAAATTAAAAAAAAATGTGATAAAGATCTACTATAAGCACCTTTCCTGTACTGATGAGAAATCGATGGGACTGCAGACATTTAACTGGCGCTGATGAACCCAGTCCACTCTCCTGGAGATGGTCCAGCATTAAACCCAGGTTTAGTATAATAGGAAAATTTAGTAATAGAATTAATAGGTACTGGTAGGCAATGCTCATCAAAGAATAACTTCTGACTTTTTACGAACCGTGGTGTGTGGAACAGAAAGCCAGCCCACCTGGAAGAGCTCATAGGTGTTAGGTCTGTCTCATAGTTCTTACACTGAAG…	123/173(71%)	3084901 bp at 5' side: SLIT and NTRK-like protein 5 precursor 325264 bp at 3' side: glypican-5 isoform X3	Features: 3342009 bp at 5' side: SLIT and NTRK-like protein 5 precursor 378878 bp at 3' side: glypican-5 precursor	intergenetic	0.00708015	0.000550369	9.419	up	gi|755486784|ref|XR_879655.1|	GGTCATCAATGTGACCTGTCTGGACATTCTCTGAAGTAATTGAGTGACTCGAAAGCTTAC	14	-	4876660	4956022	gi|755486784|ref|XR_879655.1|	594	PREDICTED: Mus musculus uncharacterized LOC105245855 (LOC105245855), ncRNA		gi|755486784|ref|XR_879655.1|;gi|755550050|ref|XR_874953.1|		NONMMUT022339						105245855	LOC105245855
205	ri|A530029L24|PX00724L15|2795	AATTGCATCTTGACAATGTTTTATGTTCAAATAAGCACACTTGTGTCTGCATACCTGCCTCATCCAAACACAAGTGTGCTAAACACACTCAGTGCAGTCCCTGAATCGTTGCCCACACTGCAATGGGATCTGCCTGATTGAAGGCAGACCCCGTTGATGTTCCTTGCCTACCCAGTGTGATCATCTTCTCTGCCTTTGTCAGATGCTATGCTTGTGTGTAGTAGCAGAAGAGGGAGTAGGGGTACTCACAGGTTGCCCTATGGTCGTATCTGGCCATCAGAAGAAGCTCAGTTGGAACTAGTGTATATGCTGTTGGAAAGGTCAGTGATGCTGCCTCTTCAAAATTAGCCCCTAGATTTTTTTTTTTTAAAGAATTAAACACACCCTCAACATTCATTT…	394/542(73%)	Features: 20276 bp at 5' side: thrombomodulin precursor 10228 bp at 3' side: complement component C1q receptor precursor	Features: 22147 bp at 5' side: thrombomodulin precursor 11773 bp at 3' side: complement component C1q receptor precursor	intergenetic	0.00673859	0.00048307	9.20826	down	ri|A530029L24|PX00724L15|2795	TTCTCAGTCTCATGCAAAAGGTCCACCCATTAAGGCACTCTTCTTGGAATTTTCTTTGGG	2	-	3573221	3576014	ri|A530029L24|PX00724L15|2795	2795	contigs=54 ver=1 seqid=109104				NONMMUT040376;NONMMUT040377	ri|A530029L24|PX00724L15|2795;ri|4833411I10|PX00028A11|1558
206	gi|755487625|ref|XR_396679.2|	>XR_384399.2 PREDICTED: Mus musculus predicted gene, 32564 (Gm32564), transcript variant X1, ncRNA CTAACCAGAGCATCAAGTGGCCATGGGGTCAGTTTATACTAGCCATTTCGATTGAGGTGATCTGGAATCTCGAGTAACCTGAGAAAAAGTGACAATGTTGGTCTCAAAGAACTGGAAAAGGGATGGTGTGGACTGCTGGGTAGCTGTTTCTGCCAAGTGGCATGGAGGAAAAGCGAGAGGCCGTGGGAATTCTGGGACTTAACTGGATTCTGCCAGATAGGAAGGGATGTGCTGAGCTCCGCGAACCTCCTTCCGTTATTGACAGAGGAGCCCGCTGGTGAGCGGAAGATGACCTTCGCC…	183/253(72%)	387/387(100%) 134775 bp at 5' side: sodium-coupled neutral amino acid transporter 2 isoform X1 163571 bp at 3' side: sodium-coupled neutral amino acid transporter 4 isoform X1	123141 bp at 5' side: sodium-coupled neutral amino acid transporter 2 isoform 2... 272486 bp at 3' side: sodium-coupled neutral amino acid transporter 4	intergenetic	0.00624244	0.000394065	8.97945	up	gi|755487625|ref|XR_396679.2|	CAAGGTGTTCTTGGCATTATTATGGTACATAAGTCTTGTCACAAACTAATGAAAACGTTG	15	+	1913706	1928418	gi|755487625|ref|XR_396679.2|	572	PREDICTED: Mus musculus predicted gene, 32564 (Gm32564), transcript variant X1, ncRNA		gi|755487625|ref|XR_396679.2|;gi|755552864|ref|XR_384399.2|								102635155	Gm32564
207	ri|D230028C22|PX00189N01|1636	>NONMMUT052908.2 tatttataattaataagattatataccaaataaaaaacaaatataaaaGAGCTAAACTTCTTATAATTAAATAAACTAGTAAATCATAGACATTTTATGTTTCACTAGCATTCTTATGAAACTGCTCTTTTTGGTTTATATCCTACCTAATGGATCTTGAGATAAATAAGGATAACGGGAAAGACTTGACAGCACTGCCTTTTGGCCTATATGTATCGCTAAATCTTTTGGTAGATCTCCTGATTCAAAGCATAAGTATCTGTGATTTGACCCATAGGCAAAAGTAGCTGAACAACACTGCTGTTGTTTTGGTTTTTGTCTCCTGTTGCTGTGGTCAGCTGGGTGTTGAGTGGGACTCCGTGCTGGAGAGCTGCTGTGAAGG…	409/550(74%)	3710752 bp at 5' side: insulin-like growth factor-binding protein 7 isoform 1 pr... 189623 bp at 3' side: adhesion G protein-coupled receptor L3 isoform X17	Features: 4185233 bp at 5' side: insulin-like growth factor-binding protein 7 isoform 2 pr... 200781 bp at 3' side: adhesion G protein-coupled receptor L3 isoform 3 precursor	intergenetic	0.00457917	0.000134547	8.85397	down	ri|D230028C22|PX00189N01|1636	ATCCAAGGCTGACTCAAATTTGGGTTTGCAGACATTCTCCATGAAAAGTCAATGTTTTTT	5	+	1198765	1200401	ri|D230028C22|PX00189N01|1636	1636	contigs=23 ver=1 seqid=61586				NONMMUT052908	ri|D230028C22|PX00189N01|1636
208	ri|5330411G14|PX00643E15|1907	>NONMMUT015862.2 AGAGTGGACGTGAACCCACCATCATCAGTGTCCCTTGGGAAGGAGAGAACCCAGCAGCATTCATTACCACCCGATGcttgctaatggtgtgaccttgaatgagtcagcctgtcacctgtctgtgcctccgtttgtctgtctgagagtgttaatggctgcttataaggtATGTATTCACGCTGAATGTGTGTTCAGTATTTTGAGAGTGCCTGGTTTCCCCCAGAAAGTTGGAAAACCATTGGCTTTTATAATGATAGTTGTTGCATGAATGTCCTTACTCTGTGGATCTCTTCCCACCCTCTAGAACACAGGTTCCTTGAGCTCAGAAACCCCATCTAATGCTCGTAGGTGCACACAGGACGAATGATGCTGAGTGAATGGC…	402/502(80%)	178593 bp at 5' side: retrotransposon-like protein 1 497911 bp at 3' side: thyroxine 5-deiodinase	144220 bp at 5' side: retrotransposon-like protein 1 537729 bp at 3' side: thyroxine 5-deiodinase	intergenetic	0.00472124	0.000158509	8.82063	up	ri|5330411G14|PX00643E15|1907	ATGGCCCAACAGCACAGTCAAGGAAGCTAAACAGGGAATTGGATTAGTTTAATGGAATTT	12	+	4842779	4846502	ri|5330411G14|PX00643E15|1907	1907	contigs=46 ver=1 seqid=67444	ENSMUST00000181496			NONMMUT015862	ri|5330411G14|PX00643E15|1907
209	ri|9530078I05|PX00114E13|1551	>NONMMUT045550.2 TAGTGCTTATGGGGAGCACACTGTATTGATGATGCTTCTGTTGTGTGAGGGTGAGTCATTTCTGCTATCACATCAGATTTCCACTTCCCTGCAGCTTTCACATTAGTGTCTCAGGACAAAACAGTATTTATTCTCTGAGCTCTTTCCCTCCTTTCATGATACCTTGGGGGTGTTGAGGGTTAGGAGTGATAGACATGGGTTAGTATTCCCTCCTACCATTTGACTTTGTTTGAATGTGGCGGAGTCAGCCTAAAAGCTTGTTTACCACGAGACATTTTCCATTTATCTAAATGTGGTAGATGCCCAGGACACAGAGTTCTCCATTAGCGACACAAAGTGCCAATTGCCCAACACTGTTGAAAGTCTCACTATGGCTTCGAGC…	401/608(66%)	Features: 204136 bp at 5' side: bone morphogenetic protein receptor type-1B isoform X1 156496 bp at 3' side: PDZ and LIM domain protein 5 isoform X10	206911 bp at 5' side: PDZ and LIM domain protein 5 isoform c 180184 bp at 3' side: bone morphogenetic protein receptor type-1B isoform a pre…	intergenetic	0.00723999	0.000581129	8.76608	down	ri|9530078I05|PX00114E13|1551	CAATCATAGGCTTAGTTTGCTCCTATACATGCCAGTTATTTTAAGTGTTAGCATATCACT	3	-	2224634	2226183	ri|9530078I05|PX00114E13|1551	1551	contigs=4 ver=1 seqid=38945				NONMMUT045550	ri|9530078I05|PX00114E13|1551
210	NONMMUT012553	>NONMMUT012553.2 GACAAAACTACAAACTCAATTTTAAAAAGAAATTAGTTTGTAACAAtgtactagctagttttgtgtgtcaacttgacacaagctggagttatcacagagaaaggagcctcccttgacgaaatgccttcatgagatccagctgtaaggcattttttcaattagtgatcaagtggggagggccccttgtgggtggtgccatccctgggctgttagtcttgggtgctataagaaagcaagctgagcaaggcaggggaagcgagcttctggatcctgatgttttgtgcaggaatagaaatgctaagacaAACAATTATCAGAACTTTTACTTGCAGAAACATATGAGAAATGTCCTCAGAGCCCTTTTCTGCCATACATGGGCTCC…	337/522(65%)	19345 bp at 5' side: ATP-binding cassette sub-family A member 9 isoform X2 221 bp at 3' side: ATP-binding cassette sub-family A member 6 isoform 1	17463 bp at 5' side: ATP-binding cassette sub-family A member 9 9870 bp at 3' side: ATP-binding cassette sub-family A member 6	intergenetic	0.0223035	0.00533068	8.75266	down	NONMMUT012553	TATCAGTGGCTGTATTGAAAAACAGGCTTATCGTCTGTCTAGATTGTTTTGTTTTGTTTG	11	-	110035204	110038062	NONMMUT012553	2860					NONMMUT012553	ri|C730021A03|PX00720L24|2860					NONMMUG007972.2		1
