# Supplementary material for: Deregulated lncRNA expression profile in the mouse lung adenocarcinomas with KRAS‐G12D mutation and P53 knockout
Source: J Cell Mol Med. 2019 Aug 14;23(10):6978–88. doi: 10.1111/jcmm.14584 (PMC6787463; doi:10.1111/jcmm.14584)
Supplement: Supplementary file 7 [file JCMM-23-6978-s007.xlsx]

## Sheet: Table S6 LncRNA-lncRNA co-expre
Table S6 LncRNA-lncRNA co-expression network
node1	node1.1	cor	pvalue
gi|568899150|ref|XR_394814.1|	NONMMUT047599	0.981486	0.00051099
gi|568899150|ref|XR_394814.1|	gi|755501753|ref|XR_866864.1|	0.993818	5.7203e-05
gi|568899150|ref|XR_394814.1|	NONMMUT012325	0.987387	0.000237622
gi|568899150|ref|XR_394814.1|	ri|A630081N01|PX00743J17|2761	0.989328	0.000170217
gi|568899150|ref|XR_394814.1|	NONMMUT030411	0.979644	0.000617344
gi|568899150|ref|XR_394814.1|	ri|9930121K22|PX00062L22|3632	0.982889	0.000436689
gi|568899150|ref|XR_394814.1|	NONMMUT013872	0.983195	0.000421248
gi|568899150|ref|XR_394814.1|	NONMMUT024452	0.988636	0.000192993
gi|568899150|ref|XR_394814.1|	NONMMUT036204	0.98253	0.000455141
gi|568899150|ref|XR_394814.1|	NONMMUT029460	0.983634	0.000399585
gi|568899150|ref|XR_394814.1|	NONMMUT015748	0.998199	4.86089e-06
gi|568899150|ref|XR_394814.1|	gi|755564304|ref|XR_386818.2|	0.977311	0.000766377
gi|568899150|ref|XR_394814.1|	ri|D430038E18|PX00195G13|2535	0.979003	0.000656659
gi|568899150|ref|XR_394814.1|	NONMMUT072549	0.977805	0.000733484
gi|568899150|ref|XR_394814.1|	NONMMUT039233	0.980164	0.000586286
gi|568899150|ref|XR_394814.1|	ENSMUST00000182119	0.998236	4.66327e-06
gi|568899150|ref|XR_394814.1|	NONMMUT030853	0.975216	0.00091373
gi|568899150|ref|XR_394814.1|	gi|755530667|ref|XR_870790.1|	0.995742	2.71633e-05
gi|568899150|ref|XR_394814.1|	gi|755487625|ref|XR_396679.2|	0.976797	0.000801326
gi|568899150|ref|XR_394814.1|	ri|I730030E20|PL00049H12|711	0.991276	0.000113831
gi|568899150|ref|XR_394814.1|	NONMMUT048963	0.985887	0.000297356
gi|568899150|ref|XR_394814.1|	NONMMUT000765	0.990954	0.000122384
gi|568899150|ref|XR_394814.1|	ri|2700078F24|ZX00056H20|1368	0.985173	0.000328147
gi|568899150|ref|XR_394814.1|	gi|755487709|ref|XR_882852.1|	0.976074	0.000851857
gi|568899150|ref|XR_394814.1|	ri|A330072B11|PX00132A20|3737	0.976177	0.000844559
gi|568899150|ref|XR_394814.1|	ri|1500010G20|ZX00158A07|1091	0.981457	0.000512578
gi|568899150|ref|XR_394814.1|	gi|755540675|ref|XR_880132.1|	0.984486	0.000359147
gi|568899150|ref|XR_394814.1|	ri|2410038B05|ZX00047L17|369	0.988528	0.000196667
gi|568899150|ref|XR_394814.1|	NONMMUT017619	0.979039	0.000654455
gi|568899150|ref|XR_394814.1|	NONMMUT064649	0.979785	0.000608835
gi|568899150|ref|XR_394814.1|	NONMMUT020954	0.984172	0.000373799
gi|568899150|ref|XR_394814.1|	NONMMUT029374	0.979208	0.000643977
gi|568899150|ref|XR_394814.1|	ENSMUST00000183084	0.991513	0.000107749
gi|568899150|ref|XR_394814.1|	ri|9330152C01|PX00105I13|2476	0.97873	0.000673811
gi|568899150|ref|XR_394814.1|	gi|755472935|ref|XR_886134.1|	0.978768	0.000671398
gi|568899150|ref|XR_394814.1|	ri|5430427F17|PX00022M14|1261	0.97472	0.000950559
gi|568899150|ref|XR_394814.1|	ri|G930041P03|PK00005E14|384	0.996743	1.58952e-05
gi|568899150|ref|XR_394814.1|	NONMMUT015775	0.995888	2.53232e-05
gi|568899150|ref|XR_394814.1|	NONMMUT031998	0.992874	7.59845e-05
gi|568899150|ref|XR_394814.1|	ENSMUST00000183116	0.976347	0.000832582
gi|568899150|ref|XR_394814.1|	ri|7120483K18|PX00320N22|1140	0.989513	0.000164398
gi|568899150|ref|XR_394814.1|	NONMMUT035269	0.978273	0.000702987
gi|568899150|ref|XR_394814.1|	NONMMUT026115	0.975566	0.000888201
gi|568899150|ref|XR_394814.1|	ri|B230310E15|PX00159F10|3029	0.985011	0.000335308
gi|568899150|ref|XR_394814.1|	ri|A130046K24|PX00123L18|2717	0.986873	0.000257344
gi|568899150|ref|XR_394814.1|	NONMMUT061097	0.991049	0.000119815
gi|568899150|ref|XR_394814.1|	gi|755484399|ref|XR_394492.2|	0.976797	0.00080135
gi|568899150|ref|XR_394814.1|	ri|E030018L16|PX00204J10|2305	0.984025	0.000380743
gi|568899150|ref|XR_394814.1|	ri|6030431M15|PX00056H06|2745	0.981341	0.000518995
gi|568899150|ref|XR_394814.1|	ENSMUST00000143272	0.997906	6.57448e-06
gi|568899150|ref|XR_394814.1|	NONMMUT032854	0.985274	0.000323693
gi|568899150|ref|XR_394814.1|	ri|6030498H24|PX00717C17|3057	0.990973	0.000121855
gi|568899150|ref|XR_394814.1|	gi|755501018|ref|XR_374612.2|	0.987057	0.000250181
gi|568899150|ref|XR_394814.1|	NONMMUT041093	0.982534	0.000454905
gi|568899150|ref|XR_394814.1|	NONMMUT038014	0.988137	0.000210254
gi|568899150|ref|XR_394814.1|	ri|2500002B13|ZX00052L24|299	0.990743	0.000128143
gi|568899150|ref|XR_394814.1|	NONMMUT015812	0.993067	7.19248e-05
gi|568899150|ref|XR_394814.1|	NONMMUT003765	0.991319	0.000112716
gi|568899150|ref|XR_394814.1|	ri|B330012N08|PX00739G21|4279	0.978261	0.000703744
gi|568899150|ref|XR_394814.1|	NONMMUT008530	0.981027	0.000536538
gi|568899150|ref|XR_394814.1|	ENSMUST00000183905	0.990703	0.000129237
gi|568899150|ref|XR_394814.1|	NONMMUT073067	0.986843	0.000258515
gi|568899150|ref|XR_394814.1|	neat1_musmusculus_4	0.976473	0.000823773
gi|568899150|ref|XR_394814.1|	NONMMUT044669	0.981185	0.000527671
gi|568899150|ref|XR_394814.1|	ri|A230079H06|PX00724E12|1588	0.977248	0.000770594
gi|568899150|ref|XR_394814.1|	NONMMUT036545	0.974746	0.000948614
gi|568899150|ref|XR_394814.1|	NONMMUT057442	0.998721	2.45355e-06
gi|568899150|ref|XR_394814.1|	NONMMUT037696	0.976492	0.000822454
gi|568899150|ref|XR_394814.1|	NONMMUT011784	0.991987	9.60522e-05
gi|568899150|ref|XR_394814.1|	NONMMUT031555	0.985151	0.000329092
gi|568899150|ref|XR_394814.1|	NONMMUT067075	0.988481	0.000198283
gi|568899150|ref|XR_394814.1|	gi|755485749|ref|XR_875756.1|	0.979002	0.00065672
gi|568899150|ref|XR_394814.1|	NONMMUT064634	0.98025	0.000581268
gi|568899150|ref|XR_394814.1|	gi|755518472|ref|XR_869522.1|	0.974513	0.000966074
gi|568899150|ref|XR_394814.1|	ri|2810408I11|ZX00046B17|713	0.977729	0.000738471
gi|568899150|ref|XR_394814.1|	NONMMUT010152	0.985593	0.000309846
gi|568899150|ref|XR_394814.1|	ri|2700047H13|ZX00063B23|341	0.988172	0.000209022
gi|568899150|ref|XR_394814.1|	ri|F430213J04|PS00002B06|2204	0.992662	8.05817e-05
gi|568899150|ref|XR_394814.1|	NONMMUT038102	0.987518	0.000232716
gi|568899150|ref|XR_394814.1|	gi|755501246|ref|XR_374794.2|	0.991707	0.000102869
gi|568899150|ref|XR_394814.1|	gi|755478319|ref|XR_862226.1|	0.988884	0.000184662
gi|568899150|ref|XR_394814.1|	NONMMUT051982	0.985917	0.000296102
gi|568899150|ref|XR_394814.1|	ENSMUST00000174714	0.988838	0.000186197
gi|568899150|ref|XR_394814.1|	NONMMUT070174	0.98282	0.000440176
gi|568899150|ref|XR_394814.1|	NONMMUT029370	0.976748	0.000804692
gi|568899150|ref|XR_394814.1|	NONMMUT000591	0.97572	0.00087713
gi|568899150|ref|XR_394814.1|	gi|755473219|ref|XR_400366.2|	0.988997	0.000180949
gi|568899150|ref|XR_394814.1|	NONMMUT065484	0.985438	0.000316538
gi|568899150|ref|XR_394814.1|	ri|C230066G23|PX00175J05|1117	0.976743	0.00080503
gi|568899150|ref|XR_394814.1|	NONMMUT034607	0.986549	0.000270172
gi|568899150|ref|XR_394814.1|	NONMMUT067421	0.996155	2.21528e-05
gi|568899150|ref|XR_394814.1|	ri|F830208A16|PL00023B13|3009	0.976847	0.000797868
gi|568899150|ref|XR_394814.1|	NONMMUT040362	0.989542	0.000163472
gi|568899150|ref|XR_394814.1|	ri|E230017M13|PX00210C22|823	0.994	5.38986e-05
gi|568899150|ref|XR_394814.1|	ri|D330040O14|PX00192K18|779	0.976636	0.000812465
gi|568899150|ref|XR_394814.1|	ri|D630035D15|PX00197O08|2182	0.985382	0.000318962
gi|568899150|ref|XR_394814.1|	gi|556503461|ref|NR_104427.1|	0.994531	4.47883e-05
gi|568899150|ref|XR_394814.1|	NONMMUT021088	0.980003	0.000595817
gi|568899150|ref|XR_394814.1|	gi|339895772|ref|NR_040421.1|	0.982771	0.000442725
gi|568899150|ref|XR_394814.1|	NONMMUT057767	0.992744	7.87836e-05
gi|568899150|ref|XR_394814.1|	NONMMUT023216	0.990563	0.000133151
gi|568899150|ref|XR_394814.1|	NONMMUT047674	0.980916	0.0005428
gi|568899150|ref|XR_394814.1|	ri|D930046B16|PX00203M06|1566	0.983382	0.000411958
gi|568899150|ref|XR_394814.1|	NONMMUT016428	0.991372	0.000111355
gi|568899150|ref|XR_394814.1|	NONMMUT020606	0.983468	0.000407685
gi|568899150|ref|XR_394814.1|	ri|A430108F01|PX00064J02|2271	0.977967	0.000722839
gi|568899150|ref|XR_394814.1|	NONMMUT009396	0.992165	9.18499e-05
gi|568899150|ref|XR_394814.1|	gi|755477741|ref|XR_403465.2|	0.979149	0.000647612
gi|568899150|ref|XR_394814.1|	NONMMUT039367	0.982531	0.000455105
gi|568899150|ref|XR_394814.1|	ri|1110025I04|ZA00008E01|676	0.991913	9.78389e-05
gi|568899150|ref|XR_394814.1|	ri|F630006A22|PL00001E20|2778	0.981121	0.000531257
gi|568899150|ref|XR_394814.1|	gi|755477721|ref|XR_403461.2|	0.98835	0.000202795
gi|568899150|ref|XR_394814.1|	NONMMUT033853	0.991297	0.000113287
gi|568899150|ref|XR_394814.1|	NONMMUT034905	0.974331	0.000979919
gi|568899150|ref|XR_394814.1|	ri|K430332D03|PL00175C23|983	0.982728	0.000444911
gi|568899150|ref|XR_394814.1|	gi|755489607|ref|XR_884124.1|	0.994499	4.53016e-05
gi|568899150|ref|XR_394814.1|	gi|755552399|ref|XR_875339.1|	0.985119	0.000330532
gi|568899150|ref|XR_394814.1|	ri|9430039L02|PX00108N04|3579	0.982514	0.000455982
gi|568899150|ref|XR_394814.1|	NONMMUT051977	0.994041	5.31517e-05
gi|568899150|ref|XR_394814.1|	NONMMUT071986	0.985589	0.000310037
gi|568899150|ref|XR_394814.1|	NONMMUT016233	0.988649	0.000192528
gi|568899150|ref|XR_394814.1|	NONMMUT014908	0.974172	0.00099202
gi|568899150|ref|XR_394814.1|	NONMMUT010235	0.980525	0.000565217
gi|568899150|ref|XR_394814.1|	NONMMUT022715	0.977477	0.000755241
gi|568899150|ref|XR_394814.1|	ri|G370077A18|FL00004A18|1123	0.984056	0.000379305
gi|568899150|ref|XR_394814.1|	NONMMUT066426	0.988443	0.000199592
gi|568899150|ref|XR_394814.1|	NONMMUT068676	0.994096	5.21891e-05
gi|568899150|ref|XR_394814.1|	NONMMUT012331	0.987328	0.000239853
gi|568899150|ref|XR_394814.1|	gi|755486304|ref|XR_877805.1|	0.977303	0.000766913
gi|568899150|ref|XR_394814.1|	gi|755501752|ref|XR_375134.2|	0.981583	0.000505669
gi|568899150|ref|XR_394814.1|	NONMMUT057271	0.974168	0.000992334
gi|568899150|ref|XR_394814.1|	NONMMUT064415	0.99079	0.000126842
gi|568899150|ref|XR_394814.1|	NONMMUT017718	0.993269	6.77978e-05
gi|568899150|ref|XR_394814.1|	gi|755485691|ref|XR_395425.2|	0.975903	0.00086399
gi|568899150|ref|XR_394814.1|	NONMMUT014307	0.991515	0.00010768
gi|568899150|ref|XR_394814.1|	gi|755490244|ref|XR_398435.2|	0.986538	0.000270616
gi|568899150|ref|XR_394814.1|	ri|E330025L06|PX00212I16|3103	0.993078	7.16955e-05
gi|568899150|ref|XR_394814.1|	NONMMUT017717	0.990198	0.000143653
gi|568899150|ref|XR_394814.1|	uc.mouse.223	0.986037	0.000291074
gi|568899150|ref|XR_394814.1|	ri|E030028G21|PX00206I09|1712	0.974431	0.000972276
gi|568899150|ref|XR_394814.1|	NONMMUT032429	0.985149	0.000329212
gi|568899150|ref|XR_394814.1|	NONMMUT071413	0.986778	0.000261071
gi|568899150|ref|XR_394814.1|	NONMMUT029541	0.994412	4.67459e-05
gi|568899150|ref|XR_394814.1|	NONMMUT012328	0.990189	0.000143919
gi|568899150|ref|XR_394814.1|	ri|D730001J21|PX00740G05|1990	0.988132	0.000210441
gi|568899150|ref|XR_394814.1|	NONMMUT015505	0.974482	0.00096846
gi|568899150|ref|XR_394814.1|	ENSMUST00000182231	0.987409	0.000236806
gi|568899150|ref|XR_394814.1|	NONMMUT005585	0.996676	1.65516e-05
gi|568899150|ref|XR_394814.1|	NONMMUT056062	0.981261	0.000523433
gi|568899150|ref|XR_394814.1|	NONMMUT039356	0.983932	0.000385202
gi|568899150|ref|XR_394814.1|	NONMMUT047393	0.975001	0.000929584
gi|568899150|ref|XR_394814.1|	NONMMUT002208	0.986629	0.000266965
gi|568899150|ref|XR_394814.1|	ri|F830107C17|PL00017P01|3419	0.981186	0.000527601
gi|568899150|ref|XR_394814.1|	ri|A630054F10|PX00146D11|2060	0.981612	0.000504055
gi|568899150|ref|XR_394814.1|	ri|3110093I08|ZX00149H06|856	0.980188	0.000584904
gi|568899150|ref|XR_394814.1|	ri|3230402G19|PX00010C09|1878	0.985805	0.000300821
gi|568899150|ref|XR_394814.1|	ENSMUST00000124106	0.983774	0.000392785
gi|568899150|ref|XR_394814.1|	gi|755493290|ref|XR_865540.1|	0.983973	0.000383218
gi|568899150|ref|XR_394814.1|	NONMMUT065470	0.9754	0.000900319
gi|568899150|ref|XR_394814.1|	NONMMUT041338	0.989782	0.000156076
gi|568899150|ref|XR_394814.1|	gi|755488190|ref|XR_883135.1|	0.987967	0.000216312
gi|568899150|ref|XR_394814.1|	ri|A130030N17|PX00122I17|4565	0.974116	0.000996276
gi|568899150|ref|XR_394814.1|	ri|9130410H11|PX00651L13|3010	0.981549	0.000507531
gi|568899150|ref|XR_394814.1|	gi|755511902|ref|XR_376882.2|	0.97441	0.000973915
gi|568899150|ref|XR_394814.1|	ri|E230024J12|PX00209J04|3006	0.980087	0.000590829
gi|568899150|ref|XR_394814.1|	NONMMUT022360	0.991022	0.00012054
gi|568899150|ref|XR_394814.1|	ri|B730007O14|PX00329O09|1749	0.977302	0.000766963
gi|568899150|ref|XR_394814.1|	ENSMUST00000183476	0.989065	0.000178704
gi|568899150|ref|XR_394814.1|	gi|219280813|ref|NR_024720.1|	0.987584	0.000230277
gi|568899150|ref|XR_394814.1|	NONMMUT039341	0.981759	0.000496092
gi|568899150|ref|XR_394814.1|	NONMMUT053489	0.98448	0.00035943
gi|568899150|ref|XR_394814.1|	gi|755485911|ref|XR_395563.2|	0.98639	0.000276577
gi|568899150|ref|XR_394814.1|	NONMMUT002634	0.974235	0.00098717
gi|568899150|ref|XR_394814.1|	NONMMUT045028	0.979501	0.000626
gi|568899150|ref|XR_394814.1|	ri|D930050K13|PX00204E19|1846	0.990921	0.000123277
gi|568899150|ref|XR_394814.1|	ENSMUST00000182689	0.991018	0.000120645
gi|568899150|ref|XR_394814.1|	NONMMUT005599	0.987729	0.000224925
gi|568899150|ref|XR_394814.1|	NONMMUT060173	0.986844	0.00025849
gi|568899150|ref|XR_394814.1|	gi|755525144|ref|XR_378803.2|	0.985169	0.000328325
gi|568899150|ref|XR_394814.1|	NONMMUT062864	0.983934	0.000385101
gi|568899150|ref|XR_394814.1|	gi|755482585|ref|XR_393199.2|	0.989682	0.00015914
gi|568899150|ref|XR_394814.1|	ri|A730078B21|PX00152G23|1791	0.982948	0.000433662
gi|568899150|ref|XR_394814.1|	gi|755525636|ref|XR_870399.1|	0.978592	0.000682556
gi|568899150|ref|XR_394814.1|	NONMMUT009470	0.998249	4.59412e-06
gi|568899150|ref|XR_394814.1|	NONMMUT046940	0.988694	0.00019102
gi|568899150|ref|XR_394814.1|	NONMMUT015694	0.99567	2.80768e-05
gi|568899150|ref|XR_394814.1|	gi|569018736|ref|XR_390170.1|	0.977548	0.000750457
gi|568899150|ref|XR_394814.1|	gi|755475490|ref|XR_887807.1|	0.980716	0.0005542
gi|568899150|ref|XR_394814.1|	gi|755472610|ref|XR_885917.1|	0.99095	0.000122488
gi|568899150|ref|XR_394814.1|	gi|755533502|ref|XR_871531.1|	0.991894	9.82923e-05
gi|568899150|ref|XR_394814.1|	gi|755485221|ref|XR_395104.2|	0.975884	0.000865335
gi|568899150|ref|XR_394814.1|	NONMMUT046527	0.98446	0.000360349
gi|568899150|ref|XR_394814.1|	NONMMUT003230	0.982006	0.000482772
gi|568899150|ref|XR_394814.1|	NONMMUT073645	0.977764	0.000736156
gi|568899150|ref|XR_394814.1|	NONMMUT049590	0.987582	0.000230341
gi|568899150|ref|XR_394814.1|	NONMMUT045320	0.984099	0.000377231
gi|568899150|ref|XR_394814.1|	NONMMUT051960	0.987802	0.000222281
gi|568899150|ref|XR_394814.1|	NONMMUT016847	0.978518	0.000687271
gi|568899150|ref|XR_394814.1|	ri|D730048I09|PX00091G07|3319	0.981805	0.000493579
gi|568899150|ref|XR_394814.1|	NONMMUT012102	0.986838	0.000258699
gi|568899150|ref|XR_394814.1|	ENSMUST00000122904	0.978935	0.000660929
gi|568899150|ref|XR_394814.1|	NONMMUT029372	0.984451	0.000360793
gi|568899150|ref|XR_394814.1|	NONMMUT000253	0.985823	0.000300067
gi|568899150|ref|XR_394814.1|	NONMMUT060494	0.994691	4.22088e-05
gi|568899150|ref|XR_394814.1|	ri|2210017G18|ZX00053H21|1205	0.992464	8.4968e-05
gi|568899150|ref|XR_394814.1|	gi|755518037|ref|XR_869205.1|	0.982837	0.000439311
gi|568899150|ref|XR_394814.1|	NONMMUT031632	0.974153	0.000993476
gi|568899150|ref|XR_394814.1|	NONMMUT018368	0.981495	0.000510469
gi|568899150|ref|XR_394814.1|	ri|G730014K02|PK00008A17|1746	0.988311	0.000204143
gi|568899150|ref|XR_394814.1|	NONMMUT015705	0.996728	1.60435e-05
gi|568899150|ref|XR_394814.1|	ENSMUST00000193891	0.986507	0.000271855
gi|568899150|ref|XR_394814.1|	ri|1110055C04|R000018F03|937	0.988182	0.000208665
gi|568899150|ref|XR_394814.1|	NONMMUT015835	0.981342	0.000518924
gi|568899150|ref|XR_394814.1|	gi|755485468|ref|XR_874325.1|	0.990113	0.000146152
gi|568899150|ref|XR_394814.1|	NONMMUT012014	0.981374	0.000517163
gi|568899150|ref|XR_394814.1|	NONMMUT026809	0.978907	0.000662683
gi|568899150|ref|XR_394814.1|	NONMMUT023560	0.987793	0.00022261
gi|568899150|ref|XR_394814.1|	ri|C030005P03|PX00073B14|2155	0.98021	0.000583598
gi|568899150|ref|XR_394814.1|	NONMMUT029939	0.986743	0.000262465
gi|568899150|ref|XR_394814.1|	ri|1110035E02|R000017D04|869	0.977244	0.000770842
gi|568899150|ref|XR_394814.1|	NONMMUT011509	0.983132	0.000424374
gi|568899150|ref|XR_394814.1|	ri|A030009J19|PX00063D13|2778	0.986572	0.000269257
gi|568899150|ref|XR_394814.1|	NONMMUT014301	0.97548	0.000894489
gi|568899150|ref|XR_394814.1|	ri|D430030B14|PX00194L02|2840	0.979527	0.000624411
gi|568899150|ref|XR_394814.1|	gi|755512009|ref|XR_376956.2|	0.982304	0.000466968
gi|568899150|ref|XR_394814.1|	NONMMUT001632	0.980374	0.000574011
gi|568899150|ref|XR_394814.1|	gi|755489005|ref|XR_883720.1|	0.98207	0.000479346
gi|568899150|ref|XR_394814.1|	ri|A730098H14|PX00154A11|2790	0.994631	4.31582e-05
gi|568899150|ref|XR_394814.1|	NONMMUT067002	0.990579	0.000132705
gi|568899150|ref|XR_394814.1|	NONMMUT030637	0.987276	0.000241807
gi|568899150|ref|XR_394814.1|	gi|755488981|ref|XR_397625.2|	0.990259	0.000141864
gi|568899150|ref|XR_394814.1|	ri|D130038L22|PX00183N04|955	0.997207	1.16894e-05
gi|568899150|ref|XR_394814.1|	NONMMUT029941	0.995449	3.1024e-05
gi|568899150|ref|XR_394814.1|	ri|4933406J09|PX00019J22|1502	0.978008	0.000720173
gi|568899150|ref|XR_394814.1|	NONMMUT043432	0.98545	0.000316019
gi|568899150|ref|XR_394814.1|	NONMMUT008093	0.984644	0.000351918
gi|568899150|ref|XR_394814.1|	NONMMUT053491	0.985342	0.000320722
gi|568899150|ref|XR_394814.1|	ri|B930093I04|PX00166J06|2613	0.975428	0.000898291
gi|568899150|ref|XR_394814.1|	NONMMUT056428	0.981583	0.000505668
gi|568899150|ref|XR_394814.1|	ri|D530011H13|PX00721C04|2297	0.97784	0.000731143
gi|568899150|ref|XR_394814.1|	NONMMUT015766	0.996082	2.29931e-05
gi|568899150|ref|XR_394814.1|	gi|755490325|ref|XR_884526.1|	0.981399	0.000515769
gi|568899150|ref|XR_394814.1|	NONMMUT022748	0.982827	0.000439857
gi|568899150|ref|XR_394814.1|	NONMMUT023810	0.977863	0.000729677
gi|568899150|ref|XR_394814.1|	NONMMUT029369	0.985155	0.000328945
gi|568899150|ref|XR_394814.1|	NONMMUT013411	0.992356	8.74332e-05
gi|568899150|ref|XR_394814.1|	NR_040277.1	0.985326	0.000321427
gi|568899150|ref|XR_394814.1|	NONMMUT015697	0.995692	2.77989e-05
gi|568899150|ref|XR_394814.1|	gi|755501439|ref|XR_374934.2|	0.978161	0.000710213
gi|568899150|ref|XR_394814.1|	ri|9930004N23|PX00119M08|1896	0.993333	6.65282e-05
gi|568899150|ref|XR_394814.1|	gi|755483019|ref|XR_865253.1|	0.976844	0.000798093
gi|568899150|ref|XR_394814.1|	NONMMUT014477	0.986248	0.000282381
gi|568899150|ref|XR_394814.1|	NONMMUT023597	0.978861	0.000665534
gi|568899150|ref|XR_394814.1|	gi|755507034|ref|XR_881125.1|	0.981369	0.000517421
gi|568899150|ref|XR_394814.1|	NONMMUT037236	0.977838	0.000731273
gi|568899150|ref|XR_394814.1|	NONMMUT015798	0.993335	6.64775e-05
gi|568899150|ref|XR_394814.1|	ri|F830210H21|PL00023E03|4615	0.976985	0.000788457
gi|568899150|ref|XR_394814.1|	NONMMUT049885	0.997029	1.32234e-05
gi|568899150|ref|XR_394814.1|	ri|F630218H12|PL00021D08|1287	0.974265	0.000984925
gi|568899150|ref|XR_394814.1|	NONMMUT067184	0.984672	0.000350636
gi|568899150|ref|XR_394814.1|	gi|755475983|ref|XR_402257.2|	0.98372	0.000395388
gi|568899150|ref|XR_394814.1|	ENSMUST00000126289	0.99628	2.07277e-05
gi|568899150|ref|XR_394814.1|	NONMMUT042319	0.983708	0.000396005
gi|568899150|ref|XR_394814.1|	NONMMUT046552	0.976676	0.000809657
gi|568899150|ref|XR_394814.1|	ri|D730029E01|PX00721D19|2199	0.987601	0.000229631
gi|568899150|ref|XR_394814.1|	ri|K530008C04|PL00175M02|1406	0.980069	0.00059189
gi|568899150|ref|XR_394814.1|	NONMMUT047268	0.99779	7.32245e-06
gi|568899150|ref|XR_394814.1|	ri|9130203L14|PX00061C14|2210	0.981804	0.000493607
gi|568899150|ref|XR_394814.1|	MEG9_EU616813.1	0.989922	0.000151851
gi|568899150|ref|XR_394814.1|	gi|755471333|ref|XR_398846.2|	0.97905	0.000653771
gi|568899150|ref|XR_394814.1|	NR_028261.1	0.993555	6.21644e-05
gi|568899150|ref|XR_394814.1|	NONMMUT055806	0.980673	0.000556677
gi|568899150|ref|XR_394814.1|	NONMMUT014304	0.980709	0.000554649
gi|568899150|ref|XR_394814.1|	NONMMUT015799	0.989357	0.00016931
gi|568899150|ref|XR_394814.1|	ri|8030497P10|PX00104D24|1578	0.984079	0.000378223
gi|568899150|ref|XR_394814.1|	NONMMUT026479	0.985931	0.000295503
gi|568899150|ref|XR_394814.1|	gi|755486553|ref|XR_878951.1|	0.974657	0.000955263
gi|568899150|ref|XR_394814.1|	NONMMUT046520	0.989589	0.000162028
gi|568899150|ref|XR_394814.1|	NONMMUT019423	0.991279	0.00011375
gi|568899150|ref|XR_394814.1|	NONMMUT028720	0.980513	0.000565915
gi|568899150|ref|XR_394814.1|	NONMMUT018366	0.981116	0.000531526
gi|568899150|ref|XR_394814.1|	NONMMUT006734	0.982433	0.000460189
gi|568899150|ref|XR_394814.1|	gi|568896480|ref|XR_406079.1|	0.983482	0.000406993
gi|568899150|ref|XR_394814.1|	NONMMUT058488	0.979105	0.000650319
gi|568899150|ref|XR_394814.1|	ri|C730046A18|PX00087P20|2607	0.993744	5.85832e-05
gi|568899150|ref|XR_394814.1|	NONMMUT015136	0.976822	0.000799601
gi|568899150|ref|XR_394814.1|	NONMMUT006735	0.979917	0.000600913
gi|568899150|ref|XR_394814.1|	ri|C030015D21|PX00074F24|677	0.99441	4.67931e-05
gi|568899150|ref|XR_394814.1|	NONMMUT011510	0.977548	0.000750472
gi|568899150|ref|XR_394814.1|	NONMMUT063886	0.980955	0.000540627
gi|568899150|ref|XR_394814.1|	NONMMUT034943	0.998135	5.21365e-06
gi|568899150|ref|XR_394814.1|	NONMMUT032483	0.984911	0.000339788
gi|568899150|ref|XR_394814.1|	ri|B930029P13|PX00696C08|1704	0.988257	0.00020604
gi|568899150|ref|XR_394814.1|	ri|A130046B08|PX00123N18|1824	0.984921	0.000339347
gi|568899150|ref|XR_394814.1|	NONMMUT034622	0.991809	0.000100356
gi|568899150|ref|XR_394814.1|	ri|9030204L13|PX00060L11|1437	0.975281	0.000908992
gi|568899150|ref|XR_394814.1|	ri|A930008F10|PX00718B03|3283	0.982852	0.000438543
gi|568899150|ref|XR_394814.1|	NONMMUT015712	0.983926	0.000385482
gi|568899150|ref|XR_394814.1|	NONMMUT052249	0.975165	0.00091751
gi|568899150|ref|XR_394814.1|	NONMMUT031952	0.983186	0.000421675
gi|568899150|ref|XR_394814.1|	gi|755482791|ref|XR_393324.2|	0.97878	0.000670626
gi|568899150|ref|XR_394814.1|	NONMMUT043433	0.983377	0.000412173
gi|568899150|ref|XR_394814.1|	gi|755543468|ref|XR_381691.2|	0.985038	0.000334127
gi|568899150|ref|XR_394814.1|	NONMMUT064414	0.994832	3.99872e-05
gi|568899150|ref|XR_394814.1|	gi|755487120|ref|XR_880982.1|	0.995763	2.689e-05
gi|568899150|ref|XR_394814.1|	NONMMUT060182	0.987055	0.000250274
gi|568899150|ref|XR_394814.1|	ri|E330016G05|PX00211D03|2550	0.976328	0.000833924
gi|568899150|ref|XR_394814.1|	gi|755505366|ref|XR_867522.1|	0.978367	0.000696923
gi|568899150|ref|XR_394814.1|	NONMMUT073116	0.998905	1.79652e-06
gi|568899150|ref|XR_394814.1|	NONMMUT015848	0.991921	9.76503e-05
gi|568899150|ref|XR_394814.1|	gi|755493633|ref|XR_373568.2|	0.983083	0.000426841
gi|568899150|ref|XR_394814.1|	NONMMUT039647	0.99334	6.63888e-05
gi|568899150|ref|XR_394814.1|	NONMMUT003849	0.981048	0.000535351
gi|568899150|ref|XR_394814.1|	ri|8130401D08|PX00651G03|1102	0.976778	0.0008026
gi|568899150|ref|XR_394814.1|	ri|C130071O19|PX00171G06|2240	0.982928	0.000434709
gi|568899150|ref|XR_394814.1|	ri|D930010E21|PX00200H18|2555	0.982012	0.000482449
gi|568899150|ref|XR_394814.1|	ri|2210412D05|ZX00054M05|602	0.974466	0.000969633
gi|568899150|ref|XR_394814.1|	ri|4930584M23|PX00036G18|1361	0.982195	0.0004727
gi|568899150|ref|XR_394814.1|	gi|755560274|ref|XR_385916.2|	0.984087	0.000377841
gi|568899150|ref|XR_394814.1|	ri|4732458B12|PX00051L19|3757	0.980147	0.000587296
gi|568899150|ref|XR_394814.1|	gi|755521542|ref|XR_882068.1|	0.982289	0.000467736
gi|568899150|ref|XR_394814.1|	ri|4930546B01|PX00034N22|568	0.983279	0.00041705
gi|568899150|ref|XR_394814.1|	ri|D030041G07|PX00180A08|3073	0.982603	0.000451337
gi|568899150|ref|XR_394814.1|	ri|C230060F13|PX00175B01|1093	0.98075	0.000552268
gi|568899150|ref|XR_394814.1|	NONMMUT012332	0.980679	0.000556356
gi|568899150|ref|XR_394814.1|	NONMMUT048086	0.975307	0.000907106
gi|568899150|ref|XR_394814.1|	NONMMUT059047	0.97831	0.000700612
gi|568899150|ref|XR_394814.1|	NONMMUT067188	0.980984	0.000539001
gi|568899150|ref|XR_394814.1|	gi|568994005|ref|XR_384247.1|	0.985403	0.000318044
gi|568899150|ref|XR_394814.1|	NONMMUT026481	0.978628	0.000680241
gi|568899150|ref|XR_394814.1|	ENSMUST00000185290	0.979225	0.000642919
gi|568899150|ref|XR_394814.1|	NONMMUT013955	0.980595	0.000561172
gi|568899150|ref|XR_394814.1|	NONMMUT044074	0.985968	0.000293966
gi|568899150|ref|XR_394814.1|	ri|A130094C12|PX00125O02|2242	0.990121	0.00014592
gi|568899150|ref|XR_394814.1|	NONMMUT014968	0.984026	0.000380711
gi|568899150|ref|XR_394814.1|	gi|755518015|ref|XR_869192.1|	0.987696	0.000226164
gi|568899150|ref|XR_394814.1|	NONMMUT060181	0.990151	0.000145023
gi|568899150|ref|XR_394814.1|	ENSMUST00000146701	0.984568	0.000355374
gi|568899150|ref|XR_394814.1|	NONMMUT015852	0.975687	0.000879466
gi|568899150|ref|XR_394814.1|	NONMMUT016849	0.98001	0.000595422
gi|568899150|ref|XR_394814.1|	gi|755544003|ref|XR_873103.1|	0.986878	0.00025717
gi|568899150|ref|XR_394814.1|	ri|I1C0024B03|FU00002J01|2938	0.995597	2.90341e-05
gi|568899150|ref|XR_394814.1|	ENSMUST00000152125	0.976842	0.000798261
gi|568899150|ref|XR_394814.1|	NONMMUT071676	0.989926	0.000151707
gi|568899150|ref|XR_394814.1|	ri|D230050J22|PX00190F21|2972	0.99691	1.43054e-05
gi|568899150|ref|XR_394814.1|	NONMMUT000272	0.984986	0.000336447
gi|568899150|ref|XR_394814.1|	ENSMUST00000129082	0.974112	0.000996598
gi|568899150|ref|XR_394814.1|	ri|2210410E06|ZX00054M10|1410	0.992305	8.85866e-05
gi|568899150|ref|XR_394814.1|	NONMMUT052561	0.986884	0.000256908
gi|568899150|ref|XR_394814.1|	NONMMUT066999	0.995609	2.88771e-05
gi|568899150|ref|XR_394814.1|	NONMMUT021055	0.988019	0.000214452
gi|568899150|ref|XR_394814.1|	NONMMUT029913	0.981388	0.00051638
gi|568899150|ref|XR_394814.1|	NONMMUT012297	0.975997	0.000857292
gi|568899150|ref|XR_394814.1|	NONMMUT020189	0.978636	0.000679781
gi|568899150|ref|XR_394814.1|	NONMMUT059027	0.979496	0.00062629
gi|568899150|ref|XR_394814.1|	NONMMUT025514	0.988498	0.000197693
gi|568899150|ref|XR_394814.1|	NONMMUT052556	0.982676	0.000447592
gi|568899150|ref|XR_394814.1|	ENSMUST00000160917	0.987621	0.000228898
gi|568899150|ref|XR_394814.1|	NONMMUT040361	0.98349	0.000406609
gi|568899150|ref|XR_394814.1|	NONMMUT046763	0.992835	7.68267e-05
gi|568899150|ref|XR_394814.1|	ri|9930022C03|PX00120K02|855	0.988552	0.000195826
gi|568899150|ref|XR_394814.1|	gi|755520330|ref|XR_881854.1|	0.98787	0.000219825
gi|568899150|ref|XR_394814.1|	NONMMUT051047	0.984615	0.000353205
gi|568899150|ref|XR_394814.1|	ri|G630067D24|PL00013B15|2551	0.992378	8.69141e-05
gi|568899150|ref|XR_394814.1|	ri|9430099D05|PX00111G22|2705	0.984974	0.000336995
gi|568899150|ref|XR_394814.1|	ri|C230040H16|PX00174N14|890	0.987863	0.000220055
gi|568899150|ref|XR_394814.1|	NONMMUT031995	0.984854	0.000342385
gi|568899150|ref|XR_394814.1|	NONMMUT054085	0.996257	2.09852e-05
gi|568899150|ref|XR_394814.1|	NONMMUT037764	0.975673	0.000880509
gi|568899150|ref|XR_394814.1|	Tip3_mm_1	0.986322	0.000279347
gi|568899150|ref|XR_394814.1|	ri|D130092N07|PX00186F18|1551	0.987458	0.000234953
gi|568899150|ref|XR_394814.1|	NR_028405.1	0.980886	0.000544517
gi|568899150|ref|XR_394814.1|	gi|755504981|ref|XR_867285.1|	0.983456	0.000408291
gi|568899150|ref|XR_394814.1|	ri|C530021M01|PX00081P03|2011	0.995828	2.60754e-05
gi|568899150|ref|XR_394814.1|	NONMMUT016039	0.998068	5.59263e-06
gi|568899150|ref|XR_394814.1|	NONMMUT004917	0.974988	0.000930549
gi|568899150|ref|XR_394814.1|	ri|D030062B12|PX00699M13|1634	0.996904	1.43614e-05
gi|568899150|ref|XR_394814.1|	NONMMUT002012	0.986942	0.000254651
gi|568899150|ref|XR_394814.1|	NONMMUT015763	0.999468	4.24812e-07
gi|568899150|ref|XR_394814.1|	NONMMUT029878	0.980995	0.000538361
gi|568899150|ref|XR_394814.1|	ENSMUST00000128458	0.994479	4.56461e-05
gi|568899150|ref|XR_394814.1|	gi|755470995|ref|XR_885503.1|	0.985297	0.000322692
gi|568899150|ref|XR_394814.1|	NONMMUT038272	0.98657	0.000269336
gi|568899150|ref|XR_394814.1|	gi|755475742|ref|XR_887989.1|	0.979027	0.000655167
gi|568899150|ref|XR_394814.1|	NONMMUT035386	0.986869	0.000257521
gi|568899150|ref|XR_394814.1|	NONMMUT058559	0.992477	8.46743e-05
gi|568899150|ref|XR_394814.1|	gi|755501841|ref|XR_866925.1|	0.990444	0.000136532
gi|568899150|ref|XR_394814.1|	ri|4930402F02|PX00029H19|1011	0.978321	0.000699844
gi|568899150|ref|XR_394814.1|	gi|755475057|ref|XR_401625.2|	0.988924	0.000183321
gi|568899150|ref|XR_394814.1|	NONMMUT041010	0.985044	0.00033385
gi|568899150|ref|XR_394814.1|	NONMMUT028610	0.987093	0.000248815
gi|568899150|ref|XR_394814.1|	ri|0910001G04|R000005D15|337	0.975388	0.000901151
gi|568899150|ref|XR_394814.1|	gi|363807207|ref|NR_045643.1|	0.995861	2.56675e-05
gi|568899150|ref|XR_394814.1|	ri|9530082L07|PX00654C19|1752	0.980028	0.000594323
gi|568899150|ref|XR_394814.1|	ENSMUST00000150851	0.995706	2.76183e-05
gi|568899150|ref|XR_394814.1|	ri|E030048M08|PX00207N11|2142	0.983889	0.000387274
gi|568899150|ref|XR_394814.1|	NONMMUT055805	0.986653	0.000266034
gi|568899150|ref|XR_394814.1|	ri|4933439K11|PX00021P16|944	0.977521	0.000752287
gi|568899150|ref|XR_394814.1|	NONMMUT058843	0.975902	0.000864042
gi|568899150|ref|XR_394814.1|	NONMMUT071796	0.989926	0.000151725
gi|568899150|ref|XR_394814.1|	ri|D330005P14|PX00190N12|1744	0.977925	0.000725592
gi|568899150|ref|XR_394814.1|	NONMMUT013379	0.988055	0.000213186
gi|568899150|ref|XR_394814.1|	ri|C130061L08|PX00171M03|2444	0.993259	6.79998e-05
gi|568899150|ref|XR_394814.1|	NONMMUT032725	0.990173	0.000144387
gi|568899150|ref|XR_394814.1|	NONMMUT066843	0.983334	0.000414298
gi|568899150|ref|XR_394814.1|	NONMMUT061907	0.981196	0.000527086
gi|568899150|ref|XR_394814.1|	NONMMUT040546	0.989005	0.000180672
gi|568899150|ref|XR_394814.1|	ri|B430316J06|PX00072K04|3013	0.981583	0.000505678
gi|568899150|ref|XR_394814.1|	gi|755496117|ref|XR_865727.1|	0.984185	0.000373213
gi|568899150|ref|XR_394814.1|	NONMMUT006738	0.983903	0.000386579
gi|568899150|ref|XR_394814.1|	ri|B230215B20|PX00718J08|3409	0.984674	0.000350515
gi|568899150|ref|XR_394814.1|	NONMMUT026852	0.982883	0.000436996
gi|568899150|ref|XR_394814.1|	gi|755470978|ref|XR_399436.2|	0.984906	0.000340041
gi|568899150|ref|XR_394814.1|	NR_130994.1	0.977262	0.000769619
gi|568899150|ref|XR_394814.1|	NONMMUT048772	0.983587	0.000401859
gi|568899150|ref|XR_394814.1|	NONMMUT015765	0.995467	3.07724e-05
gi|568899150|ref|XR_394814.1|	gi|755484579|ref|XR_870202.1|	0.979239	0.000642051
gi|568899150|ref|XR_394814.1|	gi|755479251|ref|XR_862863.1|	0.97559	0.000886529
gi|568899150|ref|XR_394814.1|	ri|5730598G08|PX00093K04|2274	0.980875	0.000545126
gi|568899150|ref|XR_394814.1|	NONMMUT065204	0.995673	2.80447e-05
gi|568899150|ref|XR_394814.1|	NONMMUT052312	0.980577	0.000562201
gi|568899150|ref|XR_394814.1|	NONMMUT040364	0.986752	0.000262116
gi|568899150|ref|XR_394814.1|	gi|236460413|ref|NR_027652.1|	0.996397	1.94462e-05
gi|568899150|ref|XR_394814.1|	ri|G930009F13|PK00004C10|2625	0.980776	0.000550765
gi|568899150|ref|XR_394814.1|	NONMMUT046203	0.98243	0.000460332
gi|568899150|ref|XR_394814.1|	ri|7120425F17|PX00705D24|2704	0.993843	5.67537e-05
gi|568899150|ref|XR_394814.1|	NONMMUT031483	0.978256	0.000704093
gi|568899150|ref|XR_394814.1|	ri|1110006E14|R000013H08|1292	0.99651	1.82473e-05
gi|568899150|ref|XR_394814.1|	NONMMUT040363	0.982585	0.000452262
gi|568899150|ref|XR_394814.1|	NONMMUT024191	0.996515	1.81923e-05
gi|568899150|ref|XR_394814.1|	ri|F630113E18|PL00016E21|4476	0.981397	0.000515892
gi|568899150|ref|XR_394814.1|	ri|B830023I03|PX00073K21|2638	0.977374	0.000762099
gi|568899150|ref|XR_394814.1|	gi|755482344|ref|XR_885560.1|	0.975959	0.000859984
gi|568899150|ref|XR_394814.1|	ri|D730039L01|PX00700K11|1260	0.977654	0.000743415
gi|568899150|ref|XR_394814.1|	NONMMUT074067	0.987263	0.000242311
gi|568899150|ref|XR_394814.1|	ri|B230333M23|PX00160H17|2720	0.993345	6.62844e-05
gi|568899150|ref|XR_394814.1|	ri|E130213N17|PX00092J17|2631	0.984566	0.000355481
gi|568899150|ref|XR_394814.1|	NONMMUT062984	0.991816	0.000100195
gi|568899150|ref|XR_394814.1|	NR_103491.1	0.993914	5.54469e-05
gi|568899150|ref|XR_394814.1|	ri|7420401K21|PX00321M16|1813	0.982873	0.000437497
gi|568899150|ref|XR_394814.1|	ri|B430117H04|PX00071G23|1405	0.985251	0.000324696
gi|568899150|ref|XR_394814.1|	ri|E030012M20|PX00205I02|1840	0.975083	0.000923551
gi|568899150|ref|XR_394814.1|	ri|F530212E22|PS00005O15|3146	0.978235	0.000705406
gi|568899150|ref|XR_394814.1|	ri|6820442N08|PX00705O22|1767	0.985179	0.000327881
gi|568899150|ref|XR_394814.1|	NONMMUT057545	0.980554	0.000563544
gi|568899150|ref|XR_394814.1|	NONMMUT058530	0.997606	8.5908e-06
gi|568899150|ref|XR_394814.1|	ri|A630028J10|PX00743O06|1871	0.984842	0.000342904
gi|568899150|ref|XR_394814.1|	ri|9430078K10|PX00109F20|922	0.983307	0.000415672
gi|568899150|ref|XR_394814.1|	NONMMUT014294	0.987392	0.000237453
gi|568899150|ref|XR_394814.1|	NONMMUT016429	0.981658	0.00050156
gi|568899150|ref|XR_394814.1|	NONMMUT050172	0.982671	0.000447817
gi|568899150|ref|XR_394814.1|	NONMMUT038104	0.978675	0.000677281
gi|568899150|ref|XR_394814.1|	NONMMUT003382	0.976204	0.000842603
gi|568899150|ref|XR_394814.1|	NONMMUT000825	0.993825	5.70805e-05
gi|568899150|ref|XR_394814.1|	ri|4732480P20|PX00637N16|4524	0.994923	3.86027e-05
gi|568899150|ref|XR_394814.1|	ri|D230046K14|PX00190H17|3005	0.974277	0.000983985
gi|568899150|ref|XR_394814.1|	ri|C730018L08|PX00086N23|1507	0.990558	0.000133313
gi|568899150|ref|XR_394814.1|	uc.mouse.430	0.988165	0.00020928
gi|568899150|ref|XR_394814.1|	NONMMUT024392	0.985339	0.000320851
gi|568899150|ref|XR_394814.1|	NONMMUT057174	0.977686	0.000741347
gi|568899150|ref|XR_394814.1|	ri|F530204J09|PS00003P09|3205	0.979894	0.00060229
gi|568899150|ref|XR_394814.1|	gi|755543720|ref|XR_872955.1|	0.97771	0.000739702
gi|568899150|ref|XR_394814.1|	NONMMUT067001	0.986901	0.000256257
gi|568899150|ref|XR_394814.1|	gi|755523564|ref|XR_869883.1|	0.978982	0.000657992
gi|568899150|ref|XR_394814.1|	NONMMUT060493	0.992091	9.35901e-05
gi|568899150|ref|XR_394814.1|	ri|D130055M19|PX00184D16|3248	0.979094	0.000650996
gi|568899150|ref|XR_394814.1|	ri|A730099L22|PX00153M24|2232	0.975621	0.000884236
gi|568899150|ref|XR_394814.1|	ri|G930038L05|PK00005G14|878	0.976523	0.000820309
gi|568899150|ref|XR_394814.1|	ri|E030022O15|PX00205M18|2802	0.97921	0.000643856
gi|568899150|ref|XR_394814.1|	NONMMUT012896	0.974933	0.000934623
gi|568899150|ref|XR_394814.1|	NONMMUT057419	0.986992	0.000252714
gi|568899150|ref|XR_394814.1|	NR_040496.1	0.984194	0.000372793
gi|568899150|ref|XR_394814.1|	NONMMUT030361	0.996689	1.64217e-05
gi|568899150|ref|XR_394814.1|	NONMMUT031126	0.987708	0.000225719
gi|568899150|ref|XR_394814.1|	gi|755485909|ref|XR_395562.2|	0.977108	0.000780089
gi|568899150|ref|XR_394814.1|	ri|0610025L18|R000004E19|639	0.979329	0.000636516
gi|568899150|ref|XR_394814.1|	NONMMUT051973	0.974181	0.000991317
gi|568899150|ref|XR_394814.1|	ri|C430021H06|PX00667P18|3962	0.98717	0.000245842
gi|568899150|ref|XR_394814.1|	ri|B230316H04|PX00159F11|4731	0.987696	0.000226146
gi|568899150|ref|XR_394814.1|	NONMMUT029348	0.982198	0.000472548
gi|568899150|ref|XR_394814.1|	NR_130173.1	0.981501	0.000510178
gi|568899150|ref|XR_394814.1|	ri|D130081A22|PX00186N15|3209	0.991704	0.000102941
gi|568899150|ref|XR_394814.1|	NONMMUT069996	0.978908	0.00066259
gi|568899150|ref|XR_394814.1|	NONMMUT055191	0.976491	0.000822487
gi|568899150|ref|XR_394814.1|	ri|C530045D16|PX00083I03|1629	0.975715	0.000877512
gi|568899150|ref|XR_394814.1|	ri|B930062A13|PX00735D18|3739	0.981712	0.000498593
gi|568899150|ref|XR_394814.1|	ri|9530036O11|PX00112B03|761	0.985552	0.000311604
gi|568899150|ref|XR_394814.1|	NR_028497.1	0.98178	0.000494947
gi|568899150|ref|XR_394814.1|	ri|6330416E01|PX00008L15|2458	0.994536	4.47077e-05
gi|568899150|ref|XR_394814.1|	ri|C730014O21|PX00698A05|4843	0.984081	0.000378099
gi|568899150|ref|XR_394814.1|	NONMMUT074132	0.978746	0.00067281
gi|568899150|ref|XR_394814.1|	NONMMUT063658	0.977359	0.000763132
gi|568899150|ref|XR_394814.1|	ri|7120428L19|PX00705H12|2374	0.981058	0.000534775
gi|568899150|ref|XR_394814.1|	ri|D430041O10|PX00195D12|4047	0.986197	0.000284455
gi|568899150|ref|XR_394814.1|	NONMMUT023648	0.983723	0.000395259
gi|568899150|ref|XR_394814.1|	NONMMUT021385	0.984157	0.000374509
gi|568899150|ref|XR_394814.1|	NONMMUT046186	0.991481	0.000108543
gi|568899150|ref|XR_394814.1|	ri|F730228I16|PL00020L05|2689	0.989843	0.000154218
gi|568899150|ref|XR_394814.1|	NR_078345.1	0.994722	4.17158e-05
gi|568899150|ref|XR_394814.1|	NONMMUT067187	0.983387	0.000411671
gi|568899150|ref|XR_394814.1|	ri|F830226E22|PL00024J19|1239	0.991712	0.000102759
gi|568899150|ref|XR_394814.1|	NONMMUT024062	0.981564	0.000506701
gi|568899150|ref|XR_394814.1|	ri|E130115I21|PX00092I01|1144	0.984897	0.000340422
gi|568899150|ref|XR_394814.1|	ENSMUST00000183744	0.993475	6.372e-05
gi|568899150|ref|XR_394814.1|	NONMMUT010906	0.980538	0.000564455
gi|568899150|ref|XR_394814.1|	gi|755505186|ref|XR_867418.1|	0.979264	0.000640515
gi|568899150|ref|XR_394814.1|	ri|A530037M05|PX00140P06|947	0.979825	0.000606459
gi|568899150|ref|XR_394814.1|	NONMMUT048966	0.989906	0.000152315
gi|568899150|ref|XR_394814.1|	ri|E330015J04|PX00675D12|1730	0.976375	0.000830587
gi|568899150|ref|XR_394814.1|	ri|2900093J09|ZX00149E05|1342	0.984712	0.000348795
gi|568899150|ref|XR_394814.1|	gi|755518343|ref|XR_869419.1|	-0.975521	0.000891487
gi|568899150|ref|XR_394814.1|	ri|D230038P13|PX00189E23|1170	-0.992569	8.26281e-05
gi|568899150|ref|XR_394814.1|	NONMMUT026988	-0.982476	0.000457943
gi|568899150|ref|XR_394814.1|	NONMMUT056027	-0.993073	7.18154e-05
gi|568899150|ref|XR_394814.1|	ri|C130041M12|PX00168P22|3838	-0.979817	0.000606939
gi|568899150|ref|XR_394814.1|	gi|755470787|ref|XR_885374.1|	-0.980035	0.00059392
gi|568899150|ref|XR_394814.1|	NONMMUT032721	-0.982141	0.00047555
gi|568899150|ref|XR_394814.1|	gi|755473549|ref|XR_400583.2|	-0.980315	0.000577445
gi|568899150|ref|XR_394814.1|	gi|755482151|ref|XR_392930.2|	-0.99004	0.000148311
gi|568899150|ref|XR_394814.1|	NONMMUT029317	-0.992306	8.85797e-05
gi|568899150|ref|XR_394814.1|	gi|755483149|ref|XR_393933.2|	-0.995045	3.67725e-05
gi|568899150|ref|XR_394814.1|	NONMMUT037992	-0.981297	0.000521426
gi|568899150|ref|XR_394814.1|	NONMMUT063120	-0.99234	8.77912e-05
gi|568899150|ref|XR_394814.1|	NONMMUT032600	-0.981035	0.000536103
gi|568899150|ref|XR_394814.1|	NONMMUT028027	-0.97764	0.000744383
gi|568899150|ref|XR_394814.1|	gi|755483080|ref|XR_393881.2|	-0.975373	0.000902246
gi|568899150|ref|XR_394814.1|	NONMMUT025075	-0.980181	0.000585281
gi|568899150|ref|XR_394814.1|	gi|755552766|ref|XR_875573.1|	-0.981438	0.000513615
gi|568899150|ref|XR_394814.1|	NONMMUT037528	-0.988318	0.000203921
gi|568899150|ref|XR_394814.1|	NONMMUT069540	-0.989403	0.000167834
gi|568899150|ref|XR_394814.1|	NONMMUT028207	-0.985466	0.000315324
gi|568899150|ref|XR_394814.1|	ri|D930032C08|PX00202L21|5733	-0.99254	8.32675e-05
gi|568899150|ref|XR_394814.1|	NONMMUT034114	-0.980038	0.000593733
gi|568899150|ref|XR_394814.1|	gi|755475602|ref|XR_887888.1|	-0.974877	0.000938825
gi|568899150|ref|XR_394814.1|	gi|755489240|ref|XR_397790.2|	-0.979488	0.000626771
gi|568899150|ref|XR_394814.1|	gi|755483001|ref|XR_393833.2|	-0.995661	2.81981e-05
gi|568899150|ref|XR_394814.1|	gi|755505755|ref|XR_867725.1|	-0.975848	0.000867935
gi|568899150|ref|XR_394814.1|	NONMMUT016440	-0.980062	0.000592324
gi|568899150|ref|XR_394814.1|	ri|A630071G03|PX00147D07|3150	-0.995242	3.39078e-05
gi|568899150|ref|XR_394814.1|	ri|4930583K21|PX00036H03|1050	-0.990492	0.000135159
gi|568899150|ref|XR_394814.1|	gi|568934783|ref|XR_376851.1|	-0.980383	0.000573451
gi|568899150|ref|XR_394814.1|	NONMMUT023478	-0.997507	9.31274e-06
gi|568899150|ref|XR_394814.1|	ri|D930037K07|PX00688F22|2593	-0.976862	0.000796884
gi|568899150|ref|XR_394814.1|	NONMMUT004103	-0.98348	0.000407135
gi|568899150|ref|XR_394814.1|	gi|755559667|ref|XR_876723.1|	-0.985095	0.000331589
gi|568899150|ref|XR_394814.1|	NONMMUT001210	-0.981438	0.000513609
gi|568899150|ref|XR_394814.1|	gi|755546780|ref|XR_873969.1|	-0.995795	2.64823e-05
gi|568899150|ref|XR_394814.1|	NONMMUT048346	-0.975205	0.000914541
gi|568899150|ref|XR_394814.1|	NONMMUT011714	-0.980621	0.000559698
gi|568899150|ref|XR_394814.1|	ri|6030404L01|PX00056K17|1851	-0.980703	0.000554964
gi|568899150|ref|XR_394814.1|	ri|7120436O08|PX00706C03|1333	-0.991901	9.81136e-05
gi|568899150|ref|XR_394814.1|	ri|D630028D06|PX00197P09|2814	-0.981086	0.000533219
gi|568899150|ref|XR_394814.1|	ENSMUST00000181231	-0.977677	0.000741885
gi|568899150|ref|XR_394814.1|	NONMMUT019681	-0.977366	0.000762633
gi|568899150|ref|XR_394814.1|	NONMMUT045639	-0.974633	0.000957074
gi|568899150|ref|XR_394814.1|	NONMMUT005064	-0.983876	0.000387898
gi|568899150|ref|XR_394814.1|	NONMMUT037496	-0.981522	0.000509
gi|568899150|ref|XR_394814.1|	ri|5230400M03|PX00021J22|3707	-0.977224	0.000772208
gi|568899150|ref|XR_394814.1|	ri|F830017M08|PL00005F08|1589	-0.977389	0.000761136
gi|568899150|ref|XR_394814.1|	ri|6820434J05|PX00650G03|2215	-0.979286	0.000639176
gi|568899150|ref|XR_394814.1|	ri|9630004F11|PX00114L08|2709	-0.983157	0.000423145
gi|568899150|ref|XR_394814.1|	ri|8030481P11|PX00103F21|2202	-0.982188	0.000473096
gi|568899150|ref|XR_394814.1|	ri|E330013B01|PX00211H14|2403	-0.994232	4.98141e-05
gi|568899150|ref|XR_394814.1|	NONMMUT056026	-0.980091	0.000590634
gi|568899150|ref|XR_394814.1|	ri|D330010A20|PX00191A05|3836	-0.975656	0.000881729
gi|568899150|ref|XR_394814.1|	ri|A530019E07|PX00140D17|3529	-0.975185	0.000916071
gi|568899150|ref|XR_394814.1|	gi|755540853|ref|XR_389060.2|	-0.977308	0.000766524
gi|568899150|ref|XR_394814.1|	NONMMUT000174	-0.979522	0.000624743
gi|568899150|ref|XR_394814.1|	NONMMUT035893	-0.990947	0.000122552
gi|568899150|ref|XR_394814.1|	NONMMUT010085	-0.990621	0.000131529
gi|568899150|ref|XR_394814.1|	NONMMUT001110	-0.978224	0.00070615
gi|568899150|ref|XR_394814.1|	NONMMUT000118	-0.981219	0.000525798
gi|568899150|ref|XR_394814.1|	ri|E030025D13|PX00205K16|853	-0.975176	0.000916674
gi|568899150|ref|XR_394814.1|	gi|545746448|ref|NR_104276.1|	-0.995528	2.99501e-05
gi|568899150|ref|XR_394814.1|	ri|E130010K01|PX00208F05|3579	-0.985453	0.000315877
gi|568899150|ref|XR_394814.1|	NONMMUT031361	-0.992076	9.39414e-05
gi|568899150|ref|XR_394814.1|	NONMMUT039928	-0.994301	4.86215e-05
gi|568899150|ref|XR_394814.1|	ri|4922505H16|PX00703H16|1108	-0.996593	1.73873e-05
gi|568899150|ref|XR_394814.1|	NONMMUT023356	-0.988207	0.000207792
gi|568899150|ref|XR_394814.1|	NONMMUT052366	-0.978853	0.000666041
gi|568899150|ref|XR_394814.1|	NONMMUT039538	-0.988791	0.000187764
gi|568899150|ref|XR_394814.1|	ri|D930024O16|PX00202O19|2254	-0.978946	0.000660234
gi|568899150|ref|XR_394814.1|	NONMMUT030997	-0.980999	0.000538142
gi|568899150|ref|XR_394814.1|	ri|7120486P05|PX00321A01|2953	-0.990857	0.000125023
gi|568899150|ref|XR_394814.1|	NONMMUT053943	-0.974223	0.000988081
gi|568899150|ref|XR_394814.1|	NONMMUT052910	-0.97883	0.000667536
gi|568899150|ref|XR_394814.1|	ri|C130080K17|PX00171A02|1228	-0.982594	0.00045183
gi|568899150|ref|XR_394814.1|	NONMMUT000939	-0.97725	0.000770447
gi|568899150|ref|XR_394814.1|	ri|E030022O08|PX00205N14|1177	-0.979931	0.000600089
gi|568899150|ref|XR_394814.1|	NONMMUT005780	-0.993764	5.82181e-05
gi|568899150|ref|XR_394814.1|	NONMMUT034055	-0.977352	0.000763574
gi|568899150|ref|XR_394814.1|	NONMMUT004575	-0.992939	7.46096e-05
gi|568899150|ref|XR_394814.1|	ri|9330190O21|PX00107G20|3789	-0.989666	0.000159633
gi|568899150|ref|XR_394814.1|	ri|E130012P04|PX00208I02|442	-0.99372	5.90249e-05
gi|568899150|ref|XR_394814.1|	gi|755496225|ref|XR_865791.1|	-0.980295	0.000578599
gi|568899150|ref|XR_394814.1|	NONMMUT012192	-0.977324	0.000765439
gi|568899150|ref|XR_394814.1|	ri|A430083E19|PX00138E18|1294	-0.977035	0.000785006
gi|568899150|ref|XR_394814.1|	NONMMUT015455	-0.991138	0.000117459
gi|568899150|ref|XR_394814.1|	NONMMUT024308	-0.996256	2.10044e-05
gi|568899150|ref|XR_394814.1|	ri|F630015J07|PL00001N15|3815	-0.974685	0.000953142
gi|568899150|ref|XR_394814.1|	NONMMUT031424	-0.992651	8.08067e-05
gi|568899150|ref|XR_394814.1|	NONMMUT000655	-0.996208	2.15414e-05
gi|568899150|ref|XR_394814.1|	NONMMUT024661	-0.996379	1.96404e-05
gi|568899150|ref|XR_394814.1|	NONMMUT003504	-0.985847	0.000299041
gi|568899150|ref|XR_394814.1|	NONMMUT023037	-0.994129	5.16004e-05
gi|568899150|ref|XR_394814.1|	NONMMUT017937	-0.976174	0.000844729
gi|568899150|ref|XR_394814.1|	NONMMUT035726	-0.986823	0.000259295
gi|568899150|ref|XR_394814.1|	NONMMUT058024	-0.978854	0.000665986
gi|568899150|ref|XR_394814.1|	gi|755483771|ref|XR_864177.1|	-0.991575	0.000106177
gi|568899150|ref|XR_394814.1|	NONMMUT028026	-0.990883	0.000124297
gi|568899150|ref|XR_394814.1|	NONMMUT035978	-0.98054	0.000564355
gi|568899150|ref|XR_394814.1|	ri|9330145B06|PX00105B19|1528	-0.99001	0.000149215
gi|568899150|ref|XR_394814.1|	NONMMUT072144	-0.981955	0.000485503
gi|568899150|ref|XR_394814.1|	NONMMUT027507	-0.974233	0.000987387
gi|568899150|ref|XR_394814.1|	gi|755540681|ref|XR_388956.2|	-0.994382	4.726e-05
gi|568899150|ref|XR_394814.1|	NONMMUT051368	-0.985347	0.0003205
gi|568899150|ref|XR_394814.1|	NONMMUT053310	-0.989008	0.000180573
gi|568899150|ref|XR_394814.1|	NONMMUT048329	-0.98928	0.000171751
gi|568899150|ref|XR_394814.1|	ri|F830015J05|PL00005J03|1433	-0.98399	0.000382439
gi|568899150|ref|XR_394814.1|	gi|755511980|ref|XR_868398.1|	-0.984313	0.000367199
gi|568899150|ref|XR_394814.1|	NONMMUT012679	-0.984236	0.000370791
gi|568899150|ref|XR_394814.1|	NONMMUT035873	-0.978141	0.000711528
gi|568899150|ref|XR_394814.1|	ri|6720457E03|PX00649B19|3582	-0.986402	0.000276115
gi|568899150|ref|XR_394814.1|	gi|568895956|ref|XR_405665.1|	-0.987378	0.000237951
gi|568899150|ref|XR_394814.1|	NONMMUT032602	-0.97723	0.000771779
gi|568899150|ref|XR_394814.1|	NONMMUT022591	-0.985472	0.000315081
gi|568899150|ref|XR_394814.1|	NONMMUT014128	-0.977829	0.000731905
gi|568899150|ref|XR_394814.1|	ri|D930028B04|PX00202O18|1958	-0.985496	0.000314007
gi|568899150|ref|XR_394814.1|	NONMMUT025978	-0.980901	0.000543697
gi|568899150|ref|XR_394814.1|	NONMMUT066352	-0.991948	9.69991e-05
gi|568899150|ref|XR_394814.1|	gi|568897339|ref|XR_393289.1|	-0.98422	0.000371549
gi|568899150|ref|XR_394814.1|	NONMMUT023353	-0.997342	1.05893e-05
gi|568899150|ref|XR_394814.1|	ri|5033414K04|PX00037N20|1118	-0.977931	0.000725183
gi|568899150|ref|XR_394814.1|	NONMMUT052586	-0.990484	0.000135411
gi|568899150|ref|XR_394814.1|	ri|5031438A03|PX00642L13|1033	-0.982081	0.000478766
gi|568899150|ref|XR_394814.1|	NONMMUT006284	-0.993657	6.02156e-05
gi|568899150|ref|XR_394814.1|	gi|755472732|ref|XR_886006.1|	-0.975322	0.000905988
gi|568899150|ref|XR_394814.1|	gi|755513001|ref|XR_880413.1|	-0.986796	0.000260381
gi|568899150|ref|XR_394814.1|	ri|4732446L15|PX00637P21|2735	-0.979577	0.00062138
gi|568899150|ref|XR_394814.1|	ri|B130010J15|PX00157M11|3035	-0.989115	0.000177077
gi|568899150|ref|XR_394814.1|	gi|755482382|ref|XR_886314.1|	-0.991489	0.000108337
gi|568899150|ref|XR_394814.1|	ri|C130086J11|PX00172H11|2850	-0.976422	0.000827336
gi|568899150|ref|XR_394814.1|	ri|D730027K03|PX00673H12|2491	-0.990521	0.00013434
gi|568899150|ref|XR_394814.1|	NONMMUT031426	-0.992612	8.16638e-05
gi|568899150|ref|XR_394814.1|	NONMMUT023226	-0.981589	0.00050534
gi|568899150|ref|XR_394814.1|	ri|E130020D03|PX00208K03|3030	-0.977947	0.000724122
gi|568899150|ref|XR_394814.1|	NONMMUT037118	-0.978203	0.000707483
gi|568899150|ref|XR_394814.1|	gi|568897455|ref|XR_393762.1|	-0.986808	0.000259908
gi|568899150|ref|XR_394814.1|	NONMMUT037526	-0.986038	0.000291034
gi|568899150|ref|XR_394814.1|	gi|755535525|ref|XR_380599.2|	-0.995472	3.07032e-05
gi|568899150|ref|XR_394814.1|	NONMMUT008656	-0.982388	0.000462559
gi|568899150|ref|XR_394814.1|	NONMMUT035507	-0.974459	0.000970174
gi|568899150|ref|XR_394814.1|	ri|9630008B05|PX00115C01|3219	-0.974077	0.000999304
gi|568899150|ref|XR_394814.1|	NONMMUT048328	-0.995356	3.23003e-05
gi|568899150|ref|XR_394814.1|	NONMMUT039585	-0.982896	0.000436304
gi|568899150|ref|XR_394814.1|	ENSMUST00000188277	-0.975807	0.000870851
gi|568899150|ref|XR_394814.1|	NONMMUT047839	-0.993122	7.07929e-05
gi|568899150|ref|XR_394814.1|	NONMMUT004445	-0.982313	0.000466499
gi|568899150|ref|XR_394814.1|	NONMMUT034978	-0.990821	0.000125981
gi|568899150|ref|XR_394814.1|	ri|C630001O20|PX00083J03|948	-0.98694	0.000254732
gi|568899150|ref|XR_394814.1|	NONMMUT000335	-0.992589	8.21887e-05
gi|568899150|ref|XR_394814.1|	ri|C530049D23|PX00083A22|2724	-0.990219	0.00014302
gi|568899150|ref|XR_394814.1|	NONMMUT046264	-0.988542	0.00019618
gi|568899150|ref|XR_394814.1|	ri|A530044F20|PX00660M19|1837	-0.993436	6.44825e-05
gi|568899150|ref|XR_394814.1|	NONMMUT035522	-0.990386	0.0001382
gi|568899150|ref|XR_394814.1|	gi|755470958|ref|XR_885492.1|	-0.976954	0.000790587
gi|568899150|ref|XR_394814.1|	NONMMUT053866	-0.996212	2.14956e-05
gi|568899150|ref|XR_394814.1|	ri|A330069J20|PX00693J06|4781	-0.976965	0.000789774
gi|568899150|ref|XR_394814.1|	NONMMUT059257	-0.982481	0.00045769
gi|568899150|ref|XR_394814.1|	ri|9230118D14|PX00062B04|1304	-0.995559	2.95343e-05
gi|568899150|ref|XR_394814.1|	NONMMUT070441	-0.990333	0.000139711
gi|568899150|ref|XR_394814.1|	NONMMUT003508	-0.994173	5.08249e-05
gi|568899150|ref|XR_394814.1|	ri|I1C0033M24|FU00003A05|1417	-0.998112	5.34252e-06
gi|568899150|ref|XR_394814.1|	NONMMUT020124	-0.978998	0.000656999
gi|568899150|ref|XR_394814.1|	gi|568921258|ref|XR_389688.1|	-0.982363	0.00046386
gi|568899150|ref|XR_394814.1|	NONMMUT005509	-0.975851	0.000867746
gi|568899150|ref|XR_394814.1|	gi|755507443|ref|XR_881345.1|	-0.979053	0.000653539
gi|568899150|ref|XR_394814.1|	ri|C630010O08|PX00083F23|1567	-0.975911	0.000863464
gi|568899150|ref|XR_394814.1|	gi|755549523|ref|XR_874620.1|	-0.988591	0.000194509
gi|568899150|ref|XR_394814.1|	NONMMUT008714	-0.97601	0.000856366
gi|568899150|ref|XR_394814.1|	NONMMUT008973	-0.97926	0.000640779
gi|568899150|ref|XR_394814.1|	NONMMUT019396	-0.974217	0.000988589
gi|568899150|ref|XR_394814.1|	NONMMUT032372	-0.984063	0.00037897
gi|568899150|ref|XR_394814.1|	ri|A730015O12|PX00149E17|3940	-0.978565	0.000684278
gi|568899150|ref|XR_394814.1|	ri|D330038H21|PX00192O18|1527	-0.99056	0.000133254
gi|568899150|ref|XR_394814.1|	NONMMUT022940	-0.993006	7.3205e-05
gi|568899150|ref|XR_394814.1|	ENSMUST00000189920	-0.990111	0.000146205
gi|568899150|ref|XR_394814.1|	NONMMUT039016	-0.996721	1.61103e-05
gi|568899150|ref|XR_394814.1|	NONMMUT052923	-0.977047	0.000784247
gi|568899150|ref|XR_394814.1|	ri|9930010H14|PX00120A13|1878	-0.979639	0.000617612
gi|568899150|ref|XR_394814.1|	ri|D730040P10|PX00091G19|3127	-0.978468	0.000690439
gi|568899150|ref|XR_394814.1|	ri|5330403D14|PX00053E15|1337	-0.978696	0.000675946
gi|568899150|ref|XR_394814.1|	ri|2700098C24|ZX00083G03|1312	-0.975673	0.000880513
gi|568899150|ref|XR_394814.1|	ri|D030059H08|PX00181F04|2287	-0.997944	6.33406e-06
gi|568899150|ref|XR_394814.1|	gi|755484569|ref|XR_870198.1|	-0.997085	1.27305e-05
gi|568899150|ref|XR_394814.1|	NONMMUT012446	-0.987091	0.000248885
gi|568899150|ref|XR_394814.1|	ri|D730032M15|PX00673N02|995	-0.992127	9.27339e-05
gi|568899150|ref|XR_394814.1|	NONMMUT020121	-0.996872	1.46639e-05
gi|568899150|ref|XR_394814.1|	ri|B230307A20|PX00744E06|1777	-0.983268	0.000417584
gi|568899150|ref|XR_394814.1|	ri|I1C0024L01|FU00006E20|3264	-0.977804	0.000733545
gi|568899150|ref|XR_394814.1|	NONMMUT011731	-0.994626	4.32473e-05
gi|568899150|ref|XR_394814.1|	gi|755477912|ref|XR_861926.1|	-0.974855	0.000940441
gi|568899150|ref|XR_394814.1|	ri|2900019E01|ZX00068L05|1706	-0.981294	0.000521586
gi|568899150|ref|XR_394814.1|	NONMMUT060117	-0.981341	0.000519006
gi|568899150|ref|XR_394814.1|	ri|6430530M09|PX00046A23|3409	-0.991495	0.000108192
gi|568899150|ref|XR_394814.1|	ri|F830008M04|PL00004F24|1675	-0.97467	0.000954315
gi|568899150|ref|XR_394814.1|	NONMMUT009253	-0.996167	2.20122e-05
gi|568899150|ref|XR_394814.1|	gi|755543315|ref|XR_381564.2|	-0.990303	0.000140584
gi|568899150|ref|XR_394814.1|	NONMMUT073054	-0.977395	0.000760675
gi|568899150|ref|XR_394814.1|	ri|A330052N24|PX00693L12|2145	-0.989224	0.000173562
gi|568899150|ref|XR_394814.1|	gi|755479947|ref|XR_404866.2|	-0.987768	0.000223502
gi|568899150|ref|XR_394814.1|	NONMMUT018422	-0.979125	0.000649123
gi|568899150|ref|XR_394814.1|	ri|D230003G10|PX00187A08|1557	-0.986028	0.000291463
gi|568899150|ref|XR_394814.1|	ri|E330024H03|PX00700J12|4811	-0.985144	0.000329404
gi|568899150|ref|XR_394814.1|	NONMMUT048388	-0.992445	8.54019e-05
gi|568899150|ref|XR_394814.1|	NONMMUT009276	-0.994693	4.21657e-05
gi|568899150|ref|XR_394814.1|	NONMMUT035527	-0.984608	0.000353553
gi|568899150|ref|XR_394814.1|	ri|7420457B07|PX00708N14|2190	-0.978834	0.000667265
gi|568899150|ref|XR_394814.1|	NONMMUT020120	-0.979411	0.000631522
gi|568899150|ref|XR_394814.1|	NONMMUT018989	-0.984949	0.000338109
gi|568899150|ref|XR_394814.1|	NONMMUT016574	-0.977457	0.000756536
gi|568899150|ref|XR_394814.1|	NONMMUT021584	-0.987012	0.000251938
gi|568899150|ref|XR_394814.1|	NONMMUT000940	-0.984606	0.00035363
gi|568899150|ref|XR_394814.1|	NONMMUT068712	-0.976285	0.000836921
gi|568899150|ref|XR_394814.1|	NONMMUT010477	-0.988442	0.000199593
gi|568899150|ref|XR_394814.1|	ri|D130065L21|PX00185M17|1222	-0.991246	0.000114623
gi|568899150|ref|XR_394814.1|	NONMMUT030995	-0.978473	0.000690116
gi|568899150|ref|XR_394814.1|	NONMMUT033191	-0.99137	0.000111406
gi|568899150|ref|XR_394814.1|	gi|755535994|ref|XR_872111.1|	-0.994071	5.26254e-05
gi|568899150|ref|XR_394814.1|	NONMMUT033711	-0.985984	0.0002933
gi|568899150|ref|XR_394814.1|	NONMMUT036954	-0.99042	0.000137234
gi|568899150|ref|XR_394814.1|	ri|D130016N24|PX00183K20|755	-0.988964	0.000182013
gi|568899150|ref|XR_394814.1|	gi|755546812|ref|XR_873997.1|	-0.98433	0.000366394
gi|568899150|ref|XR_394814.1|	ri|6030495B02|PX00058I05|2965	-0.986382	0.000276907
gi|568899150|ref|XR_394814.1|	ri|E530017N17|PX00319C20|3839	-0.984863	0.000341982
gi|568899150|ref|XR_394814.1|	NONMMUT002081	-0.985215	0.000326266
gi|568899150|ref|XR_394814.1|	NONMMUT033689	-0.991077	0.000119081
gi|568899150|ref|XR_394814.1|	NONMMUT045022	-0.979764	0.000610128
gi|568899150|ref|XR_394814.1|	ri|E030027D18|PX00205N11|1193	-0.978743	0.00067299
gi|568899150|ref|XR_394814.1|	gi|755474948|ref|XR_887486.1|	-0.975913	0.000863264
gi|568899150|ref|XR_394814.1|	ri|9330159J16|PX00106E05|2475	-0.998045	5.73094e-06
gi|568899150|ref|XR_394814.1|	ri|D830023P11|PX00199A23|3109	-0.993062	7.20447e-05
gi|568899150|ref|XR_394814.1|	ri|D130061N17|PX00185N05|3709	-0.981577	0.000506007
gi|568899150|ref|XR_394814.1|	gi|755490815|ref|XR_864875.1|	-0.979139	0.000648236
gi|568899150|ref|XR_394814.1|	ri|D130069F02|PX00186K23|1132	-0.990235	0.000142575
gi|568899150|ref|XR_394814.1|	ri|2400001O07|ZX00052O18|1305	-0.997551	8.98709e-06
gi|568899150|ref|XR_394814.1|	gi|755521803|ref|XR_882211.1|	-0.990984	0.000121569
gi|568899150|ref|XR_394814.1|	ENSMUST00000181224	-0.980274	0.000579808
gi|568899150|ref|XR_394814.1|	NONMMUT002667	-0.993488	6.34796e-05
gi|568899150|ref|XR_394814.1|	ri|9930022H22|PX00120I23|2489	-0.985834	0.000299606
gi|568899150|ref|XR_394814.1|	gi|755472833|ref|XR_400100.2|	-0.984829	0.000343509
gi|568899150|ref|XR_394814.1|	ri|B020003M11|PX00324P13|1632	-0.984438	0.000361383
gi|568899150|ref|XR_394814.1|	ri|5830404N18|PX00737L16|2663	-0.979456	0.000628765
gi|568899150|ref|XR_394814.1|	ri|D630044D14|PX00198M07|2999	-0.979255	0.00064108
gi|568899150|ref|XR_394814.1|	ri|E030020D03|PX00205G02|1830	-0.984776	0.000345882
gi|568899150|ref|XR_394814.1|	ri|B430208I17|PX00071O07|4422	-0.986597	0.000268259
gi|568899150|ref|XR_394814.1|	NONMMUT031351	-0.990409	0.000137551
gi|568899150|ref|XR_394814.1|	gi|755473548|ref|XR_400581.2|	-0.983946	0.000384518
gi|568899150|ref|XR_394814.1|	NONMMUT018561	-0.974119	0.000996085
gi|568899150|ref|XR_394814.1|	gi|755540123|ref|XR_879789.1|	-0.986963	0.000253826
gi|568899150|ref|XR_394814.1|	NONMMUT034682	-0.991507	0.000107897
gi|568899150|ref|XR_394814.1|	NONMMUT058020	-0.991751	0.000101777
gi|568899150|ref|XR_394814.1|	NONMMUT030355	-0.990171	0.000144425
gi|568899150|ref|XR_394814.1|	ri|1700084M22|ZX00076L13|385	-0.979593	0.000620401
gi|568899150|ref|XR_394814.1|	ri|E030009I08|PX00204N08|2665	-0.977646	0.000743973
gi|568899150|ref|XR_394814.1|	gi|755485671|ref|XR_875279.1|	-0.978	0.000720644
gi|568899150|ref|XR_394814.1|	ri|C130084G10|PX00172K13|2127	-0.977521	0.000752276
gi|568899150|ref|XR_394814.1|	NONMMUT052907	-0.989506	0.000164596
gi|568899150|ref|XR_394814.1|	NONMMUT008719	-0.982399	0.000461951
gi|568899150|ref|XR_394814.1|	ri|6720449G18|PX00704D13|1723	-0.978099	0.000714253
gi|568899150|ref|XR_394814.1|	NONMMUT005107	-0.984218	0.000371622
gi|568899150|ref|XR_394814.1|	NONMMUT040060	-0.978686	0.000676603
gi|568899150|ref|XR_394814.1|	gi|755550511|ref|XR_875047.1|	-0.985868	0.000298157
gi|568899150|ref|XR_394814.1|	NONMMUT037594	-0.979471	0.000627823
gi|568899150|ref|XR_394814.1|	ri|A930014C07|PX00718B15|2760	-0.991332	0.000112386
gi|568899150|ref|XR_394814.1|	NONMMUT030668	-0.99619	2.17517e-05
gi|568899150|ref|XR_394814.1|	NONMMUT073678	-0.977946	0.000724215
gi|568899150|ref|XR_394814.1|	NONMMUT070931	-0.997676	8.0927e-06
gi|568899150|ref|XR_394814.1|	ri|2810416A17|ZX00056M03|1152	-0.976704	0.000807751
gi|568899150|ref|XR_394814.1|	ri|C230074K04|PX00176A06|3994	-0.980509	0.000566173
gi|568899150|ref|XR_394814.1|	NONMMUT045304	-0.98442	0.000362233
gi|568899150|ref|XR_394814.1|	NONMMUT018558	-0.97588	0.000865616
gi|568899150|ref|XR_394814.1|	NONMMUT028736	-0.985872	0.000297993
gi|568899150|ref|XR_394814.1|	gi|755480197|ref|XR_863429.1|	-0.978832	0.000667354
gi|568899150|ref|XR_394814.1|	NONMMUT047765	-0.989591	0.000161952
gi|568899150|ref|XR_394814.1|	NONMMUT036661	-0.992354	8.74739e-05
gi|568899150|ref|XR_394814.1|	NONMMUT054030	-0.99206	9.43051e-05
gi|568899150|ref|XR_394814.1|	gi|755474471|ref|XR_887220.1|	-0.978885	0.000664033
gi|568899150|ref|XR_394814.1|	gi|569008458|ref|XR_386771.1|	-0.977047	0.000784202
gi|568899150|ref|XR_394814.1|	NONMMUT052917	-0.98486	0.000342086
gi|568899150|ref|XR_394814.1|	gi|755554381|ref|XR_875918.1|	-0.991755	0.0001017
gi|568899150|ref|XR_394814.1|	NONMMUT042087	-0.981048	0.000535341
gi|568899150|ref|XR_394814.1|	NONMMUT014646	-0.986869	0.000257504
gi|568899150|ref|XR_394814.1|	NONMMUT006119	-0.984377	0.000364216
gi|568899150|ref|XR_394814.1|	ri|D130073P12|PX00186L19|2218	-0.990278	0.000141304
gi|568899150|ref|XR_394814.1|	NONMMUT034681	-0.979141	0.000648124
gi|568899150|ref|XR_394814.1|	ri|D930037D01|PX00203I22|4268	-0.985274	0.000323682
gi|568899150|ref|XR_394814.1|	ri|G370141D04|FL00004I23|2922	-0.994943	3.82939e-05
gi|568899150|ref|XR_394814.1|	NONMMUT007650	-0.988466	0.000198784
gi|568899150|ref|XR_394814.1|	NONMMUT030996	-0.994059	5.284e-05
gi|568899150|ref|XR_394814.1|	ri|D230012B01|PX00187B12|2711	-0.996093	2.28615e-05
gi|568899150|ref|XR_394814.1|	NONMMUT066588	-0.975488	0.000893859
gi|568899150|ref|XR_394814.1|	ri|E330032G17|PX00212L09|2409	-0.988638	0.000192919
gi|568899150|ref|XR_394814.1|	NONMMUT058766	-0.980915	0.000542895
gi|568899150|ref|XR_394814.1|	NONMMUT052914	-0.986427	0.000275084
gi|568899150|ref|XR_394814.1|	NONMMUT069188	-0.984978	0.000336804
gi|568899150|ref|XR_394814.1|	NONMMUT023545	-0.993361	6.59709e-05
gi|568899150|ref|XR_394814.1|	NONMMUT035510	-0.975177	0.000916627
gi|568899150|ref|XR_394814.1|	ri|A230066D03|PX00128L24|617	-0.987975	0.000216033
gi|568899150|ref|XR_394814.1|	gi|755559779|ref|XR_385588.2|	-0.977949	0.00072403
gi|568899150|ref|XR_394814.1|	NONMMUT019455	-0.9789	0.000663093
gi|568899150|ref|XR_394814.1|	NONMMUT003729	-0.975525	0.000891191
gi|568899150|ref|XR_394814.1|	ri|D530050H15|PX00673K14|1757	-0.99271	7.95288e-05
gi|568899150|ref|XR_394814.1|	gi|755490014|ref|XR_884358.1|	-0.978078	0.000715576
gi|568899150|ref|XR_394814.1|	ri|B230306D23|PX00695E21|3828	-0.983531	0.00040463
gi|568899150|ref|XR_394814.1|	ri|9430099P11|PX00111M15|2094	-0.978916	0.0006621
gi|568899150|ref|XR_394814.1|	NR_002858.1	-0.986463	0.000273638
gi|568899150|ref|XR_394814.1|	NONMMUT000973	-0.999416	5.10716e-07
gi|568899150|ref|XR_394814.1|	NONMMUT005057	-0.980269	0.000580123
gi|568899150|ref|XR_394814.1|	gi|755544617|ref|XR_873264.1|	-0.998102	5.40229e-06
gi|568899150|ref|XR_394814.1|	NONMMUT035526	-0.986948	0.000254401
gi|568899150|ref|XR_394814.1|	ri|A530084G08|PX00143N11|1241	-0.986157	0.00028611
gi|568899150|ref|XR_394814.1|	NONMMUT026575	-0.974156	0.000993239
gi|568899150|ref|XR_394814.1|	NONMMUT023380	-0.987546	0.000231689
gi|568899150|ref|XR_394814.1|	NONMMUT067456	-0.996293	2.05856e-05
gi|568899150|ref|XR_394814.1|	gi|755488157|ref|XR_883112.1|	-0.979981	0.000597148
gi|568899150|ref|XR_394814.1|	ri|6330519C09|PX00647O03|3374	-0.990328	0.000139865
gi|568899150|ref|XR_394814.1|	gi|755559623|ref|XR_876690.1|	-0.979247	0.000641548
gi|568899150|ref|XR_394814.1|	NONMMUT014679	-0.98629	0.000280652
gi|568899150|ref|XR_394814.1|	ri|C030044J08|PX00665N20|2417	-0.99222	9.05593e-05
gi|568899150|ref|XR_394814.1|	NONMMUT066739	-0.974168	0.00099229
gi|568899150|ref|XR_394814.1|	gi|755483255|ref|XR_394009.2|	-0.976932	0.000792039
gi|568899150|ref|XR_394814.1|	ri|C130037J22|PX00169I18|3475	-0.993726	5.89216e-05
gi|568899150|ref|XR_394814.1|	NONMMUT035520	-0.980747	0.000552425
gi|568899150|ref|XR_394814.1|	NONMMUT052919	-0.992528	8.35435e-05
gi|568899150|ref|XR_394814.1|	NONMMUT072707	-0.988158	0.000209504
gi|568899150|ref|XR_394814.1|	NONMMUT040062	-0.991859	9.91414e-05
gi|568899150|ref|XR_394814.1|	ri|C230042E08|PX00175E08|2684	-0.977775	0.000735439
gi|568899150|ref|XR_394814.1|	ri|A130006I24|PX00120L02|1624	-0.978866	0.000665268
gi|568899150|ref|XR_394814.1|	ri|5930429H13|PX00055H04|1815	-0.974735	0.000949381
gi|568899150|ref|XR_394814.1|	gi|755476883|ref|XR_402899.2|	-0.981322	0.000520049
gi|568899150|ref|XR_394814.1|	NONMMUT021958	-0.981079	0.000533632
gi|568899150|ref|XR_394814.1|	gi|575771962|ref|NR_110355.1|	-0.978642	0.000679359
gi|568899150|ref|XR_394814.1|	NONMMUT040375	-0.989331	0.000170119
gi|568899150|ref|XR_394814.1|	NONMMUT072534	-0.977338	0.000764512
gi|568899150|ref|XR_394814.1|	NONMMUT074124	-0.989209	0.000174051
gi|568899150|ref|XR_394814.1|	ri|B930079J03|PX00166A15|1523	-0.988416	0.000200509
gi|568899150|ref|XR_394814.1|	NONMMUT040035	-0.976945	0.000791195
gi|568899150|ref|XR_394814.1|	NONMMUT031497	-0.979829	0.000606182
gi|568899150|ref|XR_394814.1|	ri|7030417H06|PX00312P13|2058	-0.988681	0.000191455
gi|568899150|ref|XR_394814.1|	gi|755473455|ref|XR_400521.2|	-0.98643	0.000274948
gi|568899150|ref|XR_394814.1|	NONMMUT048333	-0.984227	0.00037124
gi|568899150|ref|XR_394814.1|	ri|E030027O14|PX00205I16|1355	-0.994919	3.86665e-05
gi|568899150|ref|XR_394814.1|	NONMMUT051970	-0.977826	0.000732078
gi|568899150|ref|XR_394814.1|	ri|D930007F15|PX00200J10|1372	-0.978633	0.000679975
gi|568899150|ref|XR_394814.1|	ri|A630089I01|PX00148F07|2529	-0.989775	0.000156279
gi|568899150|ref|XR_394814.1|	ri|C130090I10|PX00172A08|2565	-0.984683	0.000350099
gi|568899150|ref|XR_394814.1|	ENSMUST00000176050	-0.992641	8.10379e-05
gi|568899150|ref|XR_394814.1|	ri|A530019I02|PX00140A22|1978	-0.986309	0.00027987
gi|568899150|ref|XR_394814.1|	gi|755501540|ref|XR_374977.2|	-0.975085	0.00092342
gi|568899150|ref|XR_394814.1|	NONMMUT037862	-0.987239	0.000243213
gi|568899150|ref|XR_394814.1|	ri|A030006E15|PX00063D03|1409	-0.974489	0.000967896
gi|568899150|ref|XR_394814.1|	NONMMUT042356	-0.994424	4.65446e-05
gi|568899150|ref|XR_394814.1|	NONMMUT031001	-0.982412	0.000461303
gi|568899150|ref|XR_394814.1|	gi|568939343|ref|XR_377278.1|	-0.978393	0.000695228
gi|568899150|ref|XR_394814.1|	gi|755509138|ref|XR_868192.1|	-0.977181	0.000775093
gi|568899150|ref|XR_394814.1|	NONMMUT011723	-0.987196	0.000244869
gi|568899150|ref|XR_394814.1|	ri|1700057H01|ZX00081K23|451	-0.990681	0.000129875
gi|568899150|ref|XR_394814.1|	ri|9630031I04|PX00115H24|2223	-0.986221	0.000283464
gi|568899150|ref|XR_394814.1|	NONMMUT046849	-0.976481	0.000823233
gi|568899150|ref|XR_394814.1|	NONMMUT035766	-0.99153	0.000107317
gi|568899150|ref|XR_394814.1|	NONMMUT040030	-0.976046	0.00085385
gi|568899150|ref|XR_394814.1|	NONMMUT074699	-0.982379	0.000462995
gi|568899150|ref|XR_394814.1|	ri|8030489O15|PX00104E02|3388	-0.978781	0.000670601
gi|568899150|ref|XR_394814.1|	ri|C130083B21|PX00172G05|2939	-0.989443	0.000166599
gi|568899150|ref|XR_394814.1|	ri|4930579K21|PX00314K19|1860	-0.97551	0.000892279
gi|568899150|ref|XR_394814.1|	NONMMUT034438	-0.980882	0.00054478
gi|568899150|ref|XR_394814.1|	gi|568891891|ref|XR_402478.1|	-0.983781	0.000392449
gi|568899150|ref|XR_394814.1|	ri|E230034K22|PX00210D18|1087	-0.978494	0.0006888
gi|568899150|ref|XR_394814.1|	gi|347543798|ref|NR_045169.1|	-0.994181	5.06969e-05
gi|568899150|ref|XR_394814.1|	ri|A130014I09|PX00121C02|1861	-0.982506	0.000456396
gi|568899150|ref|XR_394814.1|	NONMMUT032169	-0.979857	0.000604527
gi|568899150|ref|XR_394814.1|	ri|C030048M04|PX00075F19|1451	-0.980163	0.000586329
gi|568899150|ref|XR_394814.1|	NONMMUT052363	-0.976472	0.000823828
gi|568899150|ref|XR_394814.1|	NONMMUT035513	-0.977476	0.000755309
gi|568899150|ref|XR_394814.1|	NONMMUT059432	-0.984276	0.000368946
gi|568899150|ref|XR_394814.1|	gi|755550712|ref|XR_875176.1|	-0.983517	0.000405313
gi|568899150|ref|XR_394814.1|	NONMMUT059074	-0.987951	0.000216881
gi|568899150|ref|XR_394814.1|	ri|D030054F05|PX00181A05|2524	-0.986976	0.000253327
gi|568899150|ref|XR_394814.1|	ri|A130066K21|PX00124J11|2317	-0.988241	0.000206598
gi|568899150|ref|XR_394814.1|	ri|A730084J16|PX00152J20|1114	-0.993152	7.01733e-05
gi|568899150|ref|XR_394814.1|	ri|D130009B19|PX00182G10|1223	-0.98778	0.000223075
gi|568899150|ref|XR_394814.1|	ri|C130091B17|PX00666F10|2559	-0.981584	0.000505599
gi|568899150|ref|XR_394814.1|	NONMMUT018488	-0.984315	0.000367097
gi|568899150|ref|XR_394814.1|	NONMMUT071303	-0.982039	0.000481023
gi|568899150|ref|XR_394814.1|	NONMMUT028347	-0.983684	0.000397138
gi|568899150|ref|XR_394814.1|	NONMMUT055935	-0.980131	0.000588217
gi|568899150|ref|XR_394814.1|	gi|755523429|ref|XR_869804.1|	-0.992743	7.8799e-05
gi|568899150|ref|XR_394814.1|	gi|755472061|ref|XR_399530.2|	-0.984891	0.000340705
gi|568899150|ref|XR_394814.1|	NONMMUT034106	-0.985807	0.000300729
gi|568899150|ref|XR_394814.1|	NONMMUT052141	-0.990014	0.000149077
gi|568899150|ref|XR_394814.1|	ri|E530014J02|PX00319O11|1651	-0.984617	0.000353148
gi|568899150|ref|XR_394814.1|	NONMMUT053790	-0.983123	0.000424831
gi|568899150|ref|XR_394814.1|	NONMMUT060450	-0.977523	0.000752152
gi|568899150|ref|XR_394814.1|	NONMMUT009265	-0.980274	0.000579841
gi|568899150|ref|XR_394814.1|	NONMMUT071816	-0.979573	0.000621642
gi|568899150|ref|XR_394814.1|	ri|A130018A01|PX00121B11|1624	-0.974958	0.000932787
gi|568899150|ref|XR_394814.1|	NONMMUT038638	-0.993607	6.11749e-05
gi|568899150|ref|XR_394814.1|	ri|D730018K15|PX00673B08|3565	-0.980596	0.000561133
gi|568899150|ref|XR_394814.1|	ri|D630049O18|PX00198L16|519	-0.97631	0.000835183
gi|568899150|ref|XR_394814.1|	gi|755554549|ref|XR_876008.1|	-0.98088	0.000544877
gi|568899150|ref|XR_394814.1|	NONMMUT047762	-0.978625	0.000680461
gi|568899150|ref|XR_394814.1|	gi|755472867|ref|XR_400129.2|	-0.97538	0.000901781
gi|568899150|ref|XR_394814.1|	NONMMUT054719	-0.989602	0.000161621
gi|568899150|ref|XR_394814.1|	gi|568903123|ref|XR_397977.1|	-0.980104	0.000589846
gi|568899150|ref|XR_394814.1|	ri|2310050P20|ZX00055C11|2133	-0.984849	0.000342609
gi|568899150|ref|XR_394814.1|	NONMMUT029261	-0.980291	0.000578851
gi|568899150|ref|XR_394814.1|	NONMMUT034167	-0.974658	0.000955165
gi|568899150|ref|XR_394814.1|	NONMMUT067581	-0.988399	0.000201097
gi|568899150|ref|XR_394814.1|	NONMMUT068193	-0.984263	0.000369527
gi|568899150|ref|XR_394814.1|	ri|9330186E07|PX00106B20|4291	-0.980849	0.00054662
gi|568899150|ref|XR_394814.1|	NONMMUT068645	-0.992925	7.49107e-05
gi|568899150|ref|XR_394814.1|	gi|568984885|ref|XR_382842.1|	-0.982936	0.000434288
gi|568899150|ref|XR_394814.1|	NONMMUT035370	-0.9901	0.000146538
gi|568899150|ref|XR_394814.1|	ri|C230077G23|PX00176L05|4835	-0.985764	0.000302565
gi|568899150|ref|XR_394814.1|	NONMMUT011724	-0.976513	0.000821011
gi|568899150|ref|XR_394814.1|	NONMMUT052902	-0.998543	3.18422e-06
gi|568899150|ref|XR_394814.1|	ri|9630028D01|PX00115D14|3833	-0.992523	8.36462e-05
gi|568899150|ref|XR_394814.1|	NONMMUT033688	-0.989472	0.000165686
gi|568899150|ref|XR_394814.1|	NONMMUT020894	-0.977418	0.000759173
gi|568899150|ref|XR_394814.1|	NONMMUT012585	-0.987487	0.000233889
gi|568899150|ref|XR_394814.1|	NONMMUT059582	-0.989606	0.000161504
gi|568899150|ref|XR_394814.1|	ri|A130042K22|PX00123A23|3277	-0.989519	0.000164189
gi|568899150|ref|XR_394814.1|	NR_045996.1	-0.979081	0.000651853
gi|568899150|ref|XR_394814.1|	gi|755560228|ref|XR_877088.1|	-0.986703	0.000264024
gi|568899150|ref|XR_394814.1|	ri|A230058F20|PX00128P05|3508	-0.980823	0.000548118
gi|568899150|ref|XR_394814.1|	ri|A330107F17|PX00064C01|2651	-0.989508	0.000164546
gi|568899150|ref|XR_394814.1|	gi|755527887|ref|XR_879215.1|	-0.978168	0.000709723
gi|568899150|ref|XR_394814.1|	NONMMUT039403	-0.98563	0.00030824
gi|568899150|ref|XR_394814.1|	NONMMUT031709	-0.975155	0.000918251
gi|568899150|ref|XR_394814.1|	ri|6430631D10|PX00048G14|2693	-0.995439	3.11502e-05
gi|568899150|ref|XR_394814.1|	ri|7120441C15|PX00650G22|2907	-0.989739	0.000157393
gi|568899150|ref|XR_394814.1|	ri|F830219J02|PL00024E03|3093	-0.980606	0.00056055
gi|568899150|ref|XR_394814.1|	NONMMUT046922	-0.989335	0.000170019
gi|568899150|ref|XR_394814.1|	NONMMUT022807	-0.977934	0.000724975
gi|568899150|ref|XR_394814.1|	ri|5830447G06|PX00645N15|2148	-0.985156	0.000328865
gi|568899150|ref|XR_394814.1|	gi|339895879|ref|NR_040446.1|	-0.974125	0.000995643
gi|568899150|ref|XR_394814.1|	gi|755518080|ref|XR_869237.1|	-0.988873	0.000185031
gi|568899150|ref|XR_394814.1|	NONMMUT054227	-0.975518	0.000891706
gi|568899150|ref|XR_394814.1|	NONMMUT058026	-0.991935	9.72958e-05
gi|568899150|ref|XR_394814.1|	NONMMUT037675	-0.979808	0.00060743
gi|568899150|ref|XR_394814.1|	ri|D430010I09|PX00193J20|2349	-0.990596	0.000132242
gi|568899150|ref|XR_394814.1|	gi|755517865|ref|XR_377691.2|	-0.97614	0.000847174
gi|568899150|ref|XR_394814.1|	NONMMUT034417	-0.984247	0.000370279
gi|568899150|ref|XR_394814.1|	ri|D230017G06|PX00188I18|1156	-0.982434	0.000460155
gi|568899150|ref|XR_394814.1|	NONMMUT024428	-0.97512	0.000920832
gi|568899150|ref|XR_394814.1|	NONMMUT012343	-0.986337	0.000278743
gi|568899150|ref|XR_394814.1|	ri|B430306C15|PX00072I11|2655	-0.990904	0.000123734
gi|568899150|ref|XR_394814.1|	ri|A130077J23|PX00692J21|6310	-0.985642	0.00030773
gi|568899150|ref|XR_394814.1|	NONMMUT066216	-0.97675	0.000804533
gi|568899150|ref|XR_394814.1|	NONMMUT036493	-0.987902	0.00021866
gi|568899150|ref|XR_394814.1|	gi|755549800|ref|XR_874792.1|	-0.994517	4.50187e-05
gi|568899150|ref|XR_394814.1|	gi|755493013|ref|XR_373335.2|	-0.988804	0.000187329
gi|568899150|ref|XR_394814.1|	NONMMUT065883	-0.983837	0.000389767
gi|568899150|ref|XR_394814.1|	gi|755476800|ref|XR_888668.1|	-0.985357	0.00032007
gi|568899150|ref|XR_394814.1|	ri|A730022D17|PX00149N22|1414	-0.974645	0.000956164
gi|568899150|ref|XR_394814.1|	ri|B230317L12|PX00159K09|677	-0.980573	0.000562462
gi|568899150|ref|XR_394814.1|	gi|755486214|ref|XR_877538.1|	-0.977356	0.000763306
gi|568899150|ref|XR_394814.1|	NONMMUT034283	-0.985838	0.00029941
gi|568899150|ref|XR_394814.1|	ri|8030448I15|PX00103P19|571	-0.97945	0.000629119
gi|568899150|ref|XR_394814.1|	gi|755543570|ref|XR_381768.2|	-0.99375	5.84692e-05
gi|568899150|ref|XR_394814.1|	ri|2610042G18|ZX00045O24|678	-0.990709	0.000129097
gi|568899150|ref|XR_394814.1|	ri|G630047I22|PL00013F24|2488	-0.975261	0.000910423
gi|568899150|ref|XR_394814.1|	uc.mouse.478	-0.988028	0.000214132
gi|568899150|ref|XR_394814.1|	NONMMUT008710	-0.980175	0.000585625
gi|568899150|ref|XR_394814.1|	NONMMUT011667	-0.994613	4.34591e-05
gi|568899150|ref|XR_394814.1|	NONMMUT017198	-0.984241	0.000370555
gi|568899150|ref|XR_394814.1|	gi|755487169|ref|XR_881048.1|	-0.989702	0.000158519
gi|568899150|ref|XR_394814.1|	ri|A230062E03|PX00693I02|3092	-0.978946	0.000660221
gi|568899150|ref|XR_394814.1|	NONMMUT037529	-0.985662	0.000306872
gi|568899150|ref|XR_394814.1|	ri|D230039M14|PX00189D07|1413	-0.976244	0.000839818
gi|568899150|ref|XR_394814.1|	ri|D930024H19|PX00202P17|1603	-0.995666	2.81296e-05
gi|568899150|ref|XR_394814.1|	NONMMUT058256	-0.980414	0.000571675
gi|568899150|ref|XR_394814.1|	ri|A130089D13|PX00126C02|1843	-0.97495	0.000933391
gi|568899150|ref|XR_394814.1|	NONMMUT032561	-0.996789	1.54487e-05
gi|568899150|ref|XR_394814.1|	gi|755505393|ref|XR_867539.1|	-0.982569	0.00045309
gi|568899150|ref|XR_394814.1|	ri|D930023H24|PX00202I17|1870	-0.980974	0.000539536
gi|568899150|ref|XR_394814.1|	ri|D930033H20|PX00202M21|1871	-0.979885	0.000602854
gi|568899150|ref|XR_394814.1|	gi|84872159|ref|NR_002864.1|	-0.980479	0.00056789
gi|568899150|ref|XR_394814.1|	ri|D730018F15|PX00673B06|2935	-0.982403	0.000461774
gi|568899150|ref|XR_394814.1|	gi|755487502|ref|XR_396604.2|	-0.996343	2.00306e-05
gi|568899150|ref|XR_394814.1|	ri|5830468H01|PX00040P09|3139	-0.988756	0.00018892
gi|568899150|ref|XR_394814.1|	NONMMUT007645	-0.992598	8.19777e-05
gi|568899150|ref|XR_394814.1|	NONMMUT035846	-0.977	0.000787423
gi|568899150|ref|XR_394814.1|	NONMMUT021579	-0.995903	2.51498e-05
gi|568899150|ref|XR_394814.1|	NONMMUT035842	-0.993537	6.25299e-05
gi|568899150|ref|XR_394814.1|	ri|A430075C09|PX00137H02|3050	-0.990249	0.000142147
gi|568899150|ref|XR_394814.1|	gi|755535995|ref|XR_872112.1|	-0.99272	7.9305e-05
gi|568899150|ref|XR_394814.1|	ri|A430075N03|PX00138E05|3265	-0.982376	0.000463171
gi|568899150|ref|XR_394814.1|	ri|E030022G03|PX00700G10|3048	-0.995626	2.86566e-05
gi|568899150|ref|XR_394814.1|	ri|9430068I12|PX00109J10|1551	-0.979982	0.000597059
gi|568899150|ref|XR_394814.1|	NONMMUT034442	-0.987685	0.000226546
gi|568899150|ref|XR_394814.1|	NONMMUT054728	-0.991139	0.000117437
gi|568899150|ref|XR_394814.1|	NONMMUT014650	-0.97793	0.000725246
gi|568899150|ref|XR_394814.1|	ENSMUST00000186133	-0.980836	0.000547385
gi|568899150|ref|XR_394814.1|	gi|755493095|ref|XR_865418.1|	-0.982845	0.000438922
gi|568899150|ref|XR_394814.1|	gi|755473727|ref|XR_400701.2|	-0.983541	0.000404115
gi|568899150|ref|XR_394814.1|	ri|9830168E02|PX00655B17|1411	-0.994107	5.19958e-05
gi|568899150|ref|XR_394814.1|	ri|9430013C11|PX00107L03|3575	-0.988673	0.000191737
gi|568899150|ref|XR_394814.1|	NONMMUT034116	-0.981588	0.000505397
gi|568899150|ref|XR_394814.1|	ri|C230017H15|PX00174I09|2774	-0.97715	0.000777236
gi|568899150|ref|XR_394814.1|	NONMMUT019426	-0.985366	0.000319663
gi|568899150|ref|XR_394814.1|	NONMMUT022004	-0.995358	3.22717e-05
gi|568899150|ref|XR_394814.1|	NONMMUT028029	-0.987768	0.000223512
gi|568899150|ref|XR_394814.1|	NONMMUT070500	-0.982697	0.00044652
gi|568899150|ref|XR_394814.1|	ri|A530077P22|PX00686F02|594	-0.991997	9.58155e-05
gi|568899150|ref|XR_394814.1|	NONMMUT058019	-0.990907	0.000123635
gi|568899150|ref|XR_394814.1|	ri|E030025P20|PX00205B24|2542	-0.985662	0.000306911
gi|568899150|ref|XR_394814.1|	gi|755532518|ref|XR_871331.1|	-0.992647	8.08995e-05
gi|568899150|ref|XR_394814.1|	gi|568897139|ref|XR_393123.1|	-0.975188	0.000915839
gi|568899150|ref|XR_394814.1|	NONMMUT029066	-0.981981	0.000484112
gi|568899150|ref|XR_394814.1|	gi|755501951|ref|XR_375261.2|	-0.993379	6.56029e-05
gi|568899150|ref|XR_394814.1|	NONMMUT052364	-0.982813	0.000440565
gi|568899150|ref|XR_394814.1|	NONMMUT032723	-0.99713	1.23431e-05
gi|568899150|ref|XR_394814.1|	gi|755535368|ref|XR_380475.2|	-0.98948	0.000165408
gi|568899150|ref|XR_394814.1|	ri|C230094G01|PX00177N01|3523	-0.983265	0.000417766
gi|568899150|ref|XR_394814.1|	gi|755550614|ref|XR_875108.1|	-0.976621	0.000813461
gi|568899150|ref|XR_394814.1|	ri|E330017N04|PX00211P05|2695	-0.981522	0.000508995
gi|568899150|ref|XR_394814.1|	NONMMUT026372	-0.974321	0.000980685
gi|568899150|ref|XR_394814.1|	NONMMUT014911	-0.997887	6.69306e-06
gi|568899150|ref|XR_394814.1|	ri|A130096F09|PX00125P21|1915	-0.978492	0.000688936
gi|568899150|ref|XR_394814.1|	NONMMUT034433	-0.993916	5.54018e-05
gi|568899150|ref|XR_394814.1|	NONMMUT066350	-0.979128	0.000648906
gi|568899150|ref|XR_394814.1|	gi|568919893|ref|XR_375286.1|	-0.986429	0.00027501
gi|568899150|ref|XR_394814.1|	ri|A730007B20|PX00149J23|3742	-0.98026	0.000580638
gi|568899150|ref|XR_394814.1|	NONMMUT042022	-0.987935	0.000217475
gi|568899150|ref|XR_394814.1|	NONMMUT070906	-0.996775	1.55858e-05
gi|568899150|ref|XR_394814.1|	ri|K230008J22|PL00172I05|4392	-0.981521	0.000509041
gi|568899150|ref|XR_394814.1|	ri|9630008E13|PX00115I19|4035	-0.984599	0.000353941
gi|568899150|ref|XR_394814.1|	gi|755552735|ref|XR_875546.1|	-0.985548	0.000311795
gi|568899150|ref|XR_394814.1|	NONMMUT005277	-0.981046	0.000535502
gi|568899150|ref|XR_394814.1|	uc.mouse.435	-0.981173	0.000528343
gi|568899150|ref|XR_394814.1|	ri|B430214N02|PX00071J02|2670	-0.974373	0.000976692
gi|568899150|ref|XR_394814.1|	NONMMUT034426	-0.976438	0.000826212
gi|568899150|ref|XR_394814.1|	NONMMUT055143	-0.993996	5.39626e-05
gi|568899150|ref|XR_394814.1|	NONMMUT052210	-0.979015	0.000655939
gi|568899150|ref|XR_394814.1|	gi|755528033|ref|XR_879317.1|	-0.976263	0.000838461
gi|568899150|ref|XR_394814.1|	NONMMUT009017	-0.994266	4.92169e-05
gi|568899150|ref|XR_394814.1|	ri|2310001O14|ZX00038I16|463	-0.992755	7.85555e-05
gi|568899150|ref|XR_394814.1|	NONMMUT001003	-0.984729	0.000348017
gi|568899150|ref|XR_394814.1|	ri|A130008G07|PX00121B13|2079	-0.990608	0.000131892
gi|568899150|ref|XR_394814.1|	NONMMUT026505	-0.984435	0.000361521
gi|568899150|ref|XR_394814.1|	NONMMUT002005	-0.978345	0.000698343
gi|568899150|ref|XR_394814.1|	ri|E030028L20|PX00206G17|1342	-0.991869	9.88945e-05
gi|568899150|ref|XR_394814.1|	ri|A730011I01|PX00149M22|2269	-0.995173	3.48963e-05
gi|568899150|ref|XR_394814.1|	NONMMUT036732	-0.974187	0.000990866
gi|568899150|ref|XR_394814.1|	ri|A430088H19|PX00743G21|1250	-0.980656	0.000557687
gi|568899150|ref|XR_394814.1|	ri|9630041I08|PX00116B03|1746	-0.987732	0.000224819
gi|568899150|ref|XR_394814.1|	ri|C030020P05|PX00074F01|1327	-0.995093	3.60638e-05
gi|568899150|ref|XR_394814.1|	NONMMUT040941	-0.985507	0.000313533
gi|568899150|ref|XR_394814.1|	NONMMUT002604	-0.976641	0.000812102
gi|568899150|ref|XR_394814.1|	NONMMUT034424	-0.985277	0.000323551
gi|568899150|ref|XR_394814.1|	NONMMUT019393	-0.999259	8.23195e-07
gi|568899150|ref|XR_394814.1|	ri|D230028C22|PX00189N01|1636	-0.995793	2.65099e-05
gi|568899150|ref|XR_394814.1|	ri|A330078D03|PX00694K01|2215	-0.979649	0.000617034
gi|568899150|ref|XR_394814.1|	gi|755513350|ref|XR_389528.2|	-0.978783	0.000670444
gi|568899150|ref|XR_394814.1|	ri|D230030K07|PX00189J07|2156	-0.997606	8.58903e-06
gi|568899150|ref|XR_394814.1|	NONMMUT000316	-0.97605	0.000853531
gi|568899150|ref|XR_394814.1|	NONMMUT005441	-0.986206	0.000284079
gi|568899150|ref|XR_394814.1|	gi|755476415|ref|XR_402537.2|	-0.98292	0.000435075
gi|568899150|ref|XR_394814.1|	gi|755487963|ref|XR_396916.2|	-0.977421	0.000758958
gi|568899150|ref|XR_394814.1|	NONMMUT025814	-0.993451	6.41985e-05
gi|568899150|ref|XR_394814.1|	ri|D930009O21|PX00200D04|3216	-0.982503	0.000456542
gi|568899150|ref|XR_394814.1|	NONMMUT014777	-0.981717	0.000498323
gi|568899150|ref|XR_394814.1|	NONMMUT024728	-0.98956	0.000162926
gi|568899150|ref|XR_394814.1|	ri|D930032D02|PX00202K21|1420	-0.98159	0.000505259
gi|568899150|ref|XR_394814.1|	ri|F930009J24|PL00010P10|1586	-0.977967	0.00072284
gi|568899150|ref|XR_394814.1|	ri|B430311I24|PX00072O13|2415	-0.979548	0.000623137
gi|568899150|ref|XR_394814.1|	ri|6720451F06|PX00059M20|942	-0.979367	0.000634216
gi|568899150|ref|XR_394814.1|	NONMMUT061145	-0.976312	0.00083504
gi|568899150|ref|XR_394814.1|	NONMMUT043064	-0.976781	0.000802454
gi|568899150|ref|XR_394814.1|	NONMMUT018430	-0.974733	0.000949574
gi|568899150|ref|XR_394814.1|	ri|A630092M24|PX00148E02|1140	-0.980051	0.000592946
gi|568899150|ref|XR_394814.1|	NONMMUT022804	-0.996578	1.75442e-05
gi|568899150|ref|XR_394814.1|	ri|C230016L24|PX00174K19|2751	-0.983345	0.000413776
gi|568899150|ref|XR_394814.1|	ri|D930005L07|PX00200J21|1036	-0.989853	0.000153933
gi|568899150|ref|XR_394814.1|	NONMMUT046852	-0.985118	0.000330548
gi|568899150|ref|XR_394814.1|	gi|755480200|ref|XR_405023.2|	-0.988343	0.000203053
gi|568899150|ref|XR_394814.1|	NONMMUT052805	-0.977842	0.000731054
gi|568899150|ref|XR_394814.1|	ri|A130036G11|PX00123E09|4166	-0.99239	8.66498e-05
gi|568899150|ref|XR_394814.1|	gi|568919754|ref|XR_375154.1|	-0.978107	0.000713733
gi|568899150|ref|XR_394814.1|	ri|D030040B09|PX00180B14|2873	-0.98398	0.000382891
gi|568899150|ref|XR_394814.1|	NONMMUT008659	-0.976736	0.000805552
gi|568899150|ref|XR_394814.1|	NONMMUT030998	-0.976845	0.00079805
gi|568899150|ref|XR_394814.1|	NONMMUT040274	-0.986057	0.000290259
gi|568899150|ref|XR_394814.1|	gi|755486552|ref|XR_878940.1|	-0.979141	0.000648106
gi|568899150|ref|XR_394814.1|	ri|C130077L17|PX00171G10|5556	-0.993089	7.14781e-05
gi|568899150|ref|XR_394814.1|	NONMMUT012548	-0.991672	0.000103741
gi|568899150|ref|XR_394814.1|	ri|2900069M18|ZX00069L22|1914	-0.993006	7.3201e-05
gi|568899150|ref|XR_394814.1|	ri|A130037C04|PX00691N20|1114	-0.976655	0.000811145
gi|568899150|ref|XR_394814.1|	NONMMUT035532	-0.998161	5.06964e-06
gi|568899150|ref|XR_394814.1|	NONMMUT006324	-0.979118	0.000649556
gi|568899150|ref|XR_394814.1|	ri|8430415M10|PX00024L08|1724	-0.987874	0.000219662
gi|568899150|ref|XR_394814.1|	ri|2900010C03|ZX00068M05|2135	-0.979889	0.0006026
gi|568899150|ref|XR_394814.1|	ENSMUST00000191166	-0.978919	0.000661938
gi|568899150|ref|XR_394814.1|	NONMMUT017205	-0.99081	0.000126291
gi|568899150|ref|XR_394814.1|	ri|2310007M24|ZX00038J16|585	-0.985746	0.0003033
gi|568899150|ref|XR_394814.1|	NONMMUT055845	-0.974841	0.000941494
gi|568899150|ref|XR_394814.1|	ri|F730019N14|PS00010N04|2357	-0.980281	0.000579442
gi|568899150|ref|XR_394814.1|	NONMMUT003505	-0.975526	0.000891099
gi|568899150|ref|XR_394814.1|	NONMMUT034431	-0.997002	1.34679e-05
gi|568899150|ref|XR_394814.1|	NONMMUT021588	-0.981654	0.000501754
gi|568899150|ref|XR_394814.1|	NONMMUT029316	-0.983173	0.000422359
gi|568899150|ref|XR_394814.1|	NONMMUT065177	-0.982317	0.000466247
gi|568899150|ref|XR_394814.1|	NONMMUT059412	-0.987546	0.000231685
gi|568899150|ref|XR_394814.1|	ri|2310038P10|ZX00052D11|303	-0.985675	0.000306341
gi|568899150|ref|XR_394814.1|	NONMMUT021754	-0.976048	0.000853711
gi|568899150|ref|XR_394814.1|	NONMMUT000801	-0.992528	8.35362e-05
gi|568899150|ref|XR_394814.1|	ri|F430101O05|PS00002E14|5728	-0.99011	0.000146246
gi|568899150|ref|XR_394814.1|	NONMMUT000333	-0.996106	2.27104e-05
gi|568899150|ref|XR_394814.1|	NONMMUT035528	-0.982756	0.00044347
gi|568899150|ref|XR_394814.1|	NONMMUT021964	-0.9765	0.000821869
gi|568899150|ref|XR_394814.1|	gi|755564322|ref|XR_877957.1|	-0.974146	0.000993975
gi|568899150|ref|XR_394814.1|	ri|B830009J04|PX00072P03|2418	-0.9901	0.000146531
gi|568899150|ref|XR_394814.1|	NONMMUT011666	-0.985551	0.000311657
gi|568899150|ref|XR_394814.1|	NONMMUT021952	-0.992613	8.16414e-05
gi|568899150|ref|XR_394814.1|	ri|D630050F13|PX00198N09|2033	-0.98182	0.000492786
gi|568899150|ref|XR_394814.1|	gi|755496125|ref|XR_865733.1|	-0.986326	0.000279191
gi|568899150|ref|XR_394814.1|	ri|B930057K18|PX00725N06|4551	-0.98154	0.000508022
gi|568899150|ref|XR_394814.1|	NONMMUT035511	-0.991594	0.000105705
gi|568899150|ref|XR_394814.1|	NONMMUT071345	-0.987231	0.000243514
gi|568899150|ref|XR_394814.1|	ri|6030463P07|PX00057L07|2682	-0.988335	0.000203329
gi|568899150|ref|XR_394814.1|	NONMMUT051353	-0.979084	0.000651669
gi|568899150|ref|XR_394814.1|	gi|755485931|ref|XR_876422.1|	-0.984439	0.000361317
gi|568899150|ref|XR_394814.1|	gi|755560264|ref|XR_877114.1|	-0.980191	0.000584704
gi|568899150|ref|XR_394814.1|	NONMMUT026681	-0.99167	0.000103793
gi|568899150|ref|XR_394814.1|	NONMMUT027219	-0.994053	5.29371e-05
gi|568899150|ref|XR_394814.1|	ri|A930009M24|PX00065F14|2308	-0.977555	0.000749991
gi|568899150|ref|XR_394814.1|	ri|E430025N19|PX00100O02|799	-0.990629	0.000131313
gi|568899150|ref|XR_394814.1|	ri|A830041J03|PX00661F02|2130	-0.974279	0.000983879
gi|568899150|ref|XR_394814.1|	NONMMUT054735	-0.985147	0.000329283
gi|568899150|ref|XR_394814.1|	ri|E030043F19|PX00206F09|1815	-0.988293	0.000204766
gi|568899150|ref|XR_394814.1|	NONMMUT018145	-0.981778	0.000495025
gi|568899150|ref|XR_394814.1|	ri|C130030N11|PX00168I02|2515	-0.991039	0.00012008
gi|568899150|ref|XR_394814.1|	ri|4832425B22|PX00313M16|4468	-0.981166	0.00052875
gi|568899150|ref|XR_394814.1|	ri|B230330L22|PX00159P24|1131	-0.98627	0.000281456
gi|568899150|ref|XR_394814.1|	NONMMUT017196	-0.981944	0.000486084
gi|568899150|ref|XR_394814.1|	ri|D330024D06|PX00191J12|812	-0.977682	0.000741563
gi|568899150|ref|XR_394814.1|	NONMMUT000027	-0.974283	0.000983508
gi|568899150|ref|XR_394814.1|	ri|5930422J03|PX00055N22|3270	-0.97978	0.000609138
gi|568899150|ref|XR_394814.1|	ri|D230033F22|PX00189H05|1438	-0.981092	0.000532898
gi|568899150|ref|XR_394814.1|	ri|8030437B22|PX00103M02|1947	-0.992147	9.22509e-05
gi|568899150|ref|XR_394814.1|	NONMMUT014953	-0.983121	0.000424949
gi|568899150|ref|XR_394814.1|	NONMMUT055846	-0.982093	0.000478132
gi|568899150|ref|XR_394814.1|	gi|755505618|ref|XR_376095.2|	-0.983674	0.000397654
gi|568899150|ref|XR_394814.1|	gi|755501810|ref|XR_866906.1|	-0.981666	0.000501122
gi|568899150|ref|XR_394814.1|	ri|5830471L07|PX00645H02|2222	-0.990004	0.000149385
gi|568899150|ref|XR_394814.1|	NONMMUT033928	-0.975967	0.000859458
gi|568899150|ref|XR_394814.1|	NONMMUT013983	-0.979594	0.000620361
gi|568899150|ref|XR_394814.1|	NONMMUT017195	-0.984231	0.000371019
gi|568899150|ref|XR_394814.1|	NONMMUT052236	-0.985272	0.000323772
gi|568899150|ref|XR_394814.1|	gi|755482556|ref|XR_886854.1|	-0.977014	0.000786473
gi|568899150|ref|XR_394814.1|	gi|755486688|ref|XR_879559.1|	-0.976398	0.000829014
gi|568899150|ref|XR_394814.1|	NONMMUT037491	-0.975887	0.000865162
gi|568899150|ref|XR_394814.1|	NONMMUT073694	-0.986623	0.000267238
gi|568899150|ref|XR_394814.1|	ri|2310008D08|ZX00038L20|1021	-0.985836	0.0002995
gi|568899150|ref|XR_394814.1|	NONMMUT031358	-0.997493	9.42026e-06
gi|568899150|ref|XR_394814.1|	ri|F630105L05|PL00015B01|2732	-0.976201	0.000842824
gi|568899150|ref|XR_394814.1|	NONMMUT065067	-0.981365	0.000517678
gi|568899150|ref|XR_394814.1|	ri|F830212O05|PL00023L13|3581	-0.985443	0.000316312
gi|568899150|ref|XR_394814.1|	NONMMUT034435	-0.99097	0.000121939
gi|568899150|ref|XR_394814.1|	gi|755564227|ref|XR_877898.1|	-0.981766	0.000495709
gi|568899150|ref|XR_394814.1|	ri|9030607N13|PX00025J12|2562	-0.983987	0.000382589
gi|568899150|ref|XR_394814.1|	NONMMUT069032	-0.983253	0.000418339
gi|568899150|ref|XR_394814.1|	NONMMUT053947	-0.974114	0.000996447
gi|568899150|ref|XR_394814.1|	gi|755517676|ref|XR_868994.1|	-0.976953	0.000790625
gi|568899150|ref|XR_394814.1|	ri|E130001F17|PX00207I12|3325	-0.987554	0.000231396
gi|568899150|ref|XR_394814.1|	ri|9530008B08|PX00111D13|2729	-0.980678	0.00055643
gi|568899150|ref|XR_394814.1|	gi|755486172|ref|XR_877219.1|	-0.979206	0.000644082
gi|568899150|ref|XR_394814.1|	NONMMUT045147	-0.979244	0.000641739
gi|568899150|ref|XR_394814.1|	ri|E030050A11|PX00207J23|1167	-0.98964	0.000160424
gi|568899150|ref|XR_394814.1|	NONMMUT063322	-0.97667	0.000810072
gi|568899150|ref|XR_394814.1|	NONMMUT037085	-0.977605	0.00074667
gi|568899150|ref|XR_394814.1|	NONMMUT009836	-0.984058	0.000379186
gi|568899150|ref|XR_394814.1|	ri|F830031G17|PL00006H04|1247	-0.991686	0.000103403
gi|568899150|ref|XR_394814.1|	ri|8030444E01|PX00103F14|2190	-0.991753	0.000101728
gi|568899150|ref|XR_394814.1|	NONMMUT022580	-0.978477	0.00068988
gi|568899150|ref|XR_394814.1|	NONMMUT026366	-0.982756	0.000443462
gi|568899150|ref|XR_394814.1|	ri|8030404L10|PX00102D08|2790	-0.986548	0.000270211
gi|568899150|ref|XR_394814.1|	NONMMUT009863	-0.983873	0.000388015
gi|568899150|ref|XR_394814.1|	gi|755521795|ref|XR_391585.2|	-0.991976	9.63113e-05
gi|568899150|ref|XR_394814.1|	uc.mouse.43	-0.977718	0.000739222
gi|568899150|ref|XR_394814.1|	gi|755474382|ref|XR_887157.1|	-0.989709	0.000158321
gi|568899150|ref|XR_394814.1|	NONMMUT065270	-0.978016	0.000719652
gi|568899150|ref|XR_394814.1|	gi|755498130|ref|XR_866041.1|	-0.982724	0.000445119
gi|568899150|ref|XR_394814.1|	ri|C130067H01|PX00170L24|4164	-0.996863	1.47453e-05
gi|568899150|ref|XR_394814.1|	ri|E030013I19|PX00204B24|2676	-0.97807	0.000716124
gi|568899150|ref|XR_394814.1|	gi|755567334|ref|XR_392648.2|	-0.98494	0.000338488
gi|568899150|ref|XR_394814.1|	gi|568901933|ref|XR_397021.1|	-0.984968	0.000337254
gi|568899150|ref|XR_394814.1|	gi|755535750|ref|XR_871960.1|	-0.983269	0.000417569
gi|568899150|ref|XR_394814.1|	ri|E030001E22|PX00203N02|1604	-0.980474	0.000568197
gi|568899150|ref|XR_394814.1|	NONMMUT000665	-0.979798	0.000608073
gi|568899150|ref|XR_394814.1|	NONMMUT054727	-0.989121	0.000176886
gi|568899150|ref|XR_394814.1|	gi|755485933|ref|XR_876423.1|	-0.986802	0.000260125
gi|568899150|ref|XR_394814.1|	NONMMUT016863	-0.993179	6.96319e-05
gi|568899150|ref|XR_394814.1|	ri|B430206L15|PX00071G16|1757	-0.982502	0.000456572
gi|568899150|ref|XR_394814.1|	NONMMUT037914	-0.979211	0.000643754
gi|568899150|ref|XR_394814.1|	NONMMUT022669	-0.980231	0.000582337
gi|568899150|ref|XR_394814.1|	gi|755535980|ref|XR_380851.2|	-0.992349	8.75872e-05
gi|568899150|ref|XR_394814.1|	NONMMUT026367	-0.98999	0.000149795
gi|568899150|ref|XR_394814.1|	gi|755544911|ref|XR_873303.1|	-0.987444	0.000235477
gi|568899150|ref|XR_394814.1|	ri|2610011E03|ZX00060N13|2233	-0.996331	2.01676e-05
gi|568899150|ref|XR_394814.1|	gi|755478421|ref|XR_862324.1|	-0.991432	0.000109806
gi|568899150|ref|XR_394814.1|	ri|F830007D04|PL00004P21|3983	-0.9799	0.000601952
gi|568899150|ref|XR_394814.1|	ri|D930036L18|PX00203M23|897	-0.999256	8.30047e-07
gi|568899150|ref|XR_394814.1|	NONMMUT069803	-0.977968	0.000722778
gi|568899150|ref|XR_394814.1|	NONMMUT040086	-0.981792	0.000494294
gi|568899150|ref|XR_394814.1|	ri|D630008O14|PX00196E24|1044	-0.977754	0.000736824
gi|568899150|ref|XR_394814.1|	NONMMUT014343	-0.97506	0.000925245
gi|568899150|ref|XR_394814.1|	ri|A630098F08|PX00148C08|1534	-0.976961	0.000790079
gi|568899150|ref|XR_394814.1|	ri|B230307C02|PX00159E12|2013	-0.979979	0.000597251
gi|568899150|ref|XR_394814.1|	ri|6820415I23|PX00704J08|2627	-0.982296	0.000467397
gi|568899150|ref|XR_394814.1|	NONMMUT022442	-0.992183	9.14204e-05
gi|568899150|ref|XR_394814.1|	ri|A130007E13|PX00120J18|1679	-0.982514	0.00045595
gi|568899150|ref|XR_394814.1|	ri|B020047L16|PX00327P13|910	-0.975994	0.00085749
gi|568899150|ref|XR_394814.1|	NONMMUT000314	-0.982101	0.00047772
gi|568899150|ref|XR_394814.1|	NONMMUT032180	-0.986799	0.000260257
gi|568899150|ref|XR_394814.1|	ri|E030011O19|PX00204N20|1748	-0.981135	0.000530485
gi|568899150|ref|XR_394814.1|	NONMMUT011716	-0.974142	0.000994324
gi|568899150|ref|XR_394814.1|	NONMMUT035521	-0.978372	0.000696576
gi|568899150|ref|XR_394814.1|	NONMMUT001512	-0.994382	4.72525e-05
gi|568899150|ref|XR_394814.1|	NONMMUT045531	-0.989484	0.000165313
gi|568899150|ref|XR_394814.1|	NONMMUT039400	-0.988647	0.000192616
gi|568899150|ref|XR_394814.1|	ri|D130077A04|PX00186G01|4690	-0.986006	0.000292364
gi|568899150|ref|XR_394814.1|	NONMMUT070901	-0.981167	0.000528689
gi|568899150|ref|XR_394814.1|	NONMMUT071824	-0.99169	0.000103296
gi|568899150|ref|XR_394814.1|	NONMMUT010292	-0.974692	0.000952656
gi|568899150|ref|XR_394814.1|	NONMMUT052394	-0.994954	3.81331e-05
gi|568899150|ref|XR_394814.1|	NONMMUT012552	-0.975475	0.000894862
gi|568899150|ref|XR_394814.1|	NONMMUT051727	-0.984641	0.000352028
gi|568899150|ref|XR_394814.1|	ri|B930058L07|PX00725N20|3012	-0.982865	0.000437876
gi|568899150|ref|XR_394814.1|	gi|755482776|ref|XR_888086.1|	-0.978006	0.000720276
gi|568899150|ref|XR_394814.1|	NONMMUT039615	-0.982711	0.000445783
gi|568899150|ref|XR_394814.1|	ri|G630010H09|PL00013O03|2715	-0.98558	0.000310393
gi|568899150|ref|XR_394814.1|	NONMMUT002661	-0.983774	0.000392765
gi|568899150|ref|XR_394814.1|	NONMMUT069823	-0.993991	5.40592e-05
gi|568899150|ref|XR_394814.1|	ri|A430096H19|PX00139B20|2311	-0.994261	4.93112e-05
gi|568899150|ref|XR_394814.1|	NONMMUT044871	-0.979493	0.000626507
gi|568899150|ref|XR_394814.1|	ri|D130023E10|PX00182H18|1832	-0.988904	0.000183999
gi|568899150|ref|XR_394814.1|	NONMMUT035535	-0.987047	0.00025058
gi|568899150|ref|XR_394814.1|	NONMMUT037123	-0.992236	9.01896e-05
gi|568899150|ref|XR_394814.1|	NONMMUT013780	-0.983879	0.000387738
gi|568899150|ref|XR_394814.1|	gi|568896584|ref|XR_392692.1|	-0.976958	0.000790272
gi|568899150|ref|XR_394814.1|	ri|C430024B11|PX00697G15|753	-0.982552	0.000453969
gi|568899150|ref|XR_394814.1|	NONMMUT014936	-0.988804	0.000187309
gi|568899150|ref|XR_394814.1|	NONMMUT052913	-0.984985	0.000336478
gi|568899150|ref|XR_394814.1|	ri|C230031F12|PX00174E07|2478	-0.98052	0.000565499
gi|568899150|ref|XR_394814.1|	NONMMUT047766	-0.988711	0.000190436
gi|568899150|ref|XR_394814.1|	gi|755532555|ref|XR_380002.2|	-0.983957	0.000383994
gi|568899150|ref|XR_394814.1|	ri|B230333P14|PX00160M20|2166	-0.974868	0.000939511
gi|568899150|ref|XR_394814.1|	ri|6030448N05|PX00646K06|2256	-0.987791	0.000222672
gi|568899150|ref|XR_394814.1|	gi|755489450|ref|XR_884003.1|	-0.976524	0.000820213
gi|568899150|ref|XR_394814.1|	gi|755482642|ref|XR_393238.2|	-0.989356	0.000169349
gi|568899150|ref|XR_394814.1|	NONMMUT027049	-0.987868	0.000219871
gi|568899150|ref|XR_394814.1|	ri|8030468D16|PX00103I20|1878	-0.982211	0.00047186
gi|568899150|ref|XR_394814.1|	ri|D230028G01|PX00189G18|827	-0.975554	0.000889096
gi|568899150|ref|XR_394814.1|	ri|9930123N10|PX00062P16|2806	-0.994617	4.3388e-05
gi|568899150|ref|XR_394814.1|	NONMMUT049188	-0.987869	0.000219837
gi|568899150|ref|XR_394814.1|	ri|4930558F17|PX00035J22|790	-0.99859	2.98093e-06
gi|568899150|ref|XR_394814.1|	NONMMUT022916	-0.989661	0.000159777
gi|568899150|ref|XR_394814.1|	gi|755513143|ref|XR_880478.1|	-0.974617	0.000958281
gi|568899150|ref|XR_394814.1|	ri|D330048L08|PX00192P12|1483	-0.983758	0.000393541
gi|568899150|ref|XR_394814.1|	ri|9430091N11|PX00110F16|2120	-0.985355	0.000320138
gi|568899150|ref|XR_394814.1|	gi|755564064|ref|XR_386646.2|	-0.975695	0.000878901
gi|568899150|ref|XR_394814.1|	NONMMUT009505	-0.985194	0.00032719
gi|568899150|ref|XR_394814.1|	NONMMUT059319	-0.991614	0.000105193
gi|568899150|ref|XR_394814.1|	NONMMUT052924	-0.978459	0.000691042
gi|568899150|ref|XR_394814.1|	NONMMUT058025	-0.980053	0.000592875
gi|568899150|ref|XR_394814.1|	NONMMUT005611	-0.979343	0.000635683
gi|568899150|ref|XR_394814.1|	NONMMUT025223	-0.984584	0.000354652
gi|568899150|ref|XR_394814.1|	NONMMUT020624	-0.978282	0.000702398
gi|568899150|ref|XR_394814.1|	gi|755512993|ref|XR_880408.1|	-0.989534	0.000163745
gi|568899150|ref|XR_394814.1|	ri|7120432H15|PX00705L24|547	-0.978731	0.00067376
gi|568899150|ref|XR_394814.1|	NONMMUT001500	-0.980255	0.00058096
gi|568899150|ref|XR_394814.1|	NONMMUT015311	-0.988985	0.000181337
gi|568899150|ref|XR_394814.1|	ri|C530045E22|PX00083E21|2562	-0.974088	0.000998465
gi|568899150|ref|XR_394814.1|	ri|I1C0030I04|FU00002J23|3978	-0.994672	4.25115e-05
gi|568899150|ref|XR_394814.1|	ENSMUST00000185622	-0.985823	0.000300054
gi|568899150|ref|XR_394814.1|	NONMMUT005288	-0.984283	0.000368602
gi|568899150|ref|XR_394814.1|	NONMMUT006882	-0.984909	0.000339887
gi|568899150|ref|XR_394814.1|	ri|C130087D19|PX00172E09|3505	-0.992142	9.2389e-05
gi|568899150|ref|XR_394814.1|	gi|755520244|ref|XR_881804.1|	-0.980367	0.00057439
gi|568899150|ref|XR_394814.1|	ri|C430027H14|PX00697K17|1956	-0.989983	0.000149996
gi|568899150|ref|XR_394814.1|	ri|2610016D08|ZX00060H06|1543	-0.976488	0.00082273
gi|568899150|ref|XR_394814.1|	NONMMUT052713	-0.979196	0.000644716
gi|568899150|ref|XR_394814.1|	NONMMUT023251	-0.976424	0.00082717
gi|568899150|ref|XR_394814.1|	gi|755481333|ref|XR_864105.1|	-0.982012	0.000482448
gi|568899150|ref|XR_394814.1|	NONMMUT052922	-0.983621	0.000400227
gi|568899150|ref|XR_394814.1|	NONMMUT014129	-0.98144	0.0005135
gi|568899150|ref|XR_394814.1|	NONMMUT021953	-0.982266	0.000468971
gi|568899150|ref|XR_394814.1|	ri|2610208K16|ZX00061F10|825	-0.976172	0.000844923
gi|568899150|ref|XR_394814.1|	ri|D230038N24|PX00189D14|3023	-0.985833	0.000299651
gi|568899150|ref|XR_394814.1|	gi|755486168|ref|XR_395730.2|	-0.977942	0.000724477
gi|568899150|ref|XR_394814.1|	gi|755501785|ref|XR_866889.1|	-0.982846	0.000438841
gi|568899150|ref|XR_394814.1|	NONMMUT005841	-0.985982	0.000293358
gi|568899150|ref|XR_394814.1|	ri|5730409I15|PX00643F06|2077	-0.997111	1.25088e-05
gi|568899150|ref|XR_394814.1|	ri|6030410M13|PX00056H19|2034	-0.979377	0.000633606
gi|568899150|ref|XR_394814.1|	NONMMUT045537	-0.993164	6.99321e-05
gi|568899150|ref|XR_394814.1|	NONMMUT031354	-0.996196	2.1677e-05
gi|568899150|ref|XR_394814.1|	ri|C730040N13|PX00087P09|2659	-0.975236	0.000912282
gi|568899150|ref|XR_394814.1|	gi|755510286|ref|XR_881496.1|	-0.987477	0.000234265
gi|568899150|ref|XR_394814.1|	ri|K230017G08|PL00172C16|2542	-0.985062	0.000333068
gi|568899150|ref|XR_394814.1|	ri|D230004K06|PX00187F12|1762	-0.976263	0.000838489
gi|568899150|ref|XR_394814.1|	NONMMUT007510	-0.987416	0.000236529
gi|568899150|ref|XR_394814.1|	NONMMUT055939	-0.978319	0.000700015
gi|568899150|ref|XR_394814.1|	gi|568900699|ref|XR_396037.1|	-0.975606	0.00088535
gi|568899150|ref|XR_394814.1|	NONMMUT022803	-0.978687	0.000676507
gi|568899150|ref|XR_394814.1|	ri|A130012N01|PX00120N04|2086	-0.987672	0.000227049
gi|568899150|ref|XR_394814.1|	ri|E030034H04|PX00206B02|2730	-0.986413	0.000275645
gi|568899150|ref|XR_394814.1|	ri|E030010L20|PX00204N12|2471	-0.990445	0.000136524
gi|568899150|ref|XR_394814.1|	ri|E130103F02|PX00091F03|4468	-0.975722	0.000877006
gi|568899150|ref|XR_394814.1|	ri|A930008B09|PX00718O18|2246	-0.977106	0.000780202
gi|568899150|ref|XR_394814.1|	NONMMUT042352	-0.994399	4.69696e-05
gi|568899150|ref|XR_394814.1|	NONMMUT069343	-0.977239	0.000771192
gi|568899150|ref|XR_394814.1|	NONMMUT051327	-0.989937	0.000151377
gi|568899150|ref|XR_394814.1|	ri|8030478N24|PX00103D05|1574	-0.996673	1.6586e-05
gi|568899150|ref|XR_394814.1|	ri|D530037H12|PX00089P12|4042	-0.97538	0.000901722
gi|568899150|ref|XR_394814.1|	ri|E030046E07|PX00700K19|1511	-0.98144	0.000513521
gi|568899150|ref|XR_394814.1|	NONMMUT048389	-0.980914	0.000542964
gi|568899150|ref|XR_394814.1|	gi|568901363|ref|XR_396543.1|	-0.986183	0.000285027
gi|568899150|ref|XR_394814.1|	gi|755486060|ref|XR_876545.1|	-0.980938	0.000541576
gi|568899150|ref|XR_394814.1|	NONMMUT032898	-0.98275	0.000443776
gi|568899150|ref|XR_394814.1|	gi|755517725|ref|XR_869029.1|	-0.987917	0.0002181
gi|568899150|ref|XR_394814.1|	NONMMUT044166	-0.986653	0.000266024
gi|568899150|ref|XR_394814.1|	NONMMUT014958	-0.987338	0.000239456
gi|568899150|ref|XR_394814.1|	gi|755475071|ref|XR_887563.1|	-0.990368	0.000138722
gi|568899150|ref|XR_394814.1|	NONMMUT032371	-0.978189	0.000708406
gi|568899150|ref|XR_394814.1|	NONMMUT052794	-0.992532	8.34574e-05
gi|568899150|ref|XR_394814.1|	NONMMUT014674	-0.992993	7.34679e-05
gi|568899150|ref|XR_394814.1|	NONMMUT007620	-0.991267	0.000114069
gi|568899150|ref|XR_394814.1|	ri|5832415J16|PX00041N16|2974	-0.975926	0.000862332
gi|568899150|ref|XR_394814.1|	NONMMUT008713	-0.992666	8.04926e-05
gi|568899150|ref|XR_394814.1|	NONMMUT043599	-0.977101	0.000780531
gi|568899150|ref|XR_394814.1|	NONMMUT046964	-0.989431	0.000166976
gi|568899150|ref|XR_394814.1|	ri|A430092G05|PX00138L24|3529	-0.977819	0.000732514
gi|568899150|ref|XR_394814.1|	NONMMUT065656	-0.985288	0.000323083
gi|568899150|ref|XR_394814.1|	NONMMUT012890	-0.982848	0.000438744
gi|568899150|ref|XR_394814.1|	ri|A630047C22|PX00145F03|1169	-0.994484	4.55532e-05
gi|568899150|ref|XR_394814.1|	NONMMUT052627	-0.981456	0.000512619
gi|568899150|ref|XR_394814.1|	ri|K230024C15|PL00172I02|2004	-0.986547	0.000270276
gi|568899150|ref|XR_394814.1|	ri|E030002K04|PX00204M02|1653	-0.994905	3.88742e-05
gi|568899150|ref|XR_394814.1|	NONMMUT047763	-0.974113	0.000996561
gi|568899150|ref|XR_394814.1|	gi|755492975|ref|XR_865342.1|	-0.983543	0.000404042
gi|568899150|ref|XR_394814.1|	NONMMUT050132	-0.979487	0.00062684
gi|568899150|ref|XR_394814.1|	NONMMUT001732	-0.981797	0.000494017
gi|568899150|ref|XR_394814.1|	ri|E030012N04|PX00205E11|2624	-0.988889	0.000184484
gi|568899150|ref|XR_394814.1|	NONMMUT070037	-0.977666	0.000742617
gi|568899150|ref|XR_394814.1|	ri|7120488B01|PX00321A17|1132	-0.995543	2.97547e-05
gi|568899150|ref|XR_394814.1|	ri|E130016M22|PX00208J01|2831	-0.975748	0.000875078
gi|568899150|ref|XR_394814.1|	NONMMUT000662	-0.975837	0.000868698
gi|568899150|ref|XR_394814.1|	uc.mouse.77	-0.98647	0.000273351
gi|568899150|ref|XR_394814.1|	NONMMUT052933	-0.977804	0.000733509
gi|568899150|ref|XR_394814.1|	ri|9530049D22|PX00113K16|1338	-0.993855	5.65291e-05
gi|568899150|ref|XR_394814.1|	ri|D930018C18|PX00201C20|3201	-0.98628	0.000281049
gi|568899150|ref|XR_394814.1|	NONMMUT052146	-0.987044	0.000250707
gi|568899150|ref|XR_394814.1|	NONMMUT033715	-0.978449	0.000691687
gi|568899150|ref|XR_394814.1|	ri|A730062H23|PX00151N11|2517	-0.974279	0.000983878
gi|568899150|ref|XR_394814.1|	NONMMUT026363	-0.98146	0.000512427
gi|568899150|ref|XR_394814.1|	NONMMUT074061	-0.985419	0.000317368
gi|568899150|ref|XR_394814.1|	NONMMUT028230	-0.994691	4.22085e-05
gi|568899150|ref|XR_394814.1|	ri|8030444H24|PX00103J22|2345	-0.98889	0.000184448
gi|568899150|ref|XR_394814.1|	NONMMUT045361	-0.9943	4.86368e-05
gi|568899150|ref|XR_394814.1|	ri|4930401K12|PX00639O15|1943	-0.986152	0.000286305
gi|568899150|ref|XR_394814.1|	NONMMUT000191	-0.987827	0.000221368
gi|568899150|ref|XR_394814.1|	NONMMUT054215	-0.98701	0.000252024
gi|568899150|ref|XR_394814.1|	ri|C130063D21|PX00170L04|2860	-0.975541	0.000890036
gi|568899150|ref|XR_394814.1|	NONMMUT026746	-0.99619	2.1748e-05
gi|568899150|ref|XR_394814.1|	NONMMUT012703	-0.976176	0.000844596
gi|568899150|ref|XR_394814.1|	ri|C230028B20|PX00174O13|1256	-0.98281	0.000440729
gi|568899150|ref|XR_394814.1|	NONMMUT052143	-0.977751	0.000737026
gi|568899150|ref|XR_394814.1|	NONMMUT039440	-0.993741	5.86451e-05
gi|568899150|ref|XR_394814.1|	NONMMUT052905	-0.98499	0.000336264
gi|568899150|ref|XR_394814.1|	NONMMUT014678	-0.979327	0.000636618
gi|568899150|ref|XR_394814.1|	ri|7120492H04|PX00707H07|2704	-0.992558	8.28696e-05
gi|568899150|ref|XR_394814.1|	ri|D730017M04|PX00090F01|1100	-0.987773	0.000223331
gi|568899150|ref|XR_394814.1|	NONMMUT019390	-0.983228	0.000419571
gi|568899150|ref|XR_394814.1|	ri|9630042E15|PX00116P14|3845	-0.977679	0.000741812
gi|568899150|ref|XR_394814.1|	NONMMUT005607	-0.997238	1.14302e-05
gi|568899150|ref|XR_394814.1|	NONMMUT065379	-0.981322	0.000520021
gi|568899150|ref|XR_394814.1|	gi|755493279|ref|XR_865535.1|	-0.986047	0.000290682
gi|568899150|ref|XR_394814.1|	NONMMUT022770	-0.985727	0.00030411
gi|568899150|ref|XR_394814.1|	NONMMUT070774	-0.98818	0.000208746
gi|568899150|ref|XR_394814.1|	gi|755531073|ref|XR_871004.1|	-0.985057	0.000333275
gi|568899150|ref|XR_394814.1|	ri|B430010H13|PX00070B05|1368	-0.980596	0.000561124
gi|568899150|ref|XR_394814.1|	NONMMUT070750	-0.978432	0.000692727
gi|568899150|ref|XR_394814.1|	gi|755491152|ref|XR_864959.1|	-0.977364	0.000762757
gi|568899150|ref|XR_394814.1|	ri|9430073I10|PX00110G11|2361	-0.983713	0.000395741
gi|568899150|ref|XR_394814.1|	NONMMUT005059	-0.98366	0.000398311
gi|568899150|ref|XR_394814.1|	ri|6430408O03|PX00648A19|1767	-0.978614	0.000681178
gi|568899150|ref|XR_394814.1|	ri|4731418D03|PX00637B17|2417	-0.989792	0.000155782
gi|568899150|ref|XR_394814.1|	NONMMUT064456	-0.984677	0.000350415
gi|568899150|ref|XR_394814.1|	NONMMUT054216	-0.975685	0.000879645
gi|568899150|ref|XR_394814.1|	ri|F830014O18|PL00005F23|2850	-0.990661	0.000130426
gi|568899150|ref|XR_394814.1|	ri|C230035M14|PX00174L14|3193	-0.981811	0.000493272
gi|568899150|ref|XR_394814.1|	NONMMUT015632	-0.980519	0.000565589
gi|568899150|ref|XR_394814.1|	gi|755477875|ref|XR_861898.1|	-0.992056	9.44098e-05
gi|568899150|ref|XR_394814.1|	gi|732663027|ref|NR_045471.2|	-0.985769	0.000302353
gi|568899150|ref|XR_394814.1|	NONMMUT025661	-0.984764	0.000346424
gi|568899150|ref|XR_394814.1|	NONMMUT017188	-0.982611	0.00045093
gi|568899150|ref|XR_394814.1|	ri|D930042J16|PX00203A05|3638	-0.998427	3.70819e-06
gi|568899150|ref|XR_394814.1|	ri|3425403E18|PX00702I22|2849	-0.990561	0.000133216
gi|568899150|ref|XR_394814.1|	ri|A830095J16|PX00156G02|1389	-0.995859	2.56808e-05
gi|568899150|ref|XR_394814.1|	NONMMUT005845	-0.977432	0.000758203
gi|568899150|ref|XR_394814.1|	ri|D930016C10|PX00201E20|756	-0.983656	0.00039849
gi|568899150|ref|XR_394814.1|	NONMMUT017160	-0.992037	9.48554e-05
gi|568899150|ref|XR_394814.1|	gi|755561908|ref|XR_877474.1|	-0.97548	0.000894495
gi|568899150|ref|XR_394814.1|	ri|D530032L01|PX00089H12|3200	-0.998872	1.90661e-06
gi|568899150|ref|XR_394814.1|	NONMMUT000941	-0.979842	0.000605392
gi|568899150|ref|XR_394814.1|	NONMMUT048387	-0.982325	0.000465866
gi|568899150|ref|XR_394814.1|	gi|755531116|ref|XR_871034.1|	-0.989406	0.000167743
gi|568899150|ref|XR_394814.1|	ri|E230021C12|PX00675N21|2114	-0.984917	0.000339519
gi|568899150|ref|XR_394814.1|	NONMMUT035523	-0.985035	0.000334261
gi|568899150|ref|XR_394814.1|	NONMMUT010769	-0.991096	0.000118577
gi|568899150|ref|XR_394814.1|	NONMMUT050906	-0.985554	0.000311529
gi|568899150|ref|XR_394814.1|	NONMMUT058021	-0.978189	0.000708372
gi|568899150|ref|XR_394814.1|	ri|4732474G23|PX00052K16|3166	-0.990237	0.000142516
gi|568899150|ref|XR_394814.1|	gi|755471964|ref|XR_399306.2|	-0.974706	0.000951556
gi|568899150|ref|XR_394814.1|	NONMMUT051326	-0.997233	1.14767e-05
gi|568899150|ref|XR_394814.1|	NONMMUT000967	-0.980364	0.000574547
gi|568899150|ref|XR_394814.1|	ri|B130020M22|PX00157J12|1180	-0.976376	0.000830542
gi|568899150|ref|XR_394814.1|	NONMMUT065875	-0.988126	0.000210665
gi|568899150|ref|XR_394814.1|	NONMMUT065296	-0.976213	0.000841976
gi|568899150|ref|XR_394814.1|	ri|D130028D20|PX00699A04|4021	-0.988742	0.000189397
gi|568899150|ref|XR_394814.1|	NONMMUT027506	-0.978917	0.000662035
gi|568899150|ref|XR_394814.1|	ri|9430072L09|PX00110C16|1699	-0.978959	0.000659424
gi|568899150|ref|XR_394814.1|	NONMMUT017192	-0.987772	0.000223362
gi|568899150|ref|XR_394814.1|	ri|D130054K04|PX00184P03|1870	-0.992553	8.29723e-05
gi|568899150|ref|XR_394814.1|	ri|5730408B21|PX00643D14|2072	-0.988161	0.000209401
gi|568899150|ref|XR_394814.1|	NONMMUT000086	-0.986836	0.000258815
gi|568899150|ref|XR_394814.1|	NONMMUT021963	-0.983214	0.000420304
gi|568899150|ref|XR_394814.1|	NONMMUT000664	-0.992989	7.35551e-05
gi|568899150|ref|XR_394814.1|	NONMMUT023548	-0.99286	7.62865e-05
gi|568899150|ref|XR_394814.1|	ri|A730081F20|PX00153O23|2079	-0.989879	0.00015313
gi|568899150|ref|XR_394814.1|	NONMMUT025753	-0.989523	0.000164083
gi|568899150|ref|XR_394814.1|	gi|755484491|ref|XR_394588.2|	-0.981695	0.000499527
gi|568899150|ref|XR_394814.1|	NONMMUT002605	-0.983061	0.00042797
gi|568899150|ref|XR_394814.1|	NONMMUT057837	-0.980995	0.000538327
gi|568899150|ref|XR_394814.1|	ri|9630055K14|PX00654J08|2569	-0.984179	0.000373489
gi|568899150|ref|XR_394814.1|	NONMMUT022437	-0.989905	0.000152364
gi|568899150|ref|XR_394814.1|	ri|7120407N17|PX00320C07|3507	-0.982181	0.000473444
gi|568899150|ref|XR_394814.1|	ri|6720457A12|PX00738J07|2940	-0.979854	0.000604684
gi|568899150|ref|XR_394814.1|	NONMMUT000972	-0.996675	1.65604e-05
gi|568899150|ref|XR_394814.1|	gi|755476413|ref|XR_402536.2|	-0.987918	0.000218067
gi|568899150|ref|XR_394814.1|	ri|5330421C15|PX00054B15|1976	-0.977027	0.000785587
gi|568899150|ref|XR_394814.1|	ri|A230004P08|PX00126I06|3129	-0.979892	0.000602432
gi|568899150|ref|XR_394814.1|	NONMMUT005105	-0.978132	0.000712109
gi|568899150|ref|XR_394814.1|	ri|7120483I12|PX00320N08|1285	-0.99276	7.84411e-05
gi|568899150|ref|XR_394814.1|	ri|E130109C05|PX00700M21|1821	-0.990829	0.000125766
gi|568899150|ref|XR_394814.1|	NONMMUT062438	-0.982225	0.000471122
gi|568899150|ref|XR_394814.1|	ri|B930020P19|PX00163J17|2180	-0.983833	0.000389923
gi|568899150|ref|XR_394814.1|	ri|9330111F16|PX00104D18|3142	-0.983937	0.000384961
gi|568899150|ref|XR_394814.1|	NONMMUT059762	-0.991454	0.000109247
gi|568899150|ref|XR_394814.1|	NR_131059.1	-0.989054	0.00017907
gi|568899150|ref|XR_394814.1|	ri|B130008H09|PX00156H24|3073	-0.980865	0.00054574
gi|568899150|ref|XR_394814.1|	gi|755501817|ref|XR_375177.2|	-0.978413	0.000693978
gi|568899150|ref|XR_394814.1|	NONMMUT045527	-0.984492	0.000358885
gi|568899150|ref|XR_394814.1|	NONMMUT007508	-0.990183	0.00014409
gi|568899150|ref|XR_394814.1|	NONMMUT046265	-0.980598	0.000560992
gi|568899150|ref|XR_394814.1|	gi|755481994|ref|XR_883405.1|	-0.981606	0.000504391
gi|568899150|ref|XR_394814.1|	NONMMUT005293	-0.97815	0.000710892
gi|568899150|ref|XR_394814.1|	ri|D630020I22|PX00197I06|1669	-0.982865	0.000437916
gi|568899150|ref|XR_394814.1|	NONMMUT040082	-0.994647	4.2908e-05
gi|568899150|ref|XR_394814.1|	gi|755477813|ref|XR_403511.2|	-0.978794	0.000669759
gi|568899150|ref|XR_394814.1|	ri|8430406K08|PX00024O12|2116	-0.981179	0.000527994
gi|568899150|ref|XR_394814.1|	ri|A730087K21|PX00152N18|1972	-0.993705	5.93105e-05
gi|568899150|ref|XR_394814.1|	CDR1	-0.975779	0.000872874
gi|568899150|ref|XR_394814.1|	ri|2010007L08|ZX00053F11|1405	-0.991744	0.000101951
gi|568899150|ref|XR_394814.1|	gi|755474493|ref|XR_887231.1|	-0.98593	0.000295572
gi|568899150|ref|XR_394814.1|	NONMMUT058017	-0.980664	0.000557209
gi|568899150|ref|XR_394814.1|	NONMMUT024331	-0.986158	0.00028606
gi|568899150|ref|XR_394814.1|	NONMMUT037682	-0.986497	0.000272258
gi|568899150|ref|XR_394814.1|	gi|755518088|ref|XR_869245.1|	-0.993358	6.60219e-05
gi|568899150|ref|XR_394814.1|	ri|6030499M15|PX00646J17|1608	-0.989929	0.000151618
gi|568899150|ref|XR_394814.1|	NONMMUT019391	-0.991642	0.000104492
gi|568899150|ref|XR_394814.1|	ri|E230024C19|PX00210A17|1562	-0.977126	0.000778821
gi|568899150|ref|XR_394814.1|	gi|755477827|ref|XR_861874.1|	-0.984233	0.000370918
gi|568899150|ref|XR_394814.1|	NONMMUT026394	-0.999564	2.85385e-07
gi|568899150|ref|XR_394814.1|	NONMMUT026162	-0.974341	0.000979092
gi|568899150|ref|XR_394814.1|	gi|755543474|ref|XR_381695.2|	-0.98621	0.000283941
gi|568899150|ref|XR_394814.1|	NONMMUT034057	-0.996113	2.26282e-05
gi|568899150|ref|XR_394814.1|	NONMMUT001302	-0.983846	0.000389306
gi|568899150|ref|XR_394814.1|	ri|9430090K21|PX00110B02|1968	-0.974353	0.000978217
gi|568899150|ref|XR_394814.1|	ri|D930008C15|PX00201A13|4465	-0.992476	8.47111e-05
gi|568899150|ref|XR_394814.1|	ri|C530021L15|PX00669E11|1859	-0.974885	0.000938204
gi|568899150|ref|XR_394814.1|	NONMMUT011345	-0.981685	0.000500108
gi|568899150|ref|XR_394814.1|	ri|3010088C16|ZX00149I12|922	-0.983732	0.000394799
gi|568899150|ref|XR_394814.1|	NONMMUT022808	-0.97971	0.000613332
gi|568899150|ref|XR_394814.1|	gi|755484059|ref|XR_868288.1|	-0.978946	0.000660211
gi|568899150|ref|XR_394814.1|	ri|5033406N05|PX00715H04|1670	-0.982877	0.000437302
gi|568899150|ref|XR_394814.1|	ri|A330078G03|PX00694M15|2588	-0.994054	5.29292e-05
gi|568899150|ref|XR_394814.1|	ri|4930429L08|PX00030B09|993	-0.98576	0.000302706
gi|568899150|ref|XR_394814.1|	NONMMUT035530	-0.982595	0.000451744
gi|568899150|ref|XR_394814.1|	gi|755531115|ref|XR_871033.1|	-0.986217	0.000283663
gi|568899150|ref|XR_394814.1|	ri|D130013N07|PX00182N15|2044	-0.984201	0.000372426
gi|568899150|ref|XR_394814.1|	ri|7120433H15|PX00705N18|2303	-0.988044	0.000213553
gi|568899150|ref|XR_394814.1|	NONMMUT034111	-0.984045	0.000379835
gi|568899150|ref|XR_394814.1|	ri|A230092L08|PX00130G07|1446	-0.975513	0.000892051
gi|568899150|ref|XR_394814.1|	ri|A830083B16|PX00694D04|3648	-0.988446	0.000199455
gi|568899150|ref|XR_394814.1|	ri|6430517G15|PX00045P13|2537	-0.989183	0.000174863
gi|568899150|ref|XR_394814.1|	NONMMUT067580	-0.990248	0.000142177
gi|568899150|ref|XR_394814.1|	NONMMUT052915	-0.987987	0.000215597
gi|568899150|ref|XR_394814.1|	ri|B930036D22|PX00164E13|1909	-0.975502	0.000892907
gi|568899150|ref|XR_394814.1|	NONMMUT020662	-0.97909	0.000651245
gi|568899150|ref|XR_394814.1|	gi|755483809|ref|XR_864228.1|	-0.99157	0.000106286
gi|568899150|ref|XR_394814.1|	NONMMUT064455	-0.976697	0.000808193
gi|568899150|ref|XR_394814.1|	NONMMUT014940	-0.989797	0.000155606
gi|568899150|ref|XR_394814.1|	ri|1700030P01|ZX00051G15|728	-0.988912	0.000183723
gi|568899150|ref|XR_394814.1|	ri|E030038G15|PX00206D06|3388	-0.991649	0.000104321
gi|568899150|ref|XR_394814.1|	NONMMUT068102	-0.99245	8.52795e-05
gi|568899150|ref|XR_394814.1|	ri|K230035M23|PL00172B21|2248	-0.995423	3.13719e-05
gi|568899150|ref|XR_394814.1|	ri|2610027K06|ZX00045C04|883	-0.994023	5.34871e-05
gi|568899150|ref|XR_394814.1|	ri|9630030A02|PX00115B11|2976	-0.995346	3.24373e-05
gi|568899150|ref|XR_394814.1|	ri|E330003E11|PX00210J09|650	-0.985637	0.000307978
gi|568899150|ref|XR_394814.1|	NONMMUT062479	-0.979429	0.000630419
gi|568899150|ref|XR_394814.1|	ri|9530089F08|PX00113L18|2091	-0.97817	0.000709596
gi|568899150|ref|XR_394814.1|	NONMMUT053951	-0.979175	0.000645975
gi|568899150|ref|XR_394814.1|	gi|568896583|ref|XR_392691.1|	-0.988572	0.000195161
gi|568899150|ref|XR_394814.1|	gi|755479246|ref|XR_404458.2|	-0.981787	0.000494543
gi|568899150|ref|XR_394814.1|	ri|A830052E16|PX00725M21|1045	-0.986437	0.000274697
gi|568899150|ref|XR_394814.1|	NONMMUT064969	-0.976685	0.000809035
gi|568899150|ref|XR_394814.1|	gi|755546778|ref|XR_873968.1|	-0.987217	0.000244057
gi|568899150|ref|XR_394814.1|	ENSMUST00000187719	-0.982029	0.000481549
gi|568899150|ref|XR_394814.1|	NONMMUT003312	-0.997164	1.20508e-05
gi|568899150|ref|XR_394814.1|	gi|755517853|ref|XR_869090.1|	-0.983678	0.000397434
gi|568899150|ref|XR_394814.1|	ri|9230118N17|PX00062N10|1273	-0.974758	0.000947681
gi|568899150|ref|XR_394814.1|	ri|7120493H19|PX00707N03|1444	-0.995019	3.71544e-05
gi|568899150|ref|XR_394814.1|	NONMMUT045885	-0.985157	0.000328857
gi|568899150|ref|XR_394814.1|	NONMMUT047838	-0.991179	0.00011638
gi|568899150|ref|XR_394814.1|	ri|3010034K17|ZX00149M17|1132	-0.986912	0.000255827
gi|568899150|ref|XR_394814.1|	NONMMUT014929	-0.984172	0.000373792
gi|568899150|ref|XR_394814.1|	NONMMUT052588	-0.99255	8.30412e-05
gi|568899150|ref|XR_394814.1|	gi|755559457|ref|XR_876608.1|	-0.987549	0.000231582
gi|568899150|ref|XR_394814.1|	ri|A230035A15|PX00692E12|1347	-0.994568	4.41781e-05
gi|568899150|ref|XR_394814.1|	NONMMUT018490	-0.986911	0.000255843
gi|568899150|ref|XR_394814.1|	gi|755490637|ref|XR_864770.1|	-0.97675	0.000804536
gi|568899150|ref|XR_394814.1|	NONMMUT044822	-0.978772	0.000671189
gi|568899150|ref|XR_394814.1|	NONMMUT021961	-0.986835	0.000258837
gi|568899150|ref|XR_394814.1|	ri|A130057P12|PX00124G21|2738	-0.975616	0.0008846
gi|568899150|ref|XR_394814.1|	ri|C630028J07|PX00084B24|3308	-0.989974	0.000150263
gi|568899150|ref|XR_394814.1|	gi|755474652|ref|XR_401363.2|	-0.981866	0.0004903
gi|568899150|ref|XR_394814.1|	NONMMUT019399	-0.97786	0.000729842
gi|568899150|ref|XR_394814.1|	NONMMUT074060	-0.98853	0.000196592
gi|568899150|ref|XR_394814.1|	NONMMUT068194	-0.989818	0.000154973
gi|568899150|ref|XR_394814.1|	ri|F630215H18|PL00021F03|2125	-0.974159	0.000993031
gi|568899150|ref|XR_394814.1|	gi|755565947|ref|XR_386998.2|	-0.996223	2.13706e-05
gi|568899150|ref|XR_394814.1|	ri|A130044I18|PX00123K17|2884	-0.993104	7.11717e-05
gi|568899150|ref|XR_394814.1|	NONMMUT059580	-0.978578	0.000683426
gi|568899150|ref|XR_394814.1|	ri|B930060A05|PX00164J14|2042	-0.978713	0.000674863
gi|568899150|ref|XR_394814.1|	NONMMUT052847	-0.977497	0.000753906
gi|568899150|ref|XR_394814.1|	ri|9630001H01|PX00114J18|3036	-0.990838	0.00012552
gi|568899150|ref|XR_394814.1|	NONMMUT006493	-0.981036	0.000536045
gi|568899150|ref|XR_394814.1|	ri|C130052E22|PX00169L02|2259	-0.986719	0.000263417
gi|568899150|ref|XR_394814.1|	ri|C130019G10|PX00167P20|3499	-0.992613	8.16423e-05
gi|568899150|ref|XR_394814.1|	ri|D230005B01|PX00187J12|1993	-0.990731	0.000128487
gi|568899150|ref|XR_394814.1|	NONMMUT072706	-0.981224	0.000525491
gi|568899150|ref|XR_394814.1|	ri|A530026L01|PX00140M07|424	-0.984245	0.00037038
gi|568899150|ref|XR_394814.1|	NONMMUT034053	-0.977985	0.000721639
gi|568899150|ref|XR_394814.1|	ri|6430518O12|PX00648A12|1249	-0.984004	0.000381784
gi|568899150|ref|XR_394814.1|	NONMMUT074002	-0.983345	0.00041375
gi|568899150|ref|XR_394814.1|	NONMMUT066321	-0.97706	0.00078331
gi|568899150|ref|XR_394814.1|	ri|B930090E13|PX00166B12|1842	-0.9815	0.000510217
gi|568899150|ref|XR_394814.1|	ri|9230119M17|PX00062M22|1086	-0.990859	0.000124967
gi|568899150|ref|XR_394814.1|	NONMMUT026185	-0.977694	0.000740783
gi|568899150|ref|XR_394814.1|	ri|D430040H14|PX00195G16|1226	-0.975535	0.000890507
gi|568899150|ref|XR_394814.1|	NONMMUT009269	-0.983618	0.000400358
gi|568899150|ref|XR_394814.1|	ri|B230216K14|PX00069P04|3702	-0.987026	0.000251405
gi|568899150|ref|XR_394814.1|	ri|6030401E18|PX00056C13|3425	-0.991709	0.00010282
gi|568899150|ref|XR_394814.1|	ri|A630042O11|PX00145O14|1929	-0.980245	0.000581543
gi|568899150|ref|XR_394814.1|	ri|E430026B13|PX00099P04|2859	-0.986116	0.000287803
gi|568899150|ref|XR_394814.1|	NONMMUT062897	-0.992881	7.58435e-05
gi|568899150|ref|XR_394814.1|	ri|B530033N09|PX00162K01|3046	-0.995031	3.69799e-05
gi|568899150|ref|XR_394814.1|	NONMMUT045727	-0.980885	0.000544593
gi|568899150|ref|XR_394814.1|	ri|E030007B21|PX00204F12|2098	-0.980635	0.000558865
gi|568899150|ref|XR_394814.1|	NONMMUT050463	-0.9745	0.000967119
gi|568899150|ref|XR_394814.1|	ri|I1C0038N17|FU00002J22|3150	-0.986226	0.000283276
gi|568899150|ref|XR_394814.1|	NONMMUT053231	-0.974174	0.000991897
gi|568899150|ref|XR_394814.1|	ri|K230056A12|PL00172P23|1550	-0.991288	0.000113528
gi|568899150|ref|XR_394814.1|	gi|755517858|ref|XR_869093.1|	-0.982633	0.000449779
gi|568899150|ref|XR_394814.1|	ri|7120468B22|PX00706N02|1339	-0.993035	7.26051e-05
gi|568899150|ref|XR_394814.1|	ri|C130099M06|PX00726J13|3241	-0.975904	0.000863914
gi|568899150|ref|XR_394814.1|	NONMMUT007671	-0.987139	0.000247028
gi|568899150|ref|XR_394814.1|	gi|755508902|ref|XR_868014.1|	-0.990688	0.000129657
gi|568899150|ref|XR_394814.1|	NONMMUT045096	-0.98157	0.000506377
gi|568899150|ref|XR_394814.1|	gi|342307063|ref|NR_040708.1|	-0.983146	0.00042369
gi|568899150|ref|XR_394814.1|	gi|755552542|ref|XR_875428.1|	-0.982694	0.000446643
gi|568899150|ref|XR_394814.1|	ri|D330011L17|PX00190N05|1323	-0.989654	0.00016002
gi|568899150|ref|XR_394814.1|	NONMMUT052906	-0.991063	0.000119448
gi|568899150|ref|XR_394814.1|	NONMMUT068189	-0.984326	0.000366591
gi|568899150|ref|XR_394814.1|	NONMMUT056829	-0.984565	0.000355498
gi|568899150|ref|XR_394814.1|	ri|B230216K11|PX00069F12|2538	-0.977054	0.000783765
gi|568899150|ref|XR_394814.1|	ri|C130061I16|PX00170B05|3106	-0.996169	2.19859e-05
gi|568899150|ref|XR_394814.1|	NONMMUT059421	-0.979709	0.000613425
gi|568899150|ref|XR_394814.1|	ri|E330007N15|PX00745O11|2455	-0.984997	0.000335967
gi|568899150|ref|XR_394814.1|	ENSMUST00000182244	-0.977878	0.00072869
gi|568899150|ref|XR_394814.1|	ri|D430030L13|PX00194F18|924	-0.987434	0.000235847
gi|568899150|ref|XR_394814.1|	ri|K230051K05|PL00172L13|841	-0.988825	0.000186609
gi|568899150|ref|XR_394814.1|	NONMMUT045809	-0.985475	0.000314921
gi|568899150|ref|XR_394814.1|	ri|6720472L17|PX00060D07|1878	-0.985784	0.00030172
gi|568899150|ref|XR_394814.1|	ri|C130043M12|PX00169M14|1008	-0.982946	0.000433779
gi|568899150|ref|XR_394814.1|	NONMMUT045976	-0.983247	0.00041865
gi|568899150|ref|XR_394814.1|	NONMMUT011402	-0.978804	0.000669171
gi|568899150|ref|XR_394814.1|	ri|A430051K02|PX00136A19|1857	-0.977362	0.000762921
gi|568899150|ref|XR_394814.1|	ri|A830008I04|PX00661L17|1159	-0.97408	0.000999048
gi|568899150|ref|XR_394814.1|	gi|755514014|ref|XR_878739.1|	-0.997127	1.2368e-05
gi|568899150|ref|XR_394814.1|	ri|C130090G22|PX00172A14|2687	-0.981894	0.00048875
gi|568899150|ref|XR_394814.1|	NONMMUT061294	-0.978573	0.000683745
gi|568899150|ref|XR_394814.1|	uc.mouse.350	-0.97968	0.000615159
gi|568899150|ref|XR_394814.1|	NONMMUT059376	-0.987883	0.000219347
gi|568899150|ref|XR_394814.1|	ri|7420447L16|PX00708B08|454	-0.996463	1.8748e-05
gi|568899150|ref|XR_394814.1|	gi|755487213|ref|XR_881664.1|	-0.974251	0.000986001
gi|568899150|ref|XR_394814.1|	NONMMUT004009	-0.975167	0.000917345
gi|568899150|ref|XR_394814.1|	NONMMUT040063	-0.98397	0.000383385
gi|568899150|ref|XR_394814.1|	NONMMUT022606	-0.983445	0.000408849
gi|568899150|ref|XR_394814.1|	NONMMUT000966	-0.996494	1.84185e-05
gi|568899150|ref|XR_394814.1|	ri|4930555J06|PX00035A23|517	-0.986974	0.000253418
gi|568899150|ref|XR_394814.1|	NONMMUT022605	-0.977539	0.000751103
gi|568899150|ref|XR_394814.1|	NONMMUT062213	-0.982628	0.00045008
gi|568899150|ref|XR_394814.1|	NONMMUT001186	-0.987009	0.000252063
gi|568899150|ref|XR_394814.1|	ri|A630004B14|PX00144B07|2395	-0.985222	0.000325976
gi|568899150|ref|XR_394814.1|	ri|A630071K23|PX00147N09|2177	-0.979626	0.000618421
gi|568899150|ref|XR_394814.1|	NONMMUT033687	-0.990671	0.000130149
gi|568899150|ref|XR_394814.1|	ri|D230018H15|PX00188D12|3256	-0.994696	4.21282e-05
gi|568899150|ref|XR_394814.1|	ri|7120474L18|PX00320N11|2767	-0.988132	0.000210427
gi|568899150|ref|XR_394814.1|	NONMMUT046954	-0.978926	0.000661497
gi|568899150|ref|XR_394814.1|	NONMMUT036717	-0.992004	9.56444e-05
gi|568899150|ref|XR_394814.1|	uc.mouse.122	-0.983456	0.000408308
gi|568899150|ref|XR_394814.1|	ri|9430064H24|PX00110K07|4203	-0.974655	0.000955427
gi|568899150|ref|XR_394814.1|	NONMMUT065880	-0.974863	0.000939836
gi|568899150|ref|XR_394814.1|	ri|9130410H17|PX00026J04|1631	-0.983852	0.000389017
gi|568899150|ref|XR_394814.1|	NONMMUT060109	-0.991844	9.95143e-05
gi|568899150|ref|XR_394814.1|	gi|755497019|ref|XR_374031.2|	-0.991397	0.000110701
gi|568899150|ref|XR_394814.1|	ri|9530022J15|PX00111P06|608	-0.981232	0.000525073
gi|568899150|ref|XR_394814.1|	NONMMUT012888	-0.991975	9.63426e-05
gi|568899150|ref|XR_394814.1|	NONMMUT046919	-0.981408	0.000515294
gi|568899150|ref|XR_394814.1|	NONMMUT062058	-0.985847	0.000299057
gi|568899150|ref|XR_394814.1|	ri|D130008D04|PX00182D19|2869	-0.98696	0.000253943
gi|568899150|ref|XR_394814.1|	gi|755518087|ref|XR_869243.1|	-0.991484	0.00010847
gi|568899150|ref|XR_394814.1|	ri|A830083P21|PX00156O18|1167	-0.975498	0.000893183
gi|568899150|ref|XR_394814.1|	NONMMUT045538	-0.991029	0.000120355
gi|568899150|ref|XR_394814.1|	ri|D130016B08|PX00183M05|2274	-0.98227	0.000468727
gi|568899150|ref|XR_394814.1|	ri|D130097L19|PX00187C02|4051	-0.991733	0.000102243
gi|568899150|ref|XR_394814.1|	NONMMUT057811	-0.976143	0.000846965
gi|568899150|ref|XR_394814.1|	ri|B930020N12|PX00744J11|1096	-0.994169	5.09064e-05
gi|568899150|ref|XR_394814.1|	ri|6720473E08|PX00060A20|1391	-0.978587	0.000682844
gi|568899150|ref|XR_394814.1|	ri|C130068A13|PX00170B04|2704	-0.97629	0.000836604
gi|568899150|ref|XR_394814.1|	gi|755469975|ref|XR_389942.2|	-0.979725	0.000612437
gi|568899150|ref|XR_394814.1|	ri|A730008C17|PX00149L07|3064	-0.988068	0.000212708
gi|568899150|ref|XR_394814.1|	ri|9430076C16|PX00110K06|1706	-0.994364	4.7549e-05
gi|568899150|ref|XR_394814.1|	ri|7730402G16|PX00312P21|2324	-0.99113	0.000117655
gi|568899150|ref|XR_394814.1|	ri|E130116I15|PX00092M20|2392	-0.984818	0.000344008
gi|568899150|ref|XR_394814.1|	ri|A730039D09|PX00743J08|1726	-0.974846	0.000941095
gi|568899150|ref|XR_394814.1|	ri|3110089M14|ZX00149F22|769	-0.993905	5.56172e-05
gi|568899150|ref|XR_394814.1|	ri|B930031I24|PX00744N17|849	-0.983469	0.000407635
gi|568899150|ref|XR_394814.1|	NONMMUT051142	-0.983442	0.000408969
gi|568899150|ref|XR_394814.1|	NONMMUT056837	-0.982435	0.000460076
gi|568899150|ref|XR_394814.1|	ri|B020016M11|PX00325H04|1730	-0.987446	0.000235402
gi|568899150|ref|XR_394814.1|	ri|A530073K21|PX00142K03|1974	-0.978502	0.0006883
gi|568899150|ref|XR_394814.1|	NONMMUT007652	-0.977555	0.000749984
gi|568899150|ref|XR_394814.1|	NONMMUT008034	-0.997613	8.53969e-06
gi|568899150|ref|XR_394814.1|	NONMMUT047743	-0.981475	0.000511575
gi|568899150|ref|XR_394814.1|	ri|D030049L12|PX00180J10|2139	-0.976828	0.000799172
gi|568899150|ref|XR_394814.1|	gi|755481263|ref|XR_864071.1|	-0.975601	0.000885687
gi|568899150|ref|XR_394814.1|	NONMMUT069531	-0.981481	0.000511279
gi|568899150|ref|XR_394814.1|	NONMMUT056938	-0.977317	0.000765938
gi|568899150|ref|XR_394814.1|	NONMMUT062964	-0.983544	0.000403966
gi|568899150|ref|XR_394814.1|	ri|2900046F13|ZX00069K07|1069	-0.992733	7.90242e-05
gi|568899150|ref|XR_394814.1|	ri|4930528J18|PX00034I12|422	-0.975923	0.000862609
gi|568899150|ref|XR_394814.1|	ri|F830108I23|PL00017N19|3793	-0.98808	0.000212298
gi|568899150|ref|XR_394814.1|	NONMMUT044225	-0.986949	0.000254379
gi|568899150|ref|XR_394814.1|	NONMMUT045012	-0.9822	0.000472417
gi|568899150|ref|XR_394814.1|	NONMMUT014087	-0.99054	0.000133802
gi|568899150|ref|XR_394814.1|	ri|B230386M07|PX00695L03|1745	-0.979613	0.00061922
gi|568899150|ref|XR_394814.1|	ri|F830221D19|PL00024J21|2411	-0.974524	0.000965296
gi|568899150|ref|XR_394814.1|	ri|7120431G21|PX00705L12|2907	-0.992204	9.09339e-05
gi|568899150|ref|XR_394814.1|	NONMMUT035972	-0.995923	2.49023e-05
gi|568899150|ref|XR_394814.1|	NONMMUT000968	-0.986404	0.000276004
gi|568899150|ref|XR_394814.1|	ri|B430214B15|PX00071L19|3791	-0.980994	0.00053841
gi|568899150|ref|XR_394814.1|	NONMMUT057171	-0.982452	0.000459192
gi|568899150|ref|XR_394814.1|	NONMMUT036352	-0.985757	0.000302862
gi|568899150|ref|XR_394814.1|	ri|D630035G12|PX00197A02|1394	-0.97615	0.000846466
gi|568899150|ref|XR_394814.1|	ri|F530004O21|PS00005E19|2040	-0.976144	0.000846876
gi|568899150|ref|XR_394814.1|	NONMMUT035337	-0.980992	0.000538498
gi|568899150|ref|XR_394814.1|	NONMMUT068287	-0.977821	0.00073243
gi|568899150|ref|XR_394814.1|	NONMMUT054372	-0.974204	0.000989582
gi|568899150|ref|XR_394814.1|	ri|6720449C13|PX00704D09|2142	-0.991266	0.00011409
gi|568899150|ref|XR_394814.1|	ri|A730006K03|PX00148P14|1851	-0.978528	0.000686626
gi|568899150|ref|XR_394814.1|	ri|D430041N19|PX00195P19|3578	-0.984913	0.000339707
gi|568899150|ref|XR_394814.1|	ri|4832408I11|PX00313I06|3256	-0.994754	4.12131e-05
gi|568899150|ref|XR_394814.1|	NONMMUT056782	-0.976891	0.00079485
gi|568899150|ref|XR_394814.1|	NONMMUT035203	-0.986743	0.00026245
gi|568899150|ref|XR_394814.1|	ri|E130019K20|PX00689I11|5374	-0.991483	0.000108505
gi|568899150|ref|XR_394814.1|	NONMMUT004137	-0.99545	3.10019e-05
gi|568899150|ref|XR_394814.1|	ri|7030409J01|PX00312O01|924	-0.982192	0.000472861
gi|568899150|ref|XR_394814.1|	gi|755510711|ref|XR_376709.2|	-0.990756	0.000127784
gi|568899150|ref|XR_394814.1|	ri|A430057L14|PX00137C18|2327	-0.98319	0.000421465
gi|568899150|ref|XR_394814.1|	ri|C130070E04|PX00170O04|1868	-0.978178	0.000709101
gi|568899150|ref|XR_394814.1|	ri|A130039L21|PX00691L07|1854	-0.974579	0.000961134
gi|568899150|ref|XR_394814.1|	ri|9430098J18|PX00723C07|1499	-0.984981	0.000336668
gi|568899150|ref|XR_394814.1|	NONMMUT057865	-0.98545	0.000316025
gi|568899150|ref|XR_394814.1|	NONMMUT005549	-0.975351	0.00090385
gi|568899150|ref|XR_394814.1|	NONMMUT068697	-0.979056	0.000653405
gi|568899150|ref|XR_394814.1|	NONMMUT046921	-0.996791	1.54253e-05
gi|568899150|ref|XR_394814.1|	ri|F930107A02|PL00012I10|2002	-0.988277	0.000205333
gi|568899150|ref|XR_394814.1|	ri|D330004E19|PX00191G09|3325	-0.974241	0.000986754
gi|568899150|ref|XR_394814.1|	ri|A430036L08|PX00135K12|2042	-0.98804	0.000213706
gi|568899150|ref|XR_394814.1|	NONMMUT067315	-0.989219	0.000173722
gi|568899150|ref|XR_394814.1|	NONMMUT032610	-0.985051	0.000333535
gi|568899150|ref|XR_394814.1|	ri|9530090C08|PX00114A23|3337	-0.987795	0.000222525
gi|568899150|ref|XR_394814.1|	ri|1110038L23|ZA00008I23|477	-0.990224	0.000142894
gi|568899150|ref|XR_394814.1|	NONMMUT066742	-0.979507	0.000625629
gi|568899150|ref|XR_394814.1|	NONMMUT012370	-0.992235	9.02038e-05
gi|568899150|ref|XR_394814.1|	NONMMUT007633	-0.986296	0.0002804
gi|568899150|ref|XR_394814.1|	ri|E030028L10|PX00700C16|3291	-0.976266	0.000838294
gi|568899150|ref|XR_394814.1|	NONMMUT019397	-0.979173	0.00064614
gi|568899150|ref|XR_394814.1|	NONMMUT066225	-0.988733	0.000189703
gi|568899150|ref|XR_394814.1|	ri|C430045N03|PX00080F10|1897	-0.977132	0.00077843
gi|568899150|ref|XR_394814.1|	ri|G630083H12|PL00014G19|571	-0.974068	0.000999951
gi|568899150|ref|XR_394814.1|	NONMMUT059322	-0.990333	0.00013971
gi|568899150|ref|XR_394814.1|	ri|E030036P03|PX00728L24|1493	-0.975144	0.000919028
gi|568899150|ref|XR_394814.1|	gi|755472727|ref|XR_886004.1|	-0.983899	0.00038676
gi|568899150|ref|XR_394814.1|	NONMMUT043062	-0.975964	0.000859667
gi|568899150|ref|XR_394814.1|	ri|A530062B21|PX00142L19|3567	-0.984626	0.000352735
gi|568899150|ref|XR_394814.1|	ri|C030002C18|PX00073J20|3077	-0.979226	0.000642855
gi|568899150|ref|XR_394814.1|	NONMMUT054707	-0.979908	0.000601492
gi|568899150|ref|XR_394814.1|	NONMMUT051087	-0.993461	6.39997e-05
gi|568899150|ref|XR_394814.1|	ri|E330019C05|PX00211I08|632	-0.977677	0.000741933
gi|568899150|ref|XR_394814.1|	NONMMUT059317	-0.987963	0.000216465
gi|568899150|ref|XR_394814.1|	ri|7120442I05|PX00706K17|1796	-0.975802	0.000871206
gi|568899150|ref|XR_394814.1|	ri|6720443P18|PX00704M06|2690	-0.976459	0.000824741
gi|568899150|ref|XR_394814.1|	ri|9030612O11|PX00651M12|1495	-0.979921	0.000600731
gi|568899150|ref|XR_394814.1|	ENSMUST00000188698	-0.990153	0.000144982
gi|568899150|ref|XR_394814.1|	ri|D730005F20|PX00089F14|1635	-0.988247	0.000206395
gi|568899150|ref|XR_394814.1|	NONMMUT043601	-0.988726	0.000189932
gi|568899150|ref|XR_394814.1|	NONMMUT051355	-0.977484	0.000754733
gi|568899150|ref|XR_394814.1|	ri|E230024I03|PX00209F11|1415	-0.983406	0.000410768
gi|568899150|ref|XR_394814.1|	ri|9130004K01|PX00026C15|3428	-0.986512	0.000271672
gi|568899150|ref|XR_394814.1|	ri|A330049E23|PX00742H06|1402	-0.987684	0.000226604
gi|568899150|ref|XR_394814.1|	ri|A230029B16|PX00724I17|3318	-0.980324	0.000576936
gi|568899150|ref|XR_394814.1|	ri|D830037P20|PX00199L04|1274	-0.983469	0.000407673
gi|568899150|ref|XR_394814.1|	gi|755521570|ref|XR_391458.2|	-0.994128	5.16258e-05
gi|568899150|ref|XR_394814.1|	ri|A630007I07|PX00144I10|1611	-0.98927	0.000172078
gi|568899150|ref|XR_394814.1|	ri|D130032N22|PX00184M21|1229	-0.985309	0.000322164
gi|568899150|ref|XR_394814.1|	ri|7120454F14|PX00706O10|1276	-0.982984	0.000431871
gi|568899150|ref|XR_394814.1|	ri|B930025O22|PX00696I15|1432	-0.975115	0.000921198
gi|568899150|ref|XR_394814.1|	ri|4632401N01|PX00012C16|3812	-0.985502	0.000313743
gi|568899150|ref|XR_394814.1|	NONMMUT045732	-0.991334	0.000112314
gi|568899150|ref|XR_394814.1|	ri|B230348A01|PX00695B01|1837	-0.987562	0.000231083
gi|568899150|ref|XR_394814.1|	ri|C130073H10|PX00171D19|1695	-0.987544	0.000231745
gi|568899150|ref|XR_394814.1|	ri|9430065D03|PX00110G12|3107	-0.984967	0.0003373
gi|568899150|ref|XR_394814.1|	NONMMUT042085	-0.989846	0.000154147
gi|568899150|ref|XR_394814.1|	ri|A530029L24|PX00724L15|2795	-0.987548	0.000231613
gi|568899150|ref|XR_394814.1|	ri|K230307G17|PL00172J08|1072	-0.98889	0.000184473
gi|568899150|ref|XR_394814.1|	NONMMUT045946	-0.9877	0.000226018
gi|568899150|ref|XR_394814.1|	ri|E230011F24|PX00209J20|2813	-0.992168	9.17789e-05
gi|568899150|ref|XR_394814.1|	ri|E430027N24|PX00100D06|875	-0.97507	0.000924507
gi|568899150|ref|XR_394814.1|	ri|6720468E16|PX00060G01|1240	-0.984704	0.000349174
gi|755487625|ref|XR_396679.2|	ri|I730030E20|PL00049H12|711	0.974153	0.000993483
gi|755487625|ref|XR_396679.2|	NONMMUT039868	0.986556	0.000269916
gi|755487625|ref|XR_396679.2|	NONMMUT014470	0.993942	5.493e-05
gi|755487625|ref|XR_396679.2|	ri|2700078F24|ZX00056H20|1368	0.988368	0.000202154
gi|755487625|ref|XR_396679.2|	gi|755486971|ref|XR_880693.1|	0.97589	0.000864904
gi|755487625|ref|XR_396679.2|	gi|755540675|ref|XR_880132.1|	0.989012	0.000180454
gi|755487625|ref|XR_396679.2|	NONMMUT041139	0.983453	0.000408457
gi|755487625|ref|XR_396679.2|	NONMMUT017619	0.980123	0.000588712
gi|755487625|ref|XR_396679.2|	NONMMUT029374	0.977775	0.000735465
gi|755487625|ref|XR_396679.2|	ENSMUST00000183084	0.980144	0.000587482
gi|755487625|ref|XR_396679.2|	ri|G930041P03|PK00005E14|384	0.980816	0.000548525
gi|755487625|ref|XR_396679.2|	NONMMUT015775	0.985123	0.000330346
gi|755487625|ref|XR_396679.2|	ri|2810434H03|ZX00066O14|958	0.986809	0.000259846
gi|755487625|ref|XR_396679.2|	ENSMUST00000183116	0.981512	0.000509538
gi|755487625|ref|XR_396679.2|	NONMMUT035269	0.994335	4.80531e-05
gi|755487625|ref|XR_396679.2|	NONMMUT026115	0.978307	0.000700807
gi|755487625|ref|XR_396679.2|	NONMMUT047016	0.984306	0.000367538
gi|755487625|ref|XR_396679.2|	ENSMUST00000143272	0.980193	0.000584591
gi|755487625|ref|XR_396679.2|	gi|164519035|ref|NR_004853.1|	0.974538	0.000964186
gi|755487625|ref|XR_396679.2|	ri|D930047E12|PX00204M17|1503	0.988432	0.000199948
gi|755487625|ref|XR_396679.2|	gi|755501018|ref|XR_374612.2|	0.981869	0.000490107
gi|755487625|ref|XR_396679.2|	NONMMUT038014	0.9919	9.8143e-05
gi|755487625|ref|XR_396679.2|	uc.mouse.171	0.979096	0.000650903
gi|755487625|ref|XR_396679.2|	gi|755510581|ref|XR_881641.1|	0.989666	0.000159627
gi|755487625|ref|XR_396679.2|	ri|2500002B13|ZX00052L24|299	0.978476	0.000689965
gi|755487625|ref|XR_396679.2|	ri|C130025C13|PX00168D08|2803	0.98402	0.000381001
gi|755487625|ref|XR_396679.2|	NONMMUT015812	0.976615	0.000813907
gi|755487625|ref|XR_396679.2|	NONMMUT003765	0.984755	0.000346825
gi|755487625|ref|XR_396679.2|	ri|B330012N08|PX00739G21|4279	0.989682	0.000159129
gi|755487625|ref|XR_396679.2|	gi|294831982|ref|NR_033508.1|	0.985318	0.00032178
gi|755487625|ref|XR_396679.2|	ENSMUST00000183905	0.991957	9.67747e-05
gi|755487625|ref|XR_396679.2|	ri|1110070A02|R000019K04|1019	0.989315	0.000170646
gi|755487625|ref|XR_396679.2|	ri|E130109N13|PX00091B08|3036	0.984033	0.000380375
gi|755487625|ref|XR_396679.2|	ri|5930418O04|PX00055B03|2297	0.984635	0.000352318
gi|755487625|ref|XR_396679.2|	NONMMUT055548	0.982214	0.00047172
gi|755487625|ref|XR_396679.2|	gi|755540379|ref|XR_879929.1|	0.980391	0.000573011
gi|755487625|ref|XR_396679.2|	NONMMUT057442	0.976759	0.000803906
gi|755487625|ref|XR_396679.2|	NONMMUT037696	0.98512	0.000330493
gi|755487625|ref|XR_396679.2|	NONMMUT031555	0.990609	0.000131865
gi|755487625|ref|XR_396679.2|	ri|2810408I11|ZX00046B17|713	0.995852	2.577e-05
gi|755487625|ref|XR_396679.2|	ri|1810030F05|R000023G16|479	0.982721	0.000445284
gi|755487625|ref|XR_396679.2|	ri|2700047H13|ZX00063B23|341	0.996926	1.41643e-05
gi|755487625|ref|XR_396679.2|	ri|F430213J04|PS00002B06|2204	0.977165	0.000776172
gi|755487625|ref|XR_396679.2|	NONMMUT038102	0.983064	0.000427819
gi|755487625|ref|XR_396679.2|	gi|755501246|ref|XR_374794.2|	0.992686	8.00521e-05
gi|755487625|ref|XR_396679.2|	NONMMUT066002	0.989506	0.000164603
gi|755487625|ref|XR_396679.2|	NONMMUT051982	0.975147	0.000918855
gi|755487625|ref|XR_396679.2|	ENSMUST00000174714	0.982763	0.000443129
gi|755487625|ref|XR_396679.2|	gi|755473219|ref|XR_400366.2|	0.979576	0.000621456
gi|755487625|ref|XR_396679.2|	NONMMUT065211	0.974365	0.000977279
gi|755487625|ref|XR_396679.2|	ri|A930008M05|PX00065D22|549	0.974525	0.000965199
gi|755487625|ref|XR_396679.2|	NONMMUT067421	0.989585	0.000162131
gi|755487625|ref|XR_396679.2|	ri|E030050O06|PX00207I02|1222	0.989072	0.000178467
gi|755487625|ref|XR_396679.2|	ri|E230017M13|PX00210C22|823	0.979918	0.000600872
gi|755487625|ref|XR_396679.2|	gi|556503461|ref|NR_104427.1|	0.985289	0.000323038
gi|755487625|ref|XR_396679.2|	gi|755490246|ref|XR_398436.2|	0.98329	0.000416497
gi|755487625|ref|XR_396679.2|	gi|339895772|ref|NR_040421.1|	0.979788	0.000608681
gi|755487625|ref|XR_396679.2|	NONMMUT057767	0.985549	0.000311741
gi|755487625|ref|XR_396679.2|	NONMMUT023216	0.974612	0.00095864
gi|755487625|ref|XR_396679.2|	ri|5330411G14|PX00643E15|1907	0.975857	0.000867291
gi|755487625|ref|XR_396679.2|	ri|D930046B16|PX00203M06|1566	0.99665	1.68194e-05
gi|755487625|ref|XR_396679.2|	ri|A730072C17|PX00151N12|1072	0.980346	0.000575621
gi|755487625|ref|XR_396679.2|	NONMMUT009396	0.986008	0.000292282
gi|755487625|ref|XR_396679.2|	gi|755477741|ref|XR_403465.2|	0.97731	0.000766422
gi|755487625|ref|XR_396679.2|	ri|1110025I04|ZA00008E01|676	0.976234	0.000840548
gi|755487625|ref|XR_396679.2|	NONMMUT062418	0.976808	0.000800571
gi|755487625|ref|XR_396679.2|	ri|F630006A22|PL00001E20|2778	0.993397	6.52554e-05
gi|755487625|ref|XR_396679.2|	ri|3830421F03|PX00007M10|1917	0.977019	0.000786116
gi|755487625|ref|XR_396679.2|	NONMMUT005648	0.974432	0.000972232
gi|755487625|ref|XR_396679.2|	ri|F830112A13|PL00017D14|1291	0.978114	0.00071324
gi|755487625|ref|XR_396679.2|	NONMMUT034905	0.987653	0.000227719
gi|755487625|ref|XR_396679.2|	NONMMUT016283	0.978232	0.000705633
gi|755487625|ref|XR_396679.2|	gi|755552399|ref|XR_875339.1|	0.97651	0.000821207
gi|755487625|ref|XR_396679.2|	NONMMUT071694	0.988158	0.000209527
gi|755487625|ref|XR_396679.2|	NONMMUT051977	0.982251	0.000469745
gi|755487625|ref|XR_396679.2|	NONMMUT016233	0.982982	0.000431978
gi|755487625|ref|XR_396679.2|	NONMMUT041560	0.975767	0.000873716
gi|755487625|ref|XR_396679.2|	ri|A730011F23|PX00149F02|3698	0.978176	0.000709235
gi|755487625|ref|XR_396679.2|	ri|G370077A18|FL00004A18|1123	0.979336	0.000636091
gi|755487625|ref|XR_396679.2|	NONMMUT068676	0.977989	0.000721402
gi|755487625|ref|XR_396679.2|	gi|755486304|ref|XR_877805.1|	0.985964	0.000294119
gi|755487625|ref|XR_396679.2|	gi|755501752|ref|XR_375134.2|	0.979818	0.000606859
gi|755487625|ref|XR_396679.2|	NONMMUT057271	0.975362	0.000903076
gi|755487625|ref|XR_396679.2|	ri|9230115F24|PX00062G05|3544	0.979434	0.000630112
gi|755487625|ref|XR_396679.2|	NONMMUT017718	0.986722	0.000263304
gi|755487625|ref|XR_396679.2|	NONMMUT014307	0.990054	0.000147895
gi|755487625|ref|XR_396679.2|	gi|755490244|ref|XR_398435.2|	0.981408	0.000515275
gi|755487625|ref|XR_396679.2|	NONMMUT017717	0.986769	0.000261428
gi|755487625|ref|XR_396679.2|	uc.mouse.223	0.987497	0.000233502
gi|755487625|ref|XR_396679.2|	NONMMUT071413	0.985045	0.000333805
gi|755487625|ref|XR_396679.2|	NONMMUT071223	0.989897	0.000152603
gi|755487625|ref|XR_396679.2|	NONMMUT029541	0.983241	0.000418923
gi|755487625|ref|XR_396679.2|	NONMMUT012328	0.976421	0.000827387
gi|755487625|ref|XR_396679.2|	ri|D730001J21|PX00740G05|1990	0.974384	0.00097588
gi|755487625|ref|XR_396679.2|	NONMMUT069046	0.974957	0.000932872
gi|755487625|ref|XR_396679.2|	ENSMUST00000182231	0.980699	0.000555171
gi|755487625|ref|XR_396679.2|	NONMMUT019237	0.985006	0.000335531
gi|755487625|ref|XR_396679.2|	NONMMUT005585	0.980627	0.000559351
gi|755487625|ref|XR_396679.2|	NONMMUT047393	0.982364	0.000463784
gi|755487625|ref|XR_396679.2|	uc.mouse.226	0.978457	0.000691154
gi|755487625|ref|XR_396679.2|	NONMMUT002208	0.975689	0.000879336
gi|755487625|ref|XR_396679.2|	ri|F830107C17|PL00017P01|3419	0.979784	0.000608902
gi|755487625|ref|XR_396679.2|	ENSMUST00000124106	0.978164	0.000709984
gi|755487625|ref|XR_396679.2|	gi|755493290|ref|XR_865540.1|	0.980464	0.000568735
gi|755487625|ref|XR_396679.2|	ENSMUST00000193667	0.98561	0.000309104
gi|755487625|ref|XR_396679.2|	gi|755488190|ref|XR_883135.1|	0.981619	0.000503681
gi|755487625|ref|XR_396679.2|	ri|9130410H11|PX00651L13|3010	0.981863	0.000490459
gi|755487625|ref|XR_396679.2|	gi|755511902|ref|XR_376882.2|	0.980496	0.000566894
gi|755487625|ref|XR_396679.2|	ri|B730007O14|PX00329O09|1749	0.97998	0.000597186
gi|755487625|ref|XR_396679.2|	ENSMUST00000183476	0.9844	0.000363165
gi|755487625|ref|XR_396679.2|	gi|755485105|ref|XR_395032.2|	0.993699	5.94261e-05
gi|755487625|ref|XR_396679.2|	gi|755485911|ref|XR_395563.2|	0.982138	0.000475734
gi|755487625|ref|XR_396679.2|	ri|D930050K13|PX00204E19|1846	0.982722	0.000445216
gi|755487625|ref|XR_396679.2|	ENSMUST00000182689	0.982464	0.000458571
gi|755487625|ref|XR_396679.2|	NONMMUT072341	0.986847	0.000258349
gi|755487625|ref|XR_396679.2|	NONMMUT019215	0.987686	0.000226512
gi|755487625|ref|XR_396679.2|	NONMMUT008503	0.983301	0.00041596
gi|755487625|ref|XR_396679.2|	NONMMUT054474	0.979016	0.000655873
gi|755487625|ref|XR_396679.2|	ri|A730078B21|PX00152G23|1791	0.978223	0.000706195
gi|755487625|ref|XR_396679.2|	NONMMUT009470	0.981913	0.000487731
gi|755487625|ref|XR_396679.2|	NONMMUT015694	0.984043	0.000379904
gi|755487625|ref|XR_396679.2|	gi|755475490|ref|XR_887807.1|	0.976406	0.000828472
gi|755487625|ref|XR_396679.2|	gi|755533502|ref|XR_871531.1|	0.991729	0.00010233
gi|755487625|ref|XR_396679.2|	gi|755485221|ref|XR_395104.2|	0.987072	0.000249622
gi|755487625|ref|XR_396679.2|	NONMMUT046527	0.981002	0.000537966
gi|755487625|ref|XR_396679.2|	NONMMUT003230	0.985807	0.000300729
gi|755487625|ref|XR_396679.2|	NONMMUT049590	0.983935	0.000385067
gi|755487625|ref|XR_396679.2|	gi|755488576|ref|XR_397352.2|	0.990019	0.000148933
gi|755487625|ref|XR_396679.2|	NONMMUT051960	0.97655	0.00081838
gi|755487625|ref|XR_396679.2|	NONMMUT012102	0.974411	0.000973813
gi|755487625|ref|XR_396679.2|	ENSMUST00000122904	0.997219	1.15919e-05
gi|755487625|ref|XR_396679.2|	NONMMUT029372	0.981433	0.00051392
gi|755487625|ref|XR_396679.2|	ri|2210017G18|ZX00053H21|1205	0.985779	0.000301934
gi|755487625|ref|XR_396679.2|	gi|755518037|ref|XR_869205.1|	0.977501	0.000753633
gi|755487625|ref|XR_396679.2|	NONMMUT018368	0.983285	0.000416748
gi|755487625|ref|XR_396679.2|	ri|G730014K02|PK00008A17|1746	0.982545	0.000454363
gi|755487625|ref|XR_396679.2|	NONMMUT047618	0.975253	0.000911033
gi|755487625|ref|XR_396679.2|	NONMMUT060734	0.980588	0.000561593
gi|755487625|ref|XR_396679.2|	ri|D930009E14|PX00200H02|834	0.987244	0.000243019
gi|755487625|ref|XR_396679.2|	NONMMUT015705	0.977719	0.000739156
gi|755487625|ref|XR_396679.2|	ri|D630007K21|PX00196D06|2940	0.976036	0.000854512
gi|755487625|ref|XR_396679.2|	ri|1700000E03|ZX00155I09|560	0.990397	0.000137882
gi|755487625|ref|XR_396679.2|	ri|1110055C04|R000018F03|937	0.980618	0.000559833
gi|755487625|ref|XR_396679.2|	gi|755485468|ref|XR_874325.1|	0.975233	0.000912488
gi|755487625|ref|XR_396679.2|	NONMMUT012014	0.975156	0.000918159
gi|755487625|ref|XR_396679.2|	ri|C030005P03|PX00073B14|2155	0.986143	0.000286712
gi|755487625|ref|XR_396679.2|	NONMMUT029939	0.977969	0.000722731
gi|755487625|ref|XR_396679.2|	ri|1110035E02|R000017D04|869	0.974102	0.000997371
gi|755487625|ref|XR_396679.2|	gi|339515699|ref|NR_040335.1|	0.974917	0.000935825
gi|755487625|ref|XR_396679.2|	ri|D430030B14|PX00194L02|2840	0.981994	0.000483381
gi|755487625|ref|XR_396679.2|	gi|755512009|ref|XR_376956.2|	0.985788	0.000301524
gi|755487625|ref|XR_396679.2|	NONMMUT001632	0.975801	0.000871292
gi|755487625|ref|XR_396679.2|	NONMMUT067002	0.979344	0.000635586
gi|755487625|ref|XR_396679.2|	ri|D130038L22|PX00183N04|955	0.979984	0.00059698
gi|755487625|ref|XR_396679.2|	ri|4933406J09|PX00019J22|1502	0.98548	0.000314733
gi|755487625|ref|XR_396679.2|	NONMMUT008093	0.977714	0.000739494
gi|755487625|ref|XR_396679.2|	NONMMUT019014	0.977775	0.000735405
gi|755487625|ref|XR_396679.2|	NONMMUT053491	0.987928	0.000217711
gi|755487625|ref|XR_396679.2|	NONMMUT056428	0.993011	7.31061e-05
gi|755487625|ref|XR_396679.2|	ri|D530011H13|PX00721C04|2297	0.988162	0.000209365
gi|755487625|ref|XR_396679.2|	NONMMUT015766	0.984351	0.00036544
gi|755487625|ref|XR_396679.2|	NONMMUT023810	0.983033	0.000429362
gi|755487625|ref|XR_396679.2|	NONMMUT022750	0.985652	0.000307322
gi|755487625|ref|XR_396679.2|	NONMMUT029369	0.98064	0.000558606
gi|755487625|ref|XR_396679.2|	NONMMUT015697	0.974203	0.000989642
gi|755487625|ref|XR_396679.2|	ri|8030425K09|PX00103A16|1097	0.978837	0.00066708
gi|755487625|ref|XR_396679.2|	gi|755483019|ref|XR_865253.1|	0.992863	7.62295e-05
gi|755487625|ref|XR_396679.2|	NONMMUT014477	0.985423	0.000317206
gi|755487625|ref|XR_396679.2|	ri|D430019B21|PX00193N20|4365	0.98863	0.000193193
gi|755487625|ref|XR_396679.2|	NONMMUT015798	0.979576	0.000621443
gi|755487625|ref|XR_396679.2|	NONMMUT020956	0.977432	0.000758201
gi|755487625|ref|XR_396679.2|	ri|F830210H21|PL00023E03|4615	0.981686	0.000500051
gi|755487625|ref|XR_396679.2|	NONMMUT049885	0.977112	0.000779801
gi|755487625|ref|XR_396679.2|	gi|755510413|ref|XR_390931.2|	0.978547	0.000685394
gi|755487625|ref|XR_396679.2|	ENSMUST00000126289	0.977342	0.000764241
gi|755487625|ref|XR_396679.2|	ri|K530008C04|PL00175M02|1406	0.996287	2.06574e-05
gi|755487625|ref|XR_396679.2|	NONMMUT069857	0.984126	0.000375993
gi|755487625|ref|XR_396679.2|	NONMMUT029448	0.983441	0.000409036
gi|755487625|ref|XR_396679.2|	ri|9130203L14|PX00061C14|2210	0.974378	0.000976303
gi|755487625|ref|XR_396679.2|	gi|755530898|ref|XR_870930.1|	0.974771	0.00094676
gi|755487625|ref|XR_396679.2|	MEG9_EU616813.1	0.978165	0.000709929
gi|755487625|ref|XR_396679.2|	gi|755471333|ref|XR_398846.2|	0.980124	0.000588652
gi|755487625|ref|XR_396679.2|	NR_028261.1	0.984549	0.000356267
gi|755487625|ref|XR_396679.2|	NONMMUT055806	0.987816	0.000221778
gi|755487625|ref|XR_396679.2|	NONMMUT014304	0.974542	0.000963951
gi|755487625|ref|XR_396679.2|	NONMMUT002130	0.977342	0.00076424
gi|755487625|ref|XR_396679.2|	NONMMUT015799	0.986949	0.000254363
gi|755487625|ref|XR_396679.2|	gi|755486553|ref|XR_878951.1|	0.975786	0.000872347
gi|755487625|ref|XR_396679.2|	NONMMUT046520	0.983542	0.000404059
gi|755487625|ref|XR_396679.2|	NONMMUT028720	0.982891	0.00043657
gi|755487625|ref|XR_396679.2|	NONMMUT006734	0.997092	1.26722e-05
gi|755487625|ref|XR_396679.2|	ri|9130206D17|PX00061E04|537	0.979207	0.000644018
gi|755487625|ref|XR_396679.2|	gi|568896480|ref|XR_406079.1|	0.996775	1.55834e-05
gi|755487625|ref|XR_396679.2|	NONMMUT058488	0.987359	0.0002387
gi|755487625|ref|XR_396679.2|	NONMMUT060737	0.986049	0.000290601
gi|755487625|ref|XR_396679.2|	NONMMUT006735	0.97477	0.000946828
gi|755487625|ref|XR_396679.2|	ri|C030015D21|PX00074F24|677	0.978582	0.000683168
gi|755487625|ref|XR_396679.2|	NONMMUT063886	0.985629	0.000308294
gi|755487625|ref|XR_396679.2|	NONMMUT032483	0.979221	0.000643187
gi|755487625|ref|XR_396679.2|	ri|A930008F10|PX00718B03|3283	0.976271	0.000837885
gi|755487625|ref|XR_396679.2|	NONMMUT015712	0.993861	5.64097e-05
gi|755487625|ref|XR_396679.2|	gi|755512008|ref|XR_868420.1|	0.991124	0.000117815
gi|755487625|ref|XR_396679.2|	NONMMUT016745	0.980079	0.000591311
gi|755487625|ref|XR_396679.2|	gi|755487120|ref|XR_880982.1|	0.975195	0.00091528
gi|755487625|ref|XR_396679.2|	NONMMUT073116	0.977692	0.000740946
gi|755487625|ref|XR_396679.2|	NONMMUT015848	0.986079	0.000289349
gi|755487625|ref|XR_396679.2|	gi|755493633|ref|XR_373568.2|	0.991743	0.000101977
gi|755487625|ref|XR_396679.2|	NONMMUT061206	0.980316	0.000577384
gi|755487625|ref|XR_396679.2|	ri|2310001K24|ZX00038K10|463	0.979803	0.00060777
gi|755487625|ref|XR_396679.2|	ri|B230308H11|PX00159C23|1198	0.982827	0.000439815
gi|755487625|ref|XR_396679.2|	NONMMUT004596	0.998062	5.63204e-06
gi|755487625|ref|XR_396679.2|	ri|4930546B01|PX00034N22|568	0.977166	0.000776117
gi|755487625|ref|XR_396679.2|	ri|E130018E14|PX00207F18|3171	0.99363	6.07412e-05
gi|755487625|ref|XR_396679.2|	NONMMUT048086	0.977157	0.000776714
gi|755487625|ref|XR_396679.2|	NONMMUT026481	0.994292	4.8771e-05
gi|755487625|ref|XR_396679.2|	NONMMUT003440	0.990377	0.000138449
gi|755487625|ref|XR_396679.2|	NONMMUT044074	0.974323	0.00098047
gi|755487625|ref|XR_396679.2|	gi|755518015|ref|XR_869192.1|	0.976961	0.000790089
gi|755487625|ref|XR_396679.2|	ENSMUST00000146701	0.979187	0.000645257
gi|755487625|ref|XR_396679.2|	NONMMUT016849	0.984373	0.000364413
gi|755487625|ref|XR_396679.2|	gi|755544003|ref|XR_873103.1|	0.983437	0.000409225
gi|755487625|ref|XR_396679.2|	ri|I1C0024B03|FU00002J01|2938	0.985197	0.00032705
gi|755487625|ref|XR_396679.2|	ri|D230050J22|PX00190F21|2972	0.981367	0.000517546
gi|755487625|ref|XR_396679.2|	NONMMUT000272	0.989185	0.000174818
gi|755487625|ref|XR_396679.2|	NONMMUT037057	0.981896	0.000488662
gi|755487625|ref|XR_396679.2|	NONMMUT057671	0.981562	0.000506785
gi|755487625|ref|XR_396679.2|	gi|755524338|ref|XR_870073.1|	0.990172	0.000144422
gi|755487625|ref|XR_396679.2|	NONMMUT066999	0.97712	0.000779259
gi|755487625|ref|XR_396679.2|	NONMMUT021055	0.983407	0.000410716
gi|755487625|ref|XR_396679.2|	NONMMUT014289	0.978588	0.000682776
gi|755487625|ref|XR_396679.2|	NONMMUT014285	0.974384	0.000975899
gi|755487625|ref|XR_396679.2|	NONMMUT025514	0.985936	0.000295313
[truncated: 17,597 more rows]
