# Supplementary material for: Deregulated lncRNA expression profile in the mouse lung adenocarcinomas with KRAS‐G12D mutation and P53 knockout
Source: J Cell Mol Med. 2019 Aug 14;23(10):6978–88. doi: 10.1111/jcmm.14584 (PMC6787463; doi:10.1111/jcmm.14584)
Supplement: Supplementary file 8 [file JCMM-23-6978-s008.xlsx]

## Sheet: Table S7  13 selected lncRNAs
Table S7 13 selected lncRNAs
net_node	type
gi|568899150|ref|XR_394814.1|	key
gi|755487625|ref|XR_396679.2|	key
NONMMUT015812	key
NONMMUT045320	key
NONMMUT015697	key
NONMMUT072302	key
NONMMUT022807	key
NONMMUT012343	key
NONMMUT008718	key
NONMMUT065656	key
NONMMUT000662	key
NONMMUT033715	key
NONMMUT070205	key
