# Supplementary material for: Deregulated lncRNA expression profile in the mouse lung adenocarcinomas with KRAS‐G12D mutation and P53 knockout
Source: J Cell Mol Med. 2019 Aug 14;23(10):6978–88. doi: 10.1111/jcmm.14584 (PMC6787463; doi:10.1111/jcmm.14584)
Supplement: Supplementary file 9 [file JCMM-23-6978-s009.xlsx]

## Sheet: Table S8 All differentially exp
Table S8 The demographics characteristics of 2 cases KP cells for RNA-seq
	SampleID	cell ID	Biology characteristic
control	T01	sh-Scr-1	NONMMUT015812 down-regulated KP cells
	T03	sh-Scr-2	NONMMUT015812 down-regulated KP cells
case	T02	shRNA-2-1	KP cells
	T04	shRNA-2-2	KP cells
