# Supplementary material for: Deregulated lncRNA expression profile in the mouse lung adenocarcinomas with KRAS‐G12D mutation and P53 knockout
Source: J Cell Mol Med. 2019 Aug 14;23(10):6978–88. doi: 10.1111/jcmm.14584 (PMC6787463; doi:10.1111/jcmm.14584)
Supplement: Supplementary file 10 [file JCMM-23-6978-s010.xlsx]

## Sheet: Table S9 All differentially exp
Table S9 All differentially expressed genetic information
#ID	gene_symbol	T01	T02	T03	T04	T01_T03_vs_T02_T04.FDR	T01_T03_vs_T02_T04.log2FC	T01_T03_vs_T02_T04.regulated	COG_class	COG_class_annotation	GO_annotation	KEGG_annotation	KEGG_pathway_annotation	KOG_class	KOG_class_annotation	Pfam_annotation	Swiss-Prot_annotation	eggNOG_class	eggNOG_class_annotation	NR_annotation
ENSMUSG00000028184	Adgrl2	11.9246	5.84472	9.94127	4.88484	7.94067e-09	-1.02377	down	--	--	--	K04593|0|mmu:99633|K04593 latrophilin 2 | (RefSeq) Adgrl2, AI450192, CIRL-2, Gm619, Lec1, Lphh1, Lphn2, mKIAA0786; adhesion G protein-coupled receptor L2	--	[T]	Signal transduction mechanisms	Latrophilin Cytoplasmic C-terminal region;; Olfactomedin-like domain;; 7 transmembrane receptor (Secretin family);; GPCR-Autoproteolysis INducing (GAIN) domain;; Galactose binding lectin domain;; GPCR proteolysis site, GPS, motif;; Hormone receptor domain	Adhesion G protein-coupled receptor L2 OS=Mus musculus OX=10090 GN=Adgrl2 PE=1 SV=3	S	Function unknown	RecName: Full=Adhesion G protein-coupled receptor L2; AltName: Full=Calcium-independent alpha-latrotoxin receptor 2; Short=CIRL-2; AltName: Full=Latrophilin-2; Flags: Precursor
ENSMUSG00000020758	Itgb4	2.16298	0.549561	2.20433	0.510248	1.61389e-11	-1.98962	down	[R]	General function prediction only	Molecular Function: G-protein coupled receptor binding (GO:0001664);; Molecular Function: receptor activity (GO:0004872);; Cellular Component: basement membrane (GO:0005604);; Cellular Component: nucleus (GO:0005634);; Cellular Component: cell cortex (GO:0005938);; Biological Process: autophagy (GO:0006914);; Biological Process: cell-matrix adhesion (GO:0007160);; Biological Process: integrin-med…	K06525|0|cge:100756849|K06525 integrin beta 4 | (RefSeq) Itgb4; integrin subunit beta 4	PI3K-Akt signaling pathway (ko04151);; Focal adhesion (ko04510);; ECM-receptor interaction (ko04512);; Regulation of actin cytoskeleton (ko04810);; Hypertrophic cardiomyopathy (HCM) (ko05410);; Arrhythmogenic right ventricular cardiomyopathy (ARVC) (ko05412);; Dilated cardiomyopathy (ko05414)	[TW]	Signal transduction mechanisms;; Extracellular structures	Integrin beta chain VWA domain;; Fibronectin type III domain;; Calx-beta domain;; Integrin beta tail domain;; Integrin plexin domain;; EGF-like domain	Integrin beta-4 OS=Mus musculus OX=10090 GN=Itgb4 PE=1 SV=1	U	Intracellular trafficking, secretion, and vesicular transport	PREDICTED: integrin beta-4 isoform X4 [Mus musculus]
ENSMUSG00000069835	Sat2	9.99589	4.95066	10.2995	4.37941	0.00077592	-1.0703	down	[J]	Translation, ribosomal structure and biogenesis	Biological Process: amino acid transmembrane transport (GO:0003333);; Molecular Function: diamine N-acetyltransferase activity (GO:0004145);; Cellular Component: cytoplasm (GO:0005737);; Cellular Component: integral component of plasma membrane (GO:0005887);; Biological Process: sodium ion transport (GO:0006814);; Molecular Function: amino acid transmembrane transporter activity (GO:0015171);; Mo…	K00657|1.71168e-120|mmu:69215|K00657 diamine N-acetyltransferase [EC:2.3.1.57] | (RefSeq) Sat2, 2610016A03Rik, SSAT-2, SSAT2; spermidine/spermine N1-acetyl transferase 2	Arginine and proline metabolism (ko00330)	[E]	Amino acid transport and metabolism	Acetyltransferase (GNAT) family;; Acetyltransferase (GNAT) domain;; Acetyltransferase (GNAT) domain;; FR47-like protein	Diamine acetyltransferase 2 OS=Mus musculus OX=10090 GN=Sat2 PE=1 SV=1	K	Transcription	diamine acetyltransferase 2 isoform 1 [Mus musculus]
ENSMUSG00000006958	Chrd	1.54796	0.284673	1.37567	0.255967	1.26278e-08	-2.44346	down	--	--	--	K04657|0|mmu:12667|K04657 chordin | (RefSeq) Chrd, Chd; chordin	TGF-beta signaling pathway (ko04350)	--	--	von Willebrand factor type C domain;; CHRD domain;; CHRD domain;; von Willebrand factor type C domain	Chordin OS=Mus musculus OX=10090 GN=Chrd PE=1 SV=1	S	Function unknown	chordin, isoform CRA_a, partial [Mus musculus]
ENSMUSG00000030882	Dnhd1	1.01195	0.775207	0.419087	1.25743	0.0002853	1.3547	up	--	--	Molecular Function: microtubule motor activity (GO:0003777);; Biological Process: microtubule-based movement (GO:0007018);; Cellular Component: dynein complex (GO:0030286);; Cellular Component: extracellular exosome (GO:0070062);;	--	--	[Z]	Cytoskeleton	Dynein heavy chain and region D6 of dynein motor;; Dynein heavy chain, N-terminal region 2;; Microtubule-binding stalk of dynein motor;; Hydrolytic ATP binding site of dynein motor region D1;; ATP-binding dynein motor region D5;; P-loop containing dynein motor region D3	Dynein heavy chain 2, axonemal OS=Mus musculus OX=10090 GN=Dnah2 PE=1 SV=1	Z	Cytoskeleton	PREDICTED: dynein heavy chain domain-containing protein 1 isoform X1 [Mus musculus]
ENSMUSG00000029919	Hpgds	0.30398	1.81391	0.179709	1.74846	7.04583e-13	2.89903	up	[O]	Posttranslational modification, protein turnover, chaperones	Molecular Function: magnesium ion binding (GO:0000287);; Biological Process: prostaglandin biosynthetic process (GO:0001516);; Molecular Function: glutathione transferase activity (GO:0004364);; Molecular Function: prostaglandin-D synthase activity (GO:0004667);; Molecular Function: calcium ion binding (GO:0005509);; Cellular Component: cytoplasm (GO:0005737);; Molecular Function: protein homodim…	K04097|3.13308e-132|mmu:54486|K04097 prostaglandin-H2 D-isomerase / glutathione transferase [EC:5.3.99.2 2.5.1.18] | (RefSeq) Hpgds, H-PGDS, Ptgds2; hematopoietic prostaglandin D synthase	Glutathione metabolism (ko00480);; Arachidonic acid metabolism (ko00590);; Metabolism of xenobiotics by cytochrome P450 (ko00980);; Drug metabolism - cytochrome P450 (ko00982);; Chemical carcinogenesis (ko05204)	[O]	Posttranslational modification, protein turnover, chaperones	Glutathione S-transferase, C-terminal domain;; Glutathione S-transferase, N-terminal domain;; Glutathione S-transferase, N-terminal domain;; Glutathione S-transferase, C-terminal domain	Hematopoietic prostaglandin D synthase OS=Mus musculus OX=10090 GN=Hpgds PE=1 SV=3	O	Posttranslational modification, protein turnover, chaperones	hematopoietic prostaglandin D synthase [Mus musculus]
ENSMUSG00000029910	Mad2l1	5.42125	13.3352	3.80098	16.2918	3.02837e-13	1.88889	up	--	--	Cellular Component: kinetochore (GO:0000776);; Cellular Component: spindle pole (GO:0000922);; Cellular Component: nuclear pore (GO:0005643);; Cellular Component: cytosol (GO:0005829);; Biological Process: negative regulation of protein catabolic process (GO:0042177);; Molecular Function: protein homodimerization activity (GO:0042803);; Biological Process: negative regulation of apoptotic process…	K02537|1.18857e-131|mmu:56150|K02537 mitotic spindle assembly checkpoint protein MAD2 | (RefSeq) Mad2l1, AA673185, MAD2; MAD2 mitotic arrest deficient-like 1	Cell cycle (ko04110);; Oocyte meiosis (ko04114);; Progesterone-mediated oocyte maturation (ko04914);; HTLV-I infection (ko05166)	[DZ]	Cell cycle control, cell division, chromosome partitioning;; Cytoskeleton	HORMA domain	Mitotic spindle assembly checkpoint protein MAD2A OS=Mus musculus OX=10090 GN=Mad2l1 PE=1 SV=2	S	Function unknown	mCG125314, isoform CRA_b, partial [Mus musculus]
ENSMUSG00000053914	Kdm4d	0.217031	0.444396	0.142869	0.563666	0.00826066	1.53888	up	--	--	Biological Process: double-strand break repair via homologous recombination (GO:0000724);; Biological Process: regulation of protein phosphorylation (GO:0001932);; Molecular Function: damaged DNA binding (GO:0003684);; Cellular Component: nucleus (GO:0005634);; Cellular Component: pericentric heterochromatin (GO:0005721);; Biological Process: regulation of transcription, DNA-templated (GO:0006355…	K06709|0|mmu:244694|K06709 jumonji domain-containing protein 2 [EC:1.14.11.-] | (RefSeq) Kdm4d, 4932416A15, Jmjd2d; lysine (K)-specific demethylase 4D	--	[L]	Replication, recombination and repair	JmjC domain, hydroxylase;; jmjN domain	Lysine-specific demethylase 4D OS=Mus musculus OX=10090 GN=Kdm4d PE=2 SV=2	S	Function unknown	lysine-specific demethylase 4D [Mus musculus]
ENSMUSG00000027406	Idh3b	82.7414	35.6959	84.7882	32.7305	4.30778e-17	-1.25026	down	[CE]	Energy production and conversion;; Amino acid transport and metabolism	Molecular Function: magnesium ion binding (GO:0000287);; Molecular Function: isocitrate dehydrogenase (NAD+) activity (GO:0004449);; Cellular Component: nucleus (GO:0005634);; Cellular Component: mitochondrial isocitrate dehydrogenase complex (NAD+) (GO:0005962);; Biological Process: tricarboxylic acid cycle (GO:0006099);; Biological Process: isocitrate metabolic process (GO:0006102);; Biological…	K00030|0|mmu:170718|K00030 isocitrate dehydrogenase (NAD+) [EC:1.1.1.41] | (RefSeq) Idh3b, C78231; isocitrate dehydrogenase 3 (NAD+) beta	Citrate cycle (TCA cycle) (ko00020);; Carbon metabolism (ko01200);; 2-Oxocarboxylic acid metabolism (ko01210);; Biosynthesis of amino acids (ko01230)	[E]	Amino acid transport and metabolism	Isocitrate/isopropylmalate dehydrogenase	Isocitrate dehydrogenase [NAD] subunit beta, mitochondrial OS=Rattus norvegicus OX=10116 GN=Idh3B PE=2 SV=1	E	Amino acid transport and metabolism	isocitrate dehydrogenase [NAD] subunit beta, mitochondrial [Mus musculus]
ENSMUSG00000041135	Ripk2	0.961807	2.57272	1.40356	2.33019	0.00227736	1.09658	up	--		Biological Process: positive regulation of cytokine-mediated signaling pathway (GO:0001961);; Molecular Function: protein serine/threonine kinase activity (GO:0004674);; Molecular Function: non-membrane spanning protein tyrosine kinase activity (GO:0004715);; Molecular Function: signal transducer activity (GO:0004871);; Molecular Function: receptor binding (GO:0005102);; Molecular Function: ATP b…	K08846|0|mmu:192656|K08846 receptor-interacting serine/threonine-protein kinase 2 [EC:2.7.11.1] | (RefSeq) Ripk2, 2210420D18Rik, CARD3, CARDIAK, CCK, D4Bwg0615e, RICK, RIP2; receptor (TNFRSF)-interacting serine-threonine kinase 2	NOD-like receptor signaling pathway (ko04621);; Neurotrophin signaling pathway (ko04722);; Tuberculosis (ko05152)	[T]	Signal transduction mechanisms	Protein tyrosine kinase;; Protein kinase domain;; Caspase recruitment domain	Receptor-interacting serine/threonine-protein kinase 2 OS=Mus musculus OX=10090 GN=Ripk2 PE=1 SV=1	T	Signal transduction mechanisms	receptor-interacting serine/threonine-protein kinase 2 isoform X1 [Mus pahari]
Mouse_newGene_2730	Mouse_newGene_2730	1.22961	0.667495	1.46653	0.615027	0.00951036	-1.01998	down	--	--	Biological Process: response to hypoxia (GO:0001666);; Cellular Component: extracellular space (GO:0005615);; Biological Process: complement activation, classical pathway (GO:0006958);; Biological Process: aging (GO:0007568);; Biological Process: response to lead ion (GO:0010288);; Biological Process: negative regulation of macrophage derived foam cell differentiation (GO:0010745);; Biological Pr…	--	--	--	--	--	--	--	--	Ac1262 [Rattus norvegicus]
ENSMUSG00000095562	Gm21887	90.8115	0.05408	81.6626	0	1.25006e-165	-11.006	down	--	--	Biological Process: negative regulation of cell proliferation (GO:0008285);; Biological Process: negative regulation of cell migration (GO:0030336);; Biological Process: somatic stem cell population maintenance (GO:0035019);;	--	--	--	--	--	--	--	--	erythroid differentiation regulator [Mus musculus]
ENSMUSG00000025265	Fgd1	2.43569	0.698559	1.66542	0.615405	0.000908498	-1.58946	down	--	--	Cellular Component: ruffle (GO:0001726);; Molecular Function: Rho guanyl-nucleotide exchange factor activity (GO:0005089);; Cellular Component: Golgi apparatus (GO:0005794);; Cellular Component: cytoskeleton (GO:0005856);; Biological Process: regulation of cell shape (GO:0008360);; Cellular Component: lamellipodium (GO:0030027);; Biological Process: actin cytoskeleton organization (GO:0030036);; …	K05720|0|mmu:14163|K05720 FYVE, RhoGEF and PH domain containing 1 | (RefSeq) Fgd1, ZFYVE3; FYVE, RhoGEF and PH domain containing 1	Regulation of actin cytoskeleton (ko04810)	[T]	Signal transduction mechanisms	RhoGEF domain;; PH domain;; FYVE zinc finger	FYVE, RhoGEF and PH domain-containing protein 1 OS=Mus musculus OX=10090 GN=Fgd1 PE=1 SV=2	T	Signal transduction mechanisms	FYVE, RhoGEF and PH domain-containing protein 1 [Mus musculus]
ENSMUSG00000025262	Fam120c	2.02006	0.815234	2.09374	0.605963	1.54999e-06	-1.47974	down	--	--	Cellular Component: nucleus (GO:0005634);; Molecular Function: RNA binding (GO:0044822);;	--	--	--	--	--	Constitutive coactivator of PPAR-gamma-like protein 2 OS=Mus musculus OX=10090 GN=Fam120c PE=1 SV=3	S	Function unknown	constitutive coactivator of PPAR-gamma-like protein 2 [Mus musculus]
ENSMUSG00000001281	Itgb7	7.54754	14.5703	8.13274	22.2634	9.23049e-15	1.54679	up	[R]	General function prediction only	--	K06590|0|mmu:16421|K06590 integrin beta 7 | (RefSeq) Itgb7, Ly69; integrin beta 7	PI3K-Akt signaling pathway (ko04151);; Focal adhesion (ko04510);; ECM-receptor interaction (ko04512);; Cell adhesion molecules (CAMs) (ko04514);; Intestinal immune network for IgA production (ko04672);; Regulation of actin cytoskeleton (ko04810);; Transcriptional misregulation in cancer (ko05202);; Hypertrophic cardiomyopathy (HCM) (ko05410);; Arrhythmogenic right ventricular cardiomyopathy (ARVC…	[TW]	Signal transduction mechanisms;; Extracellular structures	Integrin beta chain VWA domain;; Integrin beta cytoplasmic domain;; Integrin plexin domain;; EGF-like domain	Integrin beta-7 OS=Mus musculus OX=10090 GN=Itgb7 PE=1 SV=2	U	Intracellular trafficking, secretion, and vesicular transport	integrin beta-7 precursor [Mus musculus]
ENSMUSG00000092470	Gm20518	1.20182	0.599817	1.01181	0.334927	0.00483822	-1.19093	down	[P]	Inorganic ion transport and metabolism	Biological Process: cell adhesion (GO:0007155);; Cellular Component: integral component of membrane (GO:0016021);; Molecular Function: carbohydrate binding (GO:0030246);; Biological Process: response to drug (GO:0042493);; Biological Process: cognition (GO:0050890);;	--	--	[T]	Signal transduction mechanisms	Lectin C-type domain;; Low-density lipoprotein receptor domain class A;; Eukaryotic-type carbonic anhydrase	Integral membrane protein DGCR2/IDD OS=Mus musculus OX=10090 GN=Dgcr2 PE=2 SV=1	S	Function unknown	unnamed protein product [Mus musculus]
ENSMUSG00000062421	Arf2	5.04272	10.8196	5.79741	13.0856	3.33107e-08	1.1869	up	[R]	General function prediction only	Cellular Component: Golgi membrane (GO:0000139);; Molecular Function: magnesium ion binding (GO:0000287);; Biological Process: regulation of receptor internalization (GO:0002090);; Molecular Function: GTP binding (GO:0005525);; Cellular Component: late endosome (GO:0005770);; Cellular Component: peroxisomal membrane (GO:0005778);; Cellular Component: trans-Golgi network (GO:0005802);; Cellular Co…	K06883|3.77914e-121|rno:79119|K06883 uncharacterized protein | (RefSeq) Arf2; ADP-ribosylation factor 2	--	[U]	Intracellular trafficking, secretion, and vesicular transport	ADP-ribosylation factor family;; Signal recognition particle receptor beta subunit;; Ras of Complex, Roc, domain of DAPkinase;; Ras family;; Gtr1/RagA G protein conserved region;; 50S ribosome-binding GTPase	ADP-ribosylation factor 2 OS=Rattus norvegicus OX=10116 GN=Arf2 PE=2 SV=1	S	Function unknown	ADP-ribosylation factor 2, isoform CRA_c [Rattus norvegicus]
ENSMUSG00000019066	Rab3d	5.93122	2.34248	6.26518	2.38587	1.01246e-08	-1.32107	down	[R]	General function prediction only	Molecular Function: GTP binding (GO:0005525);; Cellular Component: mitochondrion (GO:0005739);; Cellular Component: cytoplasmic microtubule (GO:0005881);; Cellular Component: plasma membrane (GO:0005886);; Biological Process: small GTPase mediated signal transduction (GO:0007264);; Biological Process: protein transport (GO:0015031);; Biological Process: peptidyl-cysteine methylation (GO:0018125);…	K07884|1.92252e-129|mmu:19340|K07884 Ras-related protein Rab-3D | (RefSeq) Rab3d, C130057E11Rik; RAB3D, member RAS oncogene family	Pancreatic secretion (ko04972)	[U]	Intracellular trafficking, secretion, and vesicular transport	Ras family;; Ras of Complex, Roc, domain of DAPkinase;; ADP-ribosylation factor family;; Signal recognition particle receptor beta subunit;; Gtr1/RagA G protein conserved region	Ras-related protein Rab-3D OS=Mus musculus OX=10090 GN=Rab3d PE=1 SV=1	S	Function unknown	PREDICTED: LOW QUALITY PROTEIN: ras-related protein Rab-3D isoform X1 [Cricetulus griseus]
ENSMUSG00000031910	Has3	3.17528	0.797597	3.10722	1.03227	1.5827e-08	-1.60753	down	[N]	Cell motility	Cellular Component: cytoplasm (GO:0005737);; Cellular Component: integral component of plasma membrane (GO:0005887);; Biological Process: cell adhesion (GO:0007155);; Biological Process: hyaluronan biosynthetic process (GO:0030213);; Cellular Component: hyaluranon cable (GO:0036117);; Biological Process: extracellular polysaccharide biosynthetic process (GO:0045226);; Biological Process: positive…	K00752|0|mmu:15118|K00752 hyaluronan synthase [EC:2.4.1.212] | (RefSeq) Has3; hyaluronan synthase 3	--	[M]	Cell wall/membrane/envelope biogenesis	Glycosyltransferase like family 2;; Chitin synthase;; Glycosyl transferase family group 2;; Glycosyl transferase family 2;; Glycosyl transferase family 21	Hyaluronan synthase 3 OS=Mus musculus OX=10090 GN=Has3 PE=1 SV=2	M	Cell wall/membrane/envelope biogenesis	hyaluronan synthase 3 [Mus musculus]
ENSMUSG00000029283	Cdc7	0.75959	1.63353	0.899616	2.1806	0.00163796	1.19691	up	[D]	Cell cycle control, cell division, chromosome partitioning	Biological Process: double-strand break repair via break-induced replication (GO:0000727);; Molecular Function: protein serine/threonine kinase activity (GO:0004674);; Molecular Function: ATP binding (GO:0005524);; Cellular Component: nucleoplasm (GO:0005654);; Cellular Component: cytoplasm (GO:0005737);; Biological Process: DNA replication initiation (GO:0006270);; Biological Process: phagocytos…	K02214|0|mmu:12545|K02214 cell division control protein 7 [EC:2.7.11.1] | (RefSeq) Cdc7, AI597260, Cdc7l1, muCdc7; cell division cycle 7 (S. cerevisiae)	Cell cycle (ko04110)	[L]	Replication, recombination and repair	Protein kinase domain;; Protein tyrosine kinase	Cell division cycle 7-related protein kinase OS=Mus musculus OX=10090 GN=Cdc7 PE=1 SV=2	D	Cell cycle control, cell division, chromosome partitioning	cell division cycle 7-related protein kinase isoform 1 [Mus musculus]
Mouse_newGene_16509	Mouse_newGene_16509	2.13407	18.0989	9.61943	21.2766	0.000546787	1.7924	up	--	--	Cellular Component: mitochondrion (GO:0005739);; Biological Process: response to hormone (GO:0009725);;	K09289|0|mmu:27057|K09289 nuclear receptor coactivator 4 | (RefSeq) Ncoa4, ARA70, Rfg; nuclear receptor coactivator 4	Pathways in cancer (ko05200);; Thyroid cancer (ko05216)	--	--	Nuclear coactivator	--	U	Intracellular trafficking, secretion, and vesicular transport	PREDICTED: nuclear receptor coactivator 4 isoform X1 [Mus musculus]
ENSMUSG00000031004	Mki67	2.99792	19.0496	3.06067	21.5791	3.89791e-68	2.79396	up	[T]	Signal transduction mechanisms	Cellular Component: chromosome, centromeric region (GO:0000775);; Cellular Component: condensed chromosome (GO:0000793);; Molecular Function: DNA binding (GO:0003677);; Molecular Function: ATP binding (GO:0005524);; Cellular Component: nucleolus (GO:0005730);; Cellular Component: cytoplasm (GO:0005737);; Biological Process: DNA metabolic process (GO:0006259);; Biological Process: regulation of mi…	K17582|0|mmu:17345|K17582 antigen KI-67 | (RefSeq) Mki67, D630048A14Rik, Ki-67, Ki67; antigen identified by monoclonal antibody Ki 67	--	--	--	K167R (NUC007) repeat;; Protein phosphatase 1 binding;; FHA domain;; Inner membrane component of T3SS, cytoplasmic domain	Proliferation marker protein Ki-67 OS=Mus musculus OX=10090 GN=Mki67 PE=1 SV=1	T	Signal transduction mechanisms	proliferation marker protein Ki-67 [Mus musculus]
ENSMUSG00000028884	Rpa2	3.83681	11.43	4.94201	11.8288	1.09443e-09	1.46968	up	--	--	Biological Process: telomere maintenance (GO:0000723);; Cellular Component: nuclear chromosome, telomeric region (GO:0000784);; Cellular Component: chromatin (GO:0000785);; Molecular Function: RNA polymerase I activity (GO:0001054);; Molecular Function: damaged DNA binding (GO:0003684);; Molecular Function: single-stranded DNA binding (GO:0003697);; Cellular Component: DNA replication factor A co…	K10739|0|mmu:19891|K10739 replication factor A2 | (RefSeq) Rpa2, AA409079, AI325195, AU020965, RPA34, Rf-A2; replication protein A2	DNA replication (ko03030);; Nucleotide excision repair (ko03420);; Mismatch repair (ko03430);; Homologous recombination (ko03440);; Fanconi anemia pathway (ko03460)	[L]	Replication, recombination and repair	Replication protein A C terminal	Replication protein A 32 kDa subunit OS=Mus musculus OX=10090 GN=Rpa2 PE=1 SV=1	L	Replication, recombination and repair	replication protein A 32 kDa subunit [Mus musculus]
ENSMUSG00000032586	Traip	1.89942	7.76208	1.84062	8.53148	1.05197e-18	2.17128	up	--	--	--	K11985|0|mmu:22036|K11985 TRAF-interacting protein [EC:2.3.2.27] | (RefSeq) Traip, Trip; TRAF-interacting protein	--	[O]	Posttranslational modification, protein turnover, chaperones	Ring finger domain;; Zinc finger, C3HC4 type (RING finger);; RING-type zinc-finger;; Zinc finger, C3HC4 type (RING finger);; Anaphase-promoting complex subunit 11 RING-H2 finger	E3 ubiquitin-protein ligase TRAIP OS=Mus musculus OX=10090 GN=Traip PE=1 SV=2	S	Function unknown	E3 ubiquitin-protein ligase TRAIP [Mus musculus]
ENSMUSG00000024140	Epas1	6.63803	3.43432	6.82352	2.77434	5.69375e-08	-1.06522	down	[T]	Signal transduction mechanisms	Biological Process: negative regulation of transcription from RNA polymerase II promoter (GO:0000122);; Molecular Function: transcriptional activator activity, RNA polymerase II core promoter proximal region sequence-specific binding (GO:0001077);; Biological Process: angiogenesis (GO:0001525);; Biological Process: embryonic placenta development (GO:0001892);; Biological Process: blood vessel rem…	K09095|0|mmu:13819|K09095 hypoxia-inducible factor 2 alpha | (RefSeq) Epas1, HIF-2alpha, HIF2A, HLF, HRF, MOP2, bHLHe73; endothelial PAS domain protein 1	Pathways in cancer (ko05200);; Renal cell carcinoma (ko05211)	[TK]	Signal transduction mechanisms;; Transcription	PAS fold;; PAS domain;; HIF-1 alpha C terminal transactivation domain;; Hypoxia-inducible factor-1;; PAS fold;; PAS domain;; PAS fold	Endothelial PAS domain-containing protein 1 OS=Mus musculus OX=10090 GN=Epas1 PE=1 SV=2	K	Transcription	endothelial PAS domain-containing protein 1 [Mus musculus]
ENSMUSG00000051098	Mblac2	1.19646	0.290152	1.50108	0.202145	7.04073e-09	-2.39887	down	[R]	General function prediction only	Molecular Function: hydrolase activity (GO:0016787);; Molecular Function: metal ion binding (GO:0046872);; Cellular Component: extracellular exosome (GO:0070062);;	--	--	[R]	General function prediction only	Metallo-beta-lactamase superfamily	Metallo-beta-lactamase domain-containing protein 2 OS=Mus musculus OX=10090 GN=Mblac2 PE=1 SV=2	S	Function unknown	metallo-beta-lactamase domain-containing protein 2 [Mus musculus]
ENSMUSG00000046402	Rbp1	8.93488	2.89083	8.31747	3.08001	2.10906e-10	-1.47978	down	--	--	Molecular Function: magnesium ion binding (GO:0000287);; Biological Process: retinoic acid biosynthetic process (GO:0002138);; Molecular Function: phosphoserine phosphatase activity (GO:0004647);; Molecular Function: phosphoprotein phosphatase activity (GO:0004721);; Molecular Function: transporter activity (GO:0005215);; Cellular Component: nucleoplasm (GO:0005654);; Cellular Component: cytosol …	--	--	[I]	Lipid transport and metabolism	Lipocalin / cytosolic fatty-acid binding protein family	Retinol-binding protein 1 OS=Mus musculus OX=10090 GN=Rbp1 PE=1 SV=2	I	Lipid transport and metabolism	LOW QUALITY PROTEIN: retinol-binding protein 1 [Mus caroli]
ENSMUSG00000002055	Spag5	4.98597	12.8463	4.03596	14.4683	6.08309e-20	1.64646	up	--	--	--	--	--	--	--	--	Sperm-associated antigen 5 OS=Mus musculus OX=10090 GN=Spag5 PE=1 SV=1	S	Function unknown	sperm-associated antigen 5 [Mus musculus]
Mouse_newGene_7356	Mouse_newGene_7356	0.665696	0.208935	0.821227	0.260735	0.0090745	-1.59976	down	--	--	--	--	--	--	--	--	--	--	--	mCG147338 [Mus musculus]
ENSMUSG00000017550	Atad5	2.30445	4.83301	2.48536	4.83507	7.03913e-08	1.06251	up	[L]	Replication, recombination and repair	Molecular Function: ATP binding (GO:0005524);; Cellular Component: nucleus (GO:0005634);; Biological Process: cellular response to DNA damage stimulus (GO:0006974);; Biological Process: positive regulation of B cell proliferation (GO:0030890);; Biological Process: nuclear DNA replication (GO:0033260);; Biological Process: positive regulation of isotype switching to IgG isotypes (GO:0048304);; Bio…	--	--	[L]	Replication, recombination and repair	ATPase family associated with various cellular activities (AAA)	ATPase family AAA domain-containing protein 5 OS=Mus musculus OX=10090 GN=Atad5 PE=1 SV=1	S	Function unknown	ATPase family AAA domain-containing protein 5 [Mus musculus]
ENSMUSG00000020566	Atp6v1c2	0.630541	2.1064	0.986159	2.25632	0.00129018	1.4623	up	--	--	Cellular Component: vacuolar proton-transporting V-type ATPase, V1 domain (GO:0000221);; Cellular Component: lysosomal membrane (GO:0005765);; Molecular Function: hydrogen-exporting ATPase activity, phosphorylative mechanism (GO:0008553);; Biological Process: ATP hydrolysis coupled proton transport (GO:0015991);; Biological Process: positive regulation of Wnt signaling pathway (GO:0030177);; Mole…	K02148|0|mmu:68775|K02148 V-type H+-transporting ATPase subunit C | (RefSeq) Atp6v1c2, 1110038G14Rik; ATPase, H+ transporting, lysosomal V1 subunit C2	Oxidative phosphorylation (ko00190);; Phagosome (ko04145);; mTOR signaling pathway (ko04150);; Synaptic vesicle cycle (ko04721);; Collecting duct acid secretion (ko04966);; Rheumatoid arthritis (ko05323)	[C]	Energy production and conversion	V-ATPase subunit C	V-type proton ATPase subunit C 2 OS=Mus musculus OX=10090 GN=Atp6v1c2 PE=1 SV=1	C	Energy production and conversion	V-type proton ATPase subunit C 2 isoform 1 [Mus musculus]
ENSMUSG00000028718	Stil	2.23264	4.23912	2.21756	4.16304	1.83175e-08	1.31172	up	--	--	Biological Process: embryonic axis specification (GO:0000578);; Biological Process: in utero embryonic development (GO:0001701);; Biological Process: neural tube closure (GO:0001843);; Biological Process: heart looping (GO:0001947);; Molecular Function: protein binding (GO:0005515);; Cellular Component: centriole (GO:0005814);; Biological Process: mitotic spindle organization (GO:0007052);; Biolo…	K16724|0|mmu:20460|K16724 SCL-interrupting locus protein | (RefSeq) Stil, Sil; Scl/Tal1 interrupting locus	--	--	--	SCL-interrupting locus protein N-terminus	SCL-interrupting locus protein homolog OS=Mus musculus OX=10090 GN=Stil PE=1 SV=1	S	Function unknown	Scl/Tal1 interrupting locus, isoform CRA_a, partial [Mus musculus]
ENSMUSG00000025582	Nptx1	5.20494	2.21465	5.29641	1.74575	4.28397e-10	-1.35656	down	[U]	Intracellular trafficking, secretion, and vesicular transport	Cellular Component: mitochondrion (GO:0005739);; Cellular Component: plasma membrane (GO:0005886);; Biological Process: mitochondrial transport (GO:0006839);; Cellular Component: transport vesicle (GO:0030133);; Biological Process: cellular response to potassium ion (GO:0035865);; Cellular Component: neuron projection (GO:0043005);; Biological Process: mitochondrial fragmentation involved in apop…	--	--	--	--	Pentaxin family;; Concanavalin A-like lectin/glucanases superfamily	Neuronal pentraxin-1 OS=Mus musculus OX=10090 GN=Nptx1 PE=1 SV=1	S	Function unknown	neuronal pentraxin-1 [Mus caroli]
ENSMUSG00000037466	Tedc1	2.7634	6.41482	2.58198	5.70337	2.5703e-06	1.22109	up	--	--	--	--	--	--	--	Domain of unknown function (DUF4510);; Domain of unknown function (DUF4509);; Domain of unknown function (DUF4509)	Tubulin epsilon and delta complex protein 1 OS=Mus musculus OX=10090 GN=Tedc1 PE=2 SV=2	S	Function unknown	uncharacterized protein C14orf80 homolog [Mus musculus]
ENSMUSG00000003452	Bicd1	2.70072	0.461654	2.72076	0.599757	2.4082e-17	-2.20654	down	--	--	Cellular Component: trans-Golgi network (GO:0005802);; Cellular Component: cytosol (GO:0005829);; Cellular Component: cytoplasmic microtubule (GO:0005881);; Molecular Function: cytoskeletal adaptor activity (GO:0008093);; Cellular Component: membrane (GO:0016020);; Biological Process: viral process (GO:0016032);; Molecular Function: Rab GTPase binding (GO:0017137);; Cellular Component: cytoplasmi…	K18739|0|mmu:12121|K18739 protein bicaudal D | (RefSeq) Bicd1, B830009D06Rik, bic-D_1; bicaudal D homolog 1 (Drosophila)	--	[U]	Intracellular trafficking, secretion, and vesicular transport	Microtubule-associated protein Bicaudal-D	Protein bicaudal D homolog 1 OS=Mus musculus OX=10090 GN=Bicd1 PE=1 SV=2	U	Intracellular trafficking, secretion, and vesicular transport	mKIAA4125 protein, partial [Mus musculus]
ENSMUSG00000026039	Sgo2a	1.01294	2.89119	0.914689	3.58626	3.59604e-11	1.7957	up	--	--	--	K11581|0|mmu:68549|K11581 shugoshin-like 2 | (RefSeq) Sgol2a, 1110007N04Rik, 4932411A20Rik, 5730576N04Rik, AU018846, AV008062, D1Ertd8e, Sgol2, Tripin; shugoshin-like 2a (S. pombe)	--	--	--	--	Shugoshin 2 OS=Mus musculus OX=10090 GN=Sgo2 PE=1 SV=1	S	Function unknown	shugoshin 2 isoform 1 [Mus musculus]
ENSMUSG00000049555	Tmie	7.62533	2.54198	7.56683	2.01066	5.63344e-12	-1.68782	down	--	--	Biological Process: sensory perception of sound (GO:0007605);; Cellular Component: integral component of membrane (GO:0016021);; Biological Process: inner ear morphogenesis (GO:0042472);;	--	--	--	--	TMIE protein	Transmembrane inner ear expressed protein OS=Mus musculus OX=10090 GN=Tmie PE=1 SV=1	S	Function unknown	transmembrane inner ear expressed protein precursor [Mus musculus]
ENSMUSG00000022358	Fbxo32	2.22663	0.65281	2.22673	0.890045	5.93358e-08	-1.47915	down	--	--	Molecular Function: ubiquitin-protein transferase activity (GO:0004842);; Molecular Function: protein binding (GO:0005515);; Cellular Component: nucleoplasm (GO:0005654);; Biological Process: ubiquitin-dependent protein catabolic process (GO:0006511);; Biological Process: negative regulation of cardiac muscle hypertrophy (GO:0010614);; Biological Process: positive regulation of cardiac muscle cel…	K10305|0|mmu:67731|K10305 F-box protein 25/32 | (RefSeq) Fbxo32, 4833442G10Rik, AI430017, ATROGIN1, Gm20361, MAFbx; F-box protein 32	FoxO signaling pathway (ko04068)	[E]	Amino acid transport and metabolism	--	F-box only protein 32 OS=Mus musculus OX=10090 GN=Fbxo32 PE=2 SV=1	S	Function unknown	F-box only protein 32 [Mus musculus]
Mouse_newGene_13942	Mouse_newGene_13942	0.962071	0.213724	1.07919	0.495911	0.0028514	-1.4772	down	--	--	--	--	--	--	--	--	--	--	--	mCG118897, isoform CRA_a [Mus musculus]
ENSMUSG00000032204	Aqp9	5.13861	10.1573	5.33057	10.4282	1.60396e-06	1.02269	up	[G]	Carbohydrate transport and metabolism	Molecular Function: purine nucleobase transmembrane transporter activity (GO:0005345);; Molecular Function: pyrimidine nucleobase transmembrane transporter activity (GO:0005350);; Molecular Function: protein binding (GO:0005515);; Cellular Component: integral component of plasma membrane (GO:0005887);; Biological Process: water transport (GO:0006833);; Biological Process: cellular water homeostas…	K09877|0|mmu:64008|K09877 aquaporin-9 | (RefSeq) Aqp9, 1700020I22Rik, AI266899, AQP-9; aquaporin 9	Bile secretion (ko04976)	[G]	Carbohydrate transport and metabolism	Major intrinsic protein;; Major intrinsic protein	Aquaporin-9 OS=Mus musculus OX=10090 GN=Aqp9 PE=2 SV=1	G	Carbohydrate transport and metabolism	aquaporin-9 isoform 1 [Mus musculus]
ENSMUSG00000006241	Ccdc159	2.36381	1.15101	3.29084	0.967193	0.00151817	-1.34113	down	--	--	--	--	--	--	--	--	Coiled-coil domain-containing protein 159 OS=Mus musculus OX=10090 GN=Ccdc159 PE=2 SV=1	S	Function unknown	coiled-coil domain-containing protein 159 isoform 2 [Mus musculus]
ENSMUSG00000042213	Zfand4	0.062621	0.733515	0.140259	0.615774	3.19929e-08	3.10979	up	[O]	Posttranslational modification, protein turnover, chaperones	Molecular Function: zinc ion binding (GO:0008270);;	K12163|0|mmu:67492|K12163 AN1-type zinc finger and ubiquitin domain-containing protein 1 | (RefSeq) Zfand4, Anubl1; zinc finger, AN1-type domain 4	--	[OR]	Posttranslational modification, protein turnover, chaperones;; General function prediction only	Ubiquitin family;; AN1-like Zinc finger	AN1-type zinc finger protein 4 OS=Mus musculus OX=10090 GN=Zfand4 PE=4 SV=2	O	Posttranslational modification, protein turnover, chaperones	AN1-type zinc finger protein 4 isoform 3 [Mus musculus]
ENSMUSG00000047496	Rnf152	0.404578	0.048378	0.390725	0.114166	2.74972e-06	-2.21306	down	--	--	Cellular Component: lysosomal membrane (GO:0005765);; Biological Process: apoptotic process (GO:0006915);; Molecular Function: zinc ion binding (GO:0008270);; Biological Process: positive regulation of autophagy (GO:0010508);; Molecular Function: ligase activity (GO:0016874);; Molecular Function: small GTPase binding (GO:0031267);; Cellular Component: integral component of organelle membrane (GO:…	K15705|1.24212e-120|mmu:320311|K15705 E3 ubiquitin-protein ligase RNF152 [EC:2.3.2.27] | (RefSeq) Rnf152, A930029B02Rik; ring finger protein 152	mTOR signaling pathway (ko04150)	[O]	Posttranslational modification, protein turnover, chaperones	zinc-RING finger domain;; Zinc finger, C3HC4 type (RING finger);; Ring finger domain;; RING-type zinc-finger	E3 ubiquitin-protein ligase RNF152 OS=Mus musculus OX=10090 GN=Rnf152 PE=2 SV=1	O	Posttranslational modification, protein turnover, chaperones	ring finger protein 152, partial [Mus musculus]
ENSMUSG00000047497	Adamts12	1.0953	0.455922	1.3703	0.481018	1.7666e-05	-1.34367	down	--	--	Molecular Function: metalloendopeptidase activity (GO:0004222);; Cellular Component: proteinaceous extracellular matrix (GO:0005578);; Biological Process: cell-matrix adhesion (GO:0007160);; Molecular Function: zinc ion binding (GO:0008270);; Biological Process: cell migration (GO:0016477);; Biological Process: proteoglycan catabolic process (GO:0030167);; Biological Process: negative regulation …	K08626|0|mmu:239337|K08626 a disintegrin and metalloproteinase with thrombospondin motifs 12 [EC:3.4.24.-] | (RefSeq) Adamts12, ADAMTS-12, AI605170; a disintegrin-like and metallopeptidase (reprolysin type) with thrombospondin type 1 motif, 12	--	[O]	Posttranslational modification, protein turnover, chaperones	Thrombospondin type 1 domain;; ADAM-TS Spacer 1;; Reprolysin family propeptide;; Reprolysin (M12B) family zinc metalloprotease;; Metallo-peptidase family M12;; Metallo-peptidase family M12B Reprolysin-like	A disintegrin and metalloproteinase with thrombospondin motifs 12 OS=Mus musculus OX=10090 GN=Adamts12 PE=2 SV=2	S	Function unknown	A disintegrin and metalloproteinase with thrombospondin motifs 12 preproprotein [Mus musculus]
Mouse_newGene_5736	Mouse_newGene_5736	0.061182	0.713069	0.22428	0.779519	0.000244556	2.39882	up	--	--	--	--	--	--	--	--	--	--	--	mCG61979, isoform CRA_b [Mus musculus]
Mouse_newGene_9598	Mouse_newGene_9598	3.81844	1.23505	4.04736	1.65823	2.84199e-11	-1.57334	down	--	--	--	K11422|1.45437e-16|mcc:703717|K11422 histone-lysine N-methyltransferase SETD1 [EC:2.1.1.43] | (RefSeq) SETD1B; SET domain containing 1B	Lysine degradation (ko00310)	--	--	--	--	--	--	mCG147688 [Mus musculus]
ENSMUSG00000023243	Kcnk5	0.758555	1.70756	0.839039	1.58282	0.00424118	1.09017	up	--	--	Molecular Function: voltage-gated potassium channel activity (GO:0005249);; Cellular Component: integral component of plasma membrane (GO:0005887);; Molecular Function: potassium ion leak channel activity (GO:0022841);; Biological Process: stabilization of membrane potential (GO:0030322);; Biological Process: potassium ion transmembrane transport (GO:0071805);;	K04916|0|mmu:16529|K04916 potassium channel subfamily K member 5 | (RefSeq) Kcnk5, KCNK5b, TASK-2; potassium channel, subfamily K, member 5	Taste transduction (ko04742);; Protein digestion and absorption (ko04974)	[P]	Inorganic ion transport and metabolism	Ion channel	Potassium channel subfamily K member 10 OS=Rattus norvegicus OX=10116 GN=Kcnk10 PE=2 SV=1	P	Inorganic ion transport and metabolism	potassium channel subfamily K member 5 [Mus musculus]
Mouse_newGene_14428	Mouse_newGene_14428	1.29022	2.33957	0.67032	2.7212	0.000444866	1.57	up	--	--	--	--	--	--	--	--	--	--	--	--
ENSMUSG00000028100	Nudt17	0.653512	1.95231	0.54691	1.36748	0.00646149	1.40959	up	--	--	--	--	--	--	--	NUDIX domain	Nucleoside diphosphate-linked moiety X motif 17 OS=Mus musculus OX=10090 GN=Nudt17 PE=2 SV=1	S	Function unknown	mCG14855, isoform CRA_a [Mus musculus]
ENSMUSG00000025357	Dgka	5.70897	1.3578	5.59197	1.54792	4.87473e-12	-1.90742	down	[IR]	Lipid transport and metabolism;; General function prediction only	Molecular Function: diacylglycerol kinase activity (GO:0004143);; Molecular Function: calcium ion binding (GO:0005509);; Molecular Function: ATP binding (GO:0005524);; Molecular Function: phospholipid binding (GO:0005543);; Cellular Component: cytosol (GO:0005829);; Cellular Component: plasma membrane (GO:0005886);; Biological Process: phosphatidic acid biosynthetic process (GO:0006654);; Biologi…	K00901|0|mmu:13139|K00901 diacylglycerol kinase (ATP) [EC:2.7.1.107] | (RefSeq) Dgka, 80kDa, AW146112, Dagk1; diacylglycerol kinase, alpha	Glycerolipid metabolism (ko00561);; Glycerophospholipid metabolism (ko00564);; Phosphatidylinositol signaling system (ko04070);; Phospholipase D signaling pathway (ko04072);; Choline metabolism in cancer (ko05231)	[IT]	Lipid transport and metabolism;; Signal transduction mechanisms	Diacylglycerol kinase accessory domain;; Diacylglycerol kinase N-terminus;; Diacylglycerol kinase catalytic domain;; Phorbol esters/diacylglycerol binding domain (C1 domain);; EF hand;; EF-hand domain pair;; EF-hand domain;; EF hand	Diacylglycerol kinase alpha OS=Mus musculus OX=10090 GN=Dgka PE=1 SV=2	I	Lipid transport and metabolism	diacylglycerol kinase alpha isoform X1 [Mus caroli]
ENSMUSG00000021509	Slc25a48	0.782251	3.06632	0.748311	2.6205	3.47013e-09	1.94067	up	--	--	Cellular Component: mitochondrial inner membrane (GO:0005743);; Cellular Component: integral component of membrane (GO:0016021);; Biological Process: transmembrane transport (GO:0055085);;	K15124|0|mmu:328258|K15124 solute carrier family 25, member 48 | (RefSeq) Slc25a48, AU042651, E230025K15; solute carrier family 25, member 48	--	[C]	Energy production and conversion	Mitochondrial carrier protein	Solute carrier family 25 member 48 OS=Mus musculus OX=10090 GN=Slc25a48 PE=1 SV=2	S	Function unknown	solute carrier family 25 member 48 [Mus musculus]
ENSMUSG00000036273	Lrrk2	5.76006	1.90035	5.89578	2.12101	8.71371e-16	-1.4854	down	[K]	Transcription	Biological Process: activation of MAPKK activity (GO:0000186);; Biological Process: activation of MAPK activity (GO:0000187);; Biological Process: negative regulation of protein phosphorylation (GO:0001933);; Molecular Function: protein binding (GO:0001948);; Molecular Function: actin binding (GO:0003779);; Molecular Function: GTPase activity (GO:0003924);; Molecular Function: MAP kinase kinase a…	K08844|0|mmu:66725|K08844 leucine-rich repeat kinase 2 [EC:2.7.11.1] | (RefSeq) Lrrk2, 4921513O20Rik, 9330188B09Rik, AW561911, D630001M17Rik, Gm927, cI-46; leucine-rich repeat kinase 2	Parkinson's disease (ko05012)	--	--	Protein kinase domain;; Protein tyrosine kinase;; Ras of Complex, Roc, domain of DAPkinase;; Leucine rich repeat;; Leucine Rich repeats (2 copies);; C-terminal of Roc, COR, domain;; Ras family;; ADP-ribosylation factor family	Leucine-rich repeat serine/threonine-protein kinase 2 OS=Mus musculus OX=10090 GN=Lrrk2 PE=1 SV=2	S	Function unknown	leucine-rich repeat serine/threonine-protein kinase 2 [Mus musculus]
ENSMUSG00000036278	Macrod1	15.6083	5.35917	15.1918	5.51014	5.82535e-09	-1.45345	down	[J]	Translation, ribosomal structure and biogenesis	Cellular Component: nucleus (GO:0005634);; Cellular Component: mitochondrion (GO:0005739);; Biological Process: cellular response to DNA damage stimulus (GO:0006974);; Molecular Function: hydrolase activity, acting on glycosyl bonds (GO:0016798);; Molecular Function: deacetylase activity (GO:0019213);; Biological Process: purine nucleoside metabolic process (GO:0042278);; Biological Process: prot…	--	--	[BK]	Chromatin structure and dynamics;; Transcription	Macro domain	O-acetyl-ADP-ribose deacetylase MACROD1 OS=Mus musculus OX=10090 GN=Macrod1 PE=1 SV=2	S	Function unknown	O-acetyl-ADP-ribose deacetylase MACROD1 [Mus musculus]
ENSMUSG00000112023	Lilr4b	7.4048	1.77064	7.8074	2.29927	8.32729e-11	-1.95304	down	--	--	Biological Process: adaptive immune response (GO:0002250);; Cellular Component: plasma membrane (GO:0005886);; Cellular Component: integral component of membrane (GO:0016021);; Biological Process: negative regulation of osteoclast differentiation (GO:0045671);; Cellular Component: extracellular exosome (GO:0070062);; Biological Process: negative regulation of pri-miRNA transcription from RNA poly…	--	--	--	--	Immunoglobulin domain;; Immunoglobulin domain	Mast cell surface glycoprotein Gp49A OS=Mus musculus OX=10090 GN=Gp49a PE=1 SV=1	U	Intracellular trafficking, secretion, and vesicular transport	mast cell surface glycoprotein Gp49A isoform 1 precursor [Mus musculus]
ENSMUSG00000074093	Svip	2.01297	0.845473	2.66497	0.838808	7.68137e-05	-1.41782	down	--	--	Cellular Component: Golgi membrane (GO:0000139);; Cellular Component: plasma membrane (GO:0005886);; Biological Process: positive regulation of autophagy (GO:0010508);; Cellular Component: smooth endoplasmic reticulum membrane (GO:0030868);; Cellular Component: anchored component of membrane (GO:0031225);; Cellular Component: Derlin-1 retrotranslocation complex (GO:0036513);; Molecular Function: …	K14014|2.45496e-10|mmu:75744|K14014 small VCP/p97-interacting protein | (RefSeq) Svip, 1700006C13Rik, 6620401M08Rik; small VCP/p97-interacting protein	Protein processing in endoplasmic reticulum (ko04141)	--	--	Small VCP/p97-interacting protein	Small VCP/p97-interacting protein OS=Mus musculus OX=10090 GN=Svip PE=3 SV=1	U	Intracellular trafficking, secretion, and vesicular transport	mCG117948, partial [Mus musculus]
ENSMUSG00000048347	Pcdhb18	0.828416	0.277523	0.63493	0.262338	0.00170136	-1.3853	down	[S]	Function unknown	Molecular Function: calcium ion binding (GO:0005509);; Cellular Component: integral component of plasma membrane (GO:0005887);; Biological Process: homophilic cell adhesion via plasma membrane adhesion molecules (GO:0007156);; Biological Process: chemical synaptic transmission (GO:0007268);; Biological Process: synapse assembly (GO:0007416);;	K16494|0|mmu:93889|K16494 protocadherin beta | (RefSeq) Pcdhb18, Pcdhb9, PcdhbR; protocadherin beta 18	--	[S]	Function unknown	Cadherin domain;; Cadherin-like;; Cadherin cytoplasmic C-terminal;; Cadherin-like	Protocadherin beta-18 OS=Mus musculus OX=10090 GN=Pcdhb18 PE=2 SV=1	U	Intracellular trafficking, secretion, and vesicular transport	unnamed protein product [Mus musculus]
ENSMUSG00000075324	Fign	0.973344	0.386809	1.0765	0.44131	7.54007e-05	-1.25945	down	[MDT]	Cell wall/membrane/envelope biogenesis;; Cell cycle control, cell division, chromosome partitioning;; Signal transduction mechanisms	Molecular Function: ATP binding (GO:0005524);; Cellular Component: cytoplasm (GO:0005737);; Cellular Component: microtubule (GO:0005874);; Biological Process: mitotic cell cycle (GO:0007067);; Biological Process: locomotory behavior (GO:0007626);; Molecular Function: protein C-terminus binding (GO:0008022);; Molecular Function: microtubule-severing ATPase activity (GO:0008568);; Biological Proces…	--	--	[O]	Posttranslational modification, protein turnover, chaperones	ATPase family associated with various cellular activities (AAA);; Vps4 C terminal oligomerisation domain;; AAA domain (dynein-related subfamily)	Fidgetin OS=Mus musculus OX=10090 GN=Fign PE=1 SV=1	O	Posttranslational modification, protein turnover, chaperones	fidgetin, isoform CRA_b, partial [Mus musculus]
ENSMUSG00000078896	Zfp965	9.71053	3.21134	9.70495	5.26298	0.000768572	-1.14109	down	--	--	Molecular Function: transcription factor activity, sequence-specific DNA binding (GO:0003700);; Biological Process: regulation of transcription, DNA-templated (GO:0006355);; Cellular Component: blood microparticle (GO:0072562);;	--	--	[R]	General function prediction only	KRAB box	Zinc finger protein 120 OS=Mus musculus OX=10090 GN=Zfp120 PE=2 SV=1	S	Function unknown	novel KRAB box and zinc finger, C2H2 type domain containing protein [Mus musculus]
ENSMUSG00000001157	Gmcl1	11.5823	4.26237	10.7371	4.56474	2.2988e-10	-1.29907	down	--	--	--	K10485|0|mmu:23885|K10485 BTB/POZ domain-containing protein 13 (germ cell-less protein-like 1) | (RefSeq) Gmcl1, 2810049L19Rik, Btbd13, DIP, Gcl, Gcl-1, glc-1, mglc-1; germ cell-less, spermatogenesis associated 1	--	[R]	General function prediction only	BTB/POZ domain;; BTB And C-terminal Kelch	Germ cell-less protein-like 1 OS=Mus musculus OX=10090 GN=Gmcl1 PE=1 SV=2	S	Function unknown	germ cell-less protein-like 1 [Mus pahari]
ENSMUSG00000001156	Mxd1	6.22519	13.1435	6.5172	12.4424	5.65977e-10	1.078	up	--	--	--	K09114|1.08976e-104|mmu:17119|K09114 MAX dimerization protein | (RefSeq) Mxd1, AW122478, Mad, Mad1; MAX dimerization protein 1	--	[K]	Transcription	Helix-loop-helix DNA-binding domain	Max dimerization protein 1 OS=Mus musculus OX=10090 GN=Mxd1 PE=1 SV=2	S	Function unknown	max dimerization protein 1 [Mus musculus]
ENSMUSG00000078898	Zfp968	5.6434	2.16335	5.78493	2.17878	0.000345493	-1.3154	down	[R]	General function prediction only	Molecular Function: transcription factor activity, sequence-specific DNA binding (GO:0003700);; Biological Process: regulation of transcription, DNA-templated (GO:0006355);;	--	--	[R]	General function prediction only	Zinc-finger double domain;; Zinc finger, C2H2 type;; C2H2-type zinc finger;; C2H2-type zinc finger;; KRAB box;; Zinc-finger double-stranded RNA-binding;; zinc-finger-containing domain;; Zinc ribbon domain;; XPA protein N-terminal;; TFIIH C1-like domain	Zinc finger protein 431 OS=Mus musculus OX=10090 GN=Znf431 PE=1 SV=1	S	Function unknown	KRAB box and zinc finger C2H2 type domain containing protein isoform 1 [Mus musculus]
ENSMUSG00000032218	Ccnb2	1.80909	13.2092	1.98883	12.8204	4.84179e-26	2.81925	up	--	--	Biological Process: in utero embryonic development (GO:0001701);; Cellular Component: nucleus (GO:0005634);; Cellular Component: centrosome (GO:0005813);; Cellular Component: cell-cell adherens junction (GO:0005913);; Biological Process: mitotic cell cycle (GO:0007067);; Cellular Component: membrane (GO:0016020);; Molecular Function: ligase activity (GO:0016874);; Biological Process: growth (GO:0…	K05868|0|mmu:12442|K05868 cyclin B | (RefSeq) Ccnb2, CycB2; cyclin B2	FoxO signaling pathway (ko04068);; Cell cycle (ko04110);; Oocyte meiosis (ko04114);; p53 signaling pathway (ko04115);; Progesterone-mediated oocyte maturation (ko04914);; HTLV-I infection (ko05166)	[D]	Cell cycle control, cell division, chromosome partitioning	Cyclin, N-terminal domain;; Cyclin, C-terminal domain	G2/mitotic-specific cyclin-B2 OS=Mus musculus OX=10090 GN=Ccnb2 PE=1 SV=2	D	Cell cycle control, cell division, chromosome partitioning	G2/mitotic-specific cyclin-B2 [Mus musculus]
ENSMUSG00000015354	Pcolce2	2.12465	5.67373	2.03502	5.18002	2.06987e-10	1.43296	up	--	--	Molecular Function: collagen binding (GO:0005518);; Molecular Function: heparin binding (GO:0008201);; Biological Process: positive regulation of peptidase activity (GO:0010952);; Molecular Function: peptidase activator activity (GO:0016504);; Cellular Component: extracellular exosome (GO:0070062);;	--	--	--	--	CUB domain;; UNC-6/NTR/C345C module;; CUB-like domain	Procollagen C-endopeptidase enhancer 2 OS=Mus musculus OX=10090 GN=Pcolce2 PE=2 SV=2	O	Posttranslational modification, protein turnover, chaperones	procollagen C-endopeptidase enhancer 2 precursor [Mus musculus]
ENSMUSG00000040488	Ltbp4	16.4902	5.7808	16.1703	4.70127	3.19206e-21	-1.55799	down	--	--	Molecular Function: calcium ion binding (GO:0005509);; Cellular Component: proteinaceous extracellular matrix (GO:0005578);; Cellular Component: extracellular space (GO:0005615);; Biological Process: transforming growth factor beta receptor signaling pathway (GO:0007179);; Biological Process: regulation of proteolysis (GO:0030162);; Biological Process: hormone secretion (GO:0046879);; Molecular F…	K08023|0|mmu:108075|K08023 latent transforming growth factor beta binding protein 2/3/4 | (RefSeq) Ltbp4, 2310046A13Rik; latent transforming growth factor beta binding protein 4	--	[T]	Signal transduction mechanisms	Calcium-binding EGF domain;; Complement Clr-like EGF-like;; TB domain;; EGF-like domain;; EGF domain;; Human growth factor-like EGF;; Coagulation Factor Xa inhibitory site	Latent-transforming growth factor beta-binding protein 4 OS=Mus musculus OX=10090 GN=Ltbp4 PE=1 SV=2	O	Posttranslational modification, protein turnover, chaperones	latent-transforming growth factor beta-binding protein 4 isoform a precursor [Mus musculus]
ENSMUSG00000037032	Apbb1	5.13381	1.94825	3.95782	1.62865	3.62121e-05	-1.21763	down	--	--	--	K04529|0|mmu:11785|K04529 amyloid beta A4 precursor protein-binding family B member 1 | (RefSeq) Apbb1, Fe65, Rir; amyloid beta (A4) precursor protein-binding, family B, member 1	Alzheimer's disease (ko05010)	--	--	Phosphotyrosine interaction domain (PTB/PID);; WW domain;; Phosphotyrosine-binding domain	Amyloid-beta A4 precursor protein-binding family B member 1 OS=Mus musculus OX=10090 GN=Apbb1 PE=1 SV=3	O	Posttranslational modification, protein turnover, chaperones	PREDICTED: amyloid beta A4 precursor protein-binding family B member 1 isoform X1 [Rattus norvegicus]
ENSMUSG00000048078	Tenm4	1.5156	0.469134	1.43441	0.615423	0.00304851	-1.03508	down	[R]	General function prediction only	Biological Process: cell morphogenesis (GO:0000902);; Biological Process: gastrulation with mouth forming second (GO:0001702);; Cellular Component: nucleus (GO:0005634);; Cellular Component: cytoplasm (GO:0005737);; Cellular Component: integral component of plasma membrane (GO:0005887);; Biological Process: heterophilic cell-cell adhesion via plasma membrane cell adhesion molecules (GO:0007157);;…	--	--	[S]	Function unknown	Teneurin Intracellular Region;; GHH signature containing HNH/Endo VII superfamily nuclease toxin;; EGF-like domain;; RHS Repeat;; NHL repeat	Teneurin-4 OS=Mus musculus OX=10090 GN=Tenm4 PE=1 SV=2	U	Intracellular trafficking, secretion, and vesicular transport	teneurin-4 isoform 2 [Mus musculus]
ENSMUSG00000022788	Fgd4	5.96455	1.84613	5.71587	2.31052	3.18748e-09	-1.28857	down	--	--	--	K05723|0|mmu:224014|K05723 FYVE, RhoGEF and PH domain containing 4 | (RefSeq) Fgd4, 9030023J02Rik, 9330209B17Rik, Frabp, ZFYVE6; FYVE, RhoGEF and PH domain containing 4	--	[T]	Signal transduction mechanisms	RhoGEF domain;; PH domain;; FYVE zinc finger;; PH domain	FYVE, RhoGEF and PH domain-containing protein 4 OS=Mus musculus OX=10090 GN=Fgd4 PE=1 SV=1	T	Signal transduction mechanisms	FYVE, RhoGEF and PH domain-containing protein 4 isoform 1 [Mus musculus]
ENSMUSG00000035505	Cox18	3.1775	8.83455	3.81096	7.63629	0.00024013	1.18293	up	[M]	Cell wall/membrane/envelope biogenesis	Biological Process: respiratory chain complex IV assembly (GO:0008535);; Molecular Function: protein transporter activity (GO:0008565);; Cellular Component: integral component of mitochondrial inner membrane (GO:0031305);; Biological Process: protein insertion into mitochondrial membrane (GO:0051204);;	K17797|0|mmu:231430|K17797 mitochondrial inner membrane protein COX18 | (RefSeq) Cox18, BC038311; cytochrome c oxidase assembly protein 18	--	[OU]	Posttranslational modification, protein turnover, chaperones;; Intracellular trafficking, secretion, and vesicular transport	60Kd inner membrane protein	Cytochrome c oxidase assembly protein COX18, mitochondrial OS=Mus musculus OX=10090 GN=Cox18 PE=1 SV=5	U	Intracellular trafficking, secretion, and vesicular transport	mitochondrial inner membrane protein COX18 isoform 2 [Mus musculus]
ENSMUSG00000020493	Prr11	2.4826	14.7357	2.70357	15.4794	2.08586e-44	2.59074	up	--	--	Cellular Component: nucleus (GO:0005634);; Cellular Component: cytoplasm (GO:0005737);; Cellular Component: membrane (GO:0016020);; Biological Process: regulation of cell cycle (GO:0051726);;	--	--	--	--	--	Proline-rich protein 11 OS=Mus musculus OX=10090 GN=Prr11 PE=2 SV=1	S	Function unknown	proline-rich protein 11 [Mus musculus]
ENSMUSG00000020492	Ska2	6.95614	17.2472	7.43851	17.4754	1.39983e-13	1.32012	up	--	--	Cellular Component: condensed chromosome outer kinetochore (GO:0000940);; Cellular Component: cytoplasm (GO:0005737);; Cellular Component: spindle microtubule (GO:0005876);; Biological Process: chromosome segregation (GO:0007059);; Biological Process: mitotic cell cycle (GO:0007067);; Molecular Function: microtubule binding (GO:0008017);; Biological Process: regulation of microtubule polymerizati…	--	--	--	--	Spindle and kinetochore-associated protein 2	Spindle and kinetochore-associated protein 2 OS=Mus musculus OX=10090 GN=Ska2 PE=1 SV=1	S	Function unknown	spindle and kinetochore-associated protein 2 [Mus musculus]
ENSMUSG00000024018	Ccdc167	3.56101	2.26306	4.10649	2.62135	5.01254e-06	-1.10212	down	--	--	Cellular Component: integral component of membrane (GO:0016021);;	--	--	--	--	Coiled-coil domain-containing protein 167	Coiled-coil domain-containing protein 167 OS=Mus musculus OX=10090 GN=Ccdc167 PE=1 SV=2	S	Function unknown	mCG21143, isoform CRA_b [Mus musculus]
ENSMUSG00000018569	Cldn7	1.91961	0.931508	1.24703	0.414412	0.00247463	-1.656	down	--	--	Biological Process: positive regulation of defense response to virus by host (GO:0002230);; Molecular Function: structural molecule activity (GO:0005198);; Cellular Component: bicellular tight junction (GO:0005923);; Biological Process: negative regulation of cell adhesion (GO:0007162);; Biological Process: positive regulation of cell proliferation (GO:0008284);; Cellular Component: integral comp…	K06087|1.96649e-133|mmu:53624|K06087 claudin | (RefSeq) Cldn7; claudin 7	Cell adhesion molecules (CAMs) (ko04514);; Tight junction (ko04530);; Leukocyte transendothelial migration (ko04670);; Hepatitis C (ko05160)	--	--	PMP-22/EMP/MP20/Claudin family;; PMP-22/EMP/MP20/Claudin tight junction	Claudin-7 OS=Mus musculus OX=10090 GN=Cldn7 PE=1 SV=1	U	Intracellular trafficking, secretion, and vesicular transport	claudin-7 precursor [Mus musculus]
ENSMUSG00000044367	Slc16a13	8.0311	3.49784	8.46127	3.89271	4.86089e-06	-1.13444	down	[G]	Carbohydrate transport and metabolism	Cellular Component: Golgi membrane (GO:0000139);; Cellular Component: integral component of plasma membrane (GO:0005887);; Molecular Function: lactate transmembrane transporter activity (GO:0015129);; Molecular Function: symporter activity (GO:0015293);; Biological Process: plasma membrane lactate transport (GO:0035879);;	K08189|0|mmu:69309|K08189 MFS transporter, MCP family, solute carrier family 16 (monocarboxylic acid transporters), member 13 | (RefSeq) Slc16a13, 1700007D07Rik; solute carrier family 16 (monocarboxylic acid transporters), member 13	--	[G]	Carbohydrate transport and metabolism	Major Facilitator Superfamily	Monocarboxylate transporter 13 OS=Mus musculus OX=10090 GN=Slc16a13 PE=2 SV=1	G	Carbohydrate transport and metabolism	monocarboxylate transporter 13 [Mus musculus]
ENSMUSG00000029810	Tmem176b	76.5929	35.7655	77.8319	34.2621	2.48306e-11	-1.06441	down	--	--	Molecular Function: protein binding (GO:0005515);; Cellular Component: integral component of membrane (GO:0016021);; Cellular Component: nuclear membrane (GO:0031965);; Biological Process: negative regulation of dendritic cell differentiation (GO:2001199);;	--	--	--	--	CD20-like family	Transmembrane protein 176B OS=Mus musculus OX=10090 GN=Tmem176b PE=1 SV=1	S	Function unknown	transmembrane protein 176B [Mus musculus]
ENSMUSG00000029816	Gpnmb	0.060426	0.563189	0.097412	0.617126	1.12307e-07	2.94015	up	--	--	Biological Process: osteoblast differentiation (GO:0001649);; Molecular Function: integrin binding (GO:0005178);; Cellular Component: integral component of plasma membrane (GO:0005887);; Biological Process: cell-cell signaling (GO:0007267);; Molecular Function: heparin binding (GO:0008201);; Biological Process: bone mineralization (GO:0030282);; Biological Process: positive regulation of cell mig…	K20732|0|mmu:93695|K20732 transmembrane glycoprotein NMB | (RefSeq) Gpnmb, DC-HIL, Dchil, ipd; glycoprotein (transmembrane) nmb	--	--	--	PKD domain	Transmembrane glycoprotein NMB OS=Mus musculus OX=10090 GN=Gpnmb PE=1 SV=2	S	Function unknown	unnamed protein product [Mus musculus]
ENSMUSG00000029819	Npy	0.73663	2.37755	0.321299	2.2371	0.000361085	2.15551	up	--	--	Biological Process: response to yeast (GO:0001878);; Biological Process: negative regulation of acute inflammatory response to antigenic stimulus (GO:0002865);; Molecular Function: neuropeptide hormone activity (GO:0005184);; Cellular Component: extracellular space (GO:0005615);; Cellular Component: Golgi apparatus (GO:0005794);; Biological Process: neuropeptide signaling pathway (GO:0007218);; B…	K05232|4.84034e-49|mmu:109648|K05232 neuropeptide Y | (RefSeq) Npy, 0710005A05Rik; neuropeptide Y	cAMP signaling pathway (ko04024);; Adipocytokine signaling pathway (ko04920);; Regulation of lipolysis in adipocytes (ko04923);; Alcoholism (ko05034)	--	--	Pancreatic hormone peptide	Pro-neuropeptide Y OS=Mus musculus OX=10090 GN=Npy PE=1 SV=2	U	Intracellular trafficking, secretion, and vesicular transport	pro-neuropeptide Y preproprotein [Mus musculus]
ENSMUSG00000041923	Nol4	0.390647	0.080769	0.330676	0.09364	0.00357472	-1.70828	down	--	--	Molecular Function: RNA binding (GO:0003723);; Cellular Component: nucleolus (GO:0005730);;	--	--	--	--	--	Nucleolar protein 4 OS=Mus musculus OX=10090 GN=Nol4 PE=2 SV=2	S	Function unknown	nucleolar protein 4, isoform CRA_b, partial [Mus musculus]
ENSMUSG00000040035	Disp2	8.66499	3.0231	7.69679	2.48794	9.91714e-17	-1.50375	down	--	--	Cellular Component: integral component of membrane (GO:0016021);;	--	--	[T]	Signal transduction mechanisms	Sterol-sensing domain of SREBP cleavage-activation;; MMPL family	Protein dispatched homolog 2 OS=Mus musculus OX=10090 GN=Disp2 PE=1 SV=1	S	Function unknown	protein dispatched homolog 2 [Mus musculus]
ENSMUSG00000047562	Mmp10	0.796607	3.62259	0.728158	3.8977	1.09155e-09	2.33671	up	[O]	Posttranslational modification, protein turnover, chaperones	Molecular Function: metalloendopeptidase activity (GO:0004222);; Molecular Function: calcium ion binding (GO:0005509);; Cellular Component: proteinaceous extracellular matrix (GO:0005578);; Cellular Component: extracellular space (GO:0005615);; Cellular Component: nucleus (GO:0005634);; Cellular Component: mitochondrion (GO:0005739);; Cellular Component: cytosol (GO:0005829);; Biological Process:…	K01396|0|mmu:17384|K01396 matrix metalloproteinase-10 (stromelysin 2) [EC:3.4.24.22] | (RefSeq) Mmp10, AV377895, MMP-10, SL-2; matrix metallopeptidase 10	--	[OW]	Posttranslational modification, protein turnover, chaperones;; Extracellular structures	Matrixin;; Hemopexin;; Putative peptidoglycan binding domain;; Astacin (Peptidase family M12A)	Stromelysin-2 OS=Mus musculus OX=10090 GN=Mmp10 PE=2 SV=1	O	Posttranslational modification, protein turnover, chaperones	stromelysin-2 preproprotein [Mus musculus]
ENSMUSG00000018362	Kpna2	30.2242	79.6845	23.2146	90.3952	7.5755e-28	1.70717	up	--	--	Cellular Component: nuclear pore (GO:0005643);; Cellular Component: nucleoplasm (GO:0005654);; Cellular Component: cytosol (GO:0005829);; Biological Process: NLS-bearing protein import into nucleus (GO:0006607);; Molecular Function: nuclear localization sequence binding (GO:0008139);; Molecular Function: protein transporter activity (GO:0008565);; Cellular Component: membrane (GO:0016020);; Molec…	K15043|0|mmu:16647|K15043 importin subunit alpha-2 | (RefSeq) Kpna2, 2410044B12Rik, IPOA1, PTAC58, Rch1; karyopherin (importin) alpha 2	Influenza A (ko05164)	[U]	Intracellular trafficking, secretion, and vesicular transport	Armadillo/beta-catenin-like repeat;; Importin beta binding domain;; Atypical Arm repeat;; HEAT-like repeat;; HEAT repeats;; HEAT repeat	Importin subunit alpha-1 OS=Mus musculus OX=10090 GN=Kpna2 PE=1 SV=2	U	Intracellular trafficking, secretion, and vesicular transport	importin subunit alpha-1 [Mus musculus]
ENSMUSG00000026955	Sapcd2	0.5825	2.69816	0.458959	3.48475	5.27522e-12	2.52028	up	--	--	--	--	--	--	--	Adenomatous polyposis coli tumour suppressor protein	Suppressor APC domain-containing protein 2 OS=Mus musculus OX=10090 GN=Sapcd2 PE=1 SV=1	S	Function unknown	suppressor APC domain-containing protein 2 isoform a [Mus musculus]
ENSMUSG00000048388	Fam171b	0.255651	0.662621	0.199496	0.567167	0.000967254	1.48071	up	--	--	Cellular Component: integral component of membrane (GO:0016021);;	--	--	--	--	Uncharacterised protein family UPF0560	Protein FAM171B OS=Mus musculus OX=10090 GN=Fam171b PE=1 SV=2	U	Intracellular trafficking, secretion, and vesicular transport	protein FAM171B precursor [Mus musculus]
ENSMUSG00000021950	Anxa8	57.4008	25.5073	56.36	25.3191	2.69317e-12	-1.09373	down	--	--	Molecular Function: calcium ion binding (GO:0005509);; Molecular Function: calcium-dependent phospholipid binding (GO:0005544);; Molecular Function: phosphatidylinositol-4,5-bisphosphate binding (GO:0005546);; Molecular Function: phosphatidylinositol-3,4,5-trisphosphate binding (GO:0005547);; Cellular Component: cytosol (GO:0005829);; Cellular Component: plasma membrane (GO:0005886);; Biological …	K17096|0|mmu:11752|K17096 annexin A8 | (RefSeq) Anxa8, AI466995, Anx8; annexin A8	--	[U]	Intracellular trafficking, secretion, and vesicular transport	Annexin	Annexin A8 OS=Mus musculus OX=10090 GN=Anxa8 PE=1 SV=2	S	Function unknown	annexin A8 isoform 1 [Mus musculus]
ENSMUSG00000030785	Cox6a2	1.88961	7.05044	3.30734	5.91479	0.000955907	1.36138	up	--	--	--	K02266|5.97968e-64|mmu:12862|K02266 cytochrome c oxidase subunit 6a | (RefSeq) Cox6a2, CoxVIaH, VIaH; cytochrome c oxidase subunit VIa polypeptide 2	Oxidative phosphorylation (ko00190);; Cardiac muscle contraction (ko04260);; Non-alcoholic fatty liver disease (NAFLD) (ko04932);; Alzheimer's disease (ko05010);; Parkinson's disease (ko05012);; Huntington's disease (ko05016)	[C]	Energy production and conversion	Cytochrome c oxidase subunit VIa	Cytochrome c oxidase subunit 6A2, mitochondrial OS=Mus musculus OX=10090 GN=Cox6a2 PE=1 SV=2	O	Posttranslational modification, protein turnover, chaperones	cytochrome c oxidase subunit 6A2, mitochondrial precursor [Mus musculus]
ENSMUSG00000030782	Tgfb1i1	2.52506	1.07931	3.46857	0.744459	0.00608912	-1.15745	down	--	--	--	--	--	[TZ]	Signal transduction mechanisms;; Cytoskeleton	LIM domain;; Paxillin family	Transforming growth factor beta-1-induced transcript 1 protein OS=Mus musculus OX=10090 GN=Tgfb1i1 PE=1 SV=2	S	Function unknown	PREDICTED: transforming growth factor beta-1-induced transcript 1 protein isoform X2 [Mus musculus]
ENSMUSG00000033781	Asb13	1.71091	0.611994	1.75891	0.536934	1.12932e-05	-1.53861	down	[T]	Signal transduction mechanisms	Cellular Component: intracellular (GO:0005622);; Biological Process: protein ubiquitination (GO:0016567);; Biological Process: intracellular signal transduction (GO:0035556);;	K10335|1.87759e-177|mmu:142688|K10335 ankyrin repeat and SOCS box protein 13 | (RefSeq) Asb13, 2210015B19Rik, 6430573K02Rik, Asb-13, C85285; ankyrin repeat and SOCS box-containing 13	--	[R]	General function prediction only	Ankyrin repeats (many copies);; Ankyrin repeat;; Ankyrin repeats (3 copies);; Ankyrin repeat;; Ankyrin repeats (many copies);; SOCS box;; FAM27 D and E protein family;; FAM27 D and E protein family	Ankyrin repeat and SOCS box protein 13 OS=Mus musculus OX=10090 GN=Asb13 PE=2 SV=1	S	Function unknown	ankyrin repeat and SOCS box protein 13 isoform 1 [Mus musculus]
ENSMUSG00000021176	Efcab11	0.890593	2.85682	0.629432	2.29384	2.45682e-06	1.91901	up	--	--	--	--	--	[T]	Signal transduction mechanisms	EF-hand domain pair;; EF hand;; EF-hand domain;; EF-hand domain pair	EF-hand calcium-binding domain-containing protein 11 OS=Mus musculus OX=10090 GN=Efcab11 PE=2 SV=1	DTZ	Cell cycle control, cell division, chromosome partitioning;; Signal transduction mechanisms;; Cytoskeleton	EF-hand calcium-binding domain-containing protein 11 [Mus musculus]
ENSMUSG00000021403	Serpinb9b	0.103536	0.495971	0.126999	0.712918	9.55834e-06	2.44241	up	[O]	Posttranslational modification, protein turnover, chaperones	Biological Process: T cell mediated cytotoxicity (GO:0001913);; Molecular Function: protease binding (GO:0002020);; Biological Process: acute inflammatory response to antigenic stimulus (GO:0002438);; Biological Process: mast cell mediated immunity (GO:0002448);; Molecular Function: serine-type endopeptidase inhibitor activity (GO:0004867);; Cellular Component: extracellular space (GO:0005615);; …	K13963|0|mmu:20706|K13963 serpin B | (RefSeq) Serpinb9b, 1600019A21Rik, R86, SPI-CI, Spi10, ovalbumin; serine (or cysteine) peptidase inhibitor, clade B, member 9b	Amoebiasis (ko05146)	[V]	Defense mechanisms	Serpin (serine protease inhibitor)	Serpin B6 OS=Mus musculus OX=10090 GN=Serpinb6 PE=1 SV=1	O	Posttranslational modification, protein turnover, chaperones	serine (or cysteine) proteinase inhibitor, clade B, member 9b [Mus musculus]
ENSMUSG00000002847	Pla1a	0.156673	0.920657	0.299106	1.0112	9.516e-05	2.12072	up	--	--	--	K13618|0|mmu:85031|K13618 phospholipase A1 member A [EC:3.1.1.-] | (RefSeq) Pla1a, AA986889, Ps-pla1, Pspla1; phospholipase A1 member A	Ras signaling pathway (ko04014)	--	--	Lipase	Phospholipase A1 member A OS=Mus musculus OX=10090 GN=Pla1a PE=2 SV=3	O	Posttranslational modification, protein turnover, chaperones	phospholipase A1 member A precursor [Mus musculus]
ENSMUSG00000039232	Stx11	6.04822	17.322	7.18159	16.6795	1.12297e-15	1.44699	up	--	--	Molecular Function: SNARE binding (GO:0000149);; Molecular Function: SNAP receptor activity (GO:0005484);; Cellular Component: Golgi apparatus (GO:0005794);; Cellular Component: plasma membrane (GO:0005886);; Biological Process: intracellular protein transport (GO:0006886);; Cellular Component: synaptic vesicle (GO:0008021);; Cellular Component: integral component of membrane (GO:0016021);; Cellu…	K08487|0|mmu:74732|K08487 syntaxin 11 | (RefSeq) Stx11, 5830405C08Rik; syntaxin 11	SNARE interactions in vesicular transport (ko04130)	[U]	Intracellular trafficking, secretion, and vesicular transport	Syntaxin;; SNARE domain	Syntaxin-11 OS=Mus musculus OX=10090 GN=Stx11 PE=1 SV=1	U	Intracellular trafficking, secretion, and vesicular transport	syntaxin-11 [Mus musculus]
ENSMUSG00000039239	Tgfb2	0.233781	0.074528	0.241281	0.075222	0.00750718	-1.61269	down	--	--	Biological Process: cartilage condensation (GO:0001502);; Molecular Function: amyloid-beta binding (GO:0001540);; Biological Process: response to hypoxia (GO:0001666);; Biological Process: kidney development (GO:0001822);; Biological Process: neural tube closure (GO:0001843);; Biological Process: blood vessel remodeling (GO:0001974);; Biological Process: outflow tract septum morphogenesis (GO:000…	K13376|0|mmu:21808|K13376 transforming growth factor beta-2 | (RefSeq) Tgfb2, BB105277, Tgf-beta2, Tgfb-2; transforming growth factor, beta 2	MAPK signaling pathway (ko04010);; Cytokine-cytokine receptor interaction (ko04060);; FoxO signaling pathway (ko04068);; Cell cycle (ko04110);; Endocytosis (ko04144);; TGF-beta signaling pathway (ko04350);; Osteoclast differentiation (ko04380);; Hippo signaling pathway (ko04390);; AGE-RAGE signaling pathway in diabetic complications (ko04933);; Leishmaniasis (ko05140);; Chagas disease (American t…	[T]	Signal transduction mechanisms	TGF-beta propeptide;; Transforming growth factor beta like domain	Transforming growth factor beta-2 OS=Mus musculus OX=10090 GN=Tgfb2 PE=1 SV=2	O	Posttranslational modification, protein turnover, chaperones	transforming growth factor, beta 2, partial [Mus musculus]
ENSMUSG00000060002	Chpt1	0.872294	0.207811	0.797583	0.410668	0.00222898	-1.37166	down	--		Cellular Component: Golgi membrane (GO:0000139);; Molecular Function: diacylglycerol cholinephosphotransferase activity (GO:0004142);; Biological Process: CDP-choline pathway (GO:0006657);; Biological Process: platelet activating factor biosynthetic process (GO:0006663);; Cellular Component: integral component of membrane (GO:0016021);; Molecular Function: metal ion binding (GO:0046872);;	K00994|0|ngi:103733732|K00994 diacylglycerol cholinephosphotransferase [EC:2.7.8.2] | (RefSeq) Chpt1; choline phosphotransferase 1	Glycerophospholipid metabolism (ko00564);; Ether lipid metabolism (ko00565);; Choline metabolism in cancer (ko05231)	[I]	Lipid transport and metabolism	CDP-alcohol phosphatidyltransferase	Cholinephosphotransferase 1 OS=Mus musculus OX=10090 GN=Chpt1 PE=1 SV=1	I	Lipid transport and metabolism	cholinephosphotransferase 1 isoform 1 [Mus musculus]
ENSMUSG00000033420	Antxr1	9.62601	3.68178	7.71254	3.34148	3.54407e-09	-1.12598	down	--	--	Biological Process: blood vessel development (GO:0001568);; Molecular Function: transmembrane signaling receptor activity (GO:0004888);; Molecular Function: collagen binding (GO:0005518);; Biological Process: signal transduction (GO:0007165);; Cellular Component: external side of plasma membrane (GO:0009897);; Cellular Component: integral component of membrane (GO:0016021);; Biological Process: r…	K20909|0|rno:362393|K20909 anthrax toxin receptor | (RefSeq) Antxr1; anthrax toxin receptor 1	--	--	--	Anthrax receptor C-terminus region;; Anthrax receptor extracellular domain;; von Willebrand factor type A domain;; von Willebrand factor type A domain	Anthrax toxin receptor 1 OS=Mus musculus OX=10090 GN=Antxr1 PE=1 SV=2	U	Intracellular trafficking, secretion, and vesicular transport	anthrax toxin receptor 1 [Rattus norvegicus]
ENSMUSG00000026950	Neb	0.047992	0.010729	0.059001	0.020165	0.00285998	-1.81588	down	--	--	--	K18267|0|mmu:17996|K18267 nebulin | (RefSeq) Neb, AI595938; nebulin	--	[Z]	Cytoskeleton	Nebulin repeat;; Metallopeptidase family M24;; Variant SH3 domain;; SH3 domain;; Variant SH3 domain	Nebulin-related-anchoring protein OS=Mus musculus OX=10090 GN=Nrap PE=1 SV=3	S	Function unknown	nebulin [Mus musculus]
ENSMUSG00000026175	Vil1	2.03825	0.510686	1.57581	0.784785	0.000229673	-1.4223	down	--	--	--	K05761|0|mmu:22349|K05761 villin 1 | (RefSeq) Vil1, Vil; villin 1	--	[Z]	Cytoskeleton	Gelsolin repeat;; Villin headpiece domain	Villin-1 OS=Mus musculus OX=10090 GN=Vil1 PE=1 SV=3	S	Function unknown	villin-1 [Mus musculus]
ENSMUSG00000038740	Mvb12b	1.41135	0.289361	1.12306	0.358097	4.90448e-07	-1.91341	down	--	--	Cellular Component: ESCRT I complex (GO:0000813);; Cellular Component: nucleus (GO:0005634);; Cellular Component: early endosome (GO:0005769);; Cellular Component: late endosome (GO:0005770);; Cellular Component: cytosol (GO:0005829);; Cellular Component: plasma membrane (GO:0005886);; Molecular Function: lipid binding (GO:0008289);; Biological Process: protein transport (GO:0015031);; Biological…	K12186|0|rno:362118|K12186 ESCRT-I complex subunit MVB12 | (RefSeq) Mvb12b, Fam125b, RGD1309709; multivesicular body subunit 12B	Endocytosis (ko04144)	[S]	Function unknown	Multivesicular body subunit 12	Multivesicular body subunit 12B OS=Mus musculus OX=10090 GN=Mvb12b PE=1 SV=2	U	Intracellular trafficking, secretion, and vesicular transport	mFLJ00022 protein, partial [Mus musculus]
ENSMUSG00000042826	Fgf11	1.1896	0.323442	0.887544	0.369011	0.00773157	-1.29253	down	--	--	Cellular Component: extracellular region (GO:0005576);; Cellular Component: nucleus (GO:0005634);; Molecular Function: growth factor activity (GO:0008083);;	K04358|9.90112e-155|mmu:14166|K04358 fibroblast growth factor | (RefSeq) Fgf11, Fgf-11, Fhf-3, Fhf3; fibroblast growth factor 11	MAPK signaling pathway (ko04010);; Ras signaling pathway (ko04014);; Rap1 signaling pathway (ko04015);; PI3K-Akt signaling pathway (ko04151);; Regulation of actin cytoskeleton (ko04810);; Pathways in cancer (ko05200);; Melanoma (ko05218)	[T]	Signal transduction mechanisms	Fibroblast growth factor	Fibroblast growth factor 11 OS=Mus musculus OX=10090 GN=Fgf11 PE=2 SV=1	T	Signal transduction mechanisms	fibroblast growth factor 11 isoform 1 [Mus musculus]
ENSMUSG00000026827	Gpd2	7.53935	16.0576	7.92932	15.7664	7.95637e-12	1.08933	up	[C]	Energy production and conversion	Molecular Function: glycerol-3-phosphate dehydrogenase [NAD+] activity (GO:0004367);; Molecular Function: calcium ion binding (GO:0005509);; Cellular Component: mitochondrial inner membrane (GO:0005743);; Biological Process: glycerol-3-phosphate metabolic process (GO:0006072);; Biological Process: gluconeogenesis (GO:0006094);; Biological Process: NADH metabolic process (GO:0006734);; Cellular Co…	K00111|0|mmu:14571|K00111 glycerol-3-phosphate dehydrogenase [EC:1.1.5.3] | (RefSeq) Gpd2, AA408484, AI448216, AU021455, AW494132, GPDH, Gdm1, Gpd-m, Gpdh-m, TISP38; glycerol phosphate dehydrogenase 2, mitochondrial	Glycerophospholipid metabolism (ko00564)	[C]	Energy production and conversion	FAD dependent oxidoreductase;; C-terminal domain of alpha-glycerophosphate oxidase;; EF-hand domain pair;; EF hand;; FAD binding domain;; Pyridine nucleotide-disulphide oxidoreductase;; EF-hand domain;; Glucose inhibited division protein A	Glycerol-3-phosphate dehydrogenase, mitochondrial OS=Mus musculus OX=10090 GN=Gpd2 PE=1 SV=2	C	Energy production and conversion	glycerol-3-phosphate dehydrogenase, mitochondrial precursor [Mus musculus]
ENSMUSG00000048416	Mlf1	1.77773	5.11003	2.13589	5.75166	5.45095e-05	1.51297	up	--	--	Biological Process: myeloid progenitor cell differentiation (GO:0002318);; Molecular Function: DNA binding (GO:0003677);; Cellular Component: nucleus (GO:0005634);; Cellular Component: cytoplasm (GO:0005737);; Biological Process: regulation of transcription, DNA-templated (GO:0006355);; Biological Process: cell cycle arrest (GO:0007050);; Molecular Function: protein domain specific binding (GO:00…	K15622|0|mmu:17349|K15622 myeloid leukemia factor 1 | (RefSeq) Mlf1, HLS7; myeloid leukemia factor 1	Transcriptional misregulation in cancer (ko05202)	[S]	Function unknown	Myelodysplasia-myeloid leukemia factor 1-interacting protein	Myeloid leukemia factor 1 OS=Mus musculus OX=10090 GN=Mlf1 PE=1 SV=1	K	Transcription	myeloid leukemia factor 1 isoform b [Mus musculus]
ENSMUSG00000006362	Cbfa2t3	0.704859	0.214773	1.27105	0.274679	0.000366895	-1.41645	down	--	--	--	--	--	--	--	NHR2 domain like;; NHR1 homology to TAF;; MYND finger	Protein CBFA2T3 OS=Mus musculus OX=10090 GN=Cbfa2t3 PE=1 SV=2	K	Transcription	protein CBFA2T3 isoform 1 [Mus musculus]
ENSMUSG00000006369	Fbln1	3.54536	8.83798	3.89816	6.38753	0.00282427	1.04596	up	--	--	--	K17307|0|mmu:14114|K17307 fibulin 1/2 | (RefSeq) Fbln1; fibulin 1	--	[T]	Signal transduction mechanisms	Calcium-binding EGF domain;; Complement Clr-like EGF-like;; Coagulation Factor Xa inhibitory site;; EGF domain;; Anaphylotoxin-like domain	Fibulin-1 OS=Mus musculus OX=10090 GN=Fbln1 PE=1 SV=2	O	Posttranslational modification, protein turnover, chaperones	fibulin-1 isoform 1 precursor [Mus musculus]
ENSMUSG00000041757	Plekha6	26.0992	12.7319	25.6564	11.4886	0.00112401	-1.01497	down	--	--	--	--	--	--	--	PH domain;; Pleckstrin homology domain	Pleckstrin homology domain-containing family A member 6 OS=Mus musculus OX=10090 GN=Plekha6 PE=1 SV=1	S	Function unknown	pleckstrin homology domain containing, family A member 6, isoform CRA_a, partial [Mus musculus]
ENSMUSG00000047757	Fancb	0.580103	2.22032	1.06138	2.23712	4.97452e-05	1.47221	up	--	--	Biological Process: cellular response to drug (GO:0035690);; Cellular Component: Fanconi anaemia nuclear complex (GO:0043240);; Biological Process: cellular response to camptothecin (GO:0072757);; Biological Process: positive regulation of double-strand break repair via homologous recombination (GO:1905168);; Biological Process: replication-born double-strand break repair via sister chromatid exc…	K10889|0|rno:501552|K10889 fanconi anemia group B protein | (RefSeq) Fancb, RGD1561555; Fanconi anemia, complementation group B	Fanconi anemia pathway (ko03460)	--	--	--	Fanconi anemia group B protein homolog OS=Mus musculus OX=10090 GN=Fancb PE=2 SV=2	S	Function unknown	Fanconi anemia group B protein homolog isoform 1 [Mus musculus]
ENSMUSG00000051650	B3gnt2	2.69214	14.7069	2.5863	15.2079	8.18129e-39	2.58036	up	--	--	Cellular Component: Golgi membrane (GO:0000139);; Biological Process: protein glycosylation (GO:0006486);; Biological Process: axon guidance (GO:0007411);; Biological Process: sensory perception of smell (GO:0007608);; Molecular Function: galactosyltransferase activity (GO:0008378);; Molecular Function: N-acetyllactosaminide beta-1,3-N-acetylglucosaminyltransferase activity (GO:0008532);; Cellula…	K00741|0|mmu:53625|K00741 N-acetyllactosaminide beta-1,3-N-acetylglucosaminyltransferase [EC:2.4.1.149] | (RefSeq) B3gnt2, AA408337, AA409404, AW260308, B3Galt6, B3gnt1, BGnT-1, BGnT-2, BGnT1, BGnT2, Beta3gnt; UDP-GlcNAc:betaGal beta-1,3-N-acetylglucosaminyltransferase 2	Glycosaminoglycan biosynthesis - keratan sulfate (ko00533);; Glycosphingolipid biosynthesis - lacto and neolacto series (ko00601)	[G]	Carbohydrate transport and metabolism	Galactosyltransferase	N-acetyllactosaminide beta-1,3-N-acetylglucosaminyltransferase 2 OS=Mus musculus OX=10090 GN=B3GNT2 PE=1 SV=3	S	Function unknown	N-acetyllactosaminide beta-1,3-N-acetylglucosaminyltransferase 2 [Mus musculus]
Mouse_newGene_3633	Mouse_newGene_3633	0.848484	0.408661	1.07268	0.378755	0.00765835	-1.23501	down	--	--	--	--	--	--	--	--	--	--	--	--
ENSMUSG00000032584	Mst1r	0.139904	0.502791	0.066555	0.50134	9.52668e-06	2.30741	up	--		--	K05100|0|mmu:19882|K05100 macrophage-stimulating 1 receptor [EC:2.7.10.1] | (RefSeq) Mst1r, CD136, CDw136, Fv-2, Fv2, PTK8, Ron, STK; macrophage stimulating 1 receptor (c-met-related tyrosine kinase)	--	[T]	Signal transduction mechanisms	Protein tyrosine kinase;; Sema domain;; Protein kinase domain;; IPT/TIG domain	Macrophage-stimulating protein receptor OS=Mus musculus OX=10090 GN=Mst1r PE=1 SV=3	T	Signal transduction mechanisms	macrophage-stimulating protein receptor isoform 1 preproprotein [Mus musculus]
ENSMUSG00000031375	Bgn	178.982	67.4074	176.531	59.7889	1.2441e-33	-1.43286	down	[K]	Transcription	Biological Process: blood vessel remodeling (GO:0001974);; Molecular Function: protein kinase inhibitor activity (GO:0004860);; Molecular Function: glycosaminoglycan binding (GO:0005539);; Cellular Component: proteinaceous extracellular matrix (GO:0005578);; Cellular Component: extracellular space (GO:0005615);; Biological Process: negative regulation of protein kinase activity (GO:0006469);; Cel…	K08118|0|mmu:12111|K08118 biglycan | (RefSeq) Bgn, BG, DSPG1, PG-S1, PGI, SLRR1A; biglycan	--	[R]	General function prediction only	Leucine rich repeat;; Leucine Rich repeats (2 copies);; Leucine rich repeat N-terminal domain;; Leucine-rich repeat	Biglycan OS=Mus musculus OX=10090 GN=Bgn PE=1 SV=1	S	Function unknown	PREDICTED: biglycan [Microtus ochrogaster]
ENSMUSG00000038351	Sgsm2	8.40409	3.84942	9.72365	4.324	7.73948e-09	-1.08799	down	--	--	--	--	--	[R]	General function prediction only	RUN domain;; Rab-GTPase-TBC domain	Small G protein signaling modulator 2 OS=Mus musculus OX=10090 GN=Sgsm2 PE=1 SV=2	S	Function unknown	PREDICTED: small G protein signaling modulator 2 isoform X1 [Mus musculus]
ENSMUSG00000020415	Pttg1	2.59766	16.6052	2.29665	14.6301	7.71248e-15	2.38076	up	--	--	--	K06635|1.37083e-113|mmu:30939|K06635 securin | (RefSeq) Pttg1, AW555095, C87862, Pttg, Pttg3; pituitary tumor-transforming gene 1	Cell cycle (ko04110);; Oocyte meiosis (ko04114);; HTLV-I infection (ko05166)	--	--	Securin sister-chromatid separation inhibitor	Securin OS=Mus musculus OX=10090 GN=Pttg1 PE=1 SV=1	L	Replication, recombination and repair	securin isoform 2 [Mus musculus]
Mouse_newGene_10456	Mouse_newGene_10456	61.9454	129.163	19.6287	99.6025	0.000795442	1.66079	up	--	--	Molecular Function: tRNA 2'-phosphotransferase activity (GO:0000215);; Molecular Function: calcium ion binding (GO:0005509);; Cellular Component: extracellular space (GO:0005615);; Cellular Component: nucleoplasm (GO:0005654);; Cellular Component: multivesicular body (GO:0005771);; Biological Process: tRNA splicing, via endonucleolytic cleavage and ligation (GO:0006388);; Biological Process: sper…	--	--	[DZ]	Cell cycle control, cell division, chromosome partitioning;; Cytoskeleton	Translationally controlled tumour protein	Translationally-controlled tumor protein GN=Tpt1 OS=Rattus norvegicus (Rat) PE=1 SV=1	S	Function unknown	translationally-controlled tumor protein [Mus musculus]
ENSMUSG00000018659	Pnpo	13.3734	6.14754	14.2995	5.80171	5.93358e-08	-1.17105	down	[H]	Coenzyme transport and metabolism	Biological Process: positive regulation of defense response to virus by host (GO:0002230);; Molecular Function: pyridoxamine-phosphate oxidase activity (GO:0004733);; Cellular Component: nucleoplasm (GO:0005654);; Cellular Component: cytoplasm (GO:0005737);; Biological Process: pyridoxine biosynthetic process (GO:0008615);; Molecular Function: FMN binding (GO:0010181);; Biological Process: pyrido…	K00275|0|mmu:103711|K00275 pyridoxamine 5'-phosphate oxidase [EC:1.4.3.5] | (RefSeq) Pnpo, AI415282; pyridoxine 5'-phosphate oxidase	Vitamin B6 metabolism (ko00750)	[H]	Coenzyme transport and metabolism	Pyridoxamine 5'-phosphate oxidase;; Pyridoxine 5'-phosphate oxidase C-terminal dimerisation region;; Pyridoxamine 5'-phosphate oxidase	Pyridoxine-5&apos;-phosphate oxidase OS=Mus musculus OX=10090 GN=Pnpo PE=1 SV=1	H	Coenzyme transport and metabolism	pyridoxine-5&apos;-phosphate oxidase [Mus musculus]
ENSMUSG00000029273	Sult1d1	1.90845	0.492449	2.14201	0.495965	1.9607e-06	-1.97611	down	--	--	Biological Process: sulfate assimilation (GO:0000103);; Molecular Function: aryl sulfotransferase activity (GO:0004062);; Cellular Component: cytoplasm (GO:0005737);; Biological Process: catecholamine metabolic process (GO:0006584);; Biological Process: lipid metabolic process (GO:0006629);; Biological Process: sulfation (GO:0051923);;	--	--	[R]	General function prediction only	Sulfotransferase domain;; Sulfotransferase family	Sulfotransferase 1 family member D1 OS=Mus musculus OX=10090 GN=Sult1d1 PE=1 SV=1	S	Function unknown	sulfotransferase family 1D, member 1, partial [Mus musculus]
ENSMUSG00000043760	Pkhd1	1.2757	0.502417	1.17543	0.574033	2.06052e-05	-1.13604	down	[C]	Energy production and conversion	Biological Process: kidney development (GO:0001822);; Molecular Function: protein binding (GO:0005515);; Cellular Component: centrosome (GO:0005813);; Biological Process: cellular calcium ion homeostasis (GO:0006874);; Biological Process: positive regulation of cell proliferation (GO:0008284);; Biological Process: regulation of centrosome duplication (GO:0010824);; Cellular Component: integral co…	K19865|0|mmu:241035|K19865 fibrocystin | (RefSeq) Pkhd1, AI118496, AI182499, FPC, Tigm1; polycystic kidney and hepatic disease 1	--	--	--	IPT/TIG domain;; G8 domain;; Right handed beta helix region;; Periplasmic copper-binding protein (NosD)	Fibrocystin-L OS=Mus musculus OX=10090 GN=Pkhd1l1 PE=1 SV=1	S	Function unknown	fibrocystin precursor [Mus musculus]
ENSMUSG00000035024	Ncapd3	5.48763	15.8981	5.78016	16.0524	2.18072e-21	1.54849	up	--	--	Cellular Component: condensed chromosome kinetochore (GO:0000777);; Cellular Component: nuclear condensin complex (GO:0000799);; Molecular Function: chromatin binding (GO:0003682);; Biological Process: mitotic chromosome condensation (GO:0007076);; Biological Process: meiotic chromosome condensation (GO:0010032);; Cellular Component: membrane (GO:0016020);; Cellular Component: nuclear pericentric…	K11491|0|mmu:78658|K11491 condensin-2 complex subunit D3 | (RefSeq) Ncapd3, 2810487N22Rik, 4632407J06Rik, AI195468, AU018739, B130055D15Rik, mKIAA0056; non-SMC condensin II complex, subunit D3	--	[S]	Function unknown	non-SMC mitotic condensation complex subunit 1;; HEAT repeat	Condensin-2 complex subunit D3 OS=Mus musculus OX=10090 GN=Ncapd3 PE=1 SV=3	S	Function unknown	condensin-2 complex subunit D3 [Mus musculus]
ENSMUSG00000044934	Zfp367	3.35918	12.5066	3.32786	14.7712	2.32228e-26	2.08593	up	--	--	Molecular Function: DNA binding (GO:0003677);; Molecular Function: transcription factor activity, sequence-specific DNA binding (GO:0003700);; Cellular Component: nucleoplasm (GO:0005654);; Biological Process: regulation of transcription from RNA polymerase II promoter (GO:0006357);; Molecular Function: metal ion binding (GO:0046872);;	--	--	[R]	General function prediction only	Zinc-finger double domain;; Zinc finger, C2H2 type;; C2H2-type zinc finger;; Zinc-finger of C2H2 type	Zinc finger protein 367 OS=Mus musculus OX=10090 GN=Znf367 PE=1 SV=2	S	Function unknown	zinc finger protein 367 isoform 1 [Mus musculus]
ENSMUSG00000032555	Topbp1	19.8951	36.7539	19.7175	43.2415	2.27171e-09	1.02404	up	--	--	--	K10728|0|mmu:235559|K10728 topoisomerase (DNA) II binding protein 1 | (RefSeq) Topbp1, 1110031N14Rik, 2810429C13Rik, AI256758, D430026L04Rik, mKIAA0259; topoisomerase (DNA) II binding protein 1	--	[L]	Replication, recombination and repair	BRCA1 C Terminus (BRCT) domain;; twin BRCT domain;; BRCT domain, a BRCA1 C-terminus domain;; DNA ligase 3 BRCT domain;; Regulator of Ty1 transposition protein 107 BRCT domain	DNA topoisomerase 2-binding protein 1 OS=Mus musculus OX=10090 GN=Topbp1 PE=1 SV=2	S	Function unknown	mKIAA0259 protein, partial [Mus musculus]
ENSMUSG00000106447	Gm42957	0.110728	0.549872	0.191514	0.376135	0.00373265	1.64674	up	--	--	Biological Process: cell-matrix adhesion (GO:0007160);; Biological Process: integrin-mediated signaling pathway (GO:0007229);; Cellular Component: integrin alpha10-beta1 complex (GO:0034680);; Molecular Function: collagen binding involved in cell-matrix adhesion (GO:0098639);;	K06586|5.08571e-172|fpg:101918997|K06586 integrin alpha 10 | (RefSeq) ITGA10; integrin subunit alpha 10	Focal adhesion (ko04510);; ECM-receptor interaction (ko04512);; Regulation of actin cytoskeleton (ko04810)	[W]	Extracellular structures	Peroxisomal biogenesis factor 11 (PEX11);; FG-GAP repeat;; von Willebrand factor type A domain;; von Willebrand factor type A domain	Integrin alpha-11 OS=Mus musculus OX=10090 GN=Itga11 PE=1 SV=1	U	Intracellular trafficking, secretion, and vesicular transport	integrin alpha-10 precursor [Mus musculus]
ENSMUSG00000055912	Tmem150a	22.7412	10.2309	23.6377	9.30757	2.139e-09	-1.19028	down	--	--	Cellular Component: lysosome (GO:0005764);; Cellular Component: integral component of plasma membrane (GO:0005887);; Biological Process: catabolic process (GO:0009056);; Biological Process: phosphatidylinositol phosphorylation (GO:0046854);; Biological Process: protein localization to plasma membrane (GO:0090002);;	--	--	[S]	Function unknown	Frag1/DRAM/Sfk1 family	Transmembrane protein 150A OS=Mus musculus OX=10090 GN=Tmem150a PE=2 SV=1	S	Function unknown	transmembrane protein 150, isoform CRA_c, partial [Mus musculus]
ENSMUSG00000020598	Nrcam	0.146384	0.577059	0.169505	0.700105	2.75769e-06	2.06341	up	[M]	Cell wall/membrane/envelope biogenesis	Cellular Component: extracellular region (GO:0005576);; Cellular Component: plasma membrane (GO:0005886);; Biological Process: central nervous system development (GO:0007417);; Biological Process: protein localization (GO:0008104);; Biological Process: regulation of neuron projection development (GO:0010975);; Cellular Component: integral component of membrane (GO:0016021);; Biological Process: n…	K06756|0|cge:100763077|K06756 neuronal cell adhesion molecule | (RefSeq) Nrcam; neuronal cell adhesion molecule	Cell adhesion molecules (CAMs) (ko04514)	[T]	Signal transduction mechanisms	Immunoglobulin domain;; Immunoglobulin I-set domain;; Fibronectin type III domain;; Immunoglobulin domain;; Immunoglobulin domain;; Bravo-like intracellular region;; CD80-like C2-set immunoglobulin domain;; Immunoglobulin V-set domain;; Ig-like domain on T-cell surface glycoprotein CD3 epsilon chain	Neuronal cell adhesion molecule OS=Rattus norvegicus OX=10116 GN=Nrcam PE=1 SV=2	S	Function unknown	mKIAA0343 protein, partial [Mus musculus]
ENSMUSG00000042165	Gm9774	1.63176	4.5109	1.93893	4.52704	0.000174718	1.38186	up	--	--	Molecular Function: protease binding (GO:0002020);; Cellular Component: nucleoplasm (GO:0005654);; Cellular Component: cytoplasm (GO:0005737);; Cellular Component: plasma membrane (GO:0005886);; Biological Process: transcription elongation from RNA polymerase II promoter (GO:0006368);; Biological Process: ubiquitin-dependent protein catabolic process (GO:0006511);; Biological Process: spermatid d…	--	--	[R]	General function prediction only	UCH-binding domain;; Proteasome complex subunit Rpn13 ubiquitin receptor	Proteasomal ubiquitin receptor ADRM1 OS=Rattus norvegicus OX=10116 GN=Adrm1 PE=1 SV=2	O	Posttranslational modification, protein turnover, chaperones	proteasomal ubiquitin receptor ADRM1 [Mus caroli]
ENSMUSG00000032397	Tipin	16.7791	50.1763	13.828	51.3388	5.39734e-22	1.77519	up	--	--	--	K10904|2.45557e-176|mmu:66131|K10904 TIMELESS-interacting protein | (RefSeq) Tipin, 1110005A05Rik, 1110018P21Rik; timeless interacting protein	--	[D]	Cell cycle control, cell division, chromosome partitioning	Replication Fork Protection Component Swi3	TIMELESS-interacting protein OS=Mus musculus OX=10090 GN=Tipin PE=1 SV=2	K	Transcription	timeless interacting protein, isoform CRA_d, partial [Mus musculus]
ENSMUSG00000026669	Mcm10	3.04222	17.4672	2.47939	17.3738	9.63526e-49	2.70349	up	--	--	Molecular Function: DNA replication origin binding (GO:0003688);; Molecular Function: single-stranded DNA binding (GO:0003697);; Cellular Component: nucleolus (GO:0005730);; Cellular Component: cytoplasm (GO:0005737);; Biological Process: DNA replication initiation (GO:0006270);; Biological Process: cellular response to DNA damage stimulus (GO:0006974);; Biological Process: cell proliferation (GO…	K10736|0|mmu:70024|K10736 minichromosome maintenance protein 10 | (RefSeq) Mcm10, 2410041F14Rik, AU018508, C330019M07Rik, C79164; minichromosome maintenance 10 replication initiation factor	--	[D]	Cell cycle control, cell division, chromosome partitioning	Mcm10 replication factor;; Primase zinc finger	Protein MCM10 homolog OS=Mus musculus OX=10090 GN=Mcm10 PE=1 SV=1	S	Function unknown	minichromosome maintenance deficient 10 (S. cerevisiae), isoform CRA_b, partial [Mus musculus]
Mouse_newGene_13282	Mouse_newGene_13282	3.30093	2.28836	3.77873	1.33279	0.00822466	-1.05387	down	--	--	Biological Process: response to hypoxia (GO:0001666);; Cellular Component: extracellular space (GO:0005615);; Biological Process: complement activation, classical pathway (GO:0006958);; Biological Process: aging (GO:0007568);; Biological Process: response to lead ion (GO:0010288);; Molecular Function: cholesterol binding (GO:0015485);; Cellular Component: filopodium (GO:0030175);; Cellular Compon…	--	--	--	--	--	--	--	--	mCG147627 [Mus musculus]
ENSMUSG00000003378	Grik5	9.72109	4.07328	9.54814	4.45299	1.15856e-08	-1.12677	down	[ET]	Amino acid transport and metabolism;; Signal transduction mechanisms	Molecular Function: extracellular-glutamate-gated ion channel activity (GO:0005234);; Cellular Component: endoplasmic reticulum (GO:0005783);; Biological Process: protein retention in ER lumen (GO:0006621);; Cellular Component: postsynaptic density of dendrite (GO:0014069);; Molecular Function: kainate selective glutamate receptor activity (GO:0015277);; Molecular Function: SH3 domain binding (GO…	K05205|0|ptr:469084|K05205 glutamate receptor, ionotropic kainate 5 | (RefSeq) GRIK5; glutamate ionotropic receptor kainate type subunit 5	Neuroactive ligand-receptor interaction (ko04080);; Glutamatergic synapse (ko04724)	[PET]	Inorganic ion transport and metabolism;; Amino acid transport and metabolism;; Signal transduction mechanisms	Ligand-gated ion channel;; Ligated ion channel L-glutamate- and glycine-binding site;; Receptor family ligand binding region;; Bacterial extracellular solute-binding proteins, family 3;; Receptor family ligand binding region	Glutamate receptor ionotropic, kainate 5 OS=Rattus norvegicus OX=10116 GN=Grik5 PE=1 SV=1	S	Function unknown	glutamate receptor, ionotropic, kainate 5 (gamma 2), isoform CRA_a, partial [Mus musculus]
ENSMUSG00000028955	Vamp3	11.3989	26.6273	11.1733	29.7662	3.17069e-15	1.3696	up	--	--	Biological Process: positive regulation of receptor recycling (GO:0001921);; Molecular Function: SNAP receptor activity (GO:0005484);; Cellular Component: cytosol (GO:0005829);; Cellular Component: cell surface (GO:0009986);; Cellular Component: integral component of membrane (GO:0016021);; Cellular Component: apical plasma membrane (GO:0016324);; Molecular Function: syntaxin-1 binding (GO:001707…	K13505|1.31266e-49|rno:29528|K13505 vesicle-associated membrane protein 3 | (RefSeq) Vamp3; vesicle-associated membrane protein 3	SNARE interactions in vesicular transport (ko04130);; Phagosome (ko04145)	[U]	Intracellular trafficking, secretion, and vesicular transport	Synaptobrevin	Vesicle-associated membrane protein 3 OS=Rattus norvegicus OX=10116 GN=Vamp3 PE=1 SV=1	U	Intracellular trafficking, secretion, and vesicular transport	vesicle-associated membrane protein 3 [Mus musculus]
ENSMUSG00000017697	Ada	0	0.772148	0	0.560725	1.28701e-12	Inf	up	[F]	Nucleotide transport and metabolism	Biological Process: response to hypoxia (GO:0001666);; Biological Process: histamine secretion (GO:0001821);; Biological Process: trophectodermal cell differentiation (GO:0001829);; Molecular Function: purine nucleoside binding (GO:0001883);; Biological Process: liver development (GO:0001889);; Biological Process: placenta development (GO:0001890);; Biological Process: germinal center B cell diff…	K01488|0|mmu:11486|K01488 adenosine deaminase [EC:3.5.4.4] | (RefSeq) Ada; adenosine deaminase	Purine metabolism (ko00230);; Primary immunodeficiency (ko05340)	[F]	Nucleotide transport and metabolism	Adenosine/AMP deaminase	Adenosine deaminase OS=Mus musculus OX=10090 GN=Ada PE=1 SV=3	F	Nucleotide transport and metabolism	adenosine deaminase [Mus musculus]
ENSMUSG00000051499	Zfp786	0.530505	0.212859	0.561199	0.120985	0.00277112	-1.65173	down	[R]	General function prediction only	Molecular Function: DNA binding (GO:0003677);; Cellular Component: nucleus (GO:0005634);; Biological Process: regulation of transcription, DNA-templated (GO:0006355);; Molecular Function: isomerase activity (GO:0016853);; Molecular Function: metal ion binding (GO:0046872);;	K09228|0|mmu:330301|K09228 KRAB domain-containing zinc finger protein | (RefSeq) Zfp786, A730012O14Rik, Znf786; zinc finger protein 786	--	[R]	General function prediction only	Zinc-finger double domain;; Zinc finger, C2H2 type;; C2H2-type zinc finger;; KRAB box;; Zinc-finger double-stranded RNA-binding	Zinc finger protein 786 OS=Mus musculus OX=10090 GN=Znf786 PE=2 SV=1	S	Function unknown	zinc finger protein 786 [Mus musculus]
ENSMUSG00000047443	Erfe	0.253861	1.5317	0.146751	1.04998	8.28033e-06	2.60446	up	--	--	Molecular Function: hormone activity (GO:0005179);; Cellular Component: extracellular space (GO:0005615);; Cellular Component: cell (GO:0005623);; Biological Process: cellular iron ion homeostasis (GO:0006879);; Biological Process: regulation of fatty acid metabolic process (GO:0019217);; Molecular Function: protein homodimerization activity (GO:0042803);; Biological Process: positive regulation …	--	--	--	--	--	Erythroferrone OS=Mus musculus OX=10090 GN=Erfe PE=1 SV=1	O	Posttranslational modification, protein turnover, chaperones	erythroferrone [Mus caroli]
ENSMUSG00000033355	Rtp4	0.353592	1.1669	0.236315	0.725925	0.00904995	1.51483	up	--	--	Biological Process: detection of chemical stimulus involved in sensory perception of bitter taste (GO:0001580);; Cellular Component: cytoplasm (GO:0005737);; Biological Process: protein targeting to membrane (GO:0006612);; Cellular Component: integral component of membrane (GO:0016021);; Molecular Function: olfactory receptor binding (GO:0031849);; Biological Process: protein insertion into membr…	--	--	--	--	Zinc-binding domain	Receptor-transporting protein 4 OS=Mus musculus OX=10090 GN=Rtp4 PE=1 SV=1	U	Intracellular trafficking, secretion, and vesicular transport	receptor-transporting protein 4 [Mus musculus]
ENSMUSG00000061360	Phf5a	26.4625	65.7428	30.0735	66.2189	9.46921e-17	1.27229	up	--	--	--	K12834|2.18345e-68|asn:102377118|K12834 PHD finger-like domain-containing protein 5A | (RefSeq) PHF5A; PHD finger protein 5A	Spliceosome (ko03040)	[S]	Function unknown	PHF5-like protein	PHD finger-like domain-containing protein 5A OS=Rattus norvegicus OX=10116 GN=Phf5a PE=2 SV=1	A	RNA processing and modification	PREDICTED: PHD finger-like domain-containing protein 5A isoform X2 [Peromyscus maniculatus bairdii]
Mouse_newGene_10775	Mouse_newGene_10775	1.78787	0.577129	1.44579	1.36804	0.000187841	-1.42969	down	--	--	Biological Process: positive regulation of cytokine production (GO:0001819);; Molecular Function: interleukin-6 receptor activity (GO:0004915);; Cellular Component: extracellular region (GO:0005576);; Biological Process: positive regulation of cell proliferation (GO:0008284);; Cellular Component: cell surface (GO:0009986);; Cellular Component: integral component of membrane (GO:0016021);; Molecul…	--	--	--	--	--	--	--	--	mCG148163 [Mus musculus]
Mouse_newGene_9527	Mouse_newGene_9527	0.537729	0.223276	0.650838	0.01961	0.000430218	-2.1347	down	--	--	Molecular Function: structural constituent of ribosome (GO:0003735);; Cellular Component: mitochondrial large ribosomal subunit (GO:0005762);; Cellular Component: endoplasmic reticulum (GO:0005783);; Biological Process: translation (GO:0006412);; Cellular Component: membrane (GO:0016020);; Molecular Function: transferase activity, transferring alkyl or aryl (other than methyl) groups (GO:0016765)…	--	--	--	--	--	--	S	Function unknown	mCG144906 [Mus musculus]
ENSMUSG00000039474	Wfs1	9.71565	3.18193	9.51328	3.07904	4.08023e-15	-1.56889	down	--	--	Biological Process: negative regulation of transcription from RNA polymerase II promoter (GO:0000122);; Cellular Component: proteasome complex (GO:0000502);; Biological Process: kidney development (GO:0001822);; Biological Process: renal water homeostasis (GO:0003091);; Molecular Function: calmodulin binding (GO:0005516);; Biological Process: visual perception (GO:0007601);; Biological Process: s…	K14020|0|mmu:22393|K14020 wolfamin | (RefSeq) Wfs1, AI481085, wolframin; Wolfram syndrome 1 homolog (human)	Protein processing in endoplasmic reticulum (ko04141)	--	--	--	Wolframin OS=Mus musculus OX=10090 GN=Wfs1 PE=1 SV=1	U	Intracellular trafficking, secretion, and vesicular transport	wolframin [Mus musculus]
ENSMUSG00000024871	Doc2g	7.32585	2.42532	6.37033	2.91678	4.13178e-05	-1.30798	down	--	--	Molecular Function: calcium ion binding (GO:0005509);; Molecular Function: calcium-dependent phospholipid binding (GO:0005544);; Cellular Component: plasma membrane (GO:0005886);; Biological Process: vesicle fusion (GO:0006906);; Biological Process: regulation of calcium ion-dependent exocytosis (GO:0017158);; Molecular Function: syntaxin binding (GO:0019905);; Molecular Function: clathrin bindin…	K19918|0|mmu:60425|K19918 double C2-like domain-containing protein gamma | (RefSeq) Doc2g, D830013O18Rik; double C2, gamma	--	[U]	Intracellular trafficking, secretion, and vesicular transport	C2 domain	Double C2-like domain-containing protein gamma OS=Mus musculus OX=10090 GN=Doc2g PE=2 SV=1	S	Function unknown	double C2-like domain-containing protein gamma [Mus musculus]
ENSMUSG00000030876	Mettl9	24.603	10.558	26.2844	11.174	2.0125e-10	-1.17884	down	--	--	--	--	--	[S]	Function unknown	DREV methyltransferase;; Methyltransferase domain;; Methyltransferase domain;; Methyltransferase domain	Methyltransferase-like protein 9 OS=Mus musculus OX=10090 GN=Mettl9 PE=1 SV=1	S	Function unknown	methyltransferase-like protein 9 precursor [Mus musculus]
ENSMUSG00000030878	Cdr2	3.08503	5.79798	3.3006	7.2511	2.98799e-05	1.08298	up	--	--	Cellular Component: cytoplasm (GO:0005737);;	--	--	--	--	--	Cerebellar degeneration-related protein 2 OS=Mus musculus OX=10090 GN=Cdr2 PE=1 SV=2	S	Function unknown	cerebellar degeneration-related protein 2 isoform 1 [Mus musculus]
ENSMUSG00000026437	Cdk18	20.6825	8.41414	20.1703	6.8017	1.72315e-17	-1.38326	down	[R]	General function prediction only	Molecular Function: cyclin-dependent protein serine/threonine kinase activity (GO:0004693);; Molecular Function: ATP binding (GO:0005524);; Cellular Component: nucleus (GO:0005634);; Cellular Component: cytoplasm (GO:0005737);; Biological Process: protein phosphorylation (GO:0006468);; Biological Process: regulation of cell cycle (GO:0051726);;	K15596|0|mmu:18557|K15596 cyclin-dependent kinase 18 [EC:2.7.11.22] | (RefSeq) Cdk18, AA682070, Ctk18, Pctk3; cyclin-dependent kinase 18	--	[R]	General function prediction only	Protein kinase domain;; Protein tyrosine kinase;; Kinase-like	Cyclin-dependent kinase 18 OS=Mus musculus OX=10090 GN=Cdk18 PE=1 SV=1	T	Signal transduction mechanisms	cyclin-dependent kinase 18 [Mus musculus]
ENSMUSG00000017716	Birc5	2.87757	27.9525	4.97717	27.6476	3.72609e-36	2.80655	up	--	--	Biological Process: G2/M transition of mitotic cell cycle (GO:0000086);; Cellular Component: nuclear chromosome (GO:0000228);; Cellular Component: condensed chromosome kinetochore (GO:0000777);; Biological Process: cytokinesis (GO:0000910);; Molecular Function: ubiquitin-protein transferase activity (GO:0004842);; Cellular Component: centriole (GO:0005814);; Cellular Component: cytosol (GO:000582…	K08731|2.34273e-72|mmu:11799|K08731 baculoviral IAP repeat-containing protein 5 | (RefSeq) Birc5, AAC-11, Api4, TIAP, survivin40; baculoviral IAP repeat-containing 5	Platinum drug resistance (ko01524);; Apoptosis (ko04210);; Apoptosis - multiple species (ko04215);; Hippo signaling pathway (ko04390);; Hepatitis B (ko05161);; Pathways in cancer (ko05200);; Colorectal cancer (ko05210)	[DR]	Cell cycle control, cell division, chromosome partitioning;; General function prediction only	Inhibitor of Apoptosis domain	Baculoviral IAP repeat-containing protein 5 OS=Mus musculus OX=10090 GN=Birc5 PE=1 SV=1	O	Posttranslational modification, protein turnover, chaperones	baculoviral IAP repeat-containing protein 5 isoform 3 [Mus musculus]
ENSMUSG00000041498	Kif14	0.253009	1.43126	0.192665	1.6203	4.19704e-20	2.82291	up	--	--	Biological Process: regulation of cell growth (GO:0001558);; Molecular Function: ATP binding (GO:0005524);; Cellular Component: nucleus (GO:0005634);; Cellular Component: cytoplasm (GO:0005737);; Cellular Component: kinesin complex (GO:0005871);; Cellular Component: microtubule (GO:0005874);; Cellular Component: plasma membrane (GO:0005886);; Biological Process: microtubule-based movement (GO:000…	K17915|0|mmu:381293|K17915 kinesin family member 14 | (RefSeq) Kif14, D1Ertd367e, E130203M01; kinesin family member 14	--	[Z]	Cytoskeleton	Kinesin motor domain;; Microtubule binding;; Kinesin-associated;; FHA domain	Kinesin-like protein KIF14 OS=Mus musculus OX=10090 GN=Kif14 PE=1 SV=1	Z	Cytoskeleton	kinesin-like protein KIF14 [Mus musculus]
ENSMUSG00000051517	Arhgef39	0.728393	3.02028	0.604351	2.97134	2.51566e-07	2.15697	up	--	--	Molecular Function: Rho guanyl-nucleotide exchange factor activity (GO:0005089);; Cellular Component: plasma membrane (GO:0005886);; Biological Process: positive regulation of cell migration (GO:0030335);; Biological Process: regulation of Rho protein signal transduction (GO:0035023);; Biological Process: positive regulation of GTPase activity (GO:0043547);;	--	--	--	--	RhoGEF domain	Rho guanine nucleotide exchange factor 39 OS=Mus musculus OX=10090 GN=Arhgef39 PE=2 SV=2	T	Signal transduction mechanisms	rho guanine nucleotide exchange factor 39 [Mus musculus]
ENSMUSG00000025255	Zfhx4	3.59224	1.24045	3.72997	1.27498	1.95177e-15	-1.47215	down	--	--	Cellular Component: nucleus (GO:0005634);; Biological Process: regulation of transcription, DNA-templated (GO:0006355);; Molecular Function: zinc ion binding (GO:0008270);; Molecular Function: sequence-specific DNA binding (GO:0043565);;	K09380|0|mmu:80892|K09380 zinc finger homeobox protein 4 | (RefSeq) Zfhx4, A930021B15, C130041O22Rik, Zfh-4, Zfh4; zinc finger homeodomain 4	--	[R]	General function prediction only	Homeobox domain;; C2H2-type zinc finger;; Zinc finger, C2H2 type;; Homeobox KN domain;; C2H2-type zinc-finger domain	Zinc finger homeobox protein 4 OS=Mus musculus OX=10090 GN=Zfhx4 PE=1 SV=1	S	Function unknown	zinc finger homeodomain 4 [Mus musculus]
ENSMUSG00000023940	Sgo1	1.46364	7.90915	1.53602	7.46854	2.52759e-26	2.40434	up	--	--	Cellular Component: kinetochore (GO:0000776);; Cellular Component: condensed nuclear chromosome, centromeric region (GO:0000780);; Cellular Component: spindle pole (GO:0000922);; Cellular Component: nucleoplasm (GO:0005654);; Cellular Component: cytoplasm (GO:0005737);; Cellular Component: centrosome (GO:0005813);; Biological Process: attachment of spindle microtubules to kinetochore (GO:0008608)…	K11580|0|mmu:72415|K11580 shugoshin-like 1 | (RefSeq) Sgol1, 3300001M08Rik, C81037, Sgo1; shugoshin-like 1 (S. pombe)	Oocyte meiosis (ko04114)	--	--	Shugoshin N-terminal coiled-coil region;; Shugoshin C terminus	Shugoshin 1 OS=Mus musculus OX=10090 GN=Sgo1 PE=2 SV=1	U	Intracellular trafficking, secretion, and vesicular transport	shugoshin 1 [Mus musculus]
ENSMUSG00000023945	Slc5a7	0.296706	0.041321	0.497306	0.058507	8.97244e-06	-2.62307	down	[E]	Amino acid transport and metabolism	Molecular Function: choline:sodium symporter activity (GO:0005307);; Molecular Function: protein binding (GO:0005515);; Cellular Component: early endosome (GO:0005769);; Cellular Component: integral component of plasma membrane (GO:0005887);; Biological Process: sodium ion transport (GO:0006814);; Biological Process: synaptic transmission, cholinergic (GO:0007271);; Biological Process: neuromuscu…	K14387|0|mmu:63993|K14387 solute carrier family 5 (high affinity choline transporter), member 7 | (RefSeq) Slc5a7, CHT1; solute carrier family 5 (choline transporter), member 7	Cholinergic synapse (ko04725);; Choline metabolism in cancer (ko05231)	[I]	Lipid transport and metabolism	Sodium:solute symporter family	High affinity choline transporter 1 OS=Mus musculus OX=10090 GN=Slc5a7 PE=1 SV=1	E	Amino acid transport and metabolism	high affinity choline transporter 1 [Mus musculus]
ENSMUSG00000091119	Ccdc152	0.404567	1.31019	0.537962	1.84945	0.0006549	1.77749	up	--	--	--	--	--	--	--	Viral A-type inclusion protein repeat	--	S	Function unknown	PREDICTED: coiled-coil domain-containing protein 152 isoform X2 [Mus musculus]
ENSMUSG00000054263	Lifr	0.758569	0.231315	0.636931	0.210892	0.000771343	-1.60544	down	--	--	Molecular Function: leukemia inhibitory factor receptor activity (GO:0004923);; Molecular Function: oncostatin-M receptor activity (GO:0004924);; Molecular Function: ciliary neurotrophic factor receptor binding (GO:0005127);; Cellular Component: extracellular space (GO:0005615);; Cellular Component: plasma membrane (GO:0005886);; Biological Process: positive regulation of cell proliferation (GO:0…	K05058|0|mmu:16880|K05058 leukemia inhibitory factor receptor | (RefSeq) Lifr, A230075M04Rik, AW061234, LIF; leukemia inhibitory factor receptor	Cytokine-cytokine receptor interaction (ko04060);; Signaling pathways regulating pluripotency of stem cells (ko04550);; Jak-STAT signaling pathway (ko04630)	--	--	Fibronectin type III domain	Leukemia inhibitory factor receptor OS=Mus musculus OX=10090 GN=Lifr PE=1 SV=1	U	Intracellular trafficking, secretion, and vesicular transport	leukemia inhibitory factor receptor isoform 1 precursor [Mus musculus]
ENSMUSG00000038668	Lpar1	3.31217	1.26747	2.584	1.28218	0.00178586	-1.01014	down	--	--	Biological Process: activation of MAPK activity (GO:0000187);; Molecular Function: G-protein alpha-subunit binding (GO:0001965);; Cellular Component: endosome (GO:0005768);; Cellular Component: integral component of plasma membrane (GO:0005887);; Biological Process: adenylate cyclase-inhibiting G-protein coupled receptor signaling pathway (GO:0007193);; Biological Process: activation of phospholi…	K04289|0|rno:116744|K04289 lysophosphatidic acid receptor 1 | (RefSeq) Lpar1, Edg2; lysophosphatidic acid receptor 1	Rap1 signaling pathway (ko04015);; Phospholipase D signaling pathway (ko04072);; Neuroactive ligand-receptor interaction (ko04080);; PI3K-Akt signaling pathway (ko04151);; Gap junction (ko04540);; Pathways in cancer (ko05200)	[R]	General function prediction only	7 transmembrane receptor (rhodopsin family)	Lysophosphatidic acid receptor 1 OS=Rattus norvegicus OX=10116 GN=Lpar1 PE=1 SV=1	U	Intracellular trafficking, secretion, and vesicular transport	endothelial differentiation, lysophosphatidic acid G-protein-coupled receptor, 2, isoform CRA_a, partial [Mus musculus]
Mouse_newGene_10653	Mouse_newGene_10653	1.94353	0.611769	2.71346	0.718285	2.25156e-10	-1.61385	down	--	--	Cellular Component: cell part (GO:0044464);; Biological Process: single-organism cellular process (GO:0044763);; Biological Process: negative regulation of cellular process (GO:0048523);;	K11866|1.94256e-27|bom:102275140|K11866 STAM-binding protein [EC:3.4.19.12] | (RefSeq) STAMBP; STAM binding protein	Endocytosis (ko04144)	[T]	Signal transduction mechanisms	--	STAM-binding protein GN=Stambp OS=Rattus norvegicus (Rat) PE=2 SV=1	S	Function unknown	PREDICTED: STAM-binding protein-like [Octodon degus]
Mouse_newGene_10654	Mouse_newGene_10654	1.01473	0.695587	0.873715	0.433261	0.000208077	-1.11392	down	--	--	Cellular Component: cell part (GO:0044464);; Biological Process: single-organism cellular process (GO:0044763);; Biological Process: negative regulation of cellular process (GO:0048523);;	--	--	[T]	Signal transduction mechanisms	Methyl-accepting chemotaxis protein (MCP) signalling domain;; TMPIT-like protein;; Protein of unknown function (DUF1664);; DASH complex subunit Dad1;; Type III secretion protein YscO	STAM-binding protein GN=Stambp OS=Rattus norvegicus (Rat) PE=2 SV=1	--	--	Microtubule-associated protein 1A [Cricetulus griseus]
ENSMUSG00000035310	Lin54	2.37966	4.92304	2.23927	4.81544	6.22832e-07	1.16368	up	--	--	Molecular Function: DNA binding (GO:0003677);; Cellular Component: nucleus (GO:0005634);; Biological Process: regulation of transcription, DNA-templated (GO:0006355);; Biological Process: cell cycle (GO:0007049);;	--	--	[P]	Inorganic ion transport and metabolism	Tesmin/TSO1-like CXC domain, cysteine-rich domain	Protein lin-54 homolog OS=Mus musculus OX=10090 GN=Lin54 PE=2 SV=2	S	Function unknown	PREDICTED: protein lin-54 homolog isoform X1 [Mus musculus]
ENSMUSG00000043872	Zmym1	4.46382	1.86377	5.18173	1.92347	4.72087e-06	-1.26055	down	--	--	Molecular Function: RNA polymerase II transcription factor activity, sequence-specific DNA binding (GO:0000981);; Molecular Function: DNA binding (GO:0003677);; Cellular Component: nucleoplasm (GO:0005654);; Cellular Component: cytoplasm (GO:0005737);; Biological Process: regulation of transcription from RNA polymerase II promoter (GO:0006357);; Molecular Function: zinc ion binding (GO:0008270);;…	--	--	--	--	Domain of unknown function (DUF4371);; hAT family C-terminal dimerisation region;; MYM-type Zinc finger with FCS sequence motif	Zinc finger MYM-type protein 4 OS=Mus musculus OX=10090 GN=Zmym4 PE=1 SV=1	S	Function unknown	zinc finger MYM-type protein 1 isoform 1 [Mus musculus]
ENSMUSG00000040525	Cblc	6.13097	2.84807	4.87546	1.83794	0.000311729	-1.2027	down	--	--	Cellular Component: ubiquitin ligase complex (GO:0000151);; Molecular Function: phosphotyrosine residue binding (GO:0001784);; Molecular Function: signal transducer activity (GO:0004871);; Molecular Function: epidermal growth factor receptor binding (GO:0005154);; Molecular Function: calcium ion binding (GO:0005509);; Cellular Component: nucleus (GO:0005634);; Cellular Component: plasma membrane …	K04707|0|mmu:80794|K04707 E3 ubiquitin-protein ligase CBL [EC:2.3.2.27] | (RefSeq) Cblc, 2310076I21Rik, 2310079L19Rik, Cbl3; Casitas B-lineage lymphoma c	ErbB signaling pathway (ko04012);; Ubiquitin mediated proteolysis (ko04120);; Endocytosis (ko04144);; T cell receptor signaling pathway (ko04660);; Insulin signaling pathway (ko04910);; Bacterial invasion of epithelial cells (ko05100);; Pathways in cancer (ko05200);; Proteoglycans in cancer (ko05205);; Chronic myeloid leukemia (ko05220)	[V]	Defense mechanisms	CBL proto-oncogene N-terminus, SH2-like domain;; CBL proto-oncogene N-terminal domain 1;; CBL proto-oncogene N-terminus, EF hand-like domain;; Prokaryotic RING finger family 4;; Zinc finger, C3HC4 type (RING finger);; Zinc finger, C3HC4 type (RING finger);; Ring finger domain	E3 ubiquitin-protein ligase CBL-C OS=Mus musculus OX=10090 GN=Cblc PE=1 SV=2	O	Posttranslational modification, protein turnover, chaperones	E3 ubiquitin-protein ligase CBL-C isoform 1 [Mus musculus]
ENSMUSG00000026579	F5	0.129719	0.028808	0.145554	0.046589	0.00379043	-1.83541	down	[DPM]	Cell cycle control, cell division, chromosome partitioning;; Inorganic ion transport and metabolism;; Cell wall/membrane/envelope biogenesis	Molecular Function: serine-type endopeptidase activity (GO:0004252);; Molecular Function: copper ion binding (GO:0005507);; Cellular Component: extracellular space (GO:0005615);; Cellular Component: endoplasmic reticulum (GO:0005783);; Cellular Component: Golgi apparatus (GO:0005794);; Biological Process: blood circulation (GO:0008015);; Cellular Component: membrane (GO:0016020);; Biological Proc…	K03902|0|mmu:14067|K03902 coagulation factor V (labile factor) | (RefSeq) F5, AI173222, Cf-5, Cf5; coagulation factor V	Complement and coagulation cascades (ko04610)	--	--	F5/8 type C domain;; Multicopper oxidase;; Multicopper oxidase	Coagulation factor V OS=Mus musculus OX=10090 GN=F5 PE=1 SV=1	S	Function unknown	coagulation factor V preproprotein [Mus musculus]
ENSMUSG00000030722	Nfatc2ip	0.996842	2.49674	0.770802	2.50913	0.000192769	1.33183	up	--	--	--	--	--	[O]	Posttranslational modification, protein turnover, chaperones	Ubiquitin-2 like Rad60 SUMO-like;; Ubiquitin family	NFATC2-interacting protein OS=Mus musculus OX=10090 GN=Nfatc2ip PE=1 SV=1	O	Posttranslational modification, protein turnover, chaperones	NFATC2-interacting protein [Mus musculus]
ENSMUSG00000030726	Pold3	6.02078	11.5248	5.45784	14.2726	2.62651e-05	1.21062	up	--	--	--	K03504|0|mmu:67967|K03504 DNA polymerase delta subunit 3 | (RefSeq) Pold3, 2410142G14Rik, C85233, P66, P68; polymerase (DNA-directed), delta 3, accessory subunit	Purine metabolism (ko00230);; Pyrimidine metabolism (ko00240);; DNA replication (ko03030);; Base excision repair (ko03410);; Nucleotide excision repair (ko03420);; Mismatch repair (ko03430);; Homologous recombination (ko03440);; HTLV-I infection (ko05166)	--	--	DNA polymerase subunit Cdc27	DNA polymerase delta subunit 3 OS=Mus musculus OX=10090 GN=Pold3 PE=1 SV=2	L	Replication, recombination and repair	unknown, partial [Mus musculus]
ENSMUSG00000002068	Ccne1	0.948553	5.49454	0.874836	4.32375	1.25844e-13	2.51137	up	--	--	--	K06626|0|mmu:12447|K06626 cyclin E | (RefSeq) Ccne1, AW538188, CycE1; cyclin E1	Cell cycle (ko04110);; Oocyte meiosis (ko04114);; p53 signaling pathway (ko04115);; PI3K-Akt signaling pathway (ko04151);; Hepatitis B (ko05161);; Measles (ko05162);; Pathways in cancer (ko05200);; Viral carcinogenesis (ko05203);; MicroRNAs in cancer (ko05206);; Prostate cancer (ko05215);; Small cell lung cancer (ko05222)	[D]	Cell cycle control, cell division, chromosome partitioning	Cyclin, N-terminal domain;; Cyclin, C-terminal domain	G1/S-specific cyclin-E1 OS=Mus musculus OX=10090 GN=Ccne1 PE=1 SV=2	D	Cell cycle control, cell division, chromosome partitioning	cyclin E1, isoform CRA_a, partial [Mus musculus]
ENSMUSG00000023336	Wfdc1	0.959864	0.031224	0.752154	0.187259	9.10359e-06	-2.91624	down	--	--	Biological Process: regulation of cell growth (GO:0001558);; Molecular Function: serine-type endopeptidase inhibitor activity (GO:0004867);; Molecular Function: calcium-transporting ATPase activity (GO:0005388);; Molecular Function: ATP binding (GO:0005524);; Cellular Component: extracellular space (GO:0005615);; Biological Process: negative regulation of endopeptidase activity (GO:0010951);; Cel…	--	--	--	--	WAP-type (Whey Acidic Protein) 'four-disulfide core'	WAP four-disulfide core domain protein 1 OS=Mus musculus OX=10090 GN=Wfdc1 PE=2 SV=1	O	Posttranslational modification, protein turnover, chaperones	WAP four-disulfide core domain 1, isoform CRA_c, partial [Mus musculus]
ENSMUSG00000054932	Afp	1.37173	4.58156	1.4112	4.41645	1.25054e-07	1.73673	up	--	--	--	K16144|0|mmu:11576|K16144 alpha-fetoprotein | (RefSeq) Afp; alpha fetoprotein	Hippo signaling pathway (ko04390)	--	--	Serum albumin family;; Vitamin D binding protein, domain III	Alpha-fetoprotein OS=Mus musculus OX=10090 GN=Afp PE=2 SV=1	O	Posttranslational modification, protein turnover, chaperones	alpha-fetoprotein precursor [Mus musculus]
ENSMUSG00000032244	Fem1b	32.522	12.7645	33.5542	13.4859	1.07177e-21	-1.28235	down	[T]	Signal transduction mechanisms	Molecular Function: ubiquitin-protein transferase activity (GO:0004842);; Molecular Function: death receptor binding (GO:0005123);; Cellular Component: nucleoplasm (GO:0005654);; Cellular Component: cytoplasm (GO:0005737);; Biological Process: regulation of ubiquitin-protein transferase activity (GO:0051438);; Biological Process: branching involved in prostate gland morphogenesis (GO:0060442);; B…	K10349|0|mmu:14155|K10349 Fem-1 homolog b | (RefSeq) Fem1b, mKIAA0396; feminization 1 homolog b (C. elegans)	--	[R]	General function prediction only	Ankyrin repeats (3 copies);; Ankyrin repeats (many copies);; Ankyrin repeat;; Ankyrin repeat;; Ankyrin repeats (many copies)	Protein fem-1 homolog B OS=Mus musculus OX=10090 GN=Fem1b PE=1 SV=1	S	Function unknown	protein fem-1 homolog B [Mus musculus]
ENSMUSG00000038252	Ncapd2	12.9248	46.6165	11.9262	42.002	1.78479e-44	1.94905	up	--	--	--	K06677|0|mmu:68298|K06677 condensin complex subunit 1 | (RefSeq) Ncapd2, 2810406C15Rik, 2810465G24Rik, CAP-D2, CNAP1, mKIAA0159; non-SMC condensin I complex, subunit D2	--	[BD]	Chromatin structure and dynamics;; Cell cycle control, cell division, chromosome partitioning	non-SMC mitotic condensation complex subunit 1;; non-SMC mitotic condensation complex subunit 1, N-term	Condensin complex subunit 1 OS=Mus musculus OX=10090 GN=Ncapd2 PE=1 SV=2	BD	Chromatin structure and dynamics;; Cell cycle control, cell division, chromosome partitioning	mKIAA0159 protein, partial [Mus musculus]
ENSMUSG00000028743	Akr7a5	11.42	4.59652	10.9712	4.38796	5.19526e-06	-1.26751	down	[R]	General function prediction only	Molecular Function: C-3 sterol dehydrogenase (C-4 sterol decarboxylase) activity (GO:0000252);; Molecular Function: isocitrate dehydrogenase activity (GO:0004448);; Molecular Function: mevaldate reductase activity (GO:0004495);; Cellular Component: mitochondrion (GO:0005739);; Cellular Component: Golgi stack (GO:0005795);; Molecular Function: gluconate dehydrogenase activity (GO:0008875);; Molecu…	K15303|0|mmu:110198|K15303 aflatoxin B1 aldehyde reductase | (RefSeq) Akr7a5, 0610025K21Rik, Afar, Afar1, Akr7a2; aldo-keto reductase family 7, member A5 (aflatoxin aldehyde reductase)	Metabolism of xenobiotics by cytochrome P450 (ko00980)	--	--	Aldo/keto reductase family	Aflatoxin B1 aldehyde reductase member 2 OS=Mus musculus OX=10090 GN=Akr7a2 PE=1 SV=3	C	Energy production and conversion	aflatoxin B1 aldehyde reductase member 2 [Mus musculus]
ENSMUSG00000037990	Sh3rf3	0.075081	0.179502	0.027363	0.165284	0.00470819	1.80375	up	--	--	Molecular Function: zinc ion binding (GO:0008270);;	K12171|0|mmu:237353|K12171 E3 ubiquitin-protein ligase SH3RF [EC:2.3.2.27] | (RefSeq) Sh3rf3, 4831416G18Rik, Igfbp5-ip, Sh3md4, Sh3rf31; SH3 domain containing ring finger 3	--	[O]	Posttranslational modification, protein turnover, chaperones	Variant SH3 domain;; SH3 domain;; Variant SH3 domain;; Zinc finger, C3HC4 type (RING finger);; Zinc finger, C3HC4 type (RING finger);; Ring finger domain;; RING-type zinc-finger	SH3 domain-containing RING finger protein 3 OS=Mus musculus OX=10090 GN=Sh3rf3 PE=1 SV=2	O	Posttranslational modification, protein turnover, chaperones	RIKEN cDNA 4831416G18, isoform CRA_b, partial [Mus musculus]
ENSMUSG00000037991	Rmi2	0.279338	1.01824	0.275111	0.936374	3.08943e-05	1.86259	up	--	--	Molecular Function: DNA binding (GO:0003677);; Cellular Component: nucleus (GO:0005634);; Cellular Component: cytoplasm (GO:0005737);; Biological Process: DNA replication (GO:0006260);;	K15365|2.85173e-74|mmu:223970|K15365 RecQ-mediated genome instability protein 2 | (RefSeq) Rmi2, A630055G03Rik, Gm537, Gm929; RecQ mediated genome instability 2	Fanconi anemia pathway (ko03460)	--	--	RecQ-mediated genome instability protein 2	RecQ-mediated genome instability protein 2 OS=Mus musculus OX=10090 GN=Rmi2 PE=2 SV=1	S	Function unknown	recQ-mediated genome instability protein 2 [Mus musculus]
ENSMUSG00000037995	Igsf9	16.9807	7.34057	16.3596	7.28322	9.26668e-12	-1.16063	down	--	--	Cellular Component: plasma membrane (GO:0005886);; Biological Process: homophilic cell adhesion via plasma membrane adhesion molecules (GO:0007156);; Cellular Component: integral component of membrane (GO:0016021);; Biological Process: dendrite development (GO:0016358);; Cellular Component: cell junction (GO:0030054);; Cellular Component: axon (GO:0030424);; Cellular Component: dendrite (GO:00304…	--	--	[T]	Signal transduction mechanisms	Immunoglobulin domain;; Immunoglobulin I-set domain;; Immunoglobulin domain;; Immunoglobulin domain;; Immunoglobulin V-set domain;; Fibronectin type III domain;; CD80-like C2-set immunoglobulin domain	Protein turtle homolog A OS=Mus musculus OX=10090 GN=Igsf9 PE=1 SV=2	S	Function unknown	immunoglobulin superfamily, member 9, isoform CRA_a, partial [Mus musculus]
ENSMUSG00000035847	Ids	3.71715	1.79984	3.82547	1.77313	1.15159e-05	-1.0987	down	[P]	Inorganic ion transport and metabolism	Molecular Function: iduronate-2-sulfatase activity (GO:0004423);; Molecular Function: protein binding (GO:0005515);; Cellular Component: lysosome (GO:0005764);; Biological Process: metabolic process (GO:0008152);; Molecular Function: metal ion binding (GO:0046872);;	K01136|0|mmu:15931|K01136 iduronate 2-sulfatase [EC:3.1.6.13] | (RefSeq) Ids, AW214631; iduronate 2-sulfatase	Glycosaminoglycan degradation (ko00531);; Lysosome (ko04142)	[R]	General function prediction only	Sulfatase;; Type I phosphodiesterase / nucleotide pyrophosphatase	Iduronate 2-sulfatase OS=Mus musculus OX=10090 GN=Ids PE=2 SV=3	P	Inorganic ion transport and metabolism	iduronate 2-sulfatase precursor [Mus musculus]
ENSMUSG00000025049	Taf5	3.07659	6.52613	3.2713	6.30303	5.58885e-06	1.06313	up	[R]	General function prediction only	Cellular Component: nuclear chromatin (GO:0000790);; Molecular Function: transcription factor activity, sequence-specific DNA binding (GO:0003700);; Molecular Function: histone acetyltransferase activity (GO:0004402);; Cellular Component: transcription factor TFIID complex (GO:0005669);; Cellular Component: nucleolus (GO:0005730);; Biological Process: regulation of transcription, DNA-templated (G…	K03130|0|mmu:226182|K03130 transcription initiation factor TFIID subunit 5 | (RefSeq) Taf5, 6330528C20Rik, AV117817; TATA-box binding protein associated factor 5	Basal transcription factors (ko03022);; Herpes simplex infection (ko05168)	[K]	Transcription	WD domain, G-beta repeat;; WD40 associated region in TFIID subunit, NTD2 domain;; Anaphase-promoting complex subunit 4 WD40 domain;; Nucleoporin Nup120/160	Transcription initiation factor TFIID subunit 5 OS=Mus musculus OX=10090 GN=Taf5 PE=1 SV=1	K	Transcription	TAF5 RNA polymerase II, TATA box binding protein (TBP)-associated factor, partial [Mus musculus]
ENSMUSG00000022809	Nr1i2	0.863135	0.041623	0.58445	0.144423	1.90476e-05	-2.85625	down	--	--	--	K08540|0|mmu:18171|K08540 pregnane X receptor | (RefSeq) Nr1i2, PXR, PXR.1, PXR.2, PXR1, SXR, mPXR; nuclear receptor subfamily 1, group I, member 2	--	[T]	Signal transduction mechanisms	Zinc finger, C4 type (two domains);; Ligand-binding domain of nuclear hormone receptor	Nuclear receptor subfamily 1 group I member 2 OS=Mus musculus OX=10090 GN=Nr1i2 PE=2 SV=1	K	Transcription	nuclear receptor subfamily 1 group I member 2 isoform 1 [Mus musculus]
ENSMUSG00000022805	Maats1	0.24246	1.15323	0.362663	1.22007	8.68018e-06	2.00781	up	--	--	--	--	--	--	--	Solute carrier (proton/amino acid symporter), TRAMD3 or PAT1	Cilia- and flagella-associated protein 91 OS=Mus musculus OX=10090 GN=Maats1 PE=1 SV=3	S	Function unknown	mCG129098, isoform CRA_b, partial [Mus musculus]
ENSMUSG00000027353	Mcm8	1.79441	3.74634	2.10207	4.81281	3.02796e-05	1.17869	up	[L]	Replication, recombination and repair	Biological Process: double-strand break repair via homologous recombination (GO:0000724);; Molecular Function: DNA binding (GO:0003677);; Molecular Function: helicase activity (GO:0004386);; Molecular Function: ATP binding (GO:0005524);; Cellular Component: nucleus (GO:0005634);; Biological Process: DNA replication (GO:0006260);; Biological Process: cell cycle (GO:0007049);; Biological Process: f…	K10737|0|mmu:66634|K10737 DNA helicase MCM8 [EC:3.6.4.12] | (RefSeq) Mcm8, 5730432L01Rik; minichromosome maintenance 8 homologous recombination repair factor	--	[L]	Replication, recombination and repair	MCM2/3/5 family;; MCM OB domain;; Magnesium chelatase, subunit ChlI;; AAA domain (dynein-related subfamily);; ATPase family associated with various cellular activities (AAA)	DNA helicase MCM8 OS=Mus musculus OX=10090 GN=Mcm8 PE=1 SV=3	L	Replication, recombination and repair	minichromosome maintenance deficient 8 (S. cerevisiae), isoform CRA_a, partial [Mus musculus]
ENSMUSG00000027978	Prss12	0.483595	2.93522	0.191867	2.925	2.74621e-16	3.14421	up	[O]	Posttranslational modification, protein turnover, chaperones	Molecular Function: serine-type endopeptidase activity (GO:0004252);; Molecular Function: scavenger receptor activity (GO:0005044);; Cellular Component: plasma membrane (GO:0005886);; Biological Process: exocytosis (GO:0006887);; Biological Process: receptor-mediated endocytosis (GO:0006898);; Cellular Component: dendrite (GO:0030425);; Cellular Component: cytoplasmic vesicle (GO:0031410);; Biolo…	K09624|0|mmu:19142|K09624 neurotrypsin [EC:3.4.21.-] | (RefSeq) Prss12, Bssp-3, motopsin; protease, serine 12 neurotrypsin (motopsin)	--	--	--	Scavenger receptor cysteine-rich domain;; Trypsin;; Scavenger receptor cysteine-rich domain;; Kringle domain	Neurotrypsin OS=Mus musculus OX=10090 GN=Prss12 PE=2 SV=1	O	Posttranslational modification, protein turnover, chaperones	neurotrypsin precursor [Mus musculus]
ENSMUSG00000034855	Cxcl10	1.17091	17.6594	1.08217	18.3217	1.93985e-42	4.01792	up	--	--	Cellular Component: extracellular space (GO:0005615);; Biological Process: inflammatory response (GO:0006954);; Biological Process: immune response (GO:0006955);; Biological Process: G-protein coupled receptor signaling pathway (GO:0007186);; Molecular Function: chemokine activity (GO:0008009);; Molecular Function: heparin binding (GO:0008201);; Biological Process: positive regulation of cell pro…	K12671|2.13499e-56|mmu:15945|K12671 C-X-C motif chemokine 10 | (RefSeq) Cxcl10, C7, CRG-2, INP10, IP-10, IP10, Ifi10, Scyb10, gIP-10, mob-1; chemokine (C-X-C motif) ligand 10	Cytokine-cytokine receptor interaction (ko04060);; Chemokine signaling pathway (ko04062);; Toll-like receptor signaling pathway (ko04620);; RIG-I-like receptor signaling pathway (ko04622);; Cytosolic DNA-sensing pathway (ko04623);; TNF signaling pathway (ko04668);; Influenza A (ko05164)	--	--	Small cytokines (intecrine/chemokine), interleukin-8 like	C-X-C motif chemokine 10 OS=Mus musculus OX=10090 GN=Cxcl10 PE=1 SV=1	U	Intracellular trafficking, secretion, and vesicular transport	C-X-C motif chemokine 10 precursor [Mus musculus]
ENSMUSG00000042489	Clspn	0.36918	3.37702	0.515904	4.40777	1.38811e-23	2.90629	up	--	--	--	--	--	[DT]	Cell cycle control, cell division, chromosome partitioning;; Signal transduction mechanisms	--	Claspin OS=Mus musculus OX=10090 GN=Clspn PE=1 SV=2	S	Function unknown	claspin homolog (Xenopus laevis), isoform CRA_b, partial [Mus musculus]
ENSMUSG00000075520	Malrd1	0.480057	0.193607	0.406698	0.142554	0.00413718	-1.34837	down	[O]	Posttranslational modification, protein turnover, chaperones	Molecular Function: protein binding (GO:0005515);; Cellular Component: integral component of membrane (GO:0016021);; Cellular Component: cytoplasmic vesicle (GO:0031410);; Biological Process: cholesterol homeostasis (GO:0042632);; Biological Process: positive regulation of protein secretion (GO:0050714);; Biological Process: negative regulation of bile acid biosynthetic process (GO:0070858);;	--	--	--	--	MAM domain, meprin/A5/mu;; Low-density lipoprotein receptor domain class A	MAM and LDL-receptor class A domain-containing protein 1 OS=Mus musculus OX=10090 GN=Malrd1 PE=1 SV=2	S	Function unknown	MAM and LDL-receptor class A domain-containing protein 1 precursor [Mus musculus]
ENSMUSG00000089960	Ugt1a1	0.121152	3.03504	0.194274	1.35334	0.00685031	3.79741	up	[G]	Carbohydrate transport and metabolism	Biological Process: liver development (GO:0001889);; Molecular Function: retinoic acid binding (GO:0001972);; Molecular Function: enzyme inhibitor activity (GO:0004857);; Molecular Function: steroid binding (GO:0005496);; Cellular Component: endoplasmic reticulum membrane (GO:0005789);; Cellular Component: integral component of plasma membrane (GO:0005887);; Biological Process: bilirubin conjugat…	K00699|0|mmu:394436|K00699 glucuronosyltransferase [EC:2.4.1.17] | (RefSeq) Ugt1a1, Gnt1, UDPGT_1-1, UGT1A01, Udpgt-1a, UgtBr1; UDP glucuronosyltransferase 1 family, polypeptide A1	Pentose and glucuronate interconversions (ko00040);; Ascorbate and aldarate metabolism (ko00053);; Steroid hormone biosynthesis (ko00140);; Starch and sucrose metabolism (ko00500);; Retinol metabolism (ko00830);; Porphyrin and chlorophyll metabolism (ko00860);; Metabolism of xenobiotics by cytochrome P450 (ko00980);; Drug metabolism - cytochrome P450 (ko00982);; Drug metabolism - other enzymes (k…	[GC]	Carbohydrate transport and metabolism;; Energy production and conversion	UDP-glucoronosyl and UDP-glucosyl transferase;; Glycosyltransferase family 28 C-terminal domain	UDP-glucuronosyltransferase 1-1 OS=Mus musculus OX=10090 GN=Ugt1a1 PE=1 SV=2	S	Function unknown	UDP-glucuronosyltransferase 1-1 precursor [Mus musculus]
ENSMUSG00000027018	Hat1	9.42034	32.5783	7.84608	36.5243	1.57754e-29	2.05408	up	--	--	--	K11303|0|mmu:107435|K11303 histone acetyltransferase 1 [EC:2.3.1.48] | (RefSeq) Hat1, 2410071B14Rik, AA536933, Hat-1, KAT1; histone aminotransferase 1	Alcoholism (ko05034)	[B]	Chromatin structure and dynamics	Histone acetyl transferase HAT1 N-terminus	Histone acetyltransferase type B catalytic subunit OS=Mus musculus OX=10090 GN=Hat1 PE=1 SV=1	B	Chromatin structure and dynamics	histone acetyltransferase type B catalytic subunit [Mus musculus]
ENSMUSG00000027175	Tcp11l1	2.62909	1.19131	2.42631	1.18191	0.000184846	-1.05847	down	--	--	--	--	--	[T]	Signal transduction mechanisms	T-complex protein 11	T-complex protein 11-like protein 1 OS=Mus musculus OX=10090 GN=Tcp11l1 PE=1 SV=1	S	Function unknown	T-complex protein 11-like protein 1 [Mus caroli]
ENSMUSG00000051278	Zgrf1	0.735802	2.59033	0.9294	3.22757	1.81767e-12	1.86802	up	[L]	Replication, recombination and repair	Molecular Function: zinc ion binding (GO:0008270);; Cellular Component: integral component of membrane (GO:0016021);;	--	--	[A]	RNA processing and modification	Protein of unknown function (DUF2439);; AAA domain;; AAA domain;; Viral (Superfamily 1) RNA helicase;; GRF zinc finger	Protein ZGRF1 OS=Mus musculus OX=10090 GN=Zgrf1 PE=1 SV=2	L	Replication, recombination and repair	protein ZGRF1 [Mus musculus]
ENSMUSG00000078350	Smim1	2.99526	1.45355	3.53014	0.886467	7.97093e-06	-1.52894	down	--	--	Cellular Component: integral component of membrane (GO:0016021);; Cellular Component: extracellular exosome (GO:0070062);;	--	--	--	--	Domain of unknown function (DUF4731)	Small integral membrane protein 1 OS=Mus musculus OX=10090 GN=Smim1 PE=1 SV=1	S	Function unknown	unnamed protein product [Mus musculus]
ENSMUSG00000030621	Me3	0.025032	0.434883	0.082739	0.279688	4.94383e-05	2.71743	up	[C]	Energy production and conversion	--	K00029|0|mmu:109264|K00029 malate dehydrogenase (oxaloacetate-decarboxylating)(NADP+) [EC:1.1.1.40] | (RefSeq) Me3, 1700020C08Rik, B230207H15Rik; malic enzyme 3, NADP(+)-dependent, mitochondrial	Pyruvate metabolism (ko00620);; Carbon metabolism (ko01200)	[C]	Energy production and conversion	Malic enzyme, NAD binding domain;; Malic enzyme, N-terminal domain	NADP-dependent malic enzyme, mitochondrial OS=Mus musculus OX=10090 GN=Me3 PE=1 SV=2	C	Energy production and conversion	NADP-dependent malic enzyme, mitochondrial [Mus musculus]
ENSMUSG00000020897	Aurkb	2.57995	13.7531	2.69503	13.6409	5.60465e-26	2.42985	up	[T]	Signal transduction mechanisms	--	K11479|0|mmu:20877|K11479 aurora kinase B [EC:2.7.11.1] | (RefSeq) Aurkb, AIM-1, AIRK2, AL022959, Aik2, Aim1, Ark2, AurB, IPL1, STK-1, Stk12, Stk5; aurora kinase B	--	[D]	Cell cycle control, cell division, chromosome partitioning	Protein kinase domain;; Protein tyrosine kinase	Aurora kinase B OS=Mus musculus OX=10090 GN=Aurkb PE=1 SV=2	T	Signal transduction mechanisms	aurora kinase B [Mus musculus]
ENSMUSG00000039748	Exo1	0.60288	4.81358	0.758959	4.80855	4.17118e-22	2.63667	up	[L]	Replication, recombination and repair	Biological Process: humoral immune response mediated by circulating immunoglobulin (GO:0002455);; Molecular Function: DNA binding (GO:0003677);; Molecular Function: chromatin binding (GO:0003682);; Cellular Component: nucleoplasm (GO:0005654);; Cellular Component: cytoplasm (GO:0005737);; Biological Process: mismatch repair (GO:0006298);; Biological Process: somatic hypermutation of immunoglobuli…	K10746|0|mmu:26909|K10746 exonuclease 1 [EC:3.1.-.-] | (RefSeq) Exo1, 5730442G03Rik, Msa; exonuclease 1	Mismatch repair (ko03430)	[L]	Replication, recombination and repair	XPG I-region;; XPG N-terminal domain	Exonuclease 1 OS=Mus musculus OX=10090 GN=Exo1 PE=2 SV=2	L	Replication, recombination and repair	exonuclease 1 [Mus musculus]
ENSMUSG00000070695	Cntnap5a	0.213176	0.630575	0.210092	0.787194	3.02075e-07	1.79437	up	--	--	Molecular Function: aspartic-type endopeptidase activity (GO:0004190);; Molecular Function: calcium ion binding (GO:0005509);; Biological Process: proteolysis (GO:0006508);; Biological Process: cell adhesion (GO:0007155);; Cellular Component: integral component of membrane (GO:0016021);;	--	--	[T]	Signal transduction mechanisms	Laminin G domain;; Laminin G domain;; F5/8 type C domain;; Concanavalin A-like lectin/glucanases superfamily;; EGF-like domain	Contactin-associated protein like 5-1 OS=Mus musculus OX=10090 GN=Cntnap5a PE=1 SV=1	S	Function unknown	contactin-associated protein like 5-1 precursor [Mus musculus]
ENSMUSG00000012443	Kif11	2.47877	16.9518	2.76304	17.4469	1.78482e-57	2.76339	up	--	--	--	K10398|0|mmu:16551|K10398 kinesin family member 11 | (RefSeq) Kif11, Eg5, Kif8, Kifl1, Knsl1; kinesin family member 11	--	[Z]	Cytoskeleton	Kinesin motor domain;; Kinesin-associated microtubule-binding;; Microtubule binding	Kinesin-like protein KIF11 OS=Mus musculus OX=10090 GN=Kif11 PE=1 SV=1	Z	Cytoskeleton	kinesin family member 11, isoform CRA_b, partial [Mus musculus]
ENSMUSG00000036928	Stag3	0.235267	0.338744	0.097676	0.473684	0.00184126	1.76097	up	--	--	Cellular Component: chromosome, centromeric region (GO:0000775);; Cellular Component: lateral element (GO:0000800);; Cellular Component: transverse filament (GO:0000802);; Cellular Component: male germ cell nucleus (GO:0001673);; Molecular Function: protein binding (GO:0005515);; Cellular Component: extracellular space (GO:0005615);; Biological Process: male meiosis sister chromatid cohesion (GO:…	K13055|0|mmu:50878|K13055 cohesin complex subunit SA-3 | (RefSeq) Stag3, SA-2; stromal antigen 3	Oocyte meiosis (ko04114)	[D]	Cell cycle control, cell division, chromosome partitioning	STAG domain;; non-SMC mitotic condensation complex subunit 1;; HEAT repeat	Cohesin subunit SA-3 OS=Mus musculus OX=10090 GN=Stag3 PE=1 SV=2	D	Cell cycle control, cell division, chromosome partitioning	cohesin subunit SA-3 [Mus musculus]
ENSMUSG00000028289	Epha7	1.05023	0.305456	0.96325	0.272008	4.09721e-06	-1.71139	down	--		Biological Process: positive regulation of protein phosphorylation (GO:0001934);; Molecular Function: GPI-linked ephrin receptor activity (GO:0005004);; Molecular Function: ATP binding (GO:0005524);; Cellular Component: integral component of plasma membrane (GO:0005887);; Biological Process: brain development (GO:0007420);; Molecular Function: axon guidance receptor activity (GO:0008046);; Biolog…	K05108|0|mmu:13841|K05108 EphA7 [EC:2.7.10.1] | (RefSeq) Epha7, Cek11, Ebk, Ehk3, Hek11, Mdk1; Eph receptor A7	Axon guidance (ko04360)	[T]	Signal transduction mechanisms	Protein tyrosine kinase;; Ephrin receptor ligand binding domain;; Protein kinase domain;; Fibronectin type III domain;; SAM domain (Sterile alpha motif);; Ephrin type-A receptor 2 transmembrane domain;; SAM domain (Sterile alpha motif)	Ephrin type-A receptor 7 OS=Mus musculus OX=10090 GN=Epha7 PE=1 SV=2	T	Signal transduction mechanisms	ephrin type-A receptor 7 isoform 1 precursor [Mus musculus]
ENSMUSG00000034462	Pkd2	13.2124	5.05033	14.0883	5.16181	4.63634e-16	-1.36866	down	--	--	Biological Process: branching involved in ureteric bud morphogenesis (GO:0001658);; Biological Process: embryonic placenta development (GO:0001892);; Biological Process: positive regulation of endothelial cell proliferation (GO:0001938);; Biological Process: heart looping (GO:0001947);; Cellular Component: polycystin complex (GO:0002133);; Biological Process: adaptive immune response (GO:0002250)…	K04986|0|mmu:18764|K04986 polycystin 2 | (RefSeq) Pkd2, C030034P18Rik, PC2, TRPP2; polycystic kidney disease 2	--	[PT]	Inorganic ion transport and metabolism;; Signal transduction mechanisms	Polycystin cation channel;; Ion transport protein	Polycystin-2 OS=Mus musculus OX=10090 GN=Pkd2 PE=1 SV=2	S	Function unknown	polycystin-2 [Mus musculus]
ENSMUSG00000034460	Six4	0.070145	0.482234	0.103241	0.341623	1.20853e-05	2.23357	up	--	--	Molecular Function: RNA polymerase II core promoter proximal region sequence-specific DNA binding (GO:0000978);; Molecular Function: transcriptional activator activity, RNA polymerase II core promoter proximal region sequence-specific binding (GO:0001077);; Molecular Function: protein binding (GO:0005515);; Cellular Component: nucleus (GO:0005634);; Cellular Component: cytoplasm (GO:0005737);; Bi…	K15615|0|mmu:20474|K15615 homeobox protein SIX4 | (RefSeq) Six4, AI047561, AREC3, TrexBF; sine oculis-related homeobox 4	Transcriptional misregulation in cancer (ko05202)	[K]	Transcription	Transcriptional regulator, SIX1, N-terminal SD domain;; Homeobox domain;; Homeobox KN domain	Homeobox protein SIX4 OS=Mus musculus OX=10090 GN=Six4 PE=1 SV=1	K	Transcription	homeobox protein SIX4 [Mus musculus]
ENSMUSG00000046447	Camk2n1	8.4668	3.49316	8.8989	3.09423	5.06039e-12	-1.3469	down	--	--	Cellular Component: nucleus (GO:0005634);; Cellular Component: centrosome (GO:0005813);; Cellular Component: cytosol (GO:0005829);; Biological Process: negative regulation of protein kinase activity (GO:0006469);; Molecular Function: calcium-dependent protein kinase inhibitor activity (GO:0008427);; Cellular Component: postsynaptic density of dendrite (GO:0014069);; Molecular Function: protein ki…	--	--	--	--	Calcium/calmodulin-dependent protein kinase II inhibitor	Calcium/calmodulin-dependent protein kinase II inhibitor 1 OS=Rattus norvegicus OX=10116 GN=Camk2n1 PE=1 SV=1	T	Signal transduction mechanisms	unnamed protein product, partial [Mus musculus]
ENSMUSG00000020330	Hmmr	1.5503	10.8648	1.7612	13.7795	7.33182e-19	2.94372	up	--	--	--	K06267|0|mmu:15366|K06267 hyaluronan-mediated motility receptor | (RefSeq) Hmmr, AA386826, CD168, Rhamm; hyaluronan mediated motility receptor (RHAMM)	ECM-receptor interaction (ko04512)	--	--	Hyaluronan mediated motility receptor N-terminal;; Hyaluronan mediated motility receptor C-terminal;; Domain of unknown function (DUF4372)	Hyaluronan mediated motility receptor OS=Mus musculus OX=10090 GN=Hmmr PE=1 SV=4	S	Function unknown	hyaluronan mediated motility receptor [Mus musculus]
ENSMUSG00000006398	Cdc20	8.30928	35.4953	9.77997	33.9558	1.27013e-29	1.9895	up	[R]	General function prediction only	--	K03363|0|mmu:107995|K03363 cell division cycle 20, cofactor of APC complex | (RefSeq) Cdc20, 2310042N09Rik, C87100, p55CDC; cell division cycle 20	Cell cycle (ko04110);; Oocyte meiosis (ko04114);; Ubiquitin mediated proteolysis (ko04120);; HTLV-I infection (ko05166);; Viral carcinogenesis (ko05203)	[DO]	Cell cycle control, cell division, chromosome partitioning;; Posttranslational modification, protein turnover, chaperones	WD domain, G-beta repeat;; Anaphase-promoting complex subunit 4 WD40 domain	Cell division cycle protein 20 homolog OS=Mus musculus OX=10090 GN=Cdc20 PE=1 SV=2	D	Cell cycle control, cell division, chromosome partitioning	cell division cycle protein 20 homolog [Mus musculus]
ENSMUSG00000067995	Gtf2f2	12.6182	25.1604	11.1798	28.2703	2.45378e-10	1.21585	up	--	--	Molecular Function: transcription factor activity, core RNA polymerase II binding (GO:0000991);; Molecular Function: DNA binding (GO:0003677);; Molecular Function: helicase activity (GO:0004386);; Molecular Function: protein binding (GO:0005515);; Molecular Function: ATP binding (GO:0005524);; Cellular Component: transcription factor TFIIF complex (GO:0005674);; Cellular Component: holo TFIIH com…	K03139|0|mmu:68705|K03139 transcription initiation factor TFIIF subunit beta [EC:3.6.4.12] | (RefSeq) Gtf2f2, 1110031C13Rik, AI326315; general transcription factor IIF, polypeptide 2	Basal transcription factors (ko03022)	[K]	Transcription	Transcription initiation factor IIF, beta subunit	General transcription factor IIF subunit 2 OS=Mus musculus OX=10090 GN=Gtf2f2 PE=1 SV=1	K	Transcription	general transcription factor IIF subunit 2 [Mus musculus]
ENSMUSG00000049313	Sorl1	0.243878	0.098802	0.254696	0.028109	0.000115896	-1.91219	down	--	--	Biological Process: protein targeting to Golgi (GO:0000042);; Molecular Function: amyloid-beta binding (GO:0001540);; Cellular Component: nuclear envelope lumen (GO:0005641);; Cellular Component: early endosome (GO:0005769);; Cellular Component: multivesicular body (GO:0005771);; Cellular Component: endoplasmic reticulum (GO:0005783);; Cellular Component: trans-Golgi network (GO:0005802);; Biolog…	--	--	[T]	Signal transduction mechanisms	Sortilin, neurotensin receptor 3,;; Low-density lipoprotein receptor domain class A;; Sortilin, neurotensin receptor 3, C-terminal;; Fibronectin type III domain;; Low-density lipoprotein receptor repeat class B;; Purple acid Phosphatase, N-terminal domain;; Interferon-alpha/beta receptor, fibronectin type III	Sortilin-related receptor OS=Mus musculus OX=10090 GN=Sorl1 PE=1 SV=3	U	Intracellular trafficking, secretion, and vesicular transport	sortilin-related receptor isoform 1 precursor [Mus musculus]
ENSMUSG00000020919	Stat5b	6.30855	3.04532	6.07303	2.62718	1.80529e-07	-1.07522	down	--	--	--	K11224|0|mmu:20851|K11224 signal transducer and activator of transcription 5B | (RefSeq) Stat5b; signal transducer and activator of transcription 5B	ErbB signaling pathway (ko04012);; Chemokine signaling pathway (ko04062);; Jak-STAT signaling pathway (ko04630);; Prolactin signaling pathway (ko04917);; AGE-RAGE signaling pathway in diabetic complications (ko04933);; Hepatitis B (ko05161);; Measles (ko05162);; HTLV-I infection (ko05166);; Pathways in cancer (ko05200);; Viral carcinogenesis (ko05203);; Chronic myeloid leukemia (ko05220);; Acute …	[KT]	Transcription;; Signal transduction mechanisms	STAT protein, DNA binding domain;; STAT protein, all-alpha domain;; STAT protein, protein interaction domain;; SH2 domain	Signal transducer and activator of transcription 5B OS=Mus musculus OX=10090 GN=Stat5b PE=1 SV=1	K	Transcription	signal transducer and activator of transcription 5B [Mus musculus]
ENSMUSG00000020914	Top2a	9.3978	67.6533	9.41152	76.1871	1.51785e-82	2.98374	up	[L]	Replication, recombination and repair	--	K03164|0|mmu:21973|K03164 DNA topoisomerase II [EC:5.99.1.3] | (RefSeq) Top2a, Top-2; topoisomerase (DNA) II alpha	Platinum drug resistance (ko01524)	[B]	Chromatin structure and dynamics	DNA gyrase/topoisomerase IV, subunit A;; C-terminal associated domain of TOPRIM;; DNA gyrase B;; Histidine kinase-, DNA gyrase B-, and HSP90-like ATPase;; DTHCT (NUC029) region;; Toprim domain	DNA topoisomerase 2-alpha OS=Mus musculus OX=10090 GN=Top2a PE=1 SV=2	L	Replication, recombination and repair	DNA topoisomerase 2-alpha [Mus musculus]
ENSMUSG00000034664	Itga2b	0.344754	0.867426	0.265837	0.712035	0.00320816	1.41835	up	[Q]	Secondary metabolites biosynthesis, transport and catabolism	Biological Process: positive regulation of leukocyte migration (GO:0002687);; Cellular Component: focal adhesion (GO:0005925);; Biological Process: cell-matrix adhesion (GO:0007160);; Biological Process: integrin-mediated signaling pathway (GO:0007229);; Cellular Component: integrin complex (GO:0008305);; Cellular Component: external side of plasma membrane (GO:0009897);; Molecular Function: iden…	K06476|0|mmu:16399|K06476 integrin alpha 2B | (RefSeq) Itga2b, AI172977, CD41, CD41B, GpIIb, alphaIIb; integrin alpha 2b	Rap1 signaling pathway (ko04015);; PI3K-Akt signaling pathway (ko04151);; Focal adhesion (ko04510);; ECM-receptor interaction (ko04512);; Platelet activation (ko04611);; Hematopoietic cell lineage (ko04640);; Regulation of actin cytoskeleton (ko04810);; Pathways in cancer (ko05200);; Small cell lung cancer (ko05222);; Hypertrophic cardiomyopathy (HCM) (ko05410);; Arrhythmogenic right ventricular …	[W]	Extracellular structures	Integrin alpha;; FG-GAP repeat;; Repeat domain in Vibrio, Colwellia, Bradyrhizobium and Shewanella;; Integrin alpha cytoplasmic region	Integrin alpha-IIb OS=Mus musculus OX=10090 GN=Itga2b PE=1 SV=2	U	Intracellular trafficking, secretion, and vesicular transport	integrin alpha-IIb [Mus pahari]
ENSMUSG00000021665	Hexb	7.04351	15.7107	6.93853	14.1469	5.56003e-08	1.14388	up	[G]	Carbohydrate transport and metabolism	Biological Process: skeletal system development (GO:0001501);; Cellular Component: acrosomal vesicle (GO:0001669);; Cellular Component: extracellular space (GO:0005615);; Biological Process: N-acetylglucosamine metabolic process (GO:0006044);; Biological Process: ganglioside catabolic process (GO:0006689);; Biological Process: cellular calcium ion homeostasis (GO:0006874);; Biological Process: ly…	K12373|0|mmu:15212|K12373 hexosaminidase [EC:3.2.1.52] | (RefSeq) Hexb; hexosaminidase B	Other glycan degradation (ko00511);; Amino sugar and nucleotide sugar metabolism (ko00520);; Glycosaminoglycan degradation (ko00531);; Glycosphingolipid biosynthesis - globo series (ko00603);; Glycosphingolipid biosynthesis - ganglio series (ko00604);; Lysosome (ko04142)	[G]	Carbohydrate transport and metabolism	Glycosyl hydrolase family 20, catalytic domain;; beta-acetyl hexosaminidase like	Beta-hexosaminidase subunit beta OS=Mus musculus OX=10090 GN=Hexb PE=1 SV=2	G	Carbohydrate transport and metabolism	beta-hexosaminidase subunit beta precursor [Mus musculus]
ENSMUSG00000028587	Orc1	1.26313	2.31183	1.02446	3.20495	0.000731361	1.31462	up	[L]	Replication, recombination and repair	Cellular Component: nuclear chromosome, telomeric region (GO:0000784);; Molecular Function: DNA binding (GO:0003677);; Molecular Function: chromatin binding (GO:0003682);; Molecular Function: ATP binding (GO:0005524);; Cellular Component: nuclear origin of replication recognition complex (GO:0005664);; Cellular Component: nucleolus (GO:0005730);; Cellular Component: cytoplasm (GO:0005737);; Cellu…	K02603|0|mmu:18392|K02603 origin recognition complex subunit 1 | (RefSeq) Orc1, AA545195, MmORC1, Orc1l; origin recognition complex, subunit 1	Cell cycle (ko04110)	[L]	Replication, recombination and repair	CDC6, C terminal winged helix domain;; ATPase family associated with various cellular activities (AAA);; BAH domain;; AAA domain;; AAA ATPase domain	Origin recognition complex subunit 1 OS=Mus musculus OX=10090 GN=Orc1 PE=1 SV=2	L	Replication, recombination and repair	origin recognition complex subunit 1 [Mus musculus]
ENSMUSG00000025758	Plk4	2.59482	11.1552	3.12527	13.845	1.79174e-15	2.17698	up	[T]	Signal transduction mechanisms	Cellular Component: XY body (GO:0001741);; Molecular Function: protein serine/threonine kinase activity (GO:0004674);; Molecular Function: ATP binding (GO:0005524);; Cellular Component: nucleolus (GO:0005730);; Cellular Component: centriole (GO:0005814);; Biological Process: protein phosphorylation (GO:0006468);; Molecular Function: identical protein binding (GO:0042802);; Biological Process: pos…	K08863|0|mmu:20873|K08863 polo-like kinase 4 [EC:2.7.11.21] | (RefSeq) Plk4, 1700028H20, AI385771, Sak, Stk18; polo-like kinase 4	FoxO signaling pathway (ko04068)	[D]	Cell cycle control, cell division, chromosome partitioning	Protein kinase domain;; Protein tyrosine kinase;; POLO box duplicated region	Serine/threonine-protein kinase PLK4 OS=Mus musculus OX=10090 GN=Plk4 PE=1 SV=2	T	Signal transduction mechanisms	serine/threonine-protein kinase PLK4 isoform 1 [Mus musculus]
ENSMUSG00000032083	Apoa1	4.78995	1.77284	3.55761	0.986698	0.000605866	-1.58803	down	--	--	Molecular Function: amyloid-beta binding (GO:0001540);; Biological Process: regulation of protein phosphorylation (GO:0001932);; Biological Process: endothelial cell proliferation (GO:0001935);; Biological Process: negative regulation of cytokine secretion involved in immune response (GO:0002740);; Molecular Function: phospholipid transporter activity (GO:0005548);; Cellular Component: nucleus (G…	K08757|1.11848e-166|mmu:11806|K08757 apolipoprotein A-I | (RefSeq) Apoa1, Alp-1, Apoa-1, Brp-14, Ltw-1, Lvtw-1, Sep-1, Sep-2, Sep2, apo-AI, apoA-I; apolipoprotein A-I	PPAR signaling pathway (ko03320);; Fat digestion and absorption (ko04975);; Vitamin digestion and absorption (ko04977);; African trypanosomiasis (ko05143)	--	--	Apolipoprotein A1/A4/E domain;; YtxH-like protein	Apolipoprotein A-I OS=Mus musculus OX=10090 GN=Apoa1 PE=1 SV=2	O	Posttranslational modification, protein turnover, chaperones	apolipoprotein A-I preproprotein [Mus musculus]
ENSMUSG00000020135	Apc2	0.486274	0.18182	0.363189	0.115116	0.00077349	-1.4631	down	--	--	--	K02085|0|mmu:23805|K02085 adenomatosis polyposis coli protein | (RefSeq) Apc2, AI852447, APCL, R75424; adenomatosis polyposis coli 2	Wnt signaling pathway (ko04310);; Hippo signaling pathway (ko04390);; Signaling pathways regulating pluripotency of stem cells (ko04550);; Regulation of actin cytoskeleton (ko04810);; HTLV-I infection (ko05166);; Pathways in cancer (ko05200);; MicroRNAs in cancer (ko05206);; Colorectal cancer (ko05210);; Endometrial cancer (ko05213);; Basal cell carcinoma (ko05217)	[TZ]	Signal transduction mechanisms;; Cytoskeleton	APC basic domain;; Coiled-coil N-terminus of APC, dimerisation domain;; APC repeat;; Adenomatous polyposis coli tumour suppressor protein;; Armadillo-associated region on APC;; Armadillo/beta-catenin-like repeat;; SAMP Motif	Adenomatous polyposis coli protein 2 OS=Mus musculus OX=10090 GN=Apc2 PE=1 SV=1	U	Intracellular trafficking, secretion, and vesicular transport	PREDICTED: adenomatous polyposis coli protein 2 isoform X3 [Mus musculus]
ENSMUSG00000033972	Zfp944	3.22223	1.17471	3.56615	2.05728	0.00155111	-1.02073	down	[R]	General function prediction only	Molecular Function: transcription factor activity, sequence-specific DNA binding (GO:0003700);; Biological Process: regulation of transcription, DNA-templated (GO:0006355);;	K09228|0|mmu:319615|K09228 KRAB domain-containing zinc finger protein | (RefSeq) Zfp944, 6330416L07Rik; zinc finger protein 944	--	[R]	General function prediction only	Zinc-finger double domain;; Zinc finger, C2H2 type;; KRAB box;; C2H2-type zinc finger;; zinc-finger C2H2-type	Zinc finger protein 250 OS=Mus musculus OX=10090 GN=Znf250 PE=2 SV=1	S	Function unknown	mCG23334, isoform CRA_b [Mus musculus]
Mouse_newGene_3979	Mouse_newGene_3979	5.55772	1.89422	5.97307	1.88571	3.78052e-14	-1.54089	down	--	--	Molecular Function: serine-type endopeptidase inhibitor activity (GO:0004867);; Cellular Component: extracellular space (GO:0005615);; Molecular Function: chemokine activity (GO:0008009);; Biological Process: cell proliferation (GO:0008283);; Biological Process: negative regulation of peptidase activity (GO:0010466);; Cellular Component: integral component of membrane (GO:0016021);; Molecular Fun…	--	--	--	--	--	--	--	--	mCG1045525 [Mus musculus]
ENSMUSG00000034349	Smc4	22.7028	44.5169	23.6741	51.948	3.91026e-11	1.07007	up	[D]	Cell cycle control, cell division, chromosome partitioning	Cellular Component: condensin complex (GO:0000796);; Molecular Function: ATP binding (GO:0005524);; Cellular Component: nucleoplasm (GO:0005654);; Cellular Component: cytoplasm (GO:0005737);; Biological Process: mitotic chromosome condensation (GO:0007076);; Biological Process: meiotic chromosome condensation (GO:0010032);; Biological Process: meiotic chromosome segregation (GO:0045132);; Molecul…	K06675|0|mmu:70099|K06675 structural maintenance of chromosome 4 | (RefSeq) Smc4, 2500002A22Rik, C79747, SMC-4, Smc4l1; structural maintenance of chromosomes 4	--	[BD]	Chromatin structure and dynamics;; Cell cycle control, cell division, chromosome partitioning	RecF/RecN/SMC N terminal domain;; SMC proteins Flexible Hinge Domain;; AAA domain, putative AbiEii toxin, Type IV TA system	Structural maintenance of chromosomes protein 4 OS=Mus musculus OX=10090 GN=Smc4 PE=1 SV=1	D	Cell cycle control, cell division, chromosome partitioning	structural maintenance of chromosomes protein 4 isoform 1 [Mus musculus]
Mouse_newGene_3350	Mouse_newGene_3350	1.26566	0.356974	0.826948	0.453189	0.000255065	-1.97789	down	--	--	--	--	--	--	--	--	--	--	--	rCG43654 [Rattus norvegicus]
ENSMUSG00000019235	Rps6kl1	0.268631	1.44947	0.229655	0.980208	7.61095e-05	2.31324	up	[R]	General function prediction only	Molecular Function: protein serine/threonine kinase activity (GO:0004674);; Molecular Function: ATP binding (GO:0005524);; Cellular Component: ribosome (GO:0005840);; Biological Process: protein phosphorylation (GO:0006468);; Biological Process: signal transduction (GO:0007165);; Cellular Component: intracellular membrane-bounded organelle (GO:0043231);;	K20839|0|mmu:238323|K20839 ribosomal protein S6 kinase delta [EC:2.7.11.1] | (RefSeq) Rps6kl1, A830084F09Rik, AW046440; ribosomal protein S6 kinase-like 1	--	[T]	Signal transduction mechanisms	Protein kinase domain;; MIT (microtubule interacting and transport) domain;; Protein tyrosine kinase	Ribosomal protein S6 kinase-like 1 OS=Mus musculus OX=10090 GN=Rps6kl1 PE=1 SV=1	T	Signal transduction mechanisms	ribosomal protein S6 kinase-like 1 [Mus musculus]
ENSMUSG00000015568	Lpl	6.34624	2.79154	6.47443	2.90348	2.05306e-07	-1.14293	down	[Q]	Secondary metabolites biosynthesis, transport and catabolism	Molecular Function: lipoprotein lipase activity (GO:0004465);; Molecular Function: receptor binding (GO:0005102);; Cellular Component: plasma membrane (GO:0005886);; Biological Process: fatty acid biosynthetic process (GO:0006633);; Molecular Function: heparin binding (GO:0008201);; Biological Process: response to cold (GO:0009409);; Biological Process: response to glucose (GO:0009749);; Cellular…	K01059|0|mmu:16956|K01059 lipoprotein lipase [EC:3.1.1.34] | (RefSeq) Lpl; lipoprotein lipase	Glycerolipid metabolism (ko00561);; PPAR signaling pathway (ko03320);; Alzheimer's disease (ko05010)	--	--	Lipase;; PLAT/LH2 domain	Lipoprotein lipase OS=Mus musculus OX=10090 GN=Lpl PE=1 SV=3	S	Function unknown	unnamed protein product [Mus musculus]
ENSMUSG00000014778	Fhod1	37.5923	13.4817	36.3306	13.1619	2.47487e-22	-1.42229	down	--	--	Cellular Component: stress fiber (GO:0001725);; Molecular Function: actin binding (GO:0003779);; Cellular Component: nucleus (GO:0005634);; Cellular Component: cytoplasm (GO:0005737);; Biological Process: nuclear migration (GO:0007097);; Cellular Component: intercalated disc (GO:0014704);; Cellular Component: membrane (GO:0016020);; Molecular Function: identical protein binding (GO:0042802);; Cel…	--	--	[TZ]	Signal transduction mechanisms;; Cytoskeleton	Formin Homology 2 Domain	FH1/FH2 domain-containing protein 1 OS=Mus musculus OX=10090 GN=Fhod1 PE=1 SV=3	S	Function unknown	FH1/FH2 domain-containing protein 1 [Mus musculus]
ENSMUSG00000020034	Tcp11l2	12.2223	6.03817	11.8318	5.30419	3.56204e-07	-1.03443	down	--	--	--	--	--	[T]	Signal transduction mechanisms	T-complex protein 11	T-complex protein 11-like protein 2 OS=Mus musculus OX=10090 GN=Tcp11l2 PE=1 SV=1	S	Function unknown	t-complex 11 (mouse) like 2, isoform CRA_a, partial [Mus musculus]
ENSMUSG00000022881	Rfc4	11.311	22.2047	10.5472	31.2779	0.000505853	1.3367	up	[L]	Replication, recombination and repair	--	K10755|0|mmu:106344|K10755 replication factor C subunit 2/4 | (RefSeq) Rfc4, A1, AI894123, AU040575, RFC37; replication factor C (activator 1) 4	DNA replication (ko03030);; Nucleotide excision repair (ko03420);; Mismatch repair (ko03430)	[L]	Replication, recombination and repair	ATPase family associated with various cellular activities (AAA);; DNA polymerase III, delta subunit;; Replication factor C C-terminal domain;; Rad17 cell cycle checkpoint protein	Replication factor C subunit 4 OS=Mus musculus OX=10090 GN=Rfc4 PE=1 SV=1	L	Replication, recombination and repair	unnamed protein product [Mus musculus]
ENSMUSG00000036528	Ppfibp2	2.36237	0.807062	2.69017	1.02839	9.29014e-05	-1.31693	down	--	--	Cellular Component: extracellular space (GO:0005615);; Cellular Component: integral component of membrane (GO:0016021);;	--	--	[R]	General function prediction only	SAM domain (Sterile alpha motif);; SAM domain (Sterile alpha motif)	Liprin-beta-2 OS=Mus musculus OX=10090 GN=Ppfibp2 PE=1 SV=3	S	Function unknown	PREDICTED: liprin-beta-2 isoform X9 [Mus musculus]
ENSMUSG00000030207	Fam234b	0.227318	0.696577	0.139489	0.869988	5.22867e-06	2.13536	up	--	--	--	--	--	--	--	PQQ enzyme repeat	Protein FAM234B OS=Mus musculus OX=10090 GN=Fam234b PE=1 SV=1	S	Function unknown	protein FAM234B isoform X1 [Mus pahari]
ENSMUSG00000038055	Dexi	4.76421	1.80512	3.77535	1.98214	0.00301266	-1.1193	down	--	--	Cellular Component: integral component of membrane (GO:0016021);;	--	--	--	--	Dexamethasone-induced	Dexamethasone-induced protein OS=Mus musculus OX=10090 GN=Dexi PE=3 SV=2	S	Function unknown	dexamethasone-induced protein [Mus musculus]
ENSMUSG00000059791	Nrm	3.06037	8.12048	3.86753	7.34	6.03516e-05	1.20086	up	[O]	Posttranslational modification, protein turnover, chaperones	Cellular Component: nuclear inner membrane (GO:0005637);; Cellular Component: nuclear lamina (GO:0005652);; Cellular Component: integral component of membrane (GO:0016021);;	--	--	--	--	--	Nurim OS=Mus musculus OX=10090 GN=Nrm PE=1 SV=1	S	Function unknown	nurim [Mus musculus]
Mouse_newGene_6923	Mouse_newGene_6923	2.26937	1.34659	2.18307	0.590428	0.00626574	-1.34998	down	--	--	Molecular Function: ATP binding (GO:0005524);; Cellular Component: mitochondrion (GO:0005739);; Biological Process: regulation of translational fidelity (GO:0006450);; Cellular Component: glutamyl-tRNA(Gln) amidotransferase complex (GO:0030956);; Biological Process: mitochondrial translation (GO:0032543);; Molecular Function: glutaminyl-tRNA synthase (glutamine-hydrolyzing) activity (GO:0050567);…	K03847|6.29846e-11|cge:100770096|K03847 alpha-1,6-mannosyltransferase [EC:2.4.1.260] | (RefSeq) Alg12; ALG12, alpha-1,6-mannosyltransferase	N-Glycan biosynthesis (ko00510)	--	--	--	--	S	Function unknown	mCG141050 [Mus musculus]
ENSMUSG00000057421	Las1l	42.6174	19.9303	43.8661	19.7452	3.09541e-12	-1.07545	down	--	--	--	K16912|0|mmu:76130|K16912 ribosomal biogenesis protein LAS1 | (RefSeq) Las1l, 1810030A06Rik, 5830482G23Rik; LAS1-like (S. cerevisiae)	--	[R]	General function prediction only	Las1-like	Ribosomal biogenesis protein LAS1L OS=Mus musculus OX=10090 GN=Las1l PE=1 SV=1	S	Function unknown	PREDICTED: ribosomal biogenesis protein LAS1L isoform X1 [Mus musculus]
ENSMUSG00000015880	Ncapg	1.79828	10.3559	2.22578	12.5509	1.65809e-23	2.5554	up	--	--	Cellular Component: condensed chromosome, centromeric region (GO:0000779);; Cellular Component: condensin complex (GO:0000796);; Cellular Component: cytoplasm (GO:0005737);; Cellular Component: centrosome (GO:0005813);; Biological Process: mitotic chromosome condensation (GO:0007076);; Cellular Component: actin cytoskeleton (GO:0015629);; Cellular Component: membrane (GO:0016020);;	K06678|0|mmu:54392|K06678 condensin complex subunit 3 | (RefSeq) Ncapg, 5730507H05Rik, Hcapg, MFT.M05.13; non-SMC condensin I complex, subunit G	--	[BD]	Chromatin structure and dynamics;; Cell cycle control, cell division, chromosome partitioning	Nuclear condensing complex subunits, C-term domain;; HEAT repeats;; HEAT repeat	--	BD	Chromatin structure and dynamics;; Cell cycle control, cell division, chromosome partitioning	condensin complex subunit 3 [Mus musculus]
ENSMUSG00000015882	Lcorl	3.30006	1.31366	3.0542	1.70779	1.14207e-05	-1.13937	down	--	--	Molecular Function: DNA binding (GO:0003677);; Cellular Component: nucleus (GO:0005634);; Biological Process: regulation of transcription from RNA polymerase II promoter (GO:0006357);;	--	--	--	--	--	Ligand-dependent nuclear receptor corepressor-like protein OS=Mus musculus OX=10090 GN=Lcorl PE=2 SV=1	K	Transcription	ligand-dependent nuclear receptor corepressor-like protein isoform 3 [Mus musculus]
ENSMUSG00000046179	E2f8	1.96768	6.6261	2.35788	5.76862	2.06513e-11	1.58496	up	--	--	Biological Process: negative regulation of transcription from RNA polymerase II promoter (GO:0000122);; Molecular Function: RNA polymerase II core promoter proximal region sequence-specific DNA binding (GO:0000978);; Molecular Function: core promoter binding (GO:0001047);; Molecular Function: transcriptional repressor activity, RNA polymerase II core promoter proximal region sequence-specific bin…	K09391|0|mmu:108961|K09391 transcription factor E2F7/8 | (RefSeq) E2f8, 4432406C08Rik, AA410048; E2F transcription factor 8	--	--	--	E2F/DP family winged-helix DNA-binding domain	Transcription factor E2F8 OS=Mus musculus OX=10090 GN=E2f8 PE=1 SV=1	K	Transcription	E2F transcription factor 8, partial [Mus musculus]
ENSMUSG00000090626	Tex9	0.46814	1.0658	0.50758	1.17438	6.04091e-05	1.83579	up	--	--	--	--	--	--	--	--	Testis-expressed protein 9 OS=Mus musculus OX=10090 GN=Tex9 PE=2 SV=1	S	Function unknown	testis expressed gene 9, isoform CRA_e [Mus musculus]
ENSMUSG00000090622	A930033H14Rik	0.932451	0.279432	1.13115	0.260257	8.10198e-05	-1.87734	down	--	--	--	--	--	--	--	--	--	--	--	uncharacterized protein LOC320700 [Mus musculus]
ENSMUSG00000093445	Lrch4	0.761431	6.27156	1.34764	5.76704	6.14331e-26	3.67185	up	[K]	Transcription	Molecular Function: protein binding (GO:0005515);; Cellular Component: cytoplasm (GO:0005737);; Cellular Component: integral component of membrane (GO:0016021);; Cellular Component: PML body (GO:0016605);; Biological Process: negative regulation of transcription, DNA-templated (GO:0045892);;	--	--	[Z]	Cytoskeleton	Leucine rich repeat;; Calponin homology (CH) domain;; Leucine Rich repeats (2 copies);; CAMSAP CH domain	Leucine-rich repeat and calponin homology domain-containing protein 4 OS=Mus musculus OX=10090 GN=Lrch4 PE=1 SV=1	S	Function unknown	leucine-rich repeat and calponin homology domain-containing protein 4 isoform 1 [Mus musculus]
ENSMUSG00000028701	Lurap1	1.04207	0.515987	1.08408	0.490084	0.00607687	-1.02797	down	--	--	Biological Process: positive regulation of cytokine production (GO:0001819);; Molecular Function: protein binding (GO:0005515);; Molecular Function: ATP binding (GO:0005524);; Cellular Component: cytoplasm (GO:0005737);; Biological Process: cell migration (GO:0016477);; Biological Process: actomyosin structure organization (GO:0031032);; Cellular Component: actomyosin (GO:0042641);; Biological Pr…	--	--	--	--	Leucine rich adaptor protein	Leucine rich adaptor protein 1 OS=Mus musculus OX=10090 GN=Lurap1 PE=1 SV=1	U	Intracellular trafficking, secretion, and vesicular transport	leucine rich adaptor protein 1 [Mus musculus]
ENSMUSG00000028175	Depdc1a	0.941518	6.35561	0.781848	8.73095	3.41384e-11	3.171	up	--	--	--	--	--	--	--	Domain found in Dishevelled, Egl-10, and Pleckstrin (DEP);; RhoGAP domain	DEP domain-containing protein 1A OS=Mus musculus OX=10090 GN=Depdc1a PE=1 SV=1	S	Function unknown	DEP domain-containing protein 1A isoform 1 [Mus musculus]
ENSMUSG00000023992	Trem2	0.674944	1.72303	0.143231	1.40614	0.000495222	1.95661	up	--	--	Molecular Function: lipopolysaccharide binding (GO:0001530);; Biological Process: positive regulation of antigen processing and presentation of peptide antigen via MHC class II (GO:0002588);; Molecular Function: transmembrane signaling receptor activity (GO:0004888);; Cellular Component: extracellular region (GO:0005576);; Cellular Component: plasma membrane (GO:0005886);; Biological Process: pha…	K14378|1.26854e-128|mmu:83433|K14378 triggering receptor expressed on myeloid cells 2 | (RefSeq) Trem2, TREM-2, Trem2a, Trem2b, Trem2c; triggering receptor expressed on myeloid cells 2	Osteoclast differentiation (ko04380)	--	--	Immunoglobulin V-set domain	Triggering receptor expressed on myeloid cells 2 OS=Mus musculus OX=10090 GN=Trem2 PE=1 SV=1	U	Intracellular trafficking, secretion, and vesicular transport	triggering receptor expressed on myeloid cells 2 isoform 1 precursor [Mus musculus]
ENSMUSG00000036223	Ska1	0.17802	1.53662	0.264641	1.41317	3.99494e-09	2.71437	up	--	--	Cellular Component: condensed chromosome outer kinetochore (GO:0000940);; Cellular Component: cytoplasm (GO:0005737);; Cellular Component: spindle microtubule (GO:0005876);; Biological Process: chromosome segregation (GO:0007059);; Biological Process: mitotic cell cycle (GO:0007067);; Molecular Function: microtubule binding (GO:0008017);; Biological Process: regulation of microtubule polymerizati…	--	--	[S]	Function unknown	Spindle and kinetochore-associated protein 1	Spindle and kinetochore-associated protein 1 OS=Mus musculus OX=10090 GN=Ska1 PE=2 SV=2	S	Function unknown	spindle and kinetochore-associated protein 1 [Mus musculus]
Mouse_newGene_16145	Mouse_newGene_16145	0.159142	0.789058	0.349503	1.27738	0.00149942	1.88578	up	--	--	Biological Process: response to hypoxia (GO:0001666);; Cellular Component: extracellular space (GO:0005615);; Cellular Component: endoplasmic reticulum membrane (GO:0005789);; Cellular Component: plasma membrane (GO:0005886);; Biological Process: phosphatidylserine metabolic process (GO:0006658);; Biological Process: sphingolipid metabolic process (GO:0006665);; Biological Process: complement act…	--	--	--	--	--	Endonuclease GN=Pol OS=Mus musculus (Mouse) PE=1 SV=2	S	Function unknown	endonuclease/reverse transcriptase [Rattus norvegicus]
ENSMUSG00000037572	Wdhd1	1.89713	9.83811	1.71435	10.5757	1.21886e-36	2.56353	up	[R]	General function prediction only	Cellular Component: chromosome, centromeric region (GO:0000775);; Molecular Function: DNA binding (GO:0003677);; Molecular Function: chromatin binding (GO:0003682);; Molecular Function: RNA binding (GO:0003723);; Cellular Component: nucleoplasm (GO:0005654);; Biological Process: RNA processing (GO:0006396);; Biological Process: regulation of chromosome organization (GO:0033044);; Molecular Functi…	K11274|0|mmu:218973|K11274 chromosome transmission fidelity protein 4 | (RefSeq) Wdhd1, A630092E18, AND-1, D630024B06Rik; WD repeat and HMG-box DNA binding protein 1	--	[R]	General function prediction only	Minichromosome loss protein, Mcl1, middle region;; WD domain, G-beta repeat;; Anaphase-promoting complex subunit 4 WD40 domain;; HMG (high mobility group) box;; Eukaryotic translation initiation factor eIF2A	WD repeat and HMG-box DNA-binding protein 1 OS=Mus musculus OX=10090 GN=Wdhd1 PE=1 SV=2	S	Function unknown	WD repeat and HMG-box DNA-binding protein 1 isoform 1 [Mus musculus]
ENSMUSG00000034799	Unc13a	4.95779	1.67997	5.17283	2.11413	3.7394e-16	-1.47699	down	--	--	Biological Process: positive regulation of neurotransmitter secretion (GO:0001956);; Molecular Function: signal transducer activity (GO:0004871);; Molecular Function: receptor activity (GO:0004872);; Molecular Function: calmodulin binding (GO:0005516);; Cellular Component: cytoplasm (GO:0005737);; Biological Process: neuromuscular junction development (GO:0007528);; Biological Process: regulation…	K15293|0|mmu:382018|K15293 protein unc-13 A/B/C | (RefSeq) Unc13a, 2410078G03Rik, Munc13-1; unc-13 homolog A (C. elegans)	Synaptic vesicle cycle (ko04721)	[TU]	Signal transduction mechanisms;; Intracellular trafficking, secretion, and vesicular transport	C2 domain;; Munc13 (mammalian uncoordinated) homology domain;; Domain of Unknown Function (DUF1041);; Phorbol esters/diacylglycerol binding domain (C1 domain)	Protein unc-13 homolog A OS=Mus musculus OX=10090 GN=Unc13a PE=1 SV=3	S	Function unknown	protein unc-13 homolog A [Mus musculus]
ENSMUSG00000028438	Kif24	0.66647	1.37372	0.977735	1.7312	0.000839243	1.11304	up	--	--	Molecular Function: microtubule motor activity (GO:0003777);; Molecular Function: ATP binding (GO:0005524);; Cellular Component: centriole (GO:0005814);; Cellular Component: kinesin complex (GO:0005871);; Cellular Component: microtubule (GO:0005874);; Biological Process: microtubule-based movement (GO:0007018);; Biological Process: microtubule depolymerization (GO:0007019);; Molecular Function: m…	K10393|0|mmu:109242|K10393 kinesin family member 2/24 | (RefSeq) Kif24, 4933425J19Rik, 9430029L23Rik; kinesin family member 24	--	[Z]	Cytoskeleton	Kinesin motor domain;; Microtubule binding	Kinesin-like protein KIF24 OS=Mus musculus OX=10090 GN=Kif24 PE=1 SV=2	Z	Cytoskeleton	kinesin-like protein KIF24 [Mus musculus]
ENSMUSG00000006315	Tmem147	33.7803	16.3666	33.0128	13.4139	2.75939e-07	-1.09984	down	--	--	--	--	--	[S]	Function unknown	Predicted membrane protein (DUF2053)	Transmembrane protein 147 OS=Mus musculus OX=10090 GN=Tmem147 PE=1 SV=1	S	Function unknown	transmembrane protein 147, isoform CRA_a, partial [Mus musculus]
ENSMUSG00000032246	Calml4	12.1736	4.44826	8.99095	4.84503	0.000964318	-1.1564	down	--	--	Molecular Function: calcium ion binding (GO:0005509);;	K02183|1.05971e-107|mmu:75600|K02183 calmodulin | (RefSeq) Calml4, 2010002G05Rik; calmodulin-like 4	--	[T]	Signal transduction mechanisms	EF-hand domain pair;; EF hand;; EF-hand domain pair;; EF-hand domain	Calmodulin-like protein 4 OS=Mus musculus OX=10090 GN=Calml4 PE=1 SV=2	DTZ	Cell cycle control, cell division, chromosome partitioning;; Signal transduction mechanisms;; Cytoskeleton	calmodulin-like 4, isoform CRA_c [Mus musculus]
ENSMUSG00000041729	Coro2b	0.889063	0.223529	0.936884	0.425022	0.0022195	-1.45409	down	[T]	Signal transduction mechanisms	Cellular Component: cytoplasm (GO:0005737);; Cellular Component: actin cytoskeleton (GO:0015629);; Cellular Component: membrane (GO:0016020);; Biological Process: actin cytoskeleton organization (GO:0030036);; Molecular Function: actin filament binding (GO:0051015);;	K13887|0|ocu:100342263|K13887 coronin-2 | (RefSeq) coronin-2B	--	[Z]	Cytoskeleton	Domain of unknown function (DUF1899);; Type of WD40 repeat;; WD domain, G-beta repeat;; Anaphase-promoting complex subunit 4 WD40 domain	Coronin-2B OS=Mus musculus OX=10090 GN=Coro2b PE=1 SV=2	S	Function unknown	coronin-2B [Mus musculus]
ENSMUSG00000056185	Snx32	3.53238	1.52226	3.07272	1.62923	0.00872253	-1.0172	down	--	--	Biological Process: intracellular protein transport (GO:0006886);; Biological Process: endocytosis (GO:0006897);; Biological Process: vesicle organization (GO:0016050);; Cellular Component: extrinsic component of membrane (GO:0019898);; Biological Process: negative regulation of transforming growth factor beta receptor signaling pathway (GO:0030512);; Cellular Component: retromer complex (GO:0030…	K17920|0|mmu:225861|K17920 sorting nexin-5/6/32 | (RefSeq) Snx32, B930037P14Rik, Snx6b; sorting nexin 32	Endocytosis (ko04144)	[V]	Defense mechanisms	Vps5 C terminal like;; PX domain	Sorting nexin-32 OS=Mus musculus OX=10090 GN=Snx32 PE=2 SV=1	U	Intracellular trafficking, secretion, and vesicular transport	sorting nexin-32 [Mus musculus]
ENSMUSG00000047187	Rab2a	46.9148	21.2261	48.5061	22.6642	7.62699e-12	-1.07091	down	[R]	General function prediction only	Cellular Component: Golgi membrane (GO:0000139);; Molecular Function: GTPase activity (GO:0003924);; Molecular Function: GTP binding (GO:0005525);; Cellular Component: nucleus (GO:0005634);; Cellular Component: lysosomal membrane (GO:0005765);; Cellular Component: endoplasmic reticulum membrane (GO:0005789);; Cellular Component: plasma membrane (GO:0005886);; Biological Process: intracellular pro…	K07877|3.06655e-130|lcm:102367697|K07877 Ras-related protein Rab-2A | (RefSeq) RAB2A; RAB2A, member RAS oncogene family	--	[U]	Intracellular trafficking, secretion, and vesicular transport	Ras family;; Ras of Complex, Roc, domain of DAPkinase;; ADP-ribosylation factor family;; 50S ribosome-binding GTPase;; Gtr1/RagA G protein conserved region	Ras-related protein Rab-2A OS=Mus musculus OX=10090 GN=Rab2a PE=1 SV=1	S	Function unknown	ras-related protein Rab-2A [Mus musculus]
ENSMUSG00000054115	Skp2	3.65541	8.25741	4.17504	7.63435	3.05763e-06	1.01287	up	--	--	Biological Process: G1/S transition of mitotic cell cycle (GO:0000082);; Biological Process: G2/M transition of mitotic cell cycle (GO:0000086);; Cellular Component: nucleolus (GO:0005730);; Cellular Component: cytoplasm (GO:0005737);; Biological Process: ubiquitin-dependent protein catabolic process (GO:0006511);; Molecular Function: kinase activity (GO:0016301);; Biological Process: phosphoryla…	K03875|0|mmu:27401|K03875 F-box and leucine-rich repeat protein 1 (S-phase kinase-associated protein 2) | (RefSeq) Skp2, 4930500A04Rik, FBXL1, FWD1, p45; S-phase kinase-associated protein 2 (p45)	FoxO signaling pathway (ko04068);; Cell cycle (ko04110);; Ubiquitin mediated proteolysis (ko04120);; mTOR signaling pathway (ko04150);; Herpes simplex infection (ko05168);; Epstein-Barr virus infection (ko05169);; Pathways in cancer (ko05200);; Viral carcinogenesis (ko05203);; Small cell lung cancer (ko05222)	[O]	Posttranslational modification, protein turnover, chaperones	F-box-like;; F-box domain	S-phase kinase-associated protein 2 OS=Mus musculus OX=10090 GN=Skp2 PE=1 SV=1	O	Posttranslational modification, protein turnover, chaperones	S-phase kinase-associated protein 2 isoform a [Mus musculus]
ENSMUSG00000113640	Adat3	1.25744	3.55286	1.13515	4.25815	1.29758e-06	1.9205	up	[J]	Translation, ribosomal structure and biogenesis	Cellular Component: cytosol (GO:0005829);; Biological Process: tRNA processing (GO:0008033);; Molecular Function: zinc ion binding (GO:0008270);; Biological Process: RNA modification (GO:0009451);; Molecular Function: deaminase activity (GO:0019239);;	K15442|0|mmu:100113398|K15442 tRNA-specific adenosine deaminase 3 | (RefSeq) Adat3, A430024H01Rik; adenosine deaminase, tRNA-specific 3	--	[A]	RNA processing and modification	Cytidine and deoxycytidylate deaminase zinc-binding region;; MafB19-like deaminase	Probable inactive tRNA-specific adenosine deaminase-like protein 3 OS=Mus musculus OX=10090 GN=Adat3 PE=1 SV=1	FJ	Nucleotide transport and metabolism;; Translation, ribosomal structure and biogenesis	probable inactive tRNA-specific adenosine deaminase-like protein 3 [Mus musculus]
ENSMUSG00000025860	Xiap	13.9531	6.28598	15.6875	7.53597	8.82507e-12	-1.08162	down	--	--	Molecular Function: protease binding (GO:0002020);; Cellular Component: nucleus (GO:0005634);; Cellular Component: cytosol (GO:0005829);; Cellular Component: spindle microtubule (GO:0005876);; Biological Process: cellular response to DNA damage stimulus (GO:0006974);; Molecular Function: zinc ion binding (GO:0008270);; Molecular Function: ligase activity (GO:0016874);; Molecular Function: identic…	K04725|0|mmu:11798|K04725 E3 ubiquitin-protein ligase XIAP [EC:2.3.2.27] | (RefSeq) Xiap, 1110015C02Rik, Aipa, Api3, Birc4, IAP3, ILP-1, MIHA; X-linked inhibitor of apoptosis	Platinum drug resistance (ko01524);; NF-kappa B signaling pathway (ko04064);; Ubiquitin mediated proteolysis (ko04120);; Apoptosis (ko04210);; Apoptosis - multiple species (ko04215);; Focal adhesion (ko04510);; Toxoplasmosis (ko05145);; HTLV-I infection (ko05166);; Pathways in cancer (ko05200);; Small cell lung cancer (ko05222)	[DR]	Cell cycle control, cell division, chromosome partitioning;; General function prediction only	Inhibitor of Apoptosis domain;; Zinc finger, C3HC4 type (RING finger);; Prokaryotic RING finger family 4	E3 ubiquitin-protein ligase XIAP OS=Mus musculus OX=10090 GN=Xiap PE=1 SV=2	O	Posttranslational modification, protein turnover, chaperones	PREDICTED: E3 ubiquitin-protein ligase XIAP isoform X1 [Mus musculus]
ENSMUSG00000062248	Cks2	30.327	68.261	31.8626	59.464	4.67094e-09	1.08776	up	--	--	Cellular Component: cyclin-dependent protein kinase holoenzyme complex (GO:0000307);; Molecular Function: chromatin binding (GO:0003682);; Biological Process: regulation of transcription from RNA polymerase II promoter (GO:0006357);; Biological Process: meiosis I (GO:0007127);; Biological Process: regulation of mitotic cell cycle (GO:0007346);; Biological Process: cell proliferation (GO:0008283);…	K02219|1.78294e-48|shr:100915745|K02219 cyclin-dependent kinase regulatory subunit CKS1 | (RefSeq) CKS2; CDC28 protein kinase regulatory subunit 2	Pathways in cancer (ko05200);; Small cell lung cancer (ko05222)	[D]	Cell cycle control, cell division, chromosome partitioning	Cyclin-dependent kinase regulatory subunit	Cyclin-dependent kinases regulatory subunit 2 OS=Mus musculus OX=10090 GN=Cks2 PE=1 SV=1	T	Signal transduction mechanisms	mCG1274, isoform CRA_b, partial [Mus musculus]
ENSMUSG00000028560	Usp1	6.57712	13.216	7.06768	13.6977	4.03761e-08	1.01675	up	--	--	Biological Process: skeletal system development (GO:0001501);; Molecular Function: cysteine-type endopeptidase activity (GO:0004197);; Molecular Function: thiol-dependent ubiquitin-specific protease activity (GO:0004843);; Cellular Component: nucleus (GO:0005634);; Biological Process: regulation of DNA repair (GO:0006282);; Biological Process: ubiquitin-dependent protein catabolic process (GO:000…	K11832|0|mmu:230484|K11832 ubiquitin carboxyl-terminal hydrolase 1 [EC:3.4.19.12] | (RefSeq) Usp1; ubiquitin specific peptidase 1	Fanconi anemia pathway (ko03460)	[O]	Posttranslational modification, protein turnover, chaperones	Ubiquitin carboxyl-terminal hydrolase;; Ubiquitin carboxyl-terminal hydrolase	Ubiquitin carboxyl-terminal hydrolase 1 OS=Mus musculus OX=10090 GN=Usp1 PE=1 SV=1	O	Posttranslational modification, protein turnover, chaperones	ubiquitin specific peptidase 1, isoform CRA_c, partial [Mus musculus]
ENSMUSG00000029102	Hgfac	21.942	9.22389	21.6436	8.58252	1.65338e-11	-1.24858	down	[O]	Posttranslational modification, protein turnover, chaperones	Molecular Function: serine-type endopeptidase activity (GO:0004252);; Cellular Component: extracellular space (GO:0005615);; Cellular Component: rough endoplasmic reticulum (GO:0005791);; Biological Process: proteolysis (GO:0006508);;	K09631|0|mmu:54426|K09631 hepatocyte growth factor activator [EC:3.4.21.-] | (RefSeq) Hgfac, HGFA; hepatocyte growth factor activator	--	[E]	Amino acid transport and metabolism	Trypsin;; Kringle domain;; Fibronectin type II domain;; EGF-like domain;; Fibronectin type I domain	Hepatocyte growth factor activator OS=Mus musculus OX=10090 GN=Hgfac PE=1 SV=1	O	Posttranslational modification, protein turnover, chaperones	hepatocyte growth factor activator preproprotein [Mus musculus]
ENSMUSG00000032006	Pdgfd	0.760443	0.176078	0.697698	0.325548	0.00570604	-1.53564	down	--	--	Molecular Function: platelet-derived growth factor receptor binding (GO:0005161);; Cellular Component: extracellular space (GO:0005615);; Biological Process: blood coagulation (GO:0007596);; Molecular Function: growth factor activity (GO:0008083);; Biological Process: positive regulation of phosphatidylinositol 3-kinase signaling (GO:0014068);; Cellular Component: membrane (GO:0016020);; Biologic…	K05450|0|mmu:71785|K05450 platelet derived growth factor C/D | (RefSeq) Pdgfd, 1110003I09Rik; platelet-derived growth factor, D polypeptide	EGFR tyrosine kinase inhibitor resistance (ko01521);; Ras signaling pathway (ko04014);; Rap1 signaling pathway (ko04015);; Cytokine-cytokine receptor interaction (ko04060);; Phospholipase D signaling pathway (ko04072);; PI3K-Akt signaling pathway (ko04151);; Focal adhesion (ko04510);; Gap junction (ko04540);; Regulation of actin cytoskeleton (ko04810);; Prostate cancer (ko05215);; Melanoma (ko052…	--	--	CUB domain;; PDGF/VEGF domain	Platelet-derived growth factor D OS=Mus musculus OX=10090 GN=Pdgfd PE=2 SV=1	A	RNA processing and modification	platelet-derived growth factor D isoform 2 precursor [Mus musculus]
ENSMUSG00000024426	Atat1	14.7201	9.40901	16.9426	6.9174	2.69189e-06	-1.05414	down	--	--	Molecular Function: lysine N-acetyltransferase activity, acting on acetyl phosphate as donor (GO:0004468);; Cellular Component: Golgi apparatus (GO:0005794);; Cellular Component: microtubule (GO:0005874);; Cellular Component: clathrin-coated pit (GO:0005905);; Cellular Component: focal adhesion (GO:0005925);; Biological Process: spermatogenesis (GO:0007283);; Molecular Function: tubulin N-acetylt…	K19573|0|ggo:101125931|K19573 alpha-tubulin N-acetyltransferase 1 [EC:2.3.1.108] | (RefSeq) ATAT1; alpha tubulin acetyltransferase 1	--	[S]	Function unknown	GNAT acetyltransferase, Mec-17	Alpha-tubulin N-acetyltransferase 1 OS=Mus musculus OX=10090 GN=Atat1 PE=1 SV=1	O	Posttranslational modification, protein turnover, chaperones	alpha-tubulin N-acetyltransferase 1 isoform 2 [Mus musculus]
ENSMUSG00000024423	Impact	4.91994	1.86511	4.19271	1.4304	1.9627e-09	-1.61533	down	[R]	General function prediction only	Molecular Function: actin binding (GO:0003779);; Cellular Component: cytoplasm (GO:0005737);; Cellular Component: polysome (GO:0005844);; Biological Process: negative regulation of protein complex assembly (GO:0031333);; Biological Process: negative regulation of protein autophosphorylation (GO:0031953);; Biological Process: cellular response to glucose starvation (GO:0042149);; Molecular Functio…	--	--	[S]	Function unknown	Uncharacterized protein family UPF0029;; RWD domain	Protein IMPACT OS=Mus musculus OX=10090 GN=Impact PE=1 SV=2	S	Function unknown	unnamed protein product, partial [Mus musculus]
ENSMUSG00000027199	Gatm	0.781281	2.03884	0.737493	1.80172	0.00073587	1.38004	up	[E]	Amino acid transport and metabolism	--	K00613|0|mmu:67092|K00613 glycine amidinotransferase [EC:2.1.4.1] | (RefSeq) Gatm, 1810003P21Rik, AI314789, AT; glycine amidinotransferase (L-arginine:glycine amidinotransferase)	Glycine, serine and threonine metabolism (ko00260);; Arginine and proline metabolism (ko00330)	--	--	Amidinotransferase	Glycine amidinotransferase, mitochondrial OS=Mus musculus OX=10090 GN=Gatm PE=1 SV=1	E	Amino acid transport and metabolism	glycine amidinotransferase, mitochondrial precursor [Mus musculus]
ENSMUSG00000006575	Rundc3a	3.04195	8.68739	3.73985	9.3613	7.02966e-09	1.47025	up	--	--	Cellular Component: cytosol (GO:0005829);; Cellular Component: plasma membrane (GO:0005886);; Molecular Function: guanylate cyclase activator activity (GO:0030250);; Biological Process: positive regulation of guanylate cyclase activity (GO:0031284);; Molecular Function: peptide hormone receptor binding (GO:0051428);;	--	--	[T]	Signal transduction mechanisms	RUN domain	RUN domain-containing protein 3A OS=Mus musculus OX=10090 GN=Rundc3a PE=1 SV=1	S	Function unknown	RUN domain-containing protein 3A isoform 1 [Mus musculus]
Mouse_newGene_3467	Mouse_newGene_3467	0.195248	2.01729	0.449027	1.28405	0.000735633	2.36037	up	--	--	--	--	--	--	--	--	--	--	--	mCG1039422 [Mus musculus]
Mouse_newGene_13802	Mouse_newGene_13802	15.1934	7.69427	14.7611	10.6472	2.21418e-12	-1.12769	down	--	--	Biological Process: angiogenesis (GO:0001525);; Biological Process: endothelial cell morphogenesis (GO:0001886);; Molecular Function: chloride channel activity (GO:0005254);; Cellular Component: mitochondrion (GO:0005739);; Cellular Component: vacuole (GO:0005773);; Cellular Component: centrosome (GO:0005813);; Cellular Component: cytosol (GO:0005829);; Cellular Component: plasma membrane (GO:000…	--	--	--	--	--	--	--	--	mCG66666 [Mus musculus]
Mouse_newGene_13801	Mouse_newGene_13801	1.50896	0.126609	1.00269	0.087136	2.0846e-06	-3.29353	down	--	--	--	--	--	--	--	--	--	--	--	--
ENSMUSG00000058135	Gstm1	282.298	133.777	276.6	116.574	3.34851e-20	-1.12231	down	[O]	Posttranslational modification, protein turnover, chaperones	--	K00799|3.48448e-158|mmu:14862|K00799 glutathione S-transferase [EC:2.5.1.18] | (RefSeq) Gstm1, Gstb-1, Gstb1; glutathione S-transferase, mu 1	Glutathione metabolism (ko00480);; Metabolism of xenobiotics by cytochrome P450 (ko00980);; Drug metabolism - cytochrome P450 (ko00982);; Platinum drug resistance (ko01524);; Chemical carcinogenesis (ko05204)	[O]	Posttranslational modification, protein turnover, chaperones	Glutathione S-transferase, N-terminal domain;; Glutathione S-transferase, C-terminal domain;; Glutathione S-transferase, C-terminal domain;; Glutathione S-transferase, C-terminal domain	Glutathione S-transferase Mu 1 OS=Mus musculus OX=10090 GN=Gstm1 PE=1 SV=2	O	Posttranslational modification, protein turnover, chaperones	mCG131602, isoform CRA_c, partial [Mus musculus]
ENSMUSG00000040084	Bub1b	6.45035	24.9939	6.06681	25.4719	1.07303e-36	2.06027	up	--	--	Cellular Component: condensed nuclear chromosome kinetochore (GO:0000778);; Cellular Component: condensed chromosome outer kinetochore (GO:0000940);; Molecular Function: protein serine/threonine kinase activity (GO:0004674);; Molecular Function: protein binding (GO:0005515);; Molecular Function: ATP binding (GO:0005524);; Biological Process: protein phosphorylation (GO:0006468);; Biological Proce…	K06637|0|mmu:12236|K06637 mitotic checkpoint serine/threonine-protein kinase BUB1 beta [EC:2.7.11.1] | (RefSeq) Bub1b, AU045529, BUBR1; BUB1B, mitotic checkpoint serine/threonine kinase	Cell cycle (ko04110);; HTLV-I infection (ko05166)	[D]	Cell cycle control, cell division, chromosome partitioning	Mad3/BUB1 homology region 1	Mitotic checkpoint serine/threonine-protein kinase BUB1 beta OS=Mus musculus OX=10090 GN=Bub1b PE=1 SV=2	S	Function unknown	mitotic checkpoint serine/threonine-protein kinase BUB1 beta [Mus musculus]
ENSMUSG00000056394	Lig1	6.80679	21.1777	6.77216	24.7612	9.07582e-34	2.13393	up	[L]	Replication, recombination and repair	Molecular Function: DNA binding (GO:0003677);; Molecular Function: DNA ligase (ATP) activity (GO:0003910);; Molecular Function: ATP binding (GO:0005524);; Cellular Component: nucleoplasm (GO:0005654);; Cellular Component: mitochondrion (GO:0005739);; Cellular Component: Golgi apparatus (GO:0005794);; Biological Process: base-excision repair (GO:0006284);; Biological Process: double-strand break r…	K10747|0|mmu:16881|K10747 DNA ligase 1 [EC:6.5.1.1 6.5.1.6 6.5.1.7] | (RefSeq) Lig1, AL033288, LigI; ligase I, DNA, ATP-dependent	DNA replication (ko03030);; Base excision repair (ko03410);; Nucleotide excision repair (ko03420);; Mismatch repair (ko03430)	[L]	Replication, recombination and repair	ATP dependent DNA ligase domain;; DNA ligase N terminus;; ATP dependent DNA ligase C terminal region	DNA ligase 1 OS=Mus musculus OX=10090 GN=Lig1 PE=1 SV=2	L	Replication, recombination and repair	ligase I, DNA, ATP-dependent, isoform CRA_b, partial [Mus musculus]
ENSMUSG00000047534	Mis18bp1	1.74299	4.07674	2.24874	6.03444	0.00864672	1.42191	up	--	--	Cellular Component: condensed nuclear chromosome kinetochore (GO:0000778);; Molecular Function: DNA binding (GO:0003677);; Molecular Function: protein binding (GO:0005515);; Biological Process: mitotic cell cycle (GO:0007067);; Biological Process: cell division (GO:0051301);;	--	--	--	--	SANTA (SANT Associated);; Myb-like DNA-binding domain	Mis18-binding protein 1 OS=Mus musculus OX=10090 GN=Mis18bp1 PE=1 SV=1	S	Function unknown	expressed sequence C79407, partial [Mus musculus]
ENSMUSG00000052676	Zmat1	1.00301	0.205576	1.07617	0.449823	0.000347625	-1.59863	down	--	--	--	--	--	--	--	Zinc-finger of C2H2 type	Zinc finger matrin-type protein 1 OS=Mus musculus OX=10090 GN=Zmat1 PE=1 SV=2	S	Function unknown	zinc finger matrin-type protein 1 [Mus musculus]
ENSMUSG00000054099	Slc25a40	1.92342	3.75336	2.22476	4.6102	0.00060119	1.03889	up	--	--	Cellular Component: mitochondrial inner membrane (GO:0005743);; Cellular Component: integral component of membrane (GO:0016021);; Biological Process: transmembrane transport (GO:0055085);;	K15119|0|mmu:319653|K15119 solute carrier family 25, member 39/40 | (RefSeq) Slc25a40, B230315F11Rik; solute carrier family 25, member 40	--	[C]	Energy production and conversion	Mitochondrial carrier protein	Solute carrier family 25 member 40 OS=Mus musculus OX=10090 GN=Slc25a40 PE=1 SV=1	S	Function unknown	PREDICTED: solute carrier family 25 member 40 isoform X1 [Mus musculus]
ENSMUSG00000059540	Tcea2	2.51426	1.27531	3.23682	0.894329	0.0035994	-1.32591	down	--	--	Molecular Function: DNA binding (GO:0003677);; Cellular Component: nucleoplasm (GO:0005654);; Cellular Component: centrosome (GO:0005813);; Molecular Function: zinc ion binding (GO:0008270);; Biological Process: regulation of DNA-templated transcription, elongation (GO:0032784);; Biological Process: positive regulation of transcription from RNA polymerase II promoter (GO:0045944);;	K03145|0|mmu:21400|K03145 transcription elongation factor S-II | (RefSeq) Tcea2, AI326274, S-II-T1, SII-T1, Tceat; transcription elongation factor A (SII), 2	--	[K]	Transcription	Transcription factor S-II (TFIIS), central domain;; Transcription factor S-II (TFIIS);; TFIIS helical bundle-like domain	Transcription elongation factor A protein 2 OS=Mus musculus OX=10090 GN=Tcea2 PE=2 SV=2	K	Transcription	transcription elongation factor A protein 2 isoform a [Mus musculus]
ENSMUSG00000030752	Kdm8	1.67588	3.55596	1.8521	4.04602	0.000370622	1.15198	up	[J]	Translation, ribosomal structure and biogenesis	--	K10277|0|mmu:77035|K10277 lysine-specific demethylase 8 [EC:1.14.11.27] | (RefSeq) Kdm8, 3110005O21Rik, Jmjd5; lysine (K)-specific demethylase 8	--	[BT]	Chromatin structure and dynamics;; Signal transduction mechanisms	Cupin-like domain;; Cupin superfamily protein	JmjC domain-containing protein 5 OS=Mus musculus OX=10090 GN=Kdm8 PE=2 SV=1	S	Function unknown	jmjC domain-containing protein 5 [Mus musculus]
ENSMUSG00000022385	Gtse1	2.7174	16.3385	2.2273	15.776	1.59972e-41	2.73657	up	--	--	Cellular Component: cytoplasmic microtubule (GO:0005881);; Cellular Component: membrane (GO:0016020);;	K10129|0|mmu:29870|K10129 G-2 and S-phase expressed protein 1 | (RefSeq) Gtse1, B99, Gtse-1; G two S phase expressed protein 1	p53 signaling pathway (ko04115)	--	--	G-2 and S-phase expressed 1	G2 and S phase-expressed protein 1 OS=Mus musculus OX=10090 GN=Gtse1 PE=1 SV=2	S	Function unknown	G two S phase expressed protein 1, isoform CRA_b, partial [Mus musculus]
Mouse_newGene_12423	Mouse_newGene_12423	12.8335	2.91947	10.8467	3.741	4.4845e-08	-1.90823	down	--	--	--	--	--	--	--	--	--	--	--	--
ENSMUSG00000038280	Ostm1	2.83703	5.21817	2.69752	5.9087	4.81948e-05	1.05109	up	--	--	--	--	--	[S]	Function unknown	Osteopetrosis-associated transmembrane protein 1 precursor	Osteopetrosis-associated transmembrane protein 1 OS=Mus musculus OX=10090 GN=Ostm1 PE=1 SV=1	U	Intracellular trafficking, secretion, and vesicular transport	osteopetrosis-associated transmembrane protein 1 precursor [Mus musculus]
ENSMUSG00000072980	Oip5	1.83266	10.952	1.38499	12.9817	1.60683e-20	2.93032	up	--	--	Cellular Component: chromosome, centromeric region (GO:0000775);; Cellular Component: chromatin (GO:0000785);; Cellular Component: cytoplasm (GO:0005737);; Biological Process: chromosome segregation (GO:0007059);; Biological Process: mitotic cell cycle (GO:0007067);; Cellular Component: chromocenter (GO:0010369);; Cellular Component: Cajal body (GO:0015030);; Biological Process: CENP-A containing…	K11565|1.44698e-176|mmu:70645|K11565 opa-interacting protein 5 | (RefSeq) Oip5, 5730547N13Rik, Lint-25, Ms18b; Opa interacting protein 5	--	--	--	Yippee zinc-binding/DNA-binding /Mis18, centromere assembly	Protein Mis18-beta OS=Mus musculus OX=10090 GN=Oip5 PE=2 SV=1	S	Function unknown	protein Mis18-beta [Mus musculus]
ENSMUSG00000069910	Spdl1	3.79895	7.36166	3.63774	9.69688	4.56894e-05	1.24476	up	--	--	Biological Process: establishment of mitotic spindle orientation (GO:0000132);; Cellular Component: spindle pole (GO:0000922);; Cellular Component: condensed chromosome outer kinetochore (GO:0000940);; Cellular Component: nucleus (GO:0005634);; Cellular Component: cytoplasm (GO:0005737);; Cellular Component: microtubule organizing center (GO:0005815);; Biological Process: mitotic metaphase plate …	--	--	--	--	--	Protein Spindly OS=Mus musculus OX=10090 GN=Spdl1 PE=1 SV=2	Z	Cytoskeleton	Coiled-coil domain containing 99 [Mus musculus]
ENSMUSG00000018470	Kcnab3	4.69252	8.76718	4.47524	9.16141	7.48979e-06	1.01665	up	[R]	General function prediction only	Molecular Function: voltage-gated potassium channel activity (GO:0005249);; Molecular Function: protein binding (GO:0005515);; Cellular Component: cytoplasm (GO:0005737);; Cellular Component: integral component of membrane (GO:0016021);; Biological Process: regulation of ion transmembrane transport (GO:0034765);; Biological Process: potassium ion transmembrane transport (GO:0071805);;	K04884|0|mmu:16499|K04884 potassium voltage-gated channel Shaker-related subfamily A, beta member 3 | (RefSeq) Kcnab3, C330022D06Rik, Kcnab4, mKv(beta)4; potassium voltage-gated channel, shaker-related subfamily, beta member 3	--	[C]	Energy production and conversion	Aldo/keto reductase family;; Necrosis inducing protein-1	Voltage-gated potassium channel subunit beta-3 OS=Rattus norvegicus OX=10116 GN=Kcnab3 PE=2 SV=1	C	Energy production and conversion	voltage-gated potassium channel subunit beta-3 isoform X1 [Mus caroli]
Mouse_newGene_12168	Mouse_newGene_12168	0.619728	3.68128	0.141165	4.78264	1.57832e-15	3.52679	up	--	--	--	--	--	--	--	--	--	--	--	--
ENSMUSG00000004655	Aqp1	2.10249	0.983337	2.06894	0.775692	0.00209936	-1.19545	down	[G]	Carbohydrate transport and metabolism	--	K09864|0|mmu:11826|K09864 aquaporin-1 | (RefSeq) Aqp1, CHIP28; aquaporin 1	Renin secretion (ko04924);; Proximal tubule bicarbonate reclamation (ko04964);; Bile secretion (ko04976)	[G]	Carbohydrate transport and metabolism	Major intrinsic protein	Aquaporin-1 OS=Mus musculus OX=10090 GN=Aqp1 PE=1 SV=3	G	Carbohydrate transport and metabolism	aquaporin-1 [Mus musculus]
ENSMUSG00000025324	Atp10a	3.60432	9.50398	5.21052	9.17381	4.90523e-12	1.2714	up	[P]	Inorganic ion transport and metabolism	Molecular Function: magnesium ion binding (GO:0000287);; Molecular Function: phospholipid-translocating ATPase activity (GO:0004012);; Molecular Function: ATP binding (GO:0005524);; Cellular Component: endoplasmic reticulum (GO:0005783);; Cellular Component: plasma membrane (GO:0005886);; Cellular Component: integral component of membrane (GO:0016021);; Biological Process: phospholipid translocat…	K01530|0|mmu:11982|K01530 phospholipid-translocating ATPase [EC:3.6.3.1] | (RefSeq) Atp10a, Atp10c, pfatp; ATPase, class V, type 10A	--	[R]	General function prediction only	Phospholipid-translocating P-type ATPase C-terminal;; Phospholipid-translocating ATPase N-terminal;; haloacid dehalogenase-like hydrolase;; Cation transport ATPase (P-type);; E1-E2 ATPase	Probable phospholipid-transporting ATPase VA OS=Mus musculus OX=10090 GN=Atp10a PE=1 SV=4	P	Inorganic ion transport and metabolism	ATPase, class V, type 10A, isoform CRA_b, partial [Mus musculus]
Mouse_newGene_5869	Mouse_newGene_5869	12.1938	3.90381	12.4955	5.45126	5.57099e-18	-1.35332	down	--	--	Cellular Component: extracellular space (GO:0005615);; Molecular Function: chemokine activity (GO:0008009);; Biological Process: cell proliferation (GO:0008283);; Cellular Component: integral component of membrane (GO:0016021);; Molecular Function: ligase activity (GO:0016874);; Molecular Function: peptidase inhibitor activity (GO:0030414);; Biological Process: neutrophil chemotaxis (GO:0030593);…	--	--	--	--	--	--	--	--	mCG63513, isoform CRA_b [Mus musculus]
ENSMUSG00000047473	Zfp30	1.23871	0.586123	1.48097	0.615067	0.00407225	-1.16378	down	[R]	General function prediction only	Molecular Function: DNA binding (GO:0003677);; Molecular Function: transcription factor activity, sequence-specific DNA binding (GO:0003700);; Cellular Component: nucleus (GO:0005634);; Biological Process: regulation of transcription, DNA-templated (GO:0006355);; Molecular Function: metal ion binding (GO:0046872);;	K09228|0|mmu:22693|K09228 KRAB domain-containing zinc finger protein | (RefSeq) Zfp30, 2610306P15Rik, Zfp-30; zinc finger protein 30	--	[R]	General function prediction only	Zinc-finger double domain;; Zinc finger, C2H2 type;; C2H2-type zinc finger;; C2H2-type zinc finger;; KRAB box;; Zinc ribbon domain;; TFIIH C1-like domain;; Zinc-finger double-stranded RNA-binding	Zinc finger protein 30 OS=Mus musculus OX=10090 GN=Zfp30 PE=1 SV=2	S	Function unknown	zinc finger protein 30 isoform a [Mus musculus]
ENSMUSG00000019850	Tnfaip3	6.00829	14.7262	5.45885	15.9732	1.54654e-18	1.52043	up	--	--	Biological Process: B-1 B cell homeostasis (GO:0001922);; Molecular Function: protease binding (GO:0002020);; Biological Process: marginal zone B cell differentiation (GO:0002315);; Biological Process: negative regulation of granuloma formation (GO:0002632);; Biological Process: regulation of germinal center formation (GO:0002634);; Biological Process: regulation of immunoglobulin production (GO:…	K11859|0|mmu:21929|K11859 tumor necrosis factor, alpha-induced protein 3 [EC:3.4.19.12] | (RefSeq) Tnfaip3, A20, Tnfip3; tumor necrosis factor, alpha-induced protein 3	NF-kappa B signaling pathway (ko04064);; NOD-like receptor signaling pathway (ko04621);; TNF signaling pathway (ko04668);; Measles (ko05162);; Epstein-Barr virus infection (ko05169)	[T]	Signal transduction mechanisms	A20-like zinc finger;; OTU-like cysteine protease	Tumor necrosis factor alpha-induced protein 3 OS=Mus musculus OX=10090 GN=Tnfaip3 PE=1 SV=2	O	Posttranslational modification, protein turnover, chaperones	tumor necrosis factor alpha-induced protein 3 isoform 2 [Mus musculus]
ENSMUSG00000033389	Arhgap44	0.8519	1.49961	0.624077	1.47403	0.00390349	1.07287	up	--	--	Molecular Function: GTPase activator activity (GO:0005096);; Molecular Function: phospholipid binding (GO:0005543);; Biological Process: exocytosis (GO:0006887);; Biological Process: signal transduction (GO:0007165);; Cellular Component: cell junction (GO:0030054);; Cellular Component: leading edge membrane (GO:0031256);; Cellular Component: dendritic spine (GO:0043197);; Biological Process: posi…	K21067|0|mmu:216831|K21067 Rho GTPase-activating protein 44 | (RefSeq) Arhgap44, 6330543G20, AI840762, AU040829, AW493732, Rich2; Rho GTPase activating protein 44	--	[T]	Signal transduction mechanisms	BAR domain;; RhoGAP domain	Rho GTPase-activating protein 44 OS=Mus musculus OX=10090 GN=Arhgap44 PE=1 SV=1	S	Function unknown	rho GTPase-activating protein 44 isoform 2 [Mus musculus]
ENSMUSG00000036403	Cep135	0.719279	1.40923	0.797261	1.72913	0.000818705	1.10229	up	--	--	Cellular Component: centriole (GO:0005814);; Biological Process: centriole replication (GO:0007099);; Molecular Function: protein C-terminus binding (GO:0008022);; Biological Process: centriole-centriole cohesion (GO:0010457);; Biological Process: positive regulation of non-motile cilium assembly (GO:1902857);;	K16461|0|mmu:381644|K16461 centrosomal protein CEP135 | (RefSeq) Cep135, BC062951, Cep4, Gm1044; centrosomal protein 135	--	--	--	--	Centrosomal protein of 135 kDa OS=Mus musculus OX=10090 GN=Cep135 PE=1 SV=1	S	Function unknown	centrosomal protein 135, isoform CRA_a, partial [Mus musculus]
ENSMUSG00000020829	Slc46a1	3.10398	0.981631	3.09316	1.59539	0.000249908	-1.39475	down	--	--	Molecular Function: folic acid binding (GO:0005542);; Cellular Component: cytoplasm (GO:0005737);; Molecular Function: folic acid transporter activity (GO:0008517);; Cellular Component: cell surface (GO:0009986);; Molecular Function: hydrogen ion transmembrane transporter activity (GO:0015078);; Molecular Function: heme transporter activity (GO:0015232);; Molecular Function: methotrexate transpor…	K14613|0|mmu:52466|K14613 MFS transporter, PCFT/HCP family, solute carrier family 46 (folate transporter), member 1 | (RefSeq) Slc46a1, 1110002C08Rik, D11Ertd18e, HCP1, Pcft; solute carrier family 46, member 1	Vitamin digestion and absorption (ko04977);; Mineral absorption (ko04978)	[R]	General function prediction only	Major Facilitator Superfamily	Proton-coupled folate transporter OS=Mus musculus OX=10090 GN=Slc46a1 PE=1 SV=1	G	Carbohydrate transport and metabolism	mFLJ00234 protein, partial [Mus musculus]
ENSMUSG00000027834	Serpini1	0	0.330879	0.105656	0.383973	9.80184e-06	2.72886	up	[O]	Posttranslational modification, protein turnover, chaperones	Molecular Function: serine-type endopeptidase inhibitor activity (GO:0004867);; Cellular Component: extracellular space (GO:0005615);; Biological Process: negative regulation of endopeptidase activity (GO:0010951);; Biological Process: positive regulation of neuron projection development (GO:0010976);; Biological Process: regulation of cell adhesion (GO:0030155);; Cellular Component: extracellula…	--	--	[V]	Defense mechanisms	Serpin (serine protease inhibitor)	Neuroserpin OS=Mus musculus OX=10090 GN=Serpini1 PE=1 SV=1	O	Posttranslational modification, protein turnover, chaperones	neuroserpin isoform 1 precursor [Mus musculus]
ENSMUSG00000038718	Pbx3	3.68352	7.43832	3.12721	8.78451	4.4845e-08	1.33312	up	--	--	Molecular Function: RNA polymerase II core promoter proximal region sequence-specific DNA binding (GO:0000978);; Molecular Function: RNA polymerase II distal enhancer sequence-specific DNA binding (GO:0000980);; Molecular Function: transcriptional activator activity, RNA polymerase II core promoter proximal region sequence-specific binding (GO:0001077);; Molecular Function: transcriptional activa…	K15610|0|bta:539222|K15610 pre-B-cell leukemia transcription factor 3 | (RefSeq) PBX3; PBX homeobox 3	Transcriptional misregulation in cancer (ko05202)	[K]	Transcription	PBC domain;; Homeobox domain;; Homeobox KN domain	Pre-B-cell leukemia transcription factor 3 OS=Mus musculus OX=10090 GN=Pbx3 PE=2 SV=1	K	Transcription	pre-B-cell leukemia transcription factor 3 isoform X2 [Mus pahari]
ENSMUSG00000026873	Phf19	0.057379	0.819787	0.030061	0.730339	2.55571e-13	4.14812	up	--	--	Biological Process: negative regulation of transcription from RNA polymerase II promoter (GO:0000122);; Molecular Function: zinc ion binding (GO:0008270);; Biological Process: stem cell population maintenance (GO:0019827);; Molecular Function: methylated histone binding (GO:0035064);; Cellular Component: ESC/E(Z) complex (GO:0035098);; Biological Process: stem cell differentiation (GO:0048863);; …	K11486|0|mmu:74016|K11486 polycomb-like protein 3 | (RefSeq) Phf19, 3110009G19Rik, 3321402G02Rik; PHD finger protein 19	--	[R]	General function prediction only	Polycomb-like MTF2 factor 2;; PHD-finger	PHD finger protein 19 OS=Mus musculus OX=10090 GN=Phf19 PE=1 SV=1	S	Function unknown	PHD finger protein 19 [Mus musculus]
ENSMUSG00000029699	Ssc4d	0.825524	1.74788	0.317953	1.76773	0.00891422	1.3596	up	--	--	Molecular Function: scavenger receptor activity (GO:0005044);; Biological Process: receptor-mediated endocytosis (GO:0006898);; Cellular Component: membrane (GO:0016020);; Cellular Component: extracellular exosome (GO:0070062);;	--	--	--	--	Scavenger receptor cysteine-rich domain;; Scavenger receptor cysteine-rich domain	Scavenger receptor cysteine-rich domain-containing group B protein OS=Mus musculus OX=10090 GN=Ssc4d PE=2 SV=2	S	Function unknown	scavenger receptor cysteine-rich domain-containing group B protein precursor [Mus musculus]
ENSMUSG00000025993	Slc40a1	3.84401	1.47523	4.74614	1.05819	8.99609e-07	-1.6814	down	--	--	Biological Process: lymphocyte homeostasis (GO:0002260);; Biological Process: endothelium development (GO:0003158);; Molecular Function: receptor activity (GO:0004872);; Molecular Function: protein binding (GO:0005515);; Cellular Component: multivesicular body (GO:0005771);; Biological Process: cellular iron ion homeostasis (GO:0006879);; Cellular Component: synaptic vesicle (GO:0008021);; Molecu…	K14685|0|mmu:53945|K14685 solute carrier family 40 (iron-regulated transporter), member 1 | (RefSeq) Slc40a1, Dusg, Fpn1, IREG1, MTP, MTP1, Ol5, Pcm, Slc11a3, Slc39a1; solute carrier family 40 (iron-regulated transporter), member 1	Mineral absorption (ko04978)	[P]	Inorganic ion transport and metabolism	Ferroportin1 (FPN1)	Solute carrier family 40 member 1 OS=Mus musculus OX=10090 GN=Slc40a1 PE=1 SV=1	U	Intracellular trafficking, secretion, and vesicular transport	solute carrier family 40 member 1 [Mus musculus]
ENSMUSG00000025997	Ikzf2	0.942796	0.239338	1.1766	0.350695	4.30485e-08	-1.81028	down	--	--	Molecular Function: transcription factor activity, sequence-specific DNA binding (GO:0003700);; Cellular Component: nucleus (GO:0005634);; Molecular Function: protein homodimerization activity (GO:0042803);; Molecular Function: transcription regulatory region DNA binding (GO:0044212);; Biological Process: positive regulation of transcription from RNA polymerase II promoter (GO:0045944);; Molecula…	K09220|0|cge:100760184|K09220 IKAROS family zinc finger protein | (RefSeq) Ikzf2; IKAROS family zinc finger 2	--	[R]	General function prediction only	Zinc-finger double domain;; Zinc finger, C2H2 type;; C2H2-type zinc finger	Zinc finger protein Helios OS=Mus musculus OX=10090 GN=Ikzf2 PE=1 SV=2	S	Function unknown	zinc finger protein Helios isoform X1 [Mus caroli]
ENSMUSG00000021062	Rab15	0.213253	0.592925	0.193571	0.542433	0.00626333	1.48884	up	[R]	General function prediction only	--	K07908|3.61859e-135|mmu:104886|K07908 Ras-related protein Rab-15 | (RefSeq) Rab15, 2310012G06Rik, AI840042; RAB15, member RAS oncogene family	--	[TU]	Signal transduction mechanisms;; Intracellular trafficking, secretion, and vesicular transport	Ras family;; Ras of Complex, Roc, domain of DAPkinase;; ADP-ribosylation factor family;; 50S ribosome-binding GTPase;; Gtr1/RagA G protein conserved region	Ras-related protein Rab-15 OS=Mus musculus OX=10090 GN=Rab15 PE=1 SV=1	S	Function unknown	ras-related protein Rab-15 isoform 1 [Mus musculus]
ENSMUSG00000029521	Chek2	6.19225	10.8763	6.62193	13.3022	9.00975e-06	1.00478	up	[T]	Signal transduction mechanisms	Biological Process: mitotic G2 phase (GO:0000085);; Biological Process: G2/M transition of mitotic cell cycle (GO:0000086);; Cellular Component: chromosome, telomeric region (GO:0000781);; Biological Process: replicative cell aging (GO:0001302);; Biological Process: positive regulation of protein phosphorylation (GO:0001934);; Molecular Function: protein serine/threonine kinase activity (GO:00046…	K06641|0|mmu:50883|K06641 serine/threonine-protein kinase Chk2 [EC:2.7.11.1] | (RefSeq) Chek2, CHK2, Cds1, HUCDS1, Rad53; checkpoint kinase 2	Cell cycle (ko04110);; p53 signaling pathway (ko04115);; HTLV-I infection (ko05166)	[D]	Cell cycle control, cell division, chromosome partitioning	Protein kinase domain;; Protein tyrosine kinase;; FHA domain;; Kinase-like	Serine/threonine-protein kinase Chk2 OS=Mus musculus OX=10090 GN=Chek2 PE=1 SV=1	T	Signal transduction mechanisms	serine/threonine-protein kinase Chk2 [Mus musculus]
ENSMUSG00000032718	Mansc1	2.27055	6.5781	2.37201	6.76375	5.06302e-09	1.57089	up	--	--	Cellular Component: integral component of membrane (GO:0016021);;	--	--	--	--	MANEC domain	MANSC domain-containing protein 1 OS=Mus musculus OX=10090 GN=Mansc1 PE=2 SV=1	U	Intracellular trafficking, secretion, and vesicular transport	MANSC domain-containing protein 1 precursor [Mus musculus]
ENSMUSG00000024112	Cacna1h	5.75389	1.6037	6.05686	1.3254	3.36354e-25	-1.96526	down	--	--	Cellular Component: nucleus (GO:0005634);; Cellular Component: cytoplasm (GO:0005737);; Cellular Component: voltage-gated calcium channel complex (GO:0005891);; Cellular Component: caveola (GO:0005901);; Molecular Function: low voltage-gated calcium channel activity (GO:0008332);; Biological Process: sensory perception of pain (GO:0019233);; Cellular Component: dendrite (GO:0030425);; Biological …	K04855|0|rno:114862|K04855 voltage-dependent calcium channel T type alpha-1H | (RefSeq) Cacna1h; calcium voltage-gated channel subunit alpha1 H	MAPK signaling pathway (ko04010);; Calcium signaling pathway (ko04020);; Circadian entrainment (ko04713);; Aldosterone synthesis and secretion (ko04925)	[PT]	Inorganic ion transport and metabolism;; Signal transduction mechanisms	Ion transport protein;; Polycystin cation channel	Voltage-dependent T-type calcium channel subunit alpha-1H OS=Mus musculus OX=10090 GN=Cacna1h PE=1 SV=3	U	Intracellular trafficking, secretion, and vesicular transport	voltage-dependent T-type calcium channel subunit alpha-1H isoform 1 [Mus musculus]
ENSMUSG00000005481	Ddx39	59.6902	80.7218	60.7601	129.97	1.20902e-15	1.0849	up	[L]	Replication, recombination and repair	--	K13182|0|umr:103682110|K13182 ATP-dependent RNA helicase DDX39 [EC:3.6.4.13] | (RefSeq) DDX39A; DExD-box helicase 39A	--	[A]	RNA processing and modification	DEAD/DEAH box helicase;; Helicase conserved C-terminal domain;; Type III restriction enzyme, res subunit;; 7 transmembrane receptor (Secretin family)	ATP-dependent RNA helicase DDX39A OS=Mus musculus OX=10090 GN=Ddx39a PE=1 SV=1	L	Replication, recombination and repair	ATP-dependent RNA helicase DDX39A isoform X2 [Heterocephalus glaber]
ENSMUSG00000059456	Ptk2b	18.567	7.71475	17.7049	7.46738	5.69408e-13	-1.20508	down	[M]	Cell wall/membrane/envelope biogenesis	Biological Process: oocyte maturation (GO:0001556);; Biological Process: response to hypoxia (GO:0001666);; Biological Process: positive regulation of cell-matrix adhesion (GO:0001954);; Biological Process: sprouting angiogenesis (GO:0002040);; Biological Process: adaptive immune response (GO:0002250);; Biological Process: marginal zone B cell differentiation (GO:0002315);; Molecular Function: ca…	K05871|0|mmu:19229|K05871 focal adhesion kinase 2 [EC:2.7.10.2] | (RefSeq) Ptk2b, CADTK, CAKB, CAKbeta, E430023O05Rik, FADK2, FAK2, PYK2, Raftk; PTK2 protein tyrosine kinase 2 beta	Calcium signaling pathway (ko04020);; Chemokine signaling pathway (ko04062);; Phospholipase D signaling pathway (ko04072);; Natural killer cell mediated cytotoxicity (ko04650);; Leukocyte transendothelial migration (ko04670);; GnRH signaling pathway (ko04912);; Hepatitis B (ko05161)	[T]	Signal transduction mechanisms	Protein tyrosine kinase;; Focal adhesion targeting region;; Protein kinase domain;; FERM central domain	Protein-tyrosine kinase 2-beta OS=Mus musculus OX=10090 GN=Ptk2b PE=1 SV=2	T	Signal transduction mechanisms	protein-tyrosine kinase 2-beta isoform 1 [Mus musculus]
ENSMUSG00000003779	Kif20a	3.77229	25.9864	4.29663	26.451	9.5235e-60	2.74907	up	--	--	Biological Process: mitotic cytokinesis (GO:0000281);; Biological Process: cell separation after cytokinesis (GO:0000920);; Biological Process: microtubule bundle formation (GO:0001578);; Molecular Function: microtubule motor activity (GO:0003777);; Molecular Function: ATP binding (GO:0005524);; Cellular Component: Golgi apparatus (GO:0005794);; Cellular Component: spindle (GO:0005819);; Cellular…	K10402|0|mmu:19348|K10402 kinesin family member 20 | (RefSeq) Kif20a, AA415432, Rab6kifl; kinesin family member 20A	--	[Z]	Cytoskeleton	Kinesin motor domain;; Microtubule binding	Kinesin-like protein KIF20A OS=Mus musculus OX=10090 GN=Kif20a PE=1 SV=1	Z	Cytoskeleton	kinesin family member 20A, isoform CRA_b, partial [Mus musculus]
Mouse_newGene_2860	Mouse_newGene_2860	2.42051	0.503055	2.50989	0	5.56763e-06	-3.25308	down	--	--	Biological Process: pathogenesis (GO:0009405);; Molecular Function: toxic substance binding (GO:0015643);; Cellular Component: integral component of membrane (GO:0016021);;	--	--	--	--	Wnt-binding factor required for Wnt secretion	--	S	Function unknown	transmembrane protein 181 [Rattus norvegicus]
Mouse_newGene_10401	Mouse_newGene_10401	1.5332	0.659633	1.8111	0.875327	0.00385934	-1.07078	down	--	--	Molecular Function: structural constituent of ribosome (GO:0003735);; Cellular Component: mitochondrial large ribosomal subunit (GO:0005762);; Biological Process: translation (GO:0006412);; Molecular Function: rRNA binding (GO:0019843);;	--	--	--	--	--	--	S	Function unknown	mCG147332 [Mus musculus]
ENSMUSG00000039055	Eme1	0.836741	5.89345	0.754667	5.74321	1.36951e-21	2.90617	up	--	--	Biological Process: resolution of meiotic recombination intermediates (GO:0000712);; Molecular Function: DNA binding (GO:0003677);; Molecular Function: protein binding (GO:0005515);; Cellular Component: nuclear heterochromatin (GO:0005720);; Cellular Component: cytoplasm (GO:0005737);; Biological Process: double-strand break repair (GO:0006302);; Molecular Function: crossover junction endodeoxyri…	K10882|0|mmu:268465|K10882 crossover junction endonuclease EME1 [EC:3.1.22.-] | (RefSeq) Eme1, 6820428D13; essential meiotic structure-specific endonuclease 1	Homologous recombination (ko03440);; Fanconi anemia pathway (ko03460)	--	--	ERCC4 domain	Crossover junction endonuclease EME1 OS=Mus musculus OX=10090 GN=Eme1 PE=1 SV=1	L	Replication, recombination and repair	essential meiotic endonuclease 1 homolog 1 (S. pombe), isoform CRA_c, partial [Mus musculus]
ENSMUSG00000023912	Slc25a27	4.57601	1.87481	4.73999	1.96956	2.69679e-05	-1.26776	down	--	--	Cellular Component: mitochondrion (GO:0005739);; Biological Process: positive regulation of cell proliferation (GO:0008284);; Biological Process: negative regulation of mitochondrial membrane potential (GO:0010917);; Cellular Component: integral component of membrane (GO:0016021);; Biological Process: cellular triglyceride homeostasis (GO:0035356);; Cellular Component: neuronal cell body (GO:0043…	K15112|0|mmu:74011|K15112 solute carrier family 25 (mitochondrial uncoupling protein), member 27 | (RefSeq) Slc25a27, 3632410G24Rik, 9430092A03Rik, D530043E16Rik, Ucp4; solute carrier family 25, member 27	--	[C]	Energy production and conversion	Mitochondrial carrier protein	Kidney mitochondrial carrier protein 1 OS=Mus musculus OX=10090 GN=Slc25a30 PE=1 SV=1	O	Posttranslational modification, protein turnover, chaperones	mitochondrial uncoupling protein 4 isoform 1 [Mus musculus]
ENSMUSG00000023919	Cenpq	4.18376	10.5699	3.33881	12.8179	1.68829e-12	1.68487	up	--	--	Cellular Component: chromosome, centromeric region (GO:0000775);; Cellular Component: nucleoplasm (GO:0005654);; Cellular Component: actin cytoskeleton (GO:0015629);; Biological Process: metaphase plate congression (GO:0051310);; Biological Process: positive regulation of protein localization to kinetochore (GO:1905342);;	K11509|1.72246e-177|mmu:83815|K11509 centromere protein Q | (RefSeq) Cenpq, 2610528M18Rik; centromere protein Q	--	--	--	CENP-Q, a CENPA-CAD centromere complex subunit	Centromere protein Q OS=Mus musculus OX=10090 GN=Cenpq PE=2 SV=2	S	Function unknown	centromere protein Q [Mus musculus]
ENSMUSG00000021456	Fbp2	8.96442	2.24288	8.42394	2.25672	7.6062e-10	-1.90049	down	[G]	Carbohydrate transport and metabolism	Cellular Component: nucleus (GO:0005634);; Cellular Component: cytosol (GO:0005829);; Biological Process: sucrose biosynthetic process (GO:0005986);; Biological Process: fructose catabolic process (GO:0006001);; Biological Process: fructose 6-phosphate metabolic process (GO:0006002);; Biological Process: gluconeogenesis (GO:0006094);; Biological Process: dephosphorylation (GO:0016311);; Cellular …	K03841|0|mmu:14120|K03841 fructose-1,6-bisphosphatase I [EC:3.1.3.11] | (RefSeq) Fbp2, Fbp-1, Fbp1, Rae-30; fructose bisphosphatase 2	Glycolysis / Gluconeogenesis (ko00010);; Pentose phosphate pathway (ko00030);; Fructose and mannose metabolism (ko00051);; Carbon metabolism (ko01200);; AMPK signaling pathway (ko04152);; Insulin signaling pathway (ko04910)	[G]	Carbohydrate transport and metabolism	Fructose-1-6-bisphosphatase, N-terminal domain;; Inositol monophosphatase family	Fructose-1,6-bisphosphatase isozyme 2 OS=Mus musculus OX=10090 GN=Fbp2 PE=1 SV=2	G	Carbohydrate transport and metabolism	fructose-1,6-bisphosphatase isozyme 2 [Mus musculus]
ENSMUSG00000049191	Rtl5	1.75467	0.569189	1.23366	0.502058	0.000673315	-1.36638	down	--	--	Molecular Function: transcription factor activity, sequence-specific DNA binding (GO:0003700);; Cellular Component: nucleus (GO:0005634);; Biological Process: DNA replication (GO:0006260);; Biological Process: regulation of transcription, DNA-templated (GO:0006355);;	--	--	--	--	Domain of unknown function (DUF4939);; Retrotransposon gag protein	Retrotransposon Gag-like protein 5 OS=Mus musculus OX=10090 GN=Rtl5 PE=2 SV=2	S	Function unknown	mKIAA2001 protein, partial [Mus musculus]
ENSMUSG00000033644	Piwil2	0.031972	0.338471	0.186845	0.536408	7.79273e-05	2.9079	up	--	--	Biological Process: pachytene (GO:0000239);; Biological Process: RNA 5'-end processing (GO:0000966);; Molecular Function: mRNA binding (GO:0003729);; Molecular Function: protein binding (GO:0005515);; Cellular Component: polysome (GO:0005844);; Biological Process: multicellular organism development (GO:0007275);; Biological Process: spermatogenesis (GO:0007283);; Cellular Component: perinucleolar…	K02156|0|mmu:57746|K02156 aubergine | (RefSeq) Piwil2, Piwil1l, mili; piwi-like RNA-mediated gene silencing 2	Dorso-ventral axis formation (ko04320)	[D]	Cell cycle control, cell division, chromosome partitioning	Piwi domain;; PAZ domain;; Argonaute linker 1 domain	Piwi-like protein 2 OS=Mus musculus OX=10090 GN=Piwil2 PE=1 SV=2	J	Translation, ribosomal structure and biogenesis	PREDICTED: piwi-like protein 2 isoform X1 [Mus musculus]
ENSMUSG00000060961	Slc4a4	17.877	6.09068	17.5388	6.44129	2.54541e-23	-1.47555	down	--	--	Molecular Function: inorganic anion exchanger activity (GO:0005452);; Molecular Function: protein binding (GO:0005515);; Cellular Component: integral component of plasma membrane (GO:0005887);; Molecular Function: sodium:bicarbonate symporter activity (GO:0008510);; Biological Process: inorganic anion transport (GO:0015698);; Biological Process: bicarbonate transport (GO:0015701);; Cellular Compo…	K13575|0|mmu:54403|K13575 solute carrier family 4 (sodium bicarbonate cotransporter), member 4 | (RefSeq) Slc4a4, AI835705, NBC, NBC1; solute carrier family 4 (anion exchanger), member 4	Proximal tubule bicarbonate reclamation (ko04964);; Pancreatic secretion (ko04972);; Bile secretion (ko04976)	[P]	Inorganic ion transport and metabolism	HCO3- transporter family;; Band 3 cytoplasmic domain;; Phosphoenolpyruvate-dependent sugar phosphotransferase system, EIIA 2	Electrogenic sodium bicarbonate cotransporter 1 OS=Mus musculus OX=10090 GN=Slc4a4 PE=1 SV=2	U	Intracellular trafficking, secretion, and vesicular transport	electrogenic sodium bicarbonate cotransporter 1 isoform a [Mus musculus]
ENSMUSG00000049670	Morn4	2.02419	4.46966	1.92928	3.52467	0.00227412	1.06508	up	[S]	Function unknown	--	--	--	[R]	General function prediction only	MORN repeat	MORN repeat-containing protein 4 OS=Mus musculus OX=10090 GN=Morn4 PE=1 SV=1	S	Function unknown	MORN repeat-containing protein 4 [Cricetulus griseus]
ENSMUSG00000026932	Nacc2	3.46752	1.26841	3.19429	1.37939	7.42315e-08	-1.29018	down	--	--	--	K10486|0|mmu:67991|K10486 BTB/POZ domain-containing protein 14 | (RefSeq) Nacc2, 0610020I02Rik, AI448087, Btbd14a, C030048H19Rik; nucleus accumbens associated 2, BEN and BTB (POZ) domain containing	--	[R]	General function prediction only	BTB/POZ domain;; BEN domain	Nucleus accumbens-associated protein 2 OS=Mus musculus OX=10090 GN=Nacc2 PE=2 SV=1	S	Function unknown	nucleus accumbens-associated protein 2 isoform 2 [Mus musculus]
ENSMUSG00000029223	Uchl1	0.228922	3.46963	0.134551	4.55946	6.25538e-19	4.43431	up	--	--	Biological Process: response to ischemia (GO:0002931);; Molecular Function: cysteine-type endopeptidase activity (GO:0004197);; Molecular Function: thiol-dependent ubiquitin-specific protease activity (GO:0004843);; Cellular Component: nucleoplasm (GO:0005654);; Cellular Component: endoplasmic reticulum membrane (GO:0005789);; Cellular Component: cytosol (GO:0005829);; Cellular Component: plasma …	K05611|1.40413e-160|rno:29545|K05611 ubiquitin carboxyl-terminal hydrolase L1 [EC:3.4.19.12] | (RefSeq) Uchl1; ubiquitin C-terminal hydrolase L1	Parkinson's disease (ko05012)	[O]	Posttranslational modification, protein turnover, chaperones	Ubiquitin carboxyl-terminal hydrolase, family 1	Ubiquitin carboxyl-terminal hydrolase isozyme L1 OS=Rattus norvegicus OX=10116 GN=Uchl1 PE=1 SV=2	O	Posttranslational modification, protein turnover, chaperones	ubiquitin carboxy-terminal hydrolase L1, isoform CRA_b, partial [Mus musculus]
Mouse_newGene_11024	Mouse_newGene_11024	5.43425	0	5.26779	0	1.62906e-37	#NAME?	down	--	--	Molecular Function: bisphosphoglycerate mutase activity (GO:0004082);; Molecular Function: bisphosphoglycerate 2-phosphatase activity (GO:0004083);; Cellular Component: nucleus (GO:0005634);; Cellular Component: cytosol (GO:0005829);; Biological Process: gluconeogenesis (GO:0006094);; Biological Process: regulation of glycolytic process (GO:0006110);; Biological Process: striated muscle contracti…	K01834|2.88934e-55|ptg:102952431|K01834 2,3-bisphosphoglycerate-dependent phosphoglycerate mutase [EC:5.4.2.11] | (RefSeq) PGAM1; phosphoglycerate mutase 1	Glycolysis / Gluconeogenesis (ko00010);; Glycine, serine and threonine metabolism (ko00260);; Carbon metabolism (ko01200);; Biosynthesis of amino acids (ko01230);; Glucagon signaling pathway (ko04922);; Central carbon metabolism in cancer (ko05230)	[G]	Carbohydrate transport and metabolism	Histidine phosphatase superfamily (branch 1)	Phosphoglycerate mutase 1 GN=Pgam1 OS=Rattus norvegicus (Rat) PE=1 SV=4	G	Carbohydrate transport and metabolism	PREDICTED: LOW QUALITY PROTEIN: phosphoglycerate mutase 1 [Heterocephalus glaber]
ENSMUSG00000044966	Fbxo48	0.572482	1.90636	0.231909	1.92599	2.17115e-08	2.64825	up	--	--	--	--	--	--	--	F-box-like;; F-box domain	F-box only protein 48 OS=Mus musculus OX=10090 GN=Fbxo48 PE=2 SV=1	S	Function unknown	F-box only protein 48 [Mus musculus]
ENSMUSG00000087230	Mroh3	1.24989	0.3203	1.59286	0.257803	8.80503e-07	-2.18564	down	--	--	--	--	--	[S]	Function unknown	--	Maestro heat-like repeat-containing protein family member 7 OS=Mus musculus OX=10090 GN=Mroh7 PE=3 SV=1	S	Function unknown	maestro heat-like repeat family member 3 [Mus musculus]
Mouse_newGene_7856	Mouse_newGene_7856	0.507608	1.45834	0.654715	1.80309	0.00223802	1.52944	up	--	--	Molecular Function: ATP binding (GO:0005524);; Cellular Component: mitochondrion (GO:0005739);; Biological Process: regulation of translational fidelity (GO:0006450);; Cellular Component: glutamyl-tRNA(Gln) amidotransferase complex (GO:0030956);; Biological Process: mitochondrial translation (GO:0032543);; Molecular Function: glutaminyl-tRNA synthase (glutamine-hydrolyzing) activity (GO:0050567);…	--	--	--	--	--	--	O	Posttranslational modification, protein turnover, chaperones	mCG1042149 [Mus musculus]
ENSMUSG00000059824	Dbp	5.96958	2.75119	6.02688	2.42484	0.000110536	-1.22072	down	--	--	Molecular Function: RNA polymerase II regulatory region sequence-specific DNA binding (GO:0000977);; Molecular Function: transcriptional activator activity, RNA polymerase II core promoter proximal region sequence-specific binding (GO:0001077);; Biological Process: liver development (GO:0001889);; Molecular Function: actin binding (GO:0003779);; Cellular Component: nucleus (GO:0005634);; Biologic…	K09056|7.84599e-146|mmu:13170|K09056 albumin D box-binding protein | (RefSeq) Dbp; D site albumin promoter binding protein	--	[K]	Transcription	Basic region leucine zipper	D site-binding protein OS=Mus musculus OX=10090 GN=Dbp PE=1 SV=2	K	Transcription	D site-binding protein [Mus pahari]
ENSMUSG00000041605	Inava	28.1893	13.882	29.0877	14.0239	2.81004e-10	-1.0612	down	--	--	--	--	--	[R]	General function prediction only	Domain of unknown function (DUF3338)	Innate immunity activator protein OS=Mus musculus OX=10090 GN=Inava PE=2 SV=1	S	Function unknown	innate immunity activator protein [Mus musculus]
ENSMUSG00000047604	Frat2	5.33446	10.3478	4.39598	8.92881	1.01484e-05	1.03572	up	--	--	Biological Process: embryonic axis specification (GO:0000578);; Molecular Function: protein binding (GO:0005515);; Cellular Component: nucleus (GO:0005634);; Cellular Component: cytoplasm (GO:0005737);; Biological Process: protein export from nucleus (GO:0006611);; Biological Process: Wnt signaling pathway (GO:0016055);;	K03096|4.07097e-77|mmu:212398|K03096 frequently rearranged in advanced T-cell lymphomas 2 | (RefSeq) Frat2; frequently rearranged in advanced T cell lymphomas 2	Wnt signaling pathway (ko04310)	--	--	Glycogen synthase kinase-3 binding	GSK-3-binding protein FRAT2 OS=Mus musculus OX=10090 GN=Frat2 PE=2 SV=1	O	Posttranslational modification, protein turnover, chaperones	GSK-3-binding protein FRAT2 [Mus musculus]
ENSMUSG00000027654	Fam83d	0.772098	1.51418	0.627882	1.64993	0.00536163	1.22889	up	[I]	Lipid transport and metabolism	Biological Process: epithelial to mesenchymal transition (GO:0001837);; Cellular Component: cytoplasm (GO:0005737);; Biological Process: mitotic cell cycle (GO:0007067);; Molecular Function: microtubule binding (GO:0008017);; Biological Process: cell proliferation (GO:0008283);; Biological Process: cell migration (GO:0016477);; Molecular Function: kinesin binding (GO:0019894);; Molecular Function…	K16805|0|mmu:71878|K16805 protein FAM83D | (RefSeq) Fam83d, 2310007D09Rik, BB104611; family with sequence similarity 83, member D	--	--	--	Protein of unknown function (DUF1669);; PLD-like domain	Protein FAM83D OS=Mus musculus OX=10090 GN=Fam83d PE=2 SV=1	S	Function unknown	mCG15735, partial [Mus musculus]
Mouse_newGene_7337	Mouse_newGene_7337	2.77055	1.36552	3.08316	2.67153	0.00328117	-1.20264	down	--	--	Molecular Function: ligase activity (GO:0016874);;	--	--	--	--	--	--	--	--	RIKEN cDNA 4933431E20, isoform CRA_a [Mus musculus]
ENSMUSG00000021238	Aldh6a1	15.7876	5.52936	16.9839	5.69594	1.77564e-16	-1.4742	down	[C]	Energy production and conversion	--	K00140|0|mmu:104776|K00140 malonate-semialdehyde dehydrogenase (acetylating) / methylmalonate-semialdehyde dehydrogenase [EC:1.2.1.18 1.2.1.27] | (RefSeq) Aldh6a1, 1110038I05Rik, Mmsdh; aldehyde dehydrogenase family 6, subfamily A1	Valine, leucine and isoleucine degradation (ko00280);; beta-Alanine metabolism (ko00410);; Inositol phosphate metabolism (ko00562);; Propanoate metabolism (ko00640);; Carbon metabolism (ko01200)	[EG]	Amino acid transport and metabolism;; Carbohydrate transport and metabolism	Aldehyde dehydrogenase family	Methylmalonate-semialdehyde dehydrogenase [acylating], mitochondrial OS=Mus musculus OX=10090 GN=Aldh6a1 PE=1 SV=1	I	Lipid transport and metabolism	methylmalonate-semialdehyde dehydrogenase [acylating], mitochondrial isoform 1 precursor [Mus musculus]
ENSMUSG00000029798	Herc6	0.047102	0.866213	0.17741	0.918241	3.59604e-11	3.03296	up	[DZ]	Cell cycle control, cell division, chromosome partitioning;; Cytoskeleton	Biological Process: hematopoietic progenitor cell differentiation (GO:0002244);; Cellular Component: nucleus (GO:0005634);; Cellular Component: cytoplasm (GO:0005737);; Molecular Function: ligase activity (GO:0016874);; Molecular Function: cyclin binding (GO:0030332);; Biological Process: protein ubiquitination involved in ubiquitin-dependent protein catabolic process (GO:0042787);; Biological Pr…	--	--	[O]	Posttranslational modification, protein turnover, chaperones	HECT-domain (ubiquitin-transferase);; Regulator of chromosome condensation (RCC1) repeat;; Regulator of chromosome condensation (RCC1) repeat	E3 ISG15--protein ligase Herc6 OS=Mus musculus OX=10090 GN=Herc6 PE=2 SV=1	DZ	Cell cycle control, cell division, chromosome partitioning;; Cytoskeleton	E3 ISG15--protein ligase Herc6 [Mus musculus]
Mouse_newGene_14523	Mouse_newGene_14523	47.6782	17.4066	49.0605	23.5329	9.36741e-13	-1.19171	down	--	--	Molecular Function: phosphatidylserine decarboxylase activity (GO:0004609);; Cellular Component: mitochondrion (GO:0005739);; Biological Process: phosphatidylethanolamine biosynthetic process (GO:0006646);;	K01613|9.82828e-177|ptr:458772|K01613 phosphatidylserine decarboxylase [EC:4.1.1.65] | (RefSeq) PISD; phosphatidylserine decarboxylase	Glycerophospholipid metabolism (ko00564)	[I]	Lipid transport and metabolism	Phosphatidylserine decarboxylase	Phosphatidylserine decarboxylase beta chain GN=Pisd OS=Mus musculus (Mouse) PE=2 SV=1	I	Lipid transport and metabolism	mCG2531, isoform CRA_a [Mus musculus]
ENSMUSG00000025076	Casp7	0.416265	2.08309	0.485244	1.49687	8.32678e-06	2.03072	up	--	--	Molecular Function: aspartic-type endopeptidase activity (GO:0004190);; Molecular Function: protein binding (GO:0005515);; Cellular Component: nucleus (GO:0005634);; Cellular Component: endoplasmic reticulum membrane (GO:0005789);; Cellular Component: cytosol (GO:0005829);; Biological Process: heart development (GO:0007507);; Biological Process: aging (GO:0007568);; Biological Process: response t…	K04397|0|mmu:12369|K04397 caspase 7 [EC:3.4.22.60] | (RefSeq) Casp7, AI314680, CMH-1, ICE-IAP3, Mch3, caspase-7, mCASP-7; caspase 7	Apoptosis (ko04210);; Apoptosis - multiple species (ko04215);; TNF signaling pathway (ko04668);; Non-alcoholic fatty liver disease (NAFLD) (ko04932);; Alzheimer's disease (ko05010);; Pertussis (ko05133);; Legionellosis (ko05134)	[D]	Cell cycle control, cell division, chromosome partitioning	Caspase domain	Caspase-7 OS=Mus musculus OX=10090 GN=Casp7 PE=1 SV=2	O	Posttranslational modification, protein turnover, chaperones	Lice2 cysteine protease [Mus musculus]
ENSMUSG00000037944	Ccr7	0.437826	1.43771	0.677551	1.52407	0.00213913	1.44135	up	--	--	Biological Process: establishment of T cell polarity (GO:0001768);; Biological Process: myeloid dendritic cell chemotaxis (GO:0002408);; Biological Process: lymphocyte chemotaxis across high endothelial venule (GO:0002518);; Biological Process: positive regulation of dendritic cell antigen processing and presentation (GO:0002606);; Biological Process: regulation of tolerance induction to self ant…	K04182|0|mmu:12775|K04182 C-C chemokine receptor type 7 | (RefSeq) Ccr7, CC-CKR-7, CCR-7, CD197, Cdw197, Cmkbr7, EBI1, Ebi1h; chemokine (C-C motif) receptor 7	Cytokine-cytokine receptor interaction (ko04060);; Chemokine signaling pathway (ko04062);; Transcriptional misregulation in cancer (ko05202)	--	--	7 transmembrane receptor (rhodopsin family)	C-C chemokine receptor type 7 OS=Mus musculus OX=10090 GN=Ccr7 PE=1 SV=2	U	Intracellular trafficking, secretion, and vesicular transport	unnamed protein product [Mus musculus]
ENSMUSG00000053062	Jam2	1.00497	0.15566	0.969528	0.306655	2.90225e-05	-1.8643	down	--	--	Cellular Component: plasma membrane (GO:0005886);; Cellular Component: bicellular tight junction (GO:0005923);; Biological Process: negative regulation of cell adhesion (GO:0007162);; Cellular Component: integral component of membrane (GO:0016021);; Molecular Function: protein heterodimerization activity (GO:0046982);;	K06735|0|mmu:67374|K06735 junctional adhesion molecule 2 | (RefSeq) Jam2, 1110002N23Rik, 2410030G21Rik, 2410167M24Rik, JAM-2, JAM-B, Jcam2, VE-JAM; junction adhesion molecule 2	Cell adhesion molecules (CAMs) (ko04514);; Tight junction (ko04530);; Leukocyte transendothelial migration (ko04670)	--	--	Immunoglobulin domain;; Immunoglobulin domain;; Immunoglobulin I-set domain;; Immunoglobulin domain;; Immunoglobulin V-set domain	Junctional adhesion molecule B OS=Mus musculus OX=10090 GN=Jam2 PE=1 SV=1	U	Intracellular trafficking, secretion, and vesicular transport	junctional adhesion molecule B precursor [Mus musculus]
ENSMUSG00000032815	Fanca	1.96951	6.93916	1.79093	7.14033	5.56846e-19	1.90166	up	--	--	Cellular Component: cytoplasm (GO:0005737);; Biological Process: DNA repair (GO:0006281);; Biological Process: male meiotic nuclear division (GO:0007140);; Biological Process: male gonad development (GO:0008584);; Biological Process: female gonad development (GO:0008585);; Biological Process: regulation of cell proliferation (GO:0042127);; Cellular Component: Fanconi anaemia nuclear complex (GO:0…	K10888|0|mmu:14087|K10888 fanconi anemia group A protein | (RefSeq) Fanca, AW208693, FACA; Fanconi anemia, complementation group A	Fanconi anemia pathway (ko03460)	--	--	Fanconi anaemia group A protein N terminus;; Fanconi anaemia group A protein	Fanconi anemia group A protein homolog OS=Mus musculus OX=10090 GN=Fanca PE=2 SV=2	S	Function unknown	Fanconi anemia group A protein homolog [Mus musculus]
ENSMUSG00000032816	Igdcc4	3.66824	0.894706	4.23079	1.03906	6.87579e-17	-1.97367	down	[R]	General function prediction only	Cellular Component: integral component of plasma membrane (GO:0005887);;	--	--	[T]	Signal transduction mechanisms	Fibronectin type III domain;; Immunoglobulin domain;; Immunoglobulin I-set domain;; Purple acid Phosphatase, N-terminal domain;; Immunoglobulin domain;; Immunoglobulin domain;; Immunoglobulin V-set domain;; CD80-like C2-set immunoglobulin domain	Immunoglobulin superfamily DCC subclass member 4 OS=Mus musculus OX=10090 GN=Igdcc4 PE=2 SV=1	S	Function unknown	mKIAA1628 protein, partial [Mus musculus]
ENSMUSG00000027326	Knl1	0.80391	2.73855	0.826866	4.78275	0.00836876	2.26663	up	--	--	--	K11542|0|mmu:76464|K11542 protein CASC5 | (RefSeq) Knl1, 2310043D08Rik, 5730505K17Rik, Casc5; kinetochore scaffold 1	--	--	--	--	Kinetochore scaffold 1 OS=Mus musculus OX=10090 GN=Knl1 PE=1 SV=3	S	Function unknown	kinetochore scaffold 1 [Mus musculus]
ENSMUSG00000027323	Rad51	1.96775	15.3596	2.16074	13.3978	5.21515e-42	2.79567	up	[L]	Replication, recombination and repair	--	K04482|0|mmu:19361|K04482 DNA repair protein RAD51 | (RefSeq) Rad51, AV304093, Rad51a, Reca; RAD51 recombinase	Homologous recombination (ko03440);; Fanconi anemia pathway (ko03460);; Pathways in cancer (ko05200);; Pancreatic cancer (ko05212)	[L]	Replication, recombination and repair	Rad51;; AAA domain;; recA bacterial DNA recombination protein;; Helix-hairpin-helix domain	DNA repair protein RAD51 homolog 1 OS=Mus musculus OX=10090 GN=Rad51 PE=1 SV=1	L	Replication, recombination and repair	DNA repair protein RAD51 homolog 1 [Mus musculus]
ENSMUSG00000025069	Gsto2	0.972707	3.31282	1.33875	4.32664	5.40879e-06	1.82726	up	[O]	Posttranslational modification, protein turnover, chaperones	Molecular Function: glutathione transferase activity (GO:0004364);; Cellular Component: cytoplasm (GO:0005737);; Biological Process: glutathione metabolic process (GO:0006749);; Biological Process: xenobiotic metabolic process (GO:0006805);; Biological Process: L-ascorbic acid metabolic process (GO:0019852);; Molecular Function: identical protein binding (GO:0042802);; Molecular Function: glutath…	K00799|0|mmu:68214|K00799 glutathione S-transferase [EC:2.5.1.18] | (RefSeq) Gsto2, 1700020F09Rik, 4930425C18Rik, GSTO_2-2; glutathione S-transferase omega 2	Glutathione metabolism (ko00480);; Metabolism of xenobiotics by cytochrome P450 (ko00980);; Drug metabolism - cytochrome P450 (ko00982);; Platinum drug resistance (ko01524);; Chemical carcinogenesis (ko05204)	[O]	Posttranslational modification, protein turnover, chaperones	Glutathione S-transferase, N-terminal domain;; Glutathione S-transferase, N-terminal domain;; Glutathione S-transferase, N-terminal domain;; Glutaredoxin	Glutathione S-transferase omega-2 OS=Mus musculus OX=10090 GN=Gsto2 PE=1 SV=1	O	Posttranslational modification, protein turnover, chaperones	glutathione S-transferase omega 2, isoform CRA_c, partial [Mus musculus]
ENSMUSG00000040828	Catsperd	2.16626	0.766241	1.83475	1.28868	0.00474908	-1.14787	down	--	--	Biological Process: multicellular organism development (GO:0007275);; Biological Process: flagellated sperm motility (GO:0030317);; Cellular Component: CatSper complex (GO:0036128);; Biological Process: sperm capacitation (GO:0048240);; Cellular Component: sperm principal piece (GO:0097228);;	K16895|0|mmu:106757|K16895 cation channel sperm-associated protein subunit delta | (RefSeq) Catsperd, 4921529N20Rik, 4933402B14Rik, 619718, AW045609, Gm6095, Tmem146; catsper channel auxiliary subunit delta	--	--	--	Cation channel sperm-associated protein subunit delta	Cation channel sperm-associated protein subunit delta OS=Mus musculus OX=10090 GN=Catsperd PE=1 SV=1	U	Intracellular trafficking, secretion, and vesicular transport	cation channel sperm-associated protein subunit delta isoform 1 precursor [Mus musculus]
ENSMUSG00000045954	Cavin2	37.9705	15.4314	39.6994	17.5693	5.61578e-15	-1.18562	down	--	--	Molecular Function: phosphatidylserine binding (GO:0001786);; Molecular Function: protein kinase C binding (GO:0005080);; Cellular Component: cytosol (GO:0005829);; Cellular Component: caveola (GO:0005901);;	--	--	--	--	PTRF/SDPR family	Caveolae-associated protein 2 OS=Mus musculus OX=10090 GN=Cavin2 PE=1 SV=3	S	Function unknown	caveolae-associated protein 2 [Mus musculus]
ENSMUSG00000051246	Msantd1	0.536387	0.111566	0.54824	0.07945	4.87939e-05	-2.4902	down	--	--	Biological Process: regulation of gene expression (GO:0010468);; Cellular Component: nuclear body (GO:0016604);;	--	--	[K]	Transcription	Myb/SANT-like DNA-binding domain	Myb/SANT-like DNA-binding domain-containing protein 1 OS=Mus musculus OX=10090 GN=Msantd1 PE=2 SV=1	K	Transcription	myb/SANT-like DNA-binding domain-containing protein 1 isoform 1 [Mus musculus]
ENSMUSG00000056296	Synpr	2.58995	0.872378	2.48815	0.791885	1.22794e-05	-1.52058	down	--	--	Molecular Function: transporter activity (GO:0005215);; Biological Process: transport (GO:0006810);; Cellular Component: cell junction (GO:0030054);; Cellular Component: integral component of synaptic vesicle membrane (GO:0030285);; Cellular Component: neuron projection (GO:0043005);;	--	--	--	--	Membrane-associating domain	Synaptoporin OS=Mus musculus OX=10090 GN=Synpr PE=1 SV=1	U	Intracellular trafficking, secretion, and vesicular transport	synaptoporin isoform 1 [Mus musculus]
ENSMUSG00000036151	Tm6sf2	1.57609	0.54335	1.549	0.147089	5.43825e-05	-2.11833	down	--	--	Molecular Function: hyaluronic acid binding (GO:0005540);; Cellular Component: endoplasmic reticulum membrane (GO:0005789);; Biological Process: cell adhesion (GO:0007155);; Cellular Component: integral component of membrane (GO:0016021);; Biological Process: regulation of lipid metabolic process (GO:0019216);; Cellular Component: endoplasmic reticulum-Golgi intermediate compartment membrane (GO:…	--	--	--	--	Protein of unknown function (DUF2781)	Transmembrane 6 superfamily member 2 OS=Mus musculus OX=10090 GN=Tm6sf2 PE=2 SV=2	U	Intracellular trafficking, secretion, and vesicular transport	transmembrane 6 superfamily member 2, isoform CRA_b, partial [Mus musculus]
ENSMUSG00000037685	Atp8a1	3.35837	1.19729	3.28948	1.48848	6.51091e-08	-1.22226	down	[P]	Inorganic ion transport and metabolism	Molecular Function: magnesium ion binding (GO:0000287);; Molecular Function: phospholipid-translocating ATPase activity (GO:0004012);; Molecular Function: protein binding (GO:0005515);; Molecular Function: ATP binding (GO:0005524);; Cellular Component: endoplasmic reticulum (GO:0005783);; Cellular Component: trans-Golgi network (GO:0005802);; Cellular Component: plasma membrane (GO:0005886);; Bio…	K14802|0|mmu:11980|K14802 phospholipid-transporting ATPase [EC:3.6.3.1] | (RefSeq) Atp8a1, AI481521, AI853962, APLT, AW743152, AW822227, Atp3a2, B230107D19Rik, ClassI; ATPase, aminophospholipid transporter (APLT), class I, type 8A, member 1	--	[R]	General function prediction only	Phospholipid-translocating P-type ATPase C-terminal;; Phospholipid-translocating ATPase N-terminal;; Cation transport ATPase (P-type);; haloacid dehalogenase-like hydrolase;; E1-E2 ATPase	Phospholipid-transporting ATPase IA OS=Mus musculus OX=10090 GN=Atp8a1 PE=1 SV=2	U	Intracellular trafficking, secretion, and vesicular transport	mKIAA4233 protein, partial [Mus musculus]
ENSMUSG00000076437	Selenoh	20.5526	39.1221	17.5739	39.4106	1.51467e-07	1.08863	up	--	--	Molecular Function: RNA binding (GO:0044822);;	--	--	--	--	--	Selenoprotein H OS=Mus musculus OX=10090 GN=Selenoh PE=1 SV=2	S	Function unknown	selenoprotein H [Mus musculus]
ENSMUSG00000090698	Apold1	0.050358	0.361081	0.077409	0.423198	1.8144e-05	2.60922	up	--	--	Biological Process: angiogenesis (GO:0001525);; Biological Process: response to hypoxia (GO:0001666);; Cellular Component: extracellular region (GO:0005576);; Cellular Component: plasma membrane (GO:0005886);; Biological Process: lipid transport (GO:0006869);; Molecular Function: lipid binding (GO:0008289);; Cellular Component: integral component of membrane (GO:0016021);; Biological Process: end…	--	--	--	--	Apolipoprotein L	Apolipoprotein L domain-containing protein 1 OS=Rattus norvegicus OX=10116 GN=Apold1 PE=1 SV=1	U	Intracellular trafficking, secretion, and vesicular transport	apolipoprotein L domain-containing protein 1 [Mus musculus]
ENSMUSG00000028255	Clca1	2.03284	0.842665	2.07374	0.84328	0.000434146	-1.23131	down	[S]	Function unknown	Molecular Function: intracellular calcium activated chloride channel activity (GO:0005229);; Cellular Component: extracellular region (GO:0005576);; Cellular Component: integral component of plasma membrane (GO:0005887);; Cellular Component: microvillus (GO:0005902);; Biological Process: proteolysis (GO:0006508);; Biological Process: calcium ion transport (GO:0006816);; Molecular Function: metall…	K05027|0|mmu:23844|K05027 calcium-activated chloride channel regulator 1 | (RefSeq) Clca1, Clca2, Clca3, gob-5, gob5; chloride channel accessory 1	Renin secretion (ko04924);; Pancreatic secretion (ko04972)	--	--	Calcium-activated chloride channel N terminal;; von Willebrand factor type A domain;; von Willebrand factor type A domain	Calcium-activated chloride channel regulator 1 OS=Mus musculus OX=10090 GN=Clca1 PE=1 SV=2	U	Intracellular trafficking, secretion, and vesicular transport	calcium-activated chloride channel regulator 1 precursor [Mus musculus]
ENSMUSG00000074818	Pdzd7	1.55089	0.539473	1.38492	0.458361	9.81544e-05	-1.48294	down	--	--	Cellular Component: stereocilia ankle link (GO:0002141);; Cellular Component: extracellular space (GO:0005615);; Cellular Component: nucleus (GO:0005634);; Cellular Component: cilium (GO:0005929);; Molecular Function: protein homodimerization activity (GO:0042803);; Biological Process: establishment of protein localization (GO:0045184);; Molecular Function: protein heterodimerization activity (GO…	--	--	[S]	Function unknown	PDZ domain (Also known as DHR or GLGF);; PDZ domain	Whirlin OS=Mus musculus OX=10090 GN=Whrn PE=1 SV=3	O	Posttranslational modification, protein turnover, chaperones	PDZ domain-containing protein 7 [Mus musculus]
ENSMUSG00000024730	Ms4a8a	1.91772	0.232987	1.24437	0.304987	0.000126796	-2.46378	down	--	--	Cellular Component: integral component of membrane (GO:0016021);;	--	--	--	--	CD20-like family	Membrane-spanning 4-domains subfamily A member 8 OS=Mus musculus OX=10090 GN=Ms4a8 PE=2 SV=4	S	Function unknown	membrane-spanning 4-domains subfamily A member 8 [Mus musculus]
ENSMUSG00000026779	Mastl	1.08103	2.61447	0.969339	3.16879	7.52741e-09	1.54152	up	[R]	General function prediction only	Biological Process: G2/M transition of mitotic cell cycle (GO:0000086);; Molecular Function: protein serine/threonine kinase activity (GO:0004674);; Molecular Function: ATP binding (GO:0005524);; Cellular Component: nucleoplasm (GO:0005654);; Cellular Component: cytoplasm (GO:0005737);; Cellular Component: centrosome (GO:0005813);; Biological Process: mitotic cell cycle (GO:0007067);; Biological …	K16309|0|mmu:67121|K16309 serine/threonine-protein kinase greatwall [EC:2.7.11.1] | (RefSeq) Mastl, 2700091H24Rik, C88295, GW, GWL, MAST-L, THC2; microtubule associated serine/threonine kinase-like	--	[TR]	Signal transduction mechanisms;; General function prediction only	Protein kinase domain;; Protein tyrosine kinase	Serine/threonine-protein kinase greatwall OS=Mus musculus OX=10090 GN=Mastl PE=2 SV=2	T	Signal transduction mechanisms	serine/threonine-protein kinase greatwall [Mus musculus]
ENSMUSG00000026484	Rnf2	15.6961	6.59946	15.4116	7.56814	4.03714e-12	-1.26746	down	--	--	Biological Process: negative regulation of transcription from RNA polymerase II promoter (GO:0000122);; Biological Process: mitotic cell cycle (GO:0000278);; Cellular Component: euchromatin (GO:0000791);; Biological Process: gastrulation with mouth forming second (GO:0001702);; Cellular Component: sex chromatin (GO:0001739);; Molecular Function: chromatin binding (GO:0003682);; Biological Process…	K10695|0|mmu:19821|K10695 E3 ubiquitin-protein ligase RNF1/2 [EC:2.3.2.27] | (RefSeq) Rnf2, AI326319, AI450156, AU019207, Ring1B, dinG; ring finger protein 2	--	[O]	Posttranslational modification, protein turnover, chaperones	RAWUL domain RING finger- and WD40-associated ubiquitin-like;; Zinc finger, C3HC4 type (RING finger);; Zinc finger, C3HC4 type (RING finger);; Ring finger domain;; Zinc finger, C3HC4 type (RING finger)	E3 ubiquitin-protein ligase RING2 OS=Mus musculus OX=10090 GN=Rnf2 PE=1 SV=1	K	Transcription	E3 ubiquitin-protein ligase RING2 isoform X1 [Heterocephalus glaber]
Mouse_newGene_5338	Mouse_newGene_5338	0.563473	0.975066	0.30929	1.23395	0.00670378	1.38152	up	--	--	--	--	--	--	--	--	--	--	--	mCG144585 [Mus musculus]
ENSMUSG00000004460	Dnajb11	18.4649	42.0504	20.7395	41.1416	3.05847e-12	1.13521	up	[O]	Posttranslational modification, protein turnover, chaperones	--	K09517|0|pps:100992108|K09517 DnaJ homolog subfamily B member 11 | (RefSeq) DNAJB11; DnaJ heat shock protein family (Hsp40) member B11	Protein processing in endoplasmic reticulum (ko04141)	[O]	Posttranslational modification, protein turnover, chaperones	DnaJ C terminal domain;; DnaJ domain	DnaJ homolog subfamily B member 11 OS=Mus musculus OX=10090 GN=Dnajb11 PE=1 SV=1	O	Posttranslational modification, protein turnover, chaperones	dnaJ homolog subfamily B member 11 precursor [Mus musculus]
ENSMUSG00000034459	Ifit1	0.084454	1.75093	0.162929	1.79505	2.99021e-16	3.88341	up	[R]	General function prediction only	Molecular Function: RNA binding (GO:0003723);; Molecular Function: protein binding (GO:0005515);; Cellular Component: cytoplasm (GO:0005737);; Biological Process: cellular response to interferon-alpha (GO:0035457);; Biological Process: cellular response to interferon-beta (GO:0035458);; Biological Process: regulation of defense response to virus (GO:0050688);; Biological Process: cellular respons…	K14217|0|mmu:15957|K14217 interferon-induced protein with tetratricopeptide repeats 1 | (RefSeq) Ifit1, ISG56, Ifi56, P56; interferon-induced protein with tetratricopeptide repeats 1	Hepatitis C (ko05160);; Herpes simplex infection (ko05168)	[R]	General function prediction only	Tetratricopeptide repeat;; Tetratricopeptide repeat;; Tetratricopeptide repeat;; Tetratricopeptide repeat;; TPR repeat;; Tetratricopeptide repeat;; Tetratricopeptide repeat;; Tetratricopeptide repeat	Interferon-induced protein with tetratricopeptide repeats 1 OS=Mus musculus OX=10090 GN=Ifit1 PE=1 SV=2	S	Function unknown	interferon-induced protein with tetratricopeptide repeats 1 [Mus musculus]
ENSMUSG00000009378	Slc16a12	0.373267	0.010568	0.353661	0.02677	3.5277e-09	-4.05972	down	[P]	Inorganic ion transport and metabolism	--	K11810|0|mmu:240638|K11810 MFS transporter, MCP family, solute carrier family 16 (monocarboxylic acid transporters), member 12 | (RefSeq) Slc16a12, 3230401A21, AW210596; solute carrier family 16 (monocarboxylic acid transporters), member 12	--	[G]	Carbohydrate transport and metabolism	Major Facilitator Superfamily	Monocarboxylate transporter 12 OS=Mus musculus OX=10090 GN=Slc16a12 PE=2 SV=1	G	Carbohydrate transport and metabolism	monocarboxylate transporter 12 [Mus musculus]
ENSMUSG00000015452	Ager	4.02055	1.27544	4.3455	1.67484	0.000195614	-1.43715	down	--	--	Biological Process: response to hypoxia (GO:0001666);; Biological Process: regulation of T cell mediated cytotoxicity (GO:0001914);; Biological Process: negative regulation of protein phosphorylation (GO:0001933);; Biological Process: negative regulation of endothelial cell proliferation (GO:0001937);; Molecular Function: chromatin binding (GO:0003682);; Molecular Function: transcription factor a…	K19722|0|mmu:11596|K19722 receptor for advanced glycosylation end products | (RefSeq) Ager, RAGE; advanced glycosylation end product-specific receptor	AGE-RAGE signaling pathway in diabetic complications (ko04933)	--	--	CD80-like C2-set immunoglobulin domain;; Immunoglobulin domain;; Immunoglobulin domain;; Immunoglobulin domain;; Immunoglobulin I-set domain;; Immunoglobulin V-set domain	Advanced glycosylation end product-specific receptor OS=Mus musculus OX=10090 GN=Ager PE=1 SV=2	U	Intracellular trafficking, secretion, and vesicular transport	advanced glycosylation end product-specific receptor isoform a precursor [Mus musculus]
ENSMUSG00000050410	Tcf19	2.82448	9.29378	3.79015	10.0853	1.85267e-09	1.6699	up	--	--	--	--	--	--	--	FHA domain	Transcription factor 19-like protein OS=Mus musculus OX=10090 GN=Tcf19 PE=2 SV=1	K	Transcription	transcription factor 19, isoform CRA_b, partial [Mus musculus]
ENSMUSG00000027306	Nusap1	2.1676	8.30582	1.99517	9.01042	1.11372e-20	2.10874	up	--	--	--	--	--	--	--	Nucleolar and spindle-associated protein	Nucleolar and spindle-associated protein 1 OS=Mus musculus OX=10090 GN=Nusap1 PE=1 SV=1	S	Function unknown	nucleolar and spindle-associated protein 1 isoform b [Mus musculus]
ENSMUSG00000001604	Tcea3	7.27594	3.11279	6.74872	3.21132	0.00138876	-1.06585	down	--	--	--	--	--	[K]	Transcription	Transcription factor S-II (TFIIS), central domain;; Transcription factor S-II (TFIIS);; TFIIS helical bundle-like domain	Transcription elongation factor A protein 3 OS=Mus musculus OX=10090 GN=Tcea3 PE=1 SV=3	K	Transcription	transcription elongation factor A protein 3 [Mus musculus]
ENSMUSG00000054708	Ankrd24	5.88339	3.0067	4.67756	2.47882	4.41161e-05	-1.22452	down	[T]	Signal transduction mechanisms	--	--	--	--	--	Ankyrin repeats (3 copies);; Ankyrin repeats (many copies);; Ankyrin repeats (many copies);; Ankyrin repeat;; Ankyrin repeat	Ankyrin repeat domain-containing protein 24 OS=Mus musculus OX=10090 GN=Ankrd24 PE=2 SV=4	S	Function unknown	ankyrin repeat domain 24, isoform CRA_b, partial [Mus musculus]
ENSMUSG00000038615	Nfe2l1	123.379	24.3864	124.234	27.4752	8.05456e-77	-2.19686	down	--	--	Molecular Function: RNA polymerase II distal enhancer sequence-specific DNA binding (GO:0000980);; Molecular Function: transcriptional activator activity, RNA polymerase II transcription factor binding (GO:0001190);; Molecular Function: transcriptional activator activity, RNA polymerase II distal enhancer sequence-specific binding (GO:0001205);; Molecular Function: protein binding (GO:0005515);; …	K09040|0|mmu:18023|K09040 nuclear factor erythroid 2-related factor 1/3 | (RefSeq) Nfe2l1, AA408798, AW212678, LCR-F1, Lcrf1, NRF1, TCF-11, TCF11; nuclear factor, erythroid derived 2,-like 1	--	[K]	Transcription	bZIP Maf transcription factor	Endoplasmic reticulum membrane sensor NFE2L1 OS=Mus musculus OX=10090 GN=Nfe2l1 PE=1 SV=2	K	Transcription	mFLJ00380 protein, partial [Mus musculus]
ENSMUSG00000031971	Ccsap	0.36632	0.879999	0.248123	0.923563	0.00191153	1.60467	up	--	--	Cellular Component: centriole (GO:0005814);; Cellular Component: axoneme (GO:0005930);; Molecular Function: microtubule binding (GO:0008017);; Cellular Component: axon (GO:0030424);; Cellular Component: ciliary transition zone (GO:0035869);; Cellular Component: ciliary basal body (GO:0036064);; Biological Process: neuron development (GO:0048666);; Biological Process: cell division (GO:0051301);; …	K16454|7.57084e-130|mmu:73420|K16454 centriole, cilia and spindle-associated protein | (RefSeq) Ccsap, 1700054N08Rik, AI853424; centriole, cilia and spindle associated protein	--	--	--	Centriole, cilia and spindle-associated	Centriole, cilia and spindle-associated protein OS=Mus musculus OX=10090 GN=Ccsap PE=1 SV=1	S	Function unknown	centriole, cilia and spindle-associated protein [Mus musculus]
ENSMUSG00000031398	Plxna3	4.70352	1.3922	4.63605	1.68787	6.87061e-14	-1.55023	down	[MU]	Cell wall/membrane/envelope biogenesis;; Intracellular trafficking, secretion, and vesicular transport	Cellular Component: semaphorin receptor complex (GO:0002116);; Cellular Component: nucleus (GO:0005634);; Cellular Component: integral component of plasma membrane (GO:0005887);; Molecular Function: semaphorin receptor activity (GO:0017154);; Biological Process: facial nerve structural organization (GO:0021612);; Biological Process: trigeminal nerve structural organization (GO:0021637);; Biologic…	K06820|0|mmu:18846|K06820 plexin A | (RefSeq) Plxna3, PlexA3, Plxa3, Plxn3, Plxn4, SEX, mKIAA4078; plexin A3	Axon guidance (ko04360)	[T]	Signal transduction mechanisms	Plexin cytoplasmic RasGAP domain;; Sema domain;; IPT/TIG domain;; Plexin repeat	Plexin-A3 OS=Mus musculus OX=10090 GN=Plxna3 PE=1 SV=2	S	Function unknown	plexin-A3 isoform 1 precursor [Mus musculus]
ENSMUSG00000031028	Tub	1.06252	0	1.05492	0.014466	2.30368e-33	-7.15119	down	--	--	Molecular Function: GTPase activity (GO:0003924);; Molecular Function: structural constituent of cytoskeleton (GO:0005200);; Molecular Function: GTP binding (GO:0005525);; Cellular Component: extracellular region (GO:0005576);; Cellular Component: nucleus (GO:0005634);; Cellular Component: cytosol (GO:0005829);; Cellular Component: microtubule (GO:0005874);; Cellular Component: plasma membrane (G…	--	--	[R]	General function prediction only	Tub family;; Tubby N-terminal	Tubby protein OS=Mus musculus OX=10090 GN=Tub PE=1 SV=1	S	Function unknown	tubby protein homolog isoform X1 [Meriones unguiculatus]
ENSMUSG00000034614	Pik3ip1	2.42409	0.6928	2.78687	0.620321	4.83829e-05	-1.65055	down	--	--	Cellular Component: plasma membrane (GO:0005886);; Biological Process: negative regulation of phosphatidylinositol 3-kinase signaling (GO:0014067);; Cellular Component: integral component of membrane (GO:0016021);; Molecular Function: kinase activity (GO:0016301);; Molecular Function: phosphatidylinositol 3-kinase catalytic subunit binding (GO:0036313);; Biological Process: negative regulation of…	--	--	--	--	Kringle domain	Phosphoinositide-3-kinase-interacting protein 1 OS=Mus musculus OX=10090 GN=Pik3ip1 PE=2 SV=1	U	Intracellular trafficking, secretion, and vesicular transport	RIKEN cDNA 1500004A08, isoform CRA_c, partial [Mus musculus]
ENSMUSG00000024388	Myo7b	12.6324	5.1882	11.6521	4.44551	5.07817e-15	-1.2833	down	--	--	Molecular Function: motor activity (GO:0003774);; Molecular Function: actin binding (GO:0003779);; Molecular Function: ATP binding (GO:0005524);; Cellular Component: microvillus (GO:0005902);; Cellular Component: brush border (GO:0005903);; Cellular Component: myosin complex (GO:0016459);; Biological Process: cell differentiation (GO:0030154);; Cellular Component: extracellular exosome (GO:007006…	K10359|0|mmu:17922|K10359 myosin VII | (RefSeq) Myo7b; myosin VIIB	--	[N]	Cell motility	Myosin head (motor domain);; MyTH4 domain;; FERM central domain;; IQ calmodulin-binding motif;; SH3 domain;; FERM N-terminal domain	Unconventional myosin-VIIb OS=Mus musculus OX=10090 GN=Myo7b PE=1 SV=3	Z	Cytoskeleton	myosin VIIb, isoform CRA_b, partial [Mus musculus]
ENSMUSG00000075266	Cenpw	0.438235	3.07082	0.847169	3.22802	9.10359e-06	1.75256	up	--	--	Cellular Component: condensed chromosome kinetochore (GO:0000777);; Molecular Function: DNA binding (GO:0003677);; Cellular Component: nucleus (GO:0005634);; Biological Process: chromosome segregation (GO:0007059);; Biological Process: mitotic cell cycle (GO:0007067);; Molecular Function: protein heterodimerization activity (GO:0046982);; Biological Process: cell division (GO:0051301);; Biologica…	--	--	--	--	CENP-W protein	Centromere protein W OS=Mus musculus OX=10090 GN=Cenpw PE=3 SV=1	S	Function unknown	centromere protein W [Mus musculus]
ENSMUSG00000043822	Adamtsl5	24.1386	8.26949	24.2327	8.5282	7.66803e-17	-1.64262	down	--	--	Cellular Component: microfibril (GO:0001527);; Cellular Component: proteinaceous extracellular matrix (GO:0005578);; Biological Process: proteolysis (GO:0006508);; Molecular Function: heparin binding (GO:0008201);; Molecular Function: metallopeptidase activity (GO:0008237);; Molecular Function: zinc ion binding (GO:0008270);;	--	--	[O]	Posttranslational modification, protein turnover, chaperones	ADAM-TS Spacer 1;; UNC-6/NTR/C345C module;; Thrombospondin type 1 domain	Thrombospondin type-1 domain-containing protein 4 OS=Mus musculus OX=10090 GN=Thsd4 PE=1 SV=2	S	Function unknown	PREDICTED: ADAMTS-like protein 5 isoform X1 [Mus musculus]
ENSMUSG00000053414	Hunk	1.13927	0.52194	1.04939	0.497393	0.00558118	-1.0492	down	[S]	Function unknown	Molecular Function: protein serine/threonine kinase activity (GO:0004674);; Molecular Function: ATP binding (GO:0005524);; Cellular Component: nucleus (GO:0005634);; Cellular Component: cytoplasm (GO:0005737);; Biological Process: protein phosphorylation (GO:0006468);; Biological Process: intracellular signal transduction (GO:0035556);;	K08797|0|mmu:26559|K08797 hormonally upregulated Neu-associated kinase [EC:2.7.11.1] | (RefSeq) Hunk, Bstk1, Mak-v; hormonally upregulated Neu-associated kinase	--	[T]	Signal transduction mechanisms	Protein kinase domain;; Protein tyrosine kinase;; Kinase-like;; Lipopolysaccharide kinase (Kdo/WaaP) family;; Phosphotransferase enzyme family;; RIO1 family	Hormonally up-regulated neu tumor-associated kinase OS=Mus musculus OX=10090 GN=Hunk PE=2 SV=1	T	Signal transduction mechanisms	hormonally up-regulated neu tumor-associated kinase [Mus musculus]
ENSMUSG00000040552	C3ar1	1.28542	2.3434	0.927096	2.81353	2.96398e-05	1.26785	up	--	--	Molecular Function: complement component C3a binding (GO:0001850);; Biological Process: complement receptor mediated signaling pathway (GO:0002430);; Biological Process: tolerance induction to nonself antigen (GO:0002462);; Molecular Function: complement component C3a receptor activity (GO:0004876);; Molecular Function: G-protein coupled receptor activity (GO:0004930);; Cellular Component: integr…	K04009|0|mmu:12267|K04009 C3a anaphylatoxin chemotactic receptor | (RefSeq) C3ar1, AZ3B, C3AR, HNFAG09; complement component 3a receptor 1	Neuroactive ligand-receptor interaction (ko04080);; Complement and coagulation cascades (ko04610);; Staphylococcus aureus infection (ko05150)	--	--	7 transmembrane receptor (rhodopsin family);; Serpentine type 7TM GPCR chemoreceptor Srsx;; Serpentine type 7TM GPCR chemoreceptor Srw	C3a anaphylatoxin chemotactic receptor OS=Mus musculus OX=10090 GN=C3ar1 PE=1 SV=1	U	Intracellular trafficking, secretion, and vesicular transport	C3a anaphylatoxin chemotactic receptor [Mus musculus]
ENSMUSG00000040554	Aipl1	0.071739	0.640865	0	1.10287	9.38997e-06	4.55373	up	--	--	Biological Process: retina homeostasis (GO:0001895);; Cellular Component: photoreceptor inner segment (GO:0001917);; Molecular Function: farnesylated protein binding (GO:0001918);; Cellular Component: nucleus (GO:0005634);; Cellular Component: cytoplasm (GO:0005737);; Biological Process: protein folding (GO:0006457);; Biological Process: visual perception (GO:0007601);; Biological Process: photot…	K17767|7.02385e-173|mmu:114230|K17767 AH receptor-interacting protein | (RefSeq) Aipl1, A930007I01Rik; aryl hydrocarbon receptor-interacting protein-like 1	--	[O]	Posttranslational modification, protein turnover, chaperones	FKBP-type peptidyl-prolyl cis-trans isomerase;; Tetratricopeptide repeat	Aryl-hydrocarbon-interacting protein-like 1 OS=Mus musculus OX=10090 GN=Aipl1 PE=2 SV=2	O	Posttranslational modification, protein turnover, chaperones	PREDICTED: aryl-hydrocarbon-interacting protein-like 1 isoform X1 [Mus musculus]
ENSMUSG00000041323	Ak7	0	0.531621	0.016893	0.481032	1.77957e-12	5.55875	up	[F]	Nucleotide transport and metabolism	Biological Process: inflammatory response to antigenic stimulus (GO:0002437);; Biological Process: epithelial cilium movement (GO:0003351);; Molecular Function: adenylate kinase activity (GO:0004017);; Molecular Function: cytidylate kinase activity (GO:0004127);; Molecular Function: nucleoside diphosphate kinase activity (GO:0004550);; Molecular Function: ATP binding (GO:0005524);; Cellular Compo…	K00939|0|mmu:78801|K00939 adenylate kinase [EC:2.7.4.3] | (RefSeq) Ak7, 4930502N02Rik, AK_7; adenylate kinase 7	Purine metabolism (ko00230)	[F]	Nucleotide transport and metabolism	Dpy-30 motif;; Adenylate kinase	Adenylate kinase 7 OS=Mus musculus OX=10090 GN=Ak7 PE=1 SV=1	F	Nucleotide transport and metabolism	adenylate kinase 7 [Mus musculus]
ENSMUSG00000041329	Atp1b2	1.97545	0.91943	2.07248	0.934925	0.00481346	-1.0771	down	--	--	Molecular Function: ATPase activator activity (GO:0001671);; Molecular Function: sodium:potassium-exchanging ATPase activity (GO:0005391);; Cellular Component: cytoplasm (GO:0005737);; Cellular Component: sodium:potassium-exchanging ATPase complex (GO:0005890);; Biological Process: cellular sodium ion homeostasis (GO:0006883);; Biological Process: cell adhesion (GO:0007155);; Biological Process: …	K01540|0|mmu:11932|K01540 sodium/potassium-transporting ATPase subunit beta | (RefSeq) Atp1b2, Amog, Atpb-2; ATPase, Na+/K+ transporting, beta 2 polypeptide	cGMP-PKG signaling pathway (ko04022);; cAMP signaling pathway (ko04024);; Cardiac muscle contraction (ko04260);; Adrenergic signaling in cardiomyocytes (ko04261);; Insulin secretion (ko04911);; Thyroid hormone synthesis (ko04918);; Thyroid hormone signaling pathway (ko04919);; Aldosterone-regulated sodium reabsorption (ko04960);; Endocrine and other factor-regulated calcium reabsorption (ko04961)…	[P]	Inorganic ion transport and metabolism	Sodium / potassium ATPase beta chain	Sodium/potassium-transporting ATPase subunit beta-2 OS=Mus musculus OX=10090 GN=Atp1b2 PE=1 SV=2	U	Intracellular trafficking, secretion, and vesicular transport	sodium/potassium-transporting ATPase subunit beta-2 [Mus musculus]
ENSMUSG00000000385	Tmprss2	9.25729	3.55052	9.32847	3.56633	2.60639e-10	-1.34516	down	[O]	Posttranslational modification, protein turnover, chaperones	Molecular Function: serine-type endopeptidase activity (GO:0004252);; Molecular Function: scavenger receptor activity (GO:0005044);; Cellular Component: plasma membrane (GO:0005886);; Biological Process: receptor-mediated endocytosis (GO:0006898);; Cellular Component: integral component of membrane (GO:0016021);; Biological Process: protein autoprocessing (GO:0016540);; Biological Process: positi…	K09633|0|mmu:50528|K09633 transmembrane protease serine 2 [EC:3.4.21.-] | (RefSeq) Tmprss2, D16Ertd61e; transmembrane protease, serine 2	Influenza A (ko05164);; Transcriptional misregulation in cancer (ko05202)	[E]	Amino acid transport and metabolism	Trypsin;; Scavenger receptor cysteine-rich domain;; Domain of unknown function (DUF1986);; Scavenger receptor cysteine-rich domain;; Low-density lipoprotein receptor domain class A	Transmembrane protease serine 2 OS=Mus musculus OX=10090 GN=Tmprss2 PE=2 SV=3	O	Posttranslational modification, protein turnover, chaperones	transmembrane protease serine 2 [Mus musculus]
ENSMUSG00000022034	Esco2	1.41406	9.72244	1.42272	11.4195	5.57652e-38	2.93508	up	--	--	--	K11268|0|mmu:71988|K11268 N-acetyltransferase [EC:2.3.1.-] | (RefSeq) Esco2, 2410004I17Rik, D030072L07Rik; establishment of sister chromatid cohesion N-acetyltransferase 2	--	[L]	Replication, recombination and repair	ESCO1/2 acetyl-transferase;; zinc-finger of acetyl-transferase ESCO	N-acetyltransferase ESCO2 OS=Mus musculus OX=10090 GN=Esco2 PE=2 SV=3	S	Function unknown	N-acetyltransferase ESCO2 [Mus musculus]
ENSMUSG00000022033	Pbk	2.32946	31.7114	3.01626	33.4858	2.12045e-74	3.65411	up	[NW]	Cell motility;; Extracellular structures	--	K08865|0|mmu:52033|K08865 PDZ-binding kinase [EC:2.7.12.2] | (RefSeq) Pbk, 2810434B10Rik, AW538537, D14Ertd732e, TOPK; PDZ binding kinase	--	[T]	Signal transduction mechanisms	Protein kinase domain;; Protein tyrosine kinase	Lymphokine-activated killer T-cell-originated protein kinase OS=Mus musculus OX=10090 GN=Pbk PE=1 SV=1	T	Signal transduction mechanisms	lymphokine-activated killer T-cell-originated protein kinase [Mus musculus]
ENSMUSG00000039157	Fam102a	10.9907	5.89854	11.0616	4.20571	1.72963e-11	-1.248	down	--	--	--	--	--	--	--	N-terminal C2 in EEIG1 and EHBP1 proteins	Protein FAM102A OS=Mus musculus OX=10090 GN=Fam102a PE=1 SV=1	S	Function unknown	protein FAM102A [Mus musculus]
ENSMUSG00000021714	Cenpk	0.769087	4.46425	1.32104	4.723	5.00495e-08	2.1272	up	--	--	Cellular Component: kinetochore (GO:0000776);; Molecular Function: protein binding (GO:0005515);; Cellular Component: nucleus (GO:0005634);; Biological Process: positive regulation of transcription from RNA polymerase II promoter (GO:0045944);;	K11503|2.52627e-116|cge:100760714|K11503 centromere protein K | (RefSeq) Cenpk; centromere protein K	--	--	--	Centromere-associated protein K;; Centromere-associated protein K	Centromere protein K OS=Mus musculus OX=10090 GN=Cenpk PE=1 SV=2	S	Function unknown	centromere protein K isoform 1 [Mus musculus]
ENSMUSG00000048327	Ckap2l	2.01735	11.3782	2.37835	11.8526	4.37534e-32	2.44955	up	--	--	Cellular Component: cytoplasm (GO:0005737);; Cellular Component: centrosome (GO:0005813);;	K16769|0|mmu:70466|K16769 cytoskeleton-associated protein 2 | (RefSeq) Ckap2l, 2010016H04Rik, 2610318C08Rik, AV070319, radmis, rdm; cytoskeleton associated protein 2-like	--	--	--	Cytoskeleton-associated protein 2 C-terminus	Cytoskeleton-associated protein 2-like OS=Mus musculus OX=10090 GN=Ckap2l PE=1 SV=1	S	Function unknown	cytoskeleton associated protein 2-like, isoform CRA_a, partial [Mus musculus]
ENSMUSG00000033762	Recql4	9.21606	20.394	7.85251	19.9461	5.88987e-15	1.28088	up	[L]	Replication, recombination and repair	Molecular Function: bubble DNA binding (GO:0000405);; Biological Process: DNA strand renaturation (GO:0000733);; Molecular Function: ATP binding (GO:0005524);; Cellular Component: nucleus (GO:0005634);; Cellular Component: chromosome (GO:0005694);; Cellular Component: cytoplasm (GO:0005737);; Biological Process: DNA replication (GO:0006260);; Biological Process: base-excision repair (GO:0006284);…	K10730|0|mmu:79456|K10730 ATP-dependent DNA helicase Q4 [EC:3.6.4.12] | (RefSeq) Recql4, RecQ4; RecQ protein-like 4	--	[L]	Replication, recombination and repair	Helicase conserved C-terminal domain;; DEAD/DEAH box helicase;; Zinc knuckle;; DNA replication and checkpoint protein	ATP-dependent DNA helicase Q4 OS=Mus musculus OX=10090 GN=Recql4 PE=2 SV=2	L	Replication, recombination and repair	PREDICTED: ATP-dependent DNA helicase Q4 isoform X2 [Mus musculus]
Mouse_newGene_11142	Mouse_newGene_11142	8.03371	69.938	0	86.6954	7.10367e-30	4.32923	up	--	--	Molecular Function: structural constituent of ribosome (GO:0003735);; Biological Process: translation (GO:0006412);; Cellular Component: cytosolic large ribosomal subunit (GO:0022625);;	--	--	[J]	Translation, ribosomal structure and biogenesis	Ribosomal protein L22p/L17e	60S ribosomal protein L17 GN=Rpl17 OS=Rattus norvegicus (Rat) PE=2 SV=3	J	Translation, ribosomal structure and biogenesis	mCG123291, isoform CRA_b [Mus musculus]
ENSMUSG00000042182	Bend6	0.164564	1.19648	0.259036	1.06022	9.42319e-07	2.44739	up	--	--	Biological Process: negative regulation of transcription from RNA polymerase II promoter (GO:0000122);; Molecular Function: RNA polymerase II transcription corepressor activity (GO:0001106);; Molecular Function: chromatin binding (GO:0003682);; Cellular Component: nucleus (GO:0005634);; Biological Process: positive regulation of neuron differentiation (GO:0045666);; Biological Process: negative r…	--	--	--	--	BEN domain	BEN domain-containing protein 6 OS=Mus musculus OX=10090 GN=Bend6 PE=1 SV=1	S	Function unknown	RIKEN cDNA B230209C24, isoform CRA_b, partial [Mus musculus]
ENSMUSG00000043587	Pxylp1	1.11304	0.459459	0.889608	0.305961	0.00921513	-1.30126	down	--	--	Cellular Component: Golgi membrane (GO:0000139);; Molecular Function: acid phosphatase activity (GO:0003993);; Biological Process: positive regulation of heparan sulfate proteoglycan biosynthetic process (GO:0010909);; Cellular Component: integral component of membrane (GO:0016021);; Biological Process: dephosphorylation (GO:0016311);; Biological Process: chondroitin sulfate proteoglycan biosynth…	--	--	[R]	General function prediction only	Histidine phosphatase superfamily (branch 2)	2-phosphoxylose phosphatase 1 OS=Mus musculus OX=10090 GN=Pxylp1 PE=2 SV=1	S	Function unknown	2-phosphoxylose phosphatase 1 [Mus musculus]
ENSMUSG00000032400	Zwilch	2.92358	9.39562	2.96849	10.7588	8.03361e-19	1.94707	up	--	--	--	K11579|0|mmu:68014|K11579 protein zwilch | (RefSeq) Zwilch, 2310031L18Rik; zwilch kinetochore protein	--	[S]	Function unknown	RZZ complex, subunit zwilch	Protein zwilch homolog OS=Mus musculus OX=10090 GN=Zwilch PE=1 SV=1	S	Function unknown	protein zwilch homolog [Mus musculus]
ENSMUSG00000079553	Kifc1	2.77053	13.4375	2.22901	13.5559	6.55062e-31	2.52628	up	--	--	Biological Process: maturation of SSU-rRNA from tricistronic rRNA transcript (SSU-rRNA, 5.8S rRNA, LSU-rRNA) (GO:0000462);; Biological Process: negative regulation of antigen processing and presentation of peptide antigen via MHC class II (GO:0002587);; Molecular Function: DNA binding (GO:0003677);; Molecular Function: Rho guanyl-nucleotide exchange factor activity (GO:0005089);; Molecular Functi…	K10405|0|mmu:100502766|K10405 kinesin family member C1 | (RefSeq) Kifc1, 100042970, Gm4137, HSET, KNSL2, Kifc5a, Knsl2a, Tctex-7, Tctex-7A, Tctex7, Tctex7a; kinesin family member C1	--	[Z]	Cytoskeleton	Kinesin motor domain;; Microtubule binding	Kinesin-like protein KIFC1 OS=Mus musculus OX=10090 GN=Kifc1 PE=1 SV=2	Z	Cytoskeleton	kinesin-like protein KIFC1 [Mus musculus]
Mouse_newGene_13451	Mouse_newGene_13451	1.15781	0.278334	1.04228	0.078018	5.43825e-05	-2.54852	down	--	--	--	--	--	--	--	--	--	--	--	mCG148344 [Mus musculus]
Mouse_newGene_11916	Mouse_newGene_11916	1.56649	0.439418	1.71857	0.462013	1.06223e-11	-1.81309	down	--	--	Biological Process: neural tube closure (GO:0001843);; Molecular Function: structural constituent of ribosome (GO:0003735);; Cellular Component: nucleolus (GO:0005730);; Biological Process: rRNA processing (GO:0006364);; Biological Process: translation (GO:0006412);; Cellular Component: cytosolic small ribosomal subunit (GO:0022627);; Biological Process: cell differentiation (GO:0030154);; Cellul…	K02993|3.12581e-64|ssc:100736789|K02993 small subunit ribosomal protein S7e | (RefSeq) RPS7; ribosomal protein S7	Ribosome (ko03010)	[J]	Translation, ribosomal structure and biogenesis	Ribosomal protein S7e	40S ribosomal protein S7 GN=Rps7 OS=Rattus norvegicus (Rat) PE=1 SV=1	J	Translation, ribosomal structure and biogenesis	mCG19129 [Mus musculus]
ENSMUSG00000021417	Eci2	19.2894	8.83933	21.0564	9.66146	3.68205e-07	-1.09447	down	[I]	Lipid transport and metabolism	Molecular Function: fatty-acyl-CoA binding (GO:0000062);; Molecular Function: dodecenoyl-CoA delta-isomerase activity (GO:0004165);; Molecular Function: receptor binding (GO:0005102);; Cellular Component: nucleoplasm (GO:0005654);; Cellular Component: mitochondrion (GO:0005739);; Cellular Component: peroxisomal matrix (GO:0005782);; Biological Process: fatty acid beta-oxidation (GO:0006635);; Cel…	K13239|0|mmu:23986|K13239 peroxisomal 3,2-trans-enoyl-CoA isomerase [EC:5.3.3.8] | (RefSeq) Eci2, Acbd2, Drs1, Hca88, Peci; enoyl-Coenzyme A delta isomerase 2	Fatty acid degradation (ko00071);; Peroxisome (ko04146)	[I]	Lipid transport and metabolism	Enoyl-CoA hydratase/isomerase;; Acyl CoA binding protein;; Enoyl-CoA hydratase/isomerase	Enoyl-CoA delta isomerase 2, mitochondrial OS=Mus musculus OX=10090 GN=Eci2 PE=1 SV=2	I	Lipid transport and metabolism	enoyl-CoA delta isomerase 2, mitochondrial isoform a [Mus musculus]
ENSMUSG00000037605	Adgrl3	6.78046	3.01714	6.72328	3.05451	6.20592e-08	-1.07273	down	--	--	Biological Process: neuron migration (GO:0001764);; Molecular Function: G-protein coupled receptor activity (GO:0004930);; Molecular Function: calcium ion binding (GO:0005509);; Molecular Function: protein binding (GO:0005515);; Cellular Component: integral component of plasma membrane (GO:0005887);; Cellular Component: cell-cell junction (GO:0005911);; Biological Process: cell surface receptor s…	K04594|0|mmu:319387|K04594 latrophilin 3 | (RefSeq) Adgrl3, 5430402I23Rik, CIRL-3, D130075K09Rik, Gm1379, LEC3, Lphn3, mKIAA0768; adhesion G protein-coupled receptor L3	--	[T]	Signal transduction mechanisms	Latrophilin Cytoplasmic C-terminal region;; Olfactomedin-like domain;; 7 transmembrane receptor (Secretin family);; GPCR-Autoproteolysis INducing (GAIN) domain;; GPCR proteolysis site, GPS, motif;; Hormone receptor domain	Adhesion G protein-coupled receptor L3 OS=Mus musculus OX=10090 GN=Adgrl3 PE=1 SV=3	S	Function unknown	adhesion G protein-coupled receptor L3 isoform 7 precursor [Mus musculus]
ENSMUSG00000015748	Prpf3	25.7046	47.2169	24.1789	48.8017	7.62205e-12	1.00727	up	--	--	Biological Process: spliceosomal tri-snRNP complex assembly (GO:0000244);; Cellular Component: spliceosomal complex (GO:0005681);; Cellular Component: cytoplasm (GO:0005737);; Cellular Component: Cajal body (GO:0015030);; Cellular Component: viral nucleocapsid (GO:0019013);; Molecular Function: identical protein binding (GO:0042802);; Cellular Component: protein complex (GO:0043234);; Molecular F…	K12843|0|mmu:70767|K12843 U4/U6 small nuclear ribonucleoprotein PRP3 | (RefSeq) Prpf3, 3632413F13Rik; pre-mRNA processing factor 3	Spliceosome (ko03040)	[A]	RNA processing and modification	pre-mRNA processing factor 3 (PRP3);; Protein of unknown function (DUF1115);; PWI domain	U4/U6 small nuclear ribonucleoprotein Prp3 OS=Mus musculus OX=10090 GN=Prpf3 PE=1 SV=1	A	RNA processing and modification	PREDICTED: U4/U6 small nuclear ribonucleoprotein Prp3 isoform X1 [Rattus norvegicus]
ENSMUSG00000015745	Plekho1	8.40332	22.1412	8.16795	20.4536	4.4528e-13	1.41898	up	--	--	Molecular Function: protein binding (GO:0005515);; Cellular Component: nucleus (GO:0005634);; Cellular Component: cytoplasm (GO:0005737);; Biological Process: myoblast fusion (GO:0007520);; Biological Process: regulation of cell shape (GO:0008360);; Cellular Component: ruffle membrane (GO:0032587);; Cellular Component: muscle cell projection membrane (GO:0036195);; Biological Process: myoblast mi…	--	--	--	--	PH domain	Pleckstrin homology domain-containing family O member 1 OS=Mus musculus OX=10090 GN=Plekho1 PE=1 SV=1	S	Function unknown	pleckstrin homology domain-containing family O member 1 [Mus musculus]
ENSMUSG00000062151	Unc13c	7.22593	2.66563	7.69355	3.20933	3.92718e-14	-1.29532	down	--	--	Molecular Function: non-kinase phorbol ester receptor activity (GO:0001566);; Molecular Function: calmodulin binding (GO:0005516);; Biological Process: synaptic vesicle priming (GO:0016082);; Molecular Function: syntaxin-1 binding (GO:0017075);; Molecular Function: diacylglycerol binding (GO:0019992);; Cellular Component: cell junction (GO:0030054);; Cellular Component: synaptic vesicle membrane …	K15293|0|mmu:208898|K15293 protein unc-13 A/B/C | (RefSeq) Unc13c, 1500037O19Rik, AU019458, D9Ertd414e, Munc13-3, Unc13h3; unc-13 homolog C (C. elegans)	Synaptic vesicle cycle (ko04721)	[TU]	Signal transduction mechanisms;; Intracellular trafficking, secretion, and vesicular transport	Munc13 (mammalian uncoordinated) homology domain;; C2 domain;; Domain of Unknown Function (DUF1041);; Phorbol esters/diacylglycerol binding domain (C1 domain)	Protein unc-13 homolog C OS=Mus musculus OX=10090 GN=Unc13c PE=1 SV=3	S	Function unknown	protein unc-13 homolog C [Mus musculus]
ENSMUSG00000038122	Tbc1d32	2.90417	1.08723	2.62685	1.5094	1.86779e-05	-1.04258	down	--	--	Biological Process: lens development in camera-type eye (GO:0002088);; Biological Process: retinal pigment epithelium development (GO:0003406);; Molecular Function: protein binding (GO:0005515);; Cellular Component: cytoplasm (GO:0005737);; Cellular Component: cilium (GO:0005929);; Biological Process: determination of left/right symmetry (GO:0007368);; Biological Process: heart development (GO:00…	--	--	--	--	Broad-minded protein	Protein broad-minded OS=Mus musculus OX=10090 GN=Tbc1d32 PE=1 SV=2	S	Function unknown	protein broad-minded [Mus musculus]
Mouse_newGene_1065	Mouse_newGene_1065	2.97954	47.9435	0	38.9703	2.23997e-34	4.91529	up	--	--	Molecular Function: structural constituent of ribosome (GO:0003735);; Cellular Component: nucleolus (GO:0005730);; Biological Process: translation (GO:0006412);; Biological Process: apoptotic process (GO:0006917);; Cellular Component: cytosolic small ribosomal subunit (GO:0022627);; Biological Process: cell differentiation (GO:0030154);; Molecular Function: translation initiation factor binding (…	K02984|1.65531e-82|myb:102249340|K02984 small subunit ribosomal protein S3Ae | (RefSeq) RPS3A; ribosomal protein S3A	Ribosome (ko03010)	[J]	Translation, ribosomal structure and biogenesis	Ribosomal S3Ae family;; Ribosomal S3Ae family	40S ribosomal protein S3a {ECO:0000255|HAMAP-Rule:MF_03122} GN=Rps3a OS=Mus musculus (Mouse) PE=1 SV=3	J	Translation, ribosomal structure and biogenesis	PREDICTED: 40S ribosomal protein S3a [Jaculus jaculus]
ENSMUSG00000014599	Csf1	3.38794	7.85182	3.98249	6.70838	9.37425e-07	1.04739	up	--	--	--	K05453|0|mmu:12977|K05453 macrophage colony-stimulating factor 1 | (RefSeq) Csf1, C87615, Csfm, MCSF, op; colony stimulating factor 1 (macrophage)	Ras signaling pathway (ko04014);; Rap1 signaling pathway (ko04015);; Cytokine-cytokine receptor interaction (ko04060);; PI3K-Akt signaling pathway (ko04151);; Osteoclast differentiation (ko04380);; Hematopoietic cell lineage (ko04640);; TNF signaling pathway (ko04668);; Rheumatoid arthritis (ko05323)	--	--	Macrophage colony stimulating factor-1 (CSF-1)	Macrophage colony-stimulating factor 1 OS=Mus musculus OX=10090 GN=Csf1 PE=1 SV=2	U	Intracellular trafficking, secretion, and vesicular transport	unnamed protein product [Mus musculus]
ENSMUSG00000025330	Padi4	0.593987	0.202214	0.693047	0.221883	0.00685636	-1.54954	down	[L]	Replication, recombination and repair	Molecular Function: protein-arginine deiminase activity (GO:0004668);; Molecular Function: calcium ion binding (GO:0005509);; Cellular Component: nucleus (GO:0005634);; Cellular Component: cytoplasm (GO:0005737);; Biological Process: nucleosome assembly (GO:0006334);; Biological Process: chromatin remodeling (GO:0006338);; Biological Process: regulation of transcription, DNA-templated (GO:0006355…	K01481|0|mmu:18602|K01481 protein-arginine deiminase [EC:3.5.3.15] | (RefSeq) Padi4, Pad4, Pdi4; peptidyl arginine deiminase, type IV	--	--	--	Protein-arginine deiminase (PAD);; Protein-arginine deiminase (PAD) middle domain;; Protein-arginine deiminase (PAD) N-terminal domain	Protein-arginine deiminase type-4 OS=Mus musculus OX=10090 GN=Padi4 PE=2 SV=3	S	Function unknown	protein-arginine deiminase type-4 [Mus musculus]
ENSMUSG00000028124	Gclm	9.99388	22.9016	11.7368	20.1645	2.07409e-08	1.01275	up	--	--	--	K11205|3.13015e-172|rno:29739|K11205 glutamate--cysteine ligase regulatory subunit | (RefSeq) Gclm, Glclr; glutamate cysteine ligase, modifier subunit	Cysteine and methionine metabolism (ko00270);; Glutathione metabolism (ko00480)	[E]	Amino acid transport and metabolism	Aldo/keto reductase family	Glutamate--cysteine ligase regulatory subunit OS=Rattus norvegicus OX=10116 GN=Gclm PE=1 SV=1	S	Function unknown	glutamate--cysteine ligase regulatory subunit [Rattus norvegicus]
ENSMUSG00000060579	Fhit	0.875836	2.81791	1.60602	2.64377	0.00963908	1.21372	up	[FGR]	Nucleotide transport and metabolism;; Carbohydrate transport and metabolism;; General function prediction only	Molecular Function: nucleotide binding (GO:0000166);; Cellular Component: nucleus (GO:0005634);; Cellular Component: cytosol (GO:0005829);; Cellular Component: plasma membrane (GO:0005886);; Biological Process: purine nucleotide metabolic process (GO:0006163);; Biological Process: DNA replication (GO:0006260);; Biological Process: regulation of transcription, DNA-templated (GO:0006355);; Biologic…	K01522|2.74834e-103|mmu:14198|K01522 bis(5'-adenosyl)-triphosphatase [EC:3.6.1.29] | (RefSeq) Fhit, AW045638, Fra14A2; fragile histidine triad gene	Purine metabolism (ko00230);; Small cell lung cancer (ko05222);; Non-small cell lung cancer (ko05223)	[FR]	Nucleotide transport and metabolism;; General function prediction only	HIT domain;; Scavenger mRNA decapping enzyme C-term binding	Bis(5&apos;-adenosyl)-triphosphatase OS=Mus musculus OX=10090 GN=Fhit PE=1 SV=3	FG	Nucleotide transport and metabolism;; Carbohydrate transport and metabolism	bis(5&apos;-adenosyl)-triphosphatase isoform 1 [Mus musculus]
ENSMUSG00000068762	Gstm6	4.26851	1.41915	4.73829	2.11223	0.00195836	-1.30226	down	[O]	Posttranslational modification, protein turnover, chaperones	Molecular Function: glutathione transferase activity (GO:0004364);; Cellular Component: cytoplasm (GO:0005737);; Biological Process: metabolic process (GO:0008152);;	K00799|6.39649e-144|mmu:14867|K00799 glutathione S-transferase [EC:2.5.1.18] | (RefSeq) Gstm6; glutathione S-transferase, mu 6	Glutathione metabolism (ko00480);; Metabolism of xenobiotics by cytochrome P450 (ko00980);; Drug metabolism - cytochrome P450 (ko00982);; Platinum drug resistance (ko01524);; Chemical carcinogenesis (ko05204)	[O]	Posttranslational modification, protein turnover, chaperones	Glutathione S-transferase, N-terminal domain;; Glutathione S-transferase, C-terminal domain;; Glutathione S-transferase, C-terminal domain	Glutathione S-transferase Mu 6 OS=Mus musculus OX=10090 GN=Gstm6 PE=1 SV=4	O	Posttranslational modification, protein turnover, chaperones	mCG21728, isoform CRA_c [Mus musculus]
ENSMUSG00000027203	Dut	13.6199	32.6931	14.8488	31.3079	7.01794e-15	1.4083	up	[FV]	Nucleotide transport and metabolism;; Defense mechanisms	--	K01520|8.00567e-94|mmu:110074|K01520 dUTP pyrophosphatase [EC:3.6.1.23] | (RefSeq) Dut, 5031412I06Rik, 5133400F09Rik, D2Bwg0749e, Dutp, dUTPase; deoxyuridine triphosphatase	Pyrimidine metabolism (ko00240)	[F]	Nucleotide transport and metabolism	dUTPase	Deoxyuridine 5&apos;-triphosphate nucleotidohydrolase OS=Rattus norvegicus OX=10116 GN=Dut PE=2 SV=3	F	Nucleotide transport and metabolism	deoxyuridine 5&apos;-triphosphate nucleotidohydrolase, mitochondrial isoform 2 [Mus musculus]
ENSMUSG00000074527	Gm14296	3.51856	1.57801	3.55939	1.36549	6.87402e-08	-1.55178	down	--	--	Biological Process: generation of precursor metabolites and energy (GO:0006091);; Biological Process: adult feeding behavior (GO:0008343);; Molecular Function: type 3 melanocortin receptor binding (GO:0031781);; Molecular Function: type 4 melanocortin receptor binding (GO:0031782);; Biological Process: melanosome transport (GO:0032402);; Biological Process: melanosome organization (GO:0032438);; …	--	--	[R]	General function prediction only	ENV polyprotein (coat polyprotein);; ENV polyprotein (coat polyprotein);; KRAB box	MLV-related proviral Env polyprotein OS=Mus musculus OX=10090 PE=1 SV=3	S	Function unknown	unnamed protein product [Mus musculus]
ENSMUSG00000008318	Relt	0.109444	1.79053	0.384333	1.09967	0.00168026	2.2928	up	--	--	--	K05156|0|mmu:320100|K05156 tumor necrosis factor receptor superfamily member 19-like | (RefSeq) Relt, E430021K24Rik, Tnfrsf19l; RELT tumor necrosis factor receptor	Cytokine-cytokine receptor interaction (ko04060)	--	--	Tumour necrosis factor receptor superfamily member 19;; TNFR/NGFR cysteine-rich region	Tumor necrosis factor receptor superfamily member 19L OS=Mus musculus OX=10090 GN=Relt PE=2 SV=2	U	Intracellular trafficking, secretion, and vesicular transport	tumor necrosis factor receptor superfamily member 19L isoform 2 [Mus musculus]
ENSMUSG00000078521	Aunip	0.489456	3.03791	1.18629	3.17372	9.53115e-06	1.9339	up	--	--	Cellular Component: spindle pole (GO:0000922);; Cellular Component: cytoplasm (GO:0005737);; Cellular Component: centrosome (GO:0005813);; Biological Process: spindle organization (GO:0007051);;	K16800|0|mmu:69885|K16800 aurora kinase A and ninein-interacting protein | (RefSeq) Aunip, 2610002D18Rik, Clhc1; aurora kinase A and ninein interacting protein	--	--	--	Aurora kinase A and ninein interacting protein	Aurora kinase A and ninein-interacting protein OS=Mus musculus OX=10090 GN=Aunip PE=2 SV=1	T	Signal transduction mechanisms	aurora kinase A and ninein-interacting protein [Mus musculus]
ENSMUSG00000032232	Cgnl1	113.027	54.2823	101.008	45.1261	1.59035e-23	-1.08973	down	--	--	Molecular Function: motor activity (GO:0003774);; Cellular Component: bicellular tight junction (GO:0005923);; Cellular Component: myosin complex (GO:0016459);;	K21110|0|mmu:68178|K21110 cingulin-like protein 1 | (RefSeq) Cgnl1, 4933421H10Rik, 9930020M10Rik, AI503810, Jacop; cingulin-like 1	--	--	--	Myosin tail	Cingulin-like protein 1 OS=Mus musculus OX=10090 GN=Cgnl1 PE=1 SV=2	Z	Cytoskeleton	cingulin-like protein 1 [Mus musculus]
ENSMUSG00000032238	Rora	0.303989	0.157917	0.332004	0.275855	0.00875034	-1.26026	down	--	--	Molecular Function: RNA polymerase II regulatory region sequence-specific DNA binding (GO:0000977);; Molecular Function: core promoter sequence-specific DNA binding (GO:0001046);; Molecular Function: transcription corepressor binding (GO:0001222);; Molecular Function: transcription coactivator binding (GO:0001223);; Biological Process: angiogenesis (GO:0001525);; Molecular Function: steroid hormo…	K08532|0|mmu:19883|K08532 RAR-related orphan receptor alpha | (RefSeq) Rora, 9530021D13Rik, Nr1f1, ROR1, ROR2, ROR3, nmf267, sg, staggerer, tmgc26; RAR-related orphan receptor alpha	Circadian rhythm (ko04710);; Inflammatory bowel disease (IBD) (ko05321)	[K]	Transcription	Zinc finger, C4 type (two domains);; Ligand-binding domain of nuclear hormone receptor	Nuclear receptor ROR-alpha OS=Mus musculus OX=10090 GN=Rora PE=1 SV=1	S	Function unknown	nuclear receptor ROR-alpha isoform 1 [Mus musculus]
ENSMUSG00000000266	Mid2	0.79268	0.172136	0.594096	0.715454	0.000630551	-1.45134	down	--	--	Cellular Component: cytoplasm (GO:0005737);; Cellular Component: microtubule (GO:0005874);; Molecular Function: microtubule binding (GO:0008017);; Molecular Function: zinc ion binding (GO:0008270);; Biological Process: positive regulation of autophagy (GO:0010508);; Molecular Function: ligase activity (GO:0016874);; Biological Process: negative regulation of viral transcription (GO:0032897);; Bio…	K10647|0|nle:100584367|K10647 midline 2 [EC:2.3.2.27] | (RefSeq) MID2; midline 2	--	[O]	Posttranslational modification, protein turnover, chaperones	SPRY domain;; B-box zinc finger;; Fibronectin type III domain;; RING-type zinc-finger;; Zinc finger, C3HC4 type (RING finger);; Zinc finger, C3HC4 type (RING finger)	Probable E3 ubiquitin-protein ligase MID2 OS=Mus musculus OX=10090 GN=Mid2 PE=2 SV=2	Z	Cytoskeleton	probable E3 ubiquitin-protein ligase MID2 isoform 2 [Mus musculus]
ENSMUSG00000067928	Zfp760	9.50557	3.69871	9.61254	4.4531	8.1632e-10	-1.17977	down	[R]	General function prediction only	--	K09228|0|mmu:240034|K09228 KRAB domain-containing zinc finger protein | (RefSeq) Zfp760, 9430018I06, BC029103; zinc finger protein 760	--	[R]	General function prediction only	Zinc-finger double domain;; Zinc finger, C2H2 type;; C2H2-type zinc finger;; KRAB box;; Zinc ribbon domain;; C2H2-type zinc finger	Zinc finger protein 184 OS=Mus musculus OX=10090 GN=Zfp184 PE=2 SV=1	S	Function unknown	zinc finger protein 760 [Mus musculus]
ENSMUSG00000025735	Rhbdl1	2.93601	0.663813	2.98876	1.55928	0.00377243	-1.35963	down	[O]	Posttranslational modification, protein turnover, chaperones	Molecular Function: serine-type endopeptidase activity (GO:0004252);; Cellular Component: mitochondrial inner membrane (GO:0005743);; Cellular Component: integral component of membrane (GO:0016021);; Biological Process: protein processing (GO:0016485);;	K02857|0|mmu:214951|K02857 rhomboid-related protein 1/2/3 [EC:3.4.21.105] | (RefSeq) Rhbdl1, Rhbdl; rhomboid, veinlet-like 1 (Drosophila)	--	[T]	Signal transduction mechanisms	Rhomboid family	Rhomboid-related protein 1 OS=Mus musculus OX=10090 GN=Rhbdl1 PE=2 SV=1	S	Function unknown	PREDICTED: rhomboid-related protein 1 isoform X1 [Mus musculus]
ENSMUSG00000036052	Dnajb5	3.03351	7.01407	2.77031	5.94536	5.39432e-07	1.21462	up	[O]	Posttranslational modification, protein turnover, chaperones	Biological Process: negative regulation of transcription from RNA polymerase II promoter (GO:0000122);; Cellular Component: nucleus (GO:0005634);; Cellular Component: cytosol (GO:0005829);; Biological Process: protein folding (GO:0006457);; Biological Process: response to unfolded protein (GO:0006986);; Molecular Function: unfolded protein binding (GO:0051082);; Molecular Function: chaperone bind…	K09511|0|rno:313811|K09511 DnaJ homolog subfamily B member 5 | (RefSeq) Dnajb5; DnaJ heat shock protein family (Hsp40) member B5	--	[O]	Posttranslational modification, protein turnover, chaperones	DnaJ C terminal domain;; DnaJ domain	DnaJ homolog subfamily B member 5 OS=Mus musculus OX=10090 GN=Dnajb5 PE=2 SV=1	O	Posttranslational modification, protein turnover, chaperones	DnaJ (Hsp40) homolog, subfamily B, member 5, isoform CRA_c, partial [Mus musculus]
ENSMUSG00000023104	Rfc2	4.93297	10.1435	5.61036	9.92175	2.98913e-08	1.00577	up	[L]	Replication, recombination and repair	Molecular Function: DNA clamp loader activity (GO:0003689);; Molecular Function: ATP binding (GO:0005524);; Cellular Component: nucleus (GO:0005634);; Cellular Component: DNA replication factor C complex (GO:0005663);; Molecular Function: enzyme binding (GO:0019899);; Cellular Component: Ctf18 RFC-like complex (GO:0031390);; Molecular Function: single-stranded DNA-dependent ATPase activity (GO:00…	K10755|0|mmu:19718|K10755 replication factor C subunit 2/4 | (RefSeq) Rfc2, 2610008M13Rik, 40kDa, AI326953, Recc2; replication factor C (activator 1) 2	DNA replication (ko03030);; Nucleotide excision repair (ko03420);; Mismatch repair (ko03430)	[L]	Replication, recombination and repair	Replication factor C C-terminal domain;; ATPase family associated with various cellular activities (AAA);; DNA polymerase III, delta subunit;; Rad17 cell cycle checkpoint protein;; Viral (Superfamily 1) RNA helicase;; Magnesium chelatase, subunit ChlI;; Holliday junction DNA helicase ruvB N-terminus	Replication factor C subunit 2 OS=Mus musculus OX=10090 GN=Rfc2 PE=1 SV=1	L	Replication, recombination and repair	PREDICTED: replication factor C subunit 2 isoform X1 [Peromyscus maniculatus bairdii]
ENSMUSG00000020949	Fkbp3	50.9978	14.7125	46.2014	16.6439	5.9847e-18	-1.58738	down	[O]	Posttranslational modification, protein turnover, chaperones	--	K09570|2.86576e-154|phd:102331361|K09570 FK506-binding protein 3 [EC:5.2.1.8] | (RefSeq) FKBP3; FK506 binding protein 3	--	[O]	Posttranslational modification, protein turnover, chaperones	FKBP-type peptidyl-prolyl cis-trans isomerase	Peptidyl-prolyl cis-trans isomerase FKBP3 OS=Mus musculus OX=10090 GN=Fkbp3 PE=1 SV=2	O	Posttranslational modification, protein turnover, chaperones	FK506 binding protein 3, isoform CRA_a, partial [Mus musculus]
ENSMUSG00000020948	Klhl28	5.4223	1.8997	5.12153	2.18165	6.47039e-11	-1.3192	down	[M]	Cell wall/membrane/envelope biogenesis	--	K10464|0|mmu:66689|K10464 kelch-like protein 28 | (RefSeq) Klhl28, 2810440N09Rik, 4122402F11Rik, 4931401E10Rik, Btbd5; kelch-like 28	--	[TR]	Signal transduction mechanisms;; General function prediction only	Kelch motif;; Kelch motif;; BTB And C-terminal Kelch;; BTB/POZ domain;; Kelch motif;; Galactose oxidase, central domain;; Galactose oxidase, central domain;; Kelch motif	Kelch-like protein 28 OS=Mus musculus OX=10090 GN=Klhl28 PE=2 SV=1	S	Function unknown	BTB (POZ) domain containing 5, isoform CRA_b, partial [Mus musculus]
ENSMUSG00000048012	Zfp473	0.07032	0.387802	0.111078	0.565524	0.00440138	1.5093	up	[R]	General function prediction only	Molecular Function: DNA binding (GO:0003677);; Biological Process: regulation of transcription, DNA-templated (GO:0006355);; Biological Process: mRNA 3'-end processing by stem-loop binding and cleavage (GO:0006398);; Cellular Component: Cajal body (GO:0015030);; Molecular Function: metal ion binding (GO:0046872);;	K09228|0|mmu:243963|K09228 KRAB domain-containing zinc finger protein | (RefSeq) Zfp473, D030014N22Rik, Znf473, zfp-100; zinc finger protein 473	--	[R]	General function prediction only	Zinc-finger double domain;; Zinc finger, C2H2 type;; C2H2-type zinc finger;; C2H2-type zinc finger;; KRAB box	Zinc finger protein 473 homolog OS=Mus musculus OX=10090 GN=Znf473 PE=2 SV=1	S	Function unknown	mKIAA1141 protein, partial [Mus musculus]
Mouse_newGene_6776	Mouse_newGene_6776	2.23762	0.700343	2.80525	0.80926	3.29942e-16	-2.1895	down	--	--	--	--	--	--	--	--	Endonuclease GN=Pol OS=Mus musculus (Mouse) PE=1 SV=2	--	--	mCG145538 [Mus musculus]
Mouse_newGene_1746	Mouse_newGene_1746	0	5.60914	0.113131	2.38648	0.00078565	5.91286	up	--	--	Molecular Function: nucleotide binding (GO:0000166);; Molecular Function: RNA binding (GO:0003723);; Cellular Component: U12-type spliceosomal complex (GO:0005689);; Biological Process: mRNA processing (GO:0006397);; Biological Process: RNA splicing (GO:0008380);;	K12831|2.78292e-40|pbi:103051416|K12831 splicing factor 3B subunit 4 | (RefSeq) SF3B4; splicing factor 3b subunit 4	Spliceosome (ko03040)	[A]	RNA processing and modification	--	Splicing factor 3B subunit 4 GN=Sf3b4 OS=Rattus norvegicus (Rat) PE=2 SV=1	A	RNA processing and modification	PREDICTED: splicing factor 3B subunit 4 [Microtus ochrogaster]
ENSMUSG00000069171	Nr2f1	0.293872	0.052717	0.328946	0.06763	0.000594942	-2.2396	down	--	--	Biological Process: negative regulation of transcription from RNA polymerase II promoter (GO:0000122);; Biological Process: neuron migration (GO:0001764);; Biological Process: maternal placenta development (GO:0001893);; Biological Process: negative regulation of endothelial cell proliferation (GO:0001937);; Molecular Function: retinoic acid binding (GO:0001972);; Biological Process: positive reg…	K08547|0|mmu:13865|K08547 COUP transcription factor 1 | (RefSeq) Nr2f1, COUP-TF1, COUP-TFI, COUPTFA, EAR-3, EAR3, Erbal3, SVP44, Tcfcoup1; nuclear receptor subfamily 2, group F, member 1	--	[T]	Signal transduction mechanisms	Ligand-binding domain of nuclear hormone receptor;; Zinc finger, C4 type (two domains)	COUP transcription factor 1 OS=Mus musculus OX=10090 GN=Nr2f1 PE=2 SV=2	K	Transcription	COUP transcription factor 1 isoform a [Mus musculus]
ENSMUSG00000028689	Ccdc163	0.96796	4.73555	2.52767	5.17022	0.000782878	1.43281	up	--	--	--	--	--	--	--	--	--	S	Function unknown	PREDICTED: coiled-coil domain containing 163 isoform X3 [Mus musculus]
ENSMUSG00000028358	Zfp618	9.18624	4.05832	9.08526	4.34762	8.05679e-10	-1.04206	down	--	--	Molecular Function: DNA binding (GO:0003677);; Cellular Component: nucleus (GO:0005634);; Biological Process: regulation of transcription, DNA-templated (GO:0006355);; Molecular Function: metal ion binding (GO:0046872);;	--	--	[L]	Replication, recombination and repair	C2H2-type zinc finger;; Zinc finger, C2H2 type	Zinc finger protein 618 OS=Mus musculus OX=10090 GN=Znf618 PE=2 SV=3	S	Function unknown	RecName: Full=Zinc finger protein 618
ENSMUSG00000031503	Col4a2	44.6327	102.765	46.0448	89.7501	2.30532e-13	1.13614	up	[UW]	Intracellular trafficking, secretion, and vesicular transport;; Extracellular structures	Molecular Function: extracellular matrix structural constituent (GO:0005201);; Cellular Component: collagen type IV trimer (GO:0005587);; Cellular Component: extracellular space (GO:0005615);; Biological Process: transcription, DNA-templated (GO:0006351);; Biological Process: negative regulation of angiogenesis (GO:0016525);; Biological Process: endodermal cell differentiation (GO:0035987);; Biol…	K06237|0|mmu:12827|K06237 collagen, type IV, alpha | (RefSeq) Col4a2, Col4a-2; collagen, type IV, alpha 2	PI3K-Akt signaling pathway (ko04151);; Focal adhesion (ko04510);; ECM-receptor interaction (ko04512);; AGE-RAGE signaling pathway in diabetic complications (ko04933);; Protein digestion and absorption (ko04974);; Amoebiasis (ko05146);; Pathways in cancer (ko05200);; Small cell lung cancer (ko05222)	[W]	Extracellular structures	Collagen triple helix repeat (20 copies);; C-terminal tandem repeated domain in type 4 procollagen	Collagen alpha-2(IV) chain OS=Mus musculus OX=10090 GN=Col4a2 PE=1 SV=4	S	Function unknown	collagen alpha-2(IV) chain precursor [Mus musculus]
ENSMUSG00000049128	Ivl	7.63301	2.2668	8.3665	2.13489	8.98323e-11	-1.80834	down	--	--	Cellular Component: cornified envelope (GO:0001533);; Molecular Function: structural molecule activity (GO:0005198);; Cellular Component: cytoplasm (GO:0005737);; Biological Process: response to UV-B (GO:0010224);; Biological Process: peptide cross-linking (GO:0018149);; Biological Process: keratinocyte differentiation (GO:0030216);; Molecular Function: protein binding, bridging (GO:0030674);; Ce…	--	--	--	--	Involucrin;; Involucrin of squamous epithelia N-terminus	Involucrin OS=Mus musculus OX=10090 GN=Ivl PE=1 SV=1	Z	Cytoskeleton	Ivl protein [Mus musculus]
ENSMUSG00000004099	Dnmt1	15.197	52.4605	15.4302	50.4701	2.66088e-43	1.7955	up	[L]	Replication, recombination and repair	--	K00558|0|mmu:13433|K00558 DNA (cytosine-5)-methyltransferase 1 [EC:2.1.1.37] | (RefSeq) Dnmt1, Cxxc9, Dnmt, Dnmt1o, MCMT, MTase, Met-1, Met1, MommeD2, m.MmuI; DNA methyltransferase (cytosine-5) 1	Cysteine and methionine metabolism (ko00270);; MicroRNAs in cancer (ko05206)	--	--	C-5 cytosine-specific DNA methylase;; Cytosine specific DNA methyltransferase replication foci domain;; BAH domain;; CXXC zinc finger domain	DNA (cytosine-5)-methyltransferase 1 OS=Mus musculus OX=10090 GN=Dnmt1 PE=1 SV=5	L	Replication, recombination and repair	DNA methyltransferase (cytosine-5) 1, isoform CRA_d, partial [Mus musculus]
ENSMUSG00000030528	Blm	1.94051	6.17314	2.62245	7.04956	5.86266e-13	1.55911	up	[L]	Replication, recombination and repair	--	K10901|0|mmu:12144|K10901 bloom syndrome protein [EC:3.6.4.12] | (RefSeq) Blm; Bloom syndrome, RecQ helicase-like	Homologous recombination (ko03440);; Fanconi anemia pathway (ko03460)	[L]	Replication, recombination and repair	N-terminal region of Bloom syndrome protein;; BDHCT-box associated domain on Bloom syndrome protein;; BDHCT (NUC031) domain;; DEAD/DEAH box helicase;; RecQ zinc-binding;; Helicase conserved C-terminal domain;; RQC domain;; HRDC domain	Bloom syndrome protein homolog OS=Mus musculus OX=10090 GN=Blm PE=1 SV=1	L	Replication, recombination and repair	Bloom syndrome protein homolog isoform 1 [Mus musculus]
ENSMUSG00000034317	Trim59	9.13932	18.9727	10.2513	21.312	6.09023e-10	1.08698	up	--	--	Molecular Function: protein binding (GO:0005515);; Cellular Component: endoplasmic reticulum (GO:0005783);; Cellular Component: centrosome (GO:0005813);; Cellular Component: cilium (GO:0005929);; Molecular Function: zinc ion binding (GO:0008270);; Cellular Component: integral component of membrane (GO:0016021);; Biological Process: protein ubiquitination (GO:0016567);; Cellular Component: intraci…	K12028|0|mmu:66949|K12028 tripartite motif-containing protein 59 | (RefSeq) Trim59, 2310035M22Rik, 2700022F13Rik, Mrf1, TSBF1; tripartite motif-containing 59	--	[O]	Posttranslational modification, protein turnover, chaperones	RING-type zinc-finger;; Zinc finger, C3HC4 type (RING finger);; Zinc finger, C3HC4 type (RING finger);; Ring finger domain;; B-box zinc finger;; zinc finger of C3HC4-type, RING;; Zinc finger, C3HC4 type (RING finger)	Tripartite motif-containing protein 59 OS=Mus musculus OX=10090 GN=Trim59 PE=1 SV=2	O	Posttranslational modification, protein turnover, chaperones	tripartite motif-containing protein 59 [Mus musculus]
ENSMUSG00000034311	Kif4	0.655928	5.19636	0.67489	5.83952	3.65205e-38	3.09502	up	--	--	Biological Process: mitotic cytokinesis (GO:0000281);; Molecular Function: DNA binding (GO:0003677);; Molecular Function: ATP binding (GO:0005524);; Cellular Component: nucleoplasm (GO:0005654);; Cellular Component: chromosome (GO:0005694);; Cellular Component: cytoplasm (GO:0005737);; Cellular Component: kinesin complex (GO:0005871);; Cellular Component: microtubule (GO:0005874);; Biological Pro…	K10395|0|mmu:16571|K10395 kinesin family member 4/21/27 | (RefSeq) Kif4, AI323435, D330050K22Rik, Kns4; kinesin family member 4	--	[Z]	Cytoskeleton	Kinesin motor domain;; Microtubule binding	Chromosome-associated kinesin KIF4 OS=Mus musculus OX=10090 GN=Kif4 PE=1 SV=3	Z	Cytoskeleton	chromosome-associated kinesin KIF4 [Mus musculus]
ENSMUSG00000046591	Ticrr	0.72308	3.81839	0.632898	4.2336	3.98358e-31	2.63898	up	--	--	Molecular Function: chromatin binding (GO:0003682);; Cellular Component: nucleoplasm (GO:0005654);; Biological Process: DNA repair (GO:0006281);; Biological Process: response to ionizing radiation (GO:0010212);; Biological Process: regulation of DNA-dependent DNA replication initiation (GO:0030174);; Biological Process: mitotic DNA replication checkpoint (GO:0033314);;	--	--	--	--	Treslin N-terminus	Treslin OS=Mus musculus OX=10090 GN=Ticrr PE=1 SV=2	K	Transcription	treslin [Mus musculus]
ENSMUSG00000046598	Bdh1	1.43994	3.17015	1.4315	2.79501	0.000596017	1.10148	up	[IQR]	Lipid transport and metabolism;; Secondary metabolites biosynthesis, transport and catabolism;; General function prediction only	Biological Process: liver development (GO:0001889);; Molecular Function: 3-hydroxybutyrate dehydrogenase activity (GO:0003858);; Molecular Function: phospholipid binding (GO:0005543);; Cellular Component: nucleoplasm (GO:0005654);; Cellular Component: mitochondrial matrix (GO:0005759);; Biological Process: brain development (GO:0007420);; Biological Process: response to nutrient (GO:0007584);; Bi…	K00019|0|mmu:71911|K00019 3-hydroxybutyrate dehydrogenase [EC:1.1.1.30] | (RefSeq) Bdh1, 2310032J20Rik, AI327223, Bdh; 3-hydroxybutyrate dehydrogenase, type 1	Synthesis and degradation of ketone bodies (ko00072);; Butanoate metabolism (ko00650)	[QR]	Secondary metabolites biosynthesis, transport and catabolism;; General function prediction only	short chain dehydrogenase;; Enoyl-(Acyl carrier protein) reductase;; Fungal family of unknown function (DUF1776)	D-beta-hydroxybutyrate dehydrogenase, mitochondrial OS=Mus musculus OX=10090 GN=Bdh1 PE=1 SV=2	S	Function unknown	D-beta-hydroxybutyrate dehydrogenase, mitochondrial precursor [Mus musculus]
ENSMUSG00000035042	Ccl5	0.324984	15.5169	0.086504	14.3413	2.51587e-35	6.04854	up	--	--	Biological Process: positive regulation of defense response to virus by host (GO:0002230);; Biological Process: chronic inflammatory response (GO:0002544);; Molecular Function: phosphatidylinositol phospholipase C activity (GO:0004435);; Molecular Function: protein kinase activity (GO:0004672);; Cellular Component: extracellular space (GO:0005615);; Cellular Component: cytoplasm (GO:0005737);; Bi…	K12499|3.23252e-42|mmu:20304|K12499 C-C motif chemokine 5 | (RefSeq) Ccl5, MuRantes, RANTES, SISd, Scya5, TCP228; chemokine (C-C motif) ligand 5	Cytokine-cytokine receptor interaction (ko04060);; Chemokine signaling pathway (ko04062);; Toll-like receptor signaling pathway (ko04620);; NOD-like receptor signaling pathway (ko04621);; Cytosolic DNA-sensing pathway (ko04623);; TNF signaling pathway (ko04668);; Prion diseases (ko05020);; Chagas disease (American trypanosomiasis) (ko05142);; Influenza A (ko05164);; Herpes simplex infection (ko05…	--	--	Small cytokines (intecrine/chemokine), interleukin-8 like	C-C motif chemokine 5 OS=Rattus norvegicus OX=10116 GN=Ccl5 PE=3 SV=1	O	Posttranslational modification, protein turnover, chaperones	hypothetical protein A6R68_01335, partial [Neotoma lepida]
ENSMUSG00000035045	Zc3h12b	0.281198	0.030069	0.277337	0.088378	8.15962e-05	-2.15842	down	--	--	Molecular Function: metal ion binding (GO:0046872);;	K18668|0|mmu:547176|K18668 ribonuclease ZC3H12 [EC:3.1.-.-] | (RefSeq) Zc3h12b, A130028J20Rik, CXorf32, Gm373; zinc finger CCCH-type containing 12B	--	[S]	Function unknown	Zc3h12a-like Ribonuclease NYN domain	Probable ribonuclease ZC3H12C OS=Mus musculus OX=10090 GN=Zc3h12c PE=1 SV=2	S	Function unknown	probable ribonuclease ZC3H12B [Mus musculus]
Mouse_newGene_2453	Mouse_newGene_2453	0.816092	1.93467	0.723551	2.18543	0.000326134	1.4177	up	--	--	Biological Process: response to hypoxia (GO:0001666);; Cellular Component: extracellular space (GO:0005615);; Biological Process: complement activation, classical pathway (GO:0006958);; Biological Process: aging (GO:0007568);; Biological Process: response to lead ion (GO:0010288);; Molecular Function: cholesterol binding (GO:0015485);; Cellular Component: filopodium (GO:0030175);; Cellular Compon…	--	--	--	--	--	--	--	--	Ac1262 [Rattus norvegicus]
ENSMUSG00000006585	Cdt1	30.8063	82.4798	30.0739	68.1309	2.85586e-09	1.35672	up	--	--	Biological Process: DNA replication checkpoint (GO:0000076);; Molecular Function: DNA binding (GO:0003677);; Molecular Function: protein binding (GO:0005515);; Cellular Component: nucleus (GO:0005634);; Biological Process: regulation of DNA-dependent DNA replication initiation (GO:0030174);; Biological Process: regulation of nuclear cell cycle DNA replication (GO:0033262);;	K10727|0|mmu:67177|K10727 chromatin licensing and DNA replication factor 1 | (RefSeq) Cdt1, 2610318F11Rik, AW545653, C76791, Ris2; chromatin licensing and DNA replication factor 1	--	[L]	Replication, recombination and repair	DNA replication factor CDT1 like;; DNA replication factor Cdt1 C-terminal domain	DNA replication factor Cdt1 OS=Mus musculus OX=10090 GN=Cdt1 PE=1 SV=1	L	Replication, recombination and repair	DNA replication factor Cdt1 [Mus musculus]
ENSMUSG00000038860	Garnl3	1.92901	0.314566	1.92537	0.312931	7.80377e-05	-1.75857	down	--	--	Molecular Function: GTPase activator activity (GO:0005096);; Biological Process: positive regulation of GTPase activity (GO:0043547);; Biological Process: regulation of small GTPase mediated signal transduction (GO:0051056);;	--	--	[T]	Signal transduction mechanisms	Rap/ran-GAP;; CNH domain	GTPase-activating Rap/Ran-GAP domain-like protein 3 OS=Mus musculus OX=10090 GN=Garnl3 PE=1 SV=1	S	Function unknown	GTPase-activating Rap/Ran-GAP domain-like protein 3 isoform 3 [Mus musculus]
ENSMUSG00000096687	Mfsd4b4	2.34587	0.913492	2.35351	1.16369	0.000903714	-1.12136	down	[G]	Carbohydrate transport and metabolism	Molecular Function: glucose transmembrane transporter activity (GO:0005355);; Biological Process: sodium ion transport (GO:0006814);; Molecular Function: symporter activity (GO:0015293);; Cellular Component: integral component of membrane (GO:0016021);; Cellular Component: apical plasma membrane (GO:0016324);; Biological Process: glucose transmembrane transport (GO:1904659);;	K08175|0|rno:499462|K08175 MFS transporter, FHS family, Na+ dependent glucose transporter 1 | (RefSeq) Mfsd4b, RGD1559971; major facilitator superfamily domain containing 4B	--	--	--	Major Facilitator Superfamily	Sodium-dependent glucose transporter 1 OS=Rattus norvegicus OX=10116 GN=Mfsd4b PE=1 SV=1	G	Carbohydrate transport and metabolism	mCG1413 [Mus musculus]
ENSMUSG00000054662	Ano9	0.072705	0.6464	0.097202	1.12908	0.000159918	3.41288	up	--	--	--	K19503|0|mmu:71345|K19503 anoctamin-9 | (RefSeq) Ano9, 5430425C04Rik, Tmem16j, Tp53i5, Trp53i5; anoctamin 9	--	[S]	Function unknown	Calcium-activated chloride channel	Anoctamin-9 OS=Mus musculus OX=10090 GN=Ano9 PE=2 SV=1	U	Intracellular trafficking, secretion, and vesicular transport	anoctamin-9 [Mus musculus]
ENSMUSG00000063698	Sfxn4	1.20429	0.141298	0.647631	0.188158	0.000216859	-2.0461	down	--	--	Cellular Component: mitochondrial inner membrane (GO:0005743);; Molecular Function: ion transmembrane transporter activity (GO:0015075);; Cellular Component: integral component of membrane (GO:0016021);; Biological Process: ion transmembrane transport (GO:0034220);; Biological Process: iron ion homeostasis (GO:0055072);;	--	--	[R]	General function prediction only	Tricarboxylate carrier;; Tricarboxylate carrier	Sideroflexin-4 OS=Mus musculus OX=10090 GN=Sfxn4 PE=2 SV=2	U	Intracellular trafficking, secretion, and vesicular transport	sideroflexin-4 [Mus musculus]
ENSMUSG00000038085	Cnbd2	0.394164	1.20355	0.376664	1.45655	0.000359555	1.71553	up	[T]	Signal transduction mechanisms	Molecular Function: structural constituent of ribosome (GO:0003735);; Cellular Component: cytosol (GO:0005829);; Cellular Component: ribosome (GO:0005840);; Biological Process: translation (GO:0006412);; Biological Process: spermatogenesis (GO:0007283);; Molecular Function: cAMP binding (GO:0030552);;	--	--	[T]	Signal transduction mechanisms	Cyclic nucleotide-binding domain	Cyclic nucleotide-binding domain-containing protein 2 OS=Mus musculus OX=10090 GN=Cnbd2 PE=1 SV=2	T	Signal transduction mechanisms	cyclic nucleotide-binding domain-containing protein 2 isoform 1 [Mus musculus]
ENSMUSG00000090231	Cfb	6.29937	2.64478	4.98432	3.94783	7.82594e-05	-1.09991	down	[O]	Posttranslational modification, protein turnover, chaperones	Molecular Function: nucleotide binding (GO:0000166);; Biological Process: mRNA splicing, via spliceosome (GO:0000398);; Cellular Component: P-body (GO:0000932);; Molecular Function: RNA polymerase II regulatory region sequence-specific DNA binding (GO:0000977);; Biological Process: desensitization of G-protein coupled receptor protein signaling pathway (GO:0002029);; Molecular Function: serine-ty…	K01335|0|rno:294257|K01335 component factor B [EC:3.4.21.47] | (RefSeq) Cfb, Bf, Da1-24; complement factor B	Complement and coagulation cascades (ko04610);; Staphylococcus aureus infection (ko05150)	[E]	Amino acid transport and metabolism	Trypsin;; von Willebrand factor type A domain;; Sushi repeat (SCR repeat);; von Willebrand factor type A domain;; Hormone receptor domain	Complement factor B OS=Mus musculus OX=10090 GN=Cfb PE=1 SV=2	O	Posttranslational modification, protein turnover, chaperones	complement factor B isoform 1 precursor [Mus musculus]
ENSMUSG00000039356	Exosc2	14.795	28.6309	15.16	29.6202	1.66751e-08	1.02424	up	[J]	Translation, ribosomal structure and biogenesis	Cellular Component: nuclear exosome (RNase complex) (GO:0000176);; Cellular Component: cytoplasmic exosome (RNase complex) (GO:0000177);; Biological Process: exonucleolytic trimming to generate mature 3'-end of 5.8S rRNA from tricistronic rRNA transcript (SSU-rRNA, 5.8S rRNA, LSU-rRNA) (GO:0000467);; Molecular Function: RNA binding (GO:0003723);; Molecular Function: exoribonuclease activity (GO:0…	K03679|0|mmu:227715|K03679 exosome complex component RRP4 | (RefSeq) Exosc2, Rrp4; exosome component 2	RNA degradation (ko03018)	[A]	RNA processing and modification	Exosome complex exonuclease RRP4 N-terminal region;; KH domain	Exosome complex component RRP4 OS=Mus musculus OX=10090 GN=Exosc2 PE=1 SV=1	J	Translation, ribosomal structure and biogenesis	exosome complex component RRP4 [Mus musculus]
ENSMUSG00000021118	Plek2	27.4145	11.3556	29.6103	12.7928	1.77923e-10	-1.19056	down	--	--	--	K19993|0|mmu:27260|K19993 pleckstrin | (RefSeq) Plek2; pleckstrin 2	--	--	--	PH domain;; Domain found in Dishevelled, Egl-10, and Pleckstrin (DEP);; Pleckstrin homology domain;; Pleckstrin homology domain;; PH domain	Pleckstrin-2 OS=Mus musculus OX=10090 GN=Plek2 PE=1 SV=1	U	Intracellular trafficking, secretion, and vesicular transport	pleckstrin-2 [Meriones unguiculatus]
ENSMUSG00000034883	Lrr1	0.283313	3.41045	0.571976	2.75368	8.78003e-08	2.49948	up	[K]	Transcription	Molecular Function: isomerase activity (GO:0016853);;	K10348|0|mmu:69706|K10348 LRR-repeat protein 1 | (RefSeq) Lrr1, 2410005L11Rik, AU021780, LRR-1, Ppil5; leucine rich repeat protein 1	--	[R]	General function prediction only	Leucine Rich repeats (2 copies);; Leucine rich repeat;; Leucine Rich repeat;; Leucine Rich Repeat	Leucine-rich repeat-containing protein 58 OS=Mus musculus OX=10090 GN=Lrrc58 PE=2 SV=1	S	Function unknown	mCG7609, isoform CRA_b, partial [Mus musculus]
ENSMUSG00000021115	Vrk1	14.0046	27.2445	10.8671	28.2229	5.71454e-09	1.02955	up	[R]	General function prediction only	--	K08816|0|mmu:22367|K08816 vaccinia related kinase [EC:2.7.11.1] | (RefSeq) Vrk1, 51PK; vaccinia related kinase 1	--	[T]	Signal transduction mechanisms	Protein kinase domain;; Protein tyrosine kinase	Serine/threonine-protein kinase VRK1 OS=Mus musculus OX=10090 GN=Vrk1 PE=1 SV=2	T	Signal transduction mechanisms	vaccinia related kinase 1, isoform CRA_b, partial [Mus musculus]
ENSMUSG00000032487	Ptgs2	10.7575	23.1452	11.7051	25.9541	1.49874e-14	1.17757	up	[QV]	Secondary metabolites biosynthesis, transport and catabolism;; Defense mechanisms	--	K11987|0|mmu:19225|K11987 prostaglandin-endoperoxide synthase 2 [EC:1.14.99.1] | (RefSeq) Ptgs2, COX2, Cox-2, PES-2, PGHS-2, PHS_II, PHS-2, Pghs2, TIS10, gripghs; prostaglandin-endoperoxide synthase 2	Arachidonic acid metabolism (ko00590);; NF-kappa B signaling pathway (ko04064);; VEGF signaling pathway (ko04370);; TNF signaling pathway (ko04668);; Retrograde endocannabinoid signaling (ko04723);; Serotonergic synapse (ko04726);; Ovarian steroidogenesis (ko04913);; Oxytocin signaling pathway (ko04921);; Regulation of lipolysis in adipocytes (ko04923);; Leishmaniasis (ko05140);; Pathways in canc…	[R]	General function prediction only	Animal haem peroxidase;; EGF-like domain	Prostaglandin G/H synthase 2 OS=Mus musculus OX=10090 GN=Ptgs2 PE=1 SV=1	S	Function unknown	prostaglandin G/H synthase 2 precursor [Mus musculus]
ENSMUSG00000035683	Melk	1.05988	6.27749	1.10038	6.53474	7.04554e-23	2.65004	up	[M]	Cell wall/membrane/envelope biogenesis	Molecular Function: protein serine/threonine kinase activity (GO:0004674);; Molecular Function: non-membrane spanning protein tyrosine kinase activity (GO:0004715);; Molecular Function: calcium ion binding (GO:0005509);; Molecular Function: protein binding (GO:0005515);; Molecular Function: ATP binding (GO:0005524);; Cellular Component: nucleus (GO:0005634);; Cellular Component: plasma membrane (…	K08799|0|mmu:17279|K08799 maternal embryonic leucine zipper kinase [EC:2.7.11.1] | (RefSeq) Melk, AI327312, MPK38, mKIAA0175; maternal embryonic leucine zipper kinase	--	[T]	Signal transduction mechanisms	Protein kinase domain;; Protein tyrosine kinase;; Kinase associated domain 1;; Kinase-like;; Lipopolysaccharide kinase (Kdo/WaaP) family	Maternal embryonic leucine zipper kinase OS=Mus musculus OX=10090 GN=Melk PE=1 SV=2	T	Signal transduction mechanisms	maternal embryonic leucine zipper kinase, isoform CRA_b, partial [Mus musculus]
ENSMUSG00000020649	Rrm2	4.0201	26.8699	4.37436	26.691	2.23746e-49	2.75732	up	[F]	Nucleotide transport and metabolism	Biological Process: mitotic cell cycle (GO:0000278);; Molecular Function: ribonucleoside-diphosphate reductase activity, thioredoxin disulfide as acceptor (GO:0004748);; Molecular Function: protein binding (GO:0005515);; Cellular Component: nuclear envelope (GO:0005635);; Cellular Component: ribonucleoside-diphosphate reductase complex (GO:0005971);; Biological Process: pyrimidine nucleobase meta…	K10808|0|mmu:20135|K10808 ribonucleoside-diphosphate reductase subunit M2 [EC:1.17.4.1] | (RefSeq) Rrm2, AA407299, R2; ribonucleotide reductase M2	Purine metabolism (ko00230);; Pyrimidine metabolism (ko00240);; Glutathione metabolism (ko00480);; p53 signaling pathway (ko04115)	[F]	Nucleotide transport and metabolism	Ribonucleotide reductase, small chain	Ribonucleoside-diphosphate reductase subunit M2 OS=Mus musculus OX=10090 GN=Rrm2 PE=1 SV=1	F	Nucleotide transport and metabolism	ribonucleotide reductase M2, partial [Mus musculus]
ENSMUSG00000047832	Cdca4	22.0913	44.5746	22.5349	45.5101	1.08728e-11	1.05881	up	--	--	Cellular Component: nucleus (GO:0005634);; Biological Process: cell division (GO:0051301);;	--	--	--	--	SERTA motif	Cell division cycle-associated protein 4 OS=Mus musculus OX=10090 GN=Cdca4 PE=2 SV=2	D	Cell cycle control, cell division, chromosome partitioning	cell division cycle-associated protein 4 [Mus musculus]
Mouse_newGene_3285	Mouse_newGene_3285	2.46273	10.1584	3.34259	11.6577	3.73979e-22	1.95825	up	--	--	Cellular Component: viral envelope (GO:0019031);;	--	--	--	--	ENV polyprotein (coat polyprotein)	Transmembrane protein (Precursor) OS=Mus musculus (Mouse) PE=1 SV=3	S	Function unknown	viral envelope protein G7e [Mus musculus]
ENSMUSG00000001403	Ube2c	13.3087	80.2254	12.361	79.6141	4.96272e-55	2.72044	up	[O]	Posttranslational modification, protein turnover, chaperones	--	K06688|3.42747e-103|mmu:68612|K06688 ubiquitin-conjugating enzyme E2 C [EC:2.3.2.23] | (RefSeq) Ube2c, 1110015A16Rik, D2Ertd695e; ubiquitin-conjugating enzyme E2C	Ubiquitin mediated proteolysis (ko04120)	[O]	Posttranslational modification, protein turnover, chaperones	Ubiquitin-conjugating enzyme	Ubiquitin-conjugating enzyme E2 C OS=Mus musculus OX=10090 GN=Ube2c PE=1 SV=1	O	Posttranslational modification, protein turnover, chaperones	ubiquitin-conjugating enzyme E2 C [Mus musculus]
Mouse_newGene_3289	Mouse_newGene_3289	3.51034	9.08289	5.76778	11.9403	2.61588e-05	1.07978	up	--	--	--	--	--	--	--	--	--	--	--	mCG1044012 [Mus musculus]
ENSMUSG00000078901	Gm14440	1.90907	0.67312	1.57124	0.476155	5.88168e-05	-1.53803	down	[R]	General function prediction only	Molecular Function: transcription factor activity, sequence-specific DNA binding (GO:0003700);; Biological Process: regulation of transcription, DNA-templated (GO:0006355);;	--	--	[R]	General function prediction only	Zinc-finger double domain;; Zinc finger, C2H2 type;; C2H2-type zinc finger;; C2H2-type zinc finger;; Zinc-finger double-stranded RNA-binding;; Uncharacterised protein family UPF0058;; KRAB box	Zinc finger protein 431 OS=Mus musculus OX=10090 GN=Znf431 PE=1 SV=1	S	Function unknown	KRAB box and zinc finger C2H2 type domain containing protein-like [Mus musculus]
ENSMUSG00000000753	Serpinf1	0.532584	1.4882	0.808492	1.61112	0.00382115	1.40686	up	[O]	Posttranslational modification, protein turnover, chaperones	Biological Process: kidney development (GO:0001822);; Molecular Function: serine-type endopeptidase inhibitor activity (GO:0004867);; Cellular Component: basement membrane (GO:0005604);; Cellular Component: extracellular space (GO:0005615);; Biological Process: aging (GO:0007568);; Biological Process: short-term memory (GO:0007614);; Biological Process: response to acidic pH (GO:0010447);; Biolog…	K19614|0|mmu:20317|K19614 pigment epithelium-derived factor | (RefSeq) Serpinf1, AI195227, EPC-1, Pedf, Pedfl, Sdf3; serine (or cysteine) peptidase inhibitor, clade F, member 1	Wnt signaling pathway (ko04310)	[V]	Defense mechanisms	Serpin (serine protease inhibitor)	Pigment epithelium-derived factor OS=Mus musculus OX=10090 GN=Serpinf1 PE=1 SV=2	O	Posttranslational modification, protein turnover, chaperones	pigment epithelium-derived factor precursor [Mus musculus]
ENSMUSG00000000751	Rpa1	7.60077	16.8782	7.5688	16.6414	1.44559e-13	1.19086	up	--	--	Biological Process: telomere maintenance (GO:0000723);; Biological Process: double-strand break repair via homologous recombination (GO:0000724);; Cellular Component: nuclear chromosome, telomeric region (GO:0000784);; Cellular Component: lateral element (GO:0000800);; Molecular Function: RNA polymerase I activity (GO:0001054);; Biological Process: angiogenesis (GO:0001525);; Cellular Component: …	K07466|0|mmu:68275|K07466 replication factor A1 | (RefSeq) Rpa1, 5031405K23Rik, 70kDa, AA589576, AW557552, RF-A, RP-A, Rpa; replication protein A1	DNA replication (ko03030);; Nucleotide excision repair (ko03420);; Mismatch repair (ko03430);; Homologous recombination (ko03440);; Fanconi anemia pathway (ko03460)	[L]	Replication, recombination and repair	Replication factor-A C terminal domain;; Replication protein A OB domain;; Replication factor-A protein 1, N-terminal domain;; OB-fold nucleic acid binding domain	Replication protein A 70 kDa DNA-binding subunit OS=Mus musculus OX=10090 GN=Rpa1 PE=1 SV=1	L	Replication, recombination and repair	replication protein A 70 kDa DNA-binding subunit isoform 2 [Mus musculus]
ENSMUSG00000040152	Thbs1	2.79781	7.56105	3.0122	7.99172	2.45113e-15	1.46932	up	[DZ]	Cell cycle control, cell division, chromosome partitioning;; Cytoskeleton	Biological Process: activation of MAPK activity (GO:0000187);; Molecular Function: phosphatidylserine binding (GO:0001786);; Biological Process: negative regulation of endothelial cell proliferation (GO:0001937);; Biological Process: negative regulation of cell-matrix adhesion (GO:0001953);; Molecular Function: fibronectin binding (GO:0001968);; Biological Process: sprouting angiogenesis (GO:0002…	K16857|0|mmu:21825|K16857 thrombospondin 1 | (RefSeq) Thbs1, TSP-1, TSP1, Thbs-1, tbsp1; thrombospondin 1	Rap1 signaling pathway (ko04015);; p53 signaling pathway (ko04115);; Phagosome (ko04145);; PI3K-Akt signaling pathway (ko04151);; TGF-beta signaling pathway (ko04350);; Focal adhesion (ko04510);; ECM-receptor interaction (ko04512);; Malaria (ko05144);; Proteoglycans in cancer (ko05205);; MicroRNAs in cancer (ko05206);; Bladder cancer (ko05219)	--	--	Thrombospondin C-terminal region;; Thrombospondin type 3 repeat;; Thrombospondin type 1 domain;; von Willebrand factor type C domain;; Complement Clr-like EGF-like;; Laminin G domain	Thrombospondin-1 OS=Mus musculus OX=10090 GN=Thbs1 PE=1 SV=1	O	Posttranslational modification, protein turnover, chaperones	thrombospondin-1 isoform 1 precursor [Mus musculus]
Mouse_newGene_1392	Mouse_newGene_1392	0.800877	2.12419	0.911238	1.74528	0.00543687	1.35218	up	--	--	Molecular Function: DNA binding (GO:0003677);; Cellular Component: cytoskeleton (GO:0005856);; Cellular Component: adherens junction (GO:0005912);; Biological Process: gene expression (GO:0010467);; Cellular Component: membrane (GO:0016020);; Molecular Function: SH3 domain binding (GO:0017124);; Biological Process: forelimb morphogenesis (GO:0035136);; Biological Process: hindlimb morphogenesis (…	--	--	--	--	--	Formin-1 GN=Fmn1 OS=Mus musculus (Mouse) PE=1 SV=2	S	Function unknown	mCG147332 [Mus musculus]
ENSMUSG00000035914	Cd276	10.3923	4.88708	10.4032	4.53208	1.41565e-08	-1.11192	down	--	--	Molecular Function: receptor binding (GO:0005102);; Cellular Component: external side of plasma membrane (GO:0009897);; Cellular Component: integral component of membrane (GO:0016021);; Biological Process: positive regulation of bone mineralization (GO:0030501);; Biological Process: positive regulation of T cell proliferation (GO:0042102);; Biological Process: negative regulation of T cell prolif…	K06746|0|mmu:102657|K06746 immune costimulatory protein B7-H3 | (RefSeq) Cd276, 6030411F23Rik, AU016588, B7RP-2, B7h3; CD276 antigen	Cell adhesion molecules (CAMs) (ko04514)	--	--	Immunoglobulin domain;; Immunoglobulin domain;; Immunoglobulin domain;; Immunoglobulin V-set domain;; Immunoglobulin I-set domain;; CD80-like C2-set immunoglobulin domain;; Immunoglobulin C1-set domain	CD276 antigen OS=Mus musculus OX=10090 GN=Cd276 PE=1 SV=1	S	Function unknown	PREDICTED: CD276 antigen isoform X2 [Microtus ochrogaster]
ENSMUSG00000019863	Qrsl1	4.71107	10.1908	5.17481	10.4466	2.59067e-06	1.11113	up	[J]	Translation, ribosomal structure and biogenesis	Molecular Function: amidase activity (GO:0004040);; Molecular Function: ATP binding (GO:0005524);; Cellular Component: mitochondrion (GO:0005739);; Molecular Function: transferase activity (GO:0016740);; Cellular Component: glutamyl-tRNA(Gln) amidotransferase complex (GO:0030956);; Biological Process: regulation of protein stability (GO:0031647);; Biological Process: mitochondrial translation (GO…	K02433|0|mmu:76563|K02433 aspartyl-tRNA(Asn)/glutamyl-tRNA(Gln) amidotransferase subunit A [EC:6.3.5.6 6.3.5.7] | (RefSeq) Qrsl1, 2700038P16Rik, C80053, GatA; glutaminyl-tRNA synthase (glutamine-hydrolyzing)-like 1	Aminoacyl-tRNA biosynthesis (ko00970)	[J]	Translation, ribosomal structure and biogenesis	Amidase	Glutamyl-tRNA(Gln) amidotransferase subunit A, mitochondrial OS=Mus musculus OX=10090 GN=Qrsl1 PE=1 SV=1	J	Translation, ribosomal structure and biogenesis	glutamyl-tRNA(Gln) amidotransferase subunit A, mitochondrial [Mus musculus]
ENSMUSG00000070000	Fcho1	6.32996	13.1022	6.12544	14.3743	6.65088e-09	1.10814	up	--	--	Cellular Component: plasma membrane (GO:0005886);; Cellular Component: clathrin-coated pit (GO:0005905);; Cellular Component: clathrin-coated vesicle (GO:0030136);; Molecular Function: AP-2 adaptor complex binding (GO:0035612);; Biological Process: clathrin coat assembly (GO:0048268);; Biological Process: clathrin-dependent endocytosis (GO:0072583);;	K20042|0|mmu:74015|K20042 F-BAR domain only protein | (RefSeq) Fcho1, 3322402E17Rik, N28152; FCH domain only 1	--	[D]	Cell cycle control, cell division, chromosome partitioning	Muniscin C-terminal mu homology domain;; Fes/CIP4, and EFC/F-BAR homology domain	F-BAR domain only protein 1 OS=Mus musculus OX=10090 GN=Fcho1 PE=1 SV=2	D	Cell cycle control, cell division, chromosome partitioning	F-BAR domain only protein 1 [Mus musculus]
ENSMUSG00000072082	Ccnf	1.71202	4.27915	1.61045	4.31534	3.72686e-08	1.40936	up	--	--	Biological Process: re-entry into mitotic cell cycle (GO:0000320);; Biological Process: placenta development (GO:0001890);; Molecular Function: transporter activity (GO:0005215);; Molecular Function: ATP binding (GO:0005524);; Cellular Component: nucleus (GO:0005634);; Cellular Component: centriole (GO:0005814);; Biological Process: transport (GO:0006810);; Biological Process: mitotic cell cycle …	K10289|0|mmu:12449|K10289 F-box protein 1 (cyclin F) | (RefSeq) Ccnf, CycF, Fbxo1; cyclin F	--	[D]	Cell cycle control, cell division, chromosome partitioning	Cyclin, N-terminal domain;; Cyclin, C-terminal domain;; F-box domain	Cyclin-F OS=Mus musculus OX=10090 GN=Ccnf PE=2 SV=2	D	Cell cycle control, cell division, chromosome partitioning	cyclin-F [Mus musculus]
Mouse_newGene_10733	Mouse_newGene_10733	0.350054	2.07497	0.151896	2.62553	2.24479e-06	3.28738	up	--	--	--	--	--	--	--	--	--	--	--	--
ENSMUSG00000035273	Hpse	0.599768	1.52215	0.310904	1.45144	5.07051e-05	1.6934	up	--	--	Molecular Function: beta-glucuronidase activity (GO:0004566);; Cellular Component: proteinaceous extracellular matrix (GO:0005578);; Cellular Component: nucleoplasm (GO:0005654);; Cellular Component: lysosomal membrane (GO:0005765);; Biological Process: carbohydrate metabolic process (GO:0005975);; Biological Process: cell-matrix adhesion (GO:0007160);; Biological Process: positive regulation of …	K07964|0|mmu:15442|K07964 heparanase [EC:3.2.1.166] | (RefSeq) Hpse, HSE1, Hpa, Hpr1; heparanase	Glycosaminoglycan degradation (ko00531);; Proteoglycans in cancer (ko05205)	--	--	Glycosyl hydrolase family 79, N-terminal domain	Heparanase OS=Mus musculus OX=10090 GN=Hpse PE=1 SV=3	G	Carbohydrate transport and metabolism	heparanase, isoform CRA_a, partial [Mus musculus]
ENSMUSG00000045672	Col27a1	0.387736	0.093831	0.450479	0.157423	0.000377693	-1.67821	down	--	--	Biological Process: growth plate cartilage chondrocyte development (GO:0003431);; Molecular Function: extracellular matrix structural constituent (GO:0005201);; Cellular Component: fibrillar collagen trimer (GO:0005583);; Biological Process: extracellular matrix organization (GO:0030198);; Molecular Function: metal ion binding (GO:0046872);;	K19721|0|mmu:373864|K19721 collagen, type V/XI/XXIV/XXVII, alpha | (RefSeq) Col27a1, 5730512J02Rik, AI449266; collagen, type XXVII, alpha 1	Protein digestion and absorption (ko04974)	[W]	Extracellular structures	Collagen triple helix repeat (20 copies);; Fibrillar collagen C-terminal domain;; Laminin G domain	Collagen alpha-1(XXVII) chain OS=Mus musculus OX=10090 GN=Col27a1 PE=2 SV=1	S	Function unknown	collagen alpha-1(XXVII) chain isoform X4 [Mesocricetus auratus]
ENSMUSG00000006345	Ggt1	0.924807	2.10888	0.403756	2.05152	4.89609e-05	1.8595	up	[E]	Amino acid transport and metabolism	--	K18592|0|mmu:14598|K18592 gamma-glutamyltranspeptidase / glutathione hydrolase / leukotriene-C4 hydrolase [EC:2.3.2.2 3.4.19.13 3.4.19.14] | (RefSeq) Ggt1, CD224, GGT, GGT_1, GGT-1, Ggtp, dwg; gamma-glutamyltransferase 1	Taurine and hypotaurine metabolism (ko00430);; Glutathione metabolism (ko00480);; Arachidonic acid metabolism (ko00590)	[E]	Amino acid transport and metabolism	Gamma-glutamyltranspeptidase	Glutathione hydrolase 1 proenzyme OS=Mus musculus OX=10090 GN=Ggt1 PE=1 SV=1	E	Amino acid transport and metabolism	glutathione hydrolase 1 proenzyme precursor [Mus musculus]
ENSMUSG00000027499	Pkia	0.601837	1.38957	0.690165	0.987161	0.00600142	1.23071	up	--	--	Biological Process: negative regulation of transcription from RNA polymerase II promoter (GO:0000122);; Molecular Function: cAMP-dependent protein kinase inhibitor activity (GO:0004862);; Cellular Component: nucleus (GO:0005634);; Cellular Component: cytoplasm (GO:0005737);; Biological Process: regulation of G2/M transition of mitotic cell cycle (GO:0010389);; Molecular Function: kinase activity …	K15985|7.96002e-48|rro:104665838|K15985 cAMP-dependent protein kinase inhibitor alpha | (RefSeq) PKIA; protein kinase (cAMP-dependent, catalytic) inhibitor alpha	Alcoholism (ko05034)	--	--	cAMP-dependent protein kinase inhibitor	cAMP-dependent protein kinase inhibitor alpha OS=Rattus norvegicus OX=10116 GN=Pkia PE=1 SV=2	K	Transcription	PREDICTED: cAMP-dependent protein kinase inhibitor alpha isoform X1 [Mus musculus]
ENSMUSG00000027496	Aurka	3.92915	26.06	4.23075	24.7693	1.39132e-42	2.67545	up	[T]	Signal transduction mechanisms	Cellular Component: condensed nuclear chromosome, centromeric region (GO:0000780);; Molecular Function: protein serine/threonine/tyrosine kinase activity (GO:0004712);; Molecular Function: ATP binding (GO:0005524);; Cellular Component: centriole (GO:0005814);; Cellular Component: spindle microtubule (GO:0005876);; Cellular Component: cilium (GO:0005929);; Biological Process: mitotic spindle organ…	K11481|0|mmu:20878|K11481 aurora kinase A [EC:2.7.11.1] | (RefSeq) Aurka, AIRK1, ARK-1, AU019385, AW539821, Ark1, Aurora-A, Ayk1, IAK, IAK1, Stk6; aurora kinase A	Oocyte meiosis (ko04114)	[D]	Cell cycle control, cell division, chromosome partitioning	Protein kinase domain;; Protein tyrosine kinase;; Kinase-like	Aurora kinase A OS=Mus musculus OX=10090 GN=Aurka PE=1 SV=1	T	Signal transduction mechanisms	aurora kinase A isoform a [Mus musculus]
ENSMUSG00000000958	Slc7a7	9.00303	2.59402	7.48398	2.72782	8.1817e-06	-1.29235	down	[E]	Amino acid transport and metabolism	--	K13867|0|mmu:20540|K13867 solute carrier family 7 (L-type amino acid transporter), member 7 | (RefSeq) Slc7a7, AI790233, my+lat1; solute carrier family 7 (cationic amino acid transporter, y+ system), member 7	Protein digestion and absorption (ko04974)	[E]	Amino acid transport and metabolism	Amino acid permease;; Amino acid permease	Y+L amino acid transporter 1 OS=Mus musculus OX=10090 GN=Slc7a7 PE=1 SV=1	E	Amino acid transport and metabolism	PREDICTED: Y+L amino acid transporter 1 isoform X1 [Mus musculus]
ENSMUSG00000064215	Ifi27	5.37995	2.97163	7.16206	2.8148	0.00258307	-1.16031	down	--	--	Biological Process: negative regulation of transcription from RNA polymerase II promoter (GO:0000122);; Molecular Function: RNA polymerase II activating transcription factor binding (GO:0001102);; Molecular Function: lamin binding (GO:0005521);; Cellular Component: nuclear inner membrane (GO:0005637);; Biological Process: regulation of protein export from nucleus (GO:0046825);;	--	--	--	--	Interferon-induced 6-16 family	Interferon alpha-inducible protein 27-like protein 2A OS=Mus musculus OX=10090 GN=Ifi27l2a PE=3 SV=1	U	Intracellular trafficking, secretion, and vesicular transport	DNA segment, Chr 12, ERATO Doi 647, expressed, isoform CRA_c, partial [Mus musculus]
ENSMUSG00000002944	Cd36	1.61853	0.295998	1.78962	0.597286	2.34477e-05	-1.70386	down	--	--	Biological Process: negative regulation of transcription from RNA polymerase II promoter (GO:0000122);; Biological Process: long-chain fatty acid metabolic process (GO:0001676);; Biological Process: maternal placenta development (GO:0001893);; Biological Process: positive regulation of cell-matrix adhesion (GO:0001954);; Biological Process: negative regulation of systemic arterial blood pressure …	K06259|0|mmu:12491|K06259 CD36 antigen | (RefSeq) Cd36, FAT, GPIV, Scarb3; CD36 antigen	PPAR signaling pathway (ko03320);; Phagosome (ko04145);; AMPK signaling pathway (ko04152);; ECM-receptor interaction (ko04512);; Hematopoietic cell lineage (ko04640);; Adipocytokine signaling pathway (ko04920);; Insulin resistance (ko04931);; Fat digestion and absorption (ko04975);; Malaria (ko05144)	[T]	Signal transduction mechanisms	CD36 family	Platelet glycoprotein 4 OS=Mus musculus OX=10090 GN=Cd36 PE=1 SV=2	U	Intracellular trafficking, secretion, and vesicular transport	platelet glycoprotein 4 [Mus musculus]
ENSMUSG00000037725	Ckap2	2.51829	12.2081	2.56248	12.7305	8.91738e-28	2.34369	up	--	--	Biological Process: mitotic cytokinesis (GO:0000281);; Cellular Component: centrosome (GO:0005813);; Cellular Component: cytoplasmic microtubule (GO:0005881);; Biological Process: apoptotic process (GO:0006915);; Biological Process: negative regulation of microtubule depolymerization (GO:0007026);; Biological Process: positive regulation of transcription from RNA polymerase II promoter (GO:004594…	K16769|0|mmu:80986|K16769 cytoskeleton-associated protein 2 | (RefSeq) Ckap2, AI461656, AW228814, LB1; cytoskeleton associated protein 2	--	--	--	Cytoskeleton-associated protein 2 C-terminus	Cytoskeleton-associated protein 2 OS=Mus musculus OX=10090 GN=Ckap2 PE=1 SV=1	S	Function unknown	cytoskeleton-associated protein 2 [Mus musculus]
ENSMUSG00000093593	Gm20683	3.54956	1.38162	3.89717	1.01252	6.61831e-07	-1.58105	down	[O]	Posttranslational modification, protein turnover, chaperones	Molecular Function: GTPase activity (GO:0003924);; Molecular Function: calcium ion binding (GO:0005509);; Molecular Function: GTP binding (GO:0005525);; Cellular Component: mitochondrial inner membrane (GO:0005743);; Biological Process: small GTPase mediated signal transduction (GO:0007264);; Biological Process: cellular homeostasis (GO:0019725);; Cellular Component: integral component of mitocho…	K07871|0|mmu:214952|K07871 Ras homolog gene family, member T2 | (RefSeq) Rhot2, Arht2, Miro2; ras homolog family member T2	--	[V]	Defense mechanisms	EF hand associated;; EF hand associated;; Rhomboid family	Mitochondrial Rho GTPase 2 OS=Mus musculus OX=10090 GN=Rhot2 PE=1 SV=1	S	Function unknown	mitochondrial Rho GTPase 2 [Mus musculus]
ENSMUSG00000041431	Ccnb1	3.76949	29.7925	3.31655	32.8854	1.8377e-68	3.15827	up	--	--	Cellular Component: spindle pole (GO:0000922);; Cellular Component: condensed nuclear chromosome outer kinetochore (GO:0000942);; Biological Process: oocyte maturation (GO:0001556);; Biological Process: in utero embryonic development (GO:0001701);; Biological Process: negative regulation of protein phosphorylation (GO:0001933);; Molecular Function: patched binding (GO:0005113);; Cellular Componen…	K05868|0|mmu:268697|K05868 cyclin B | (RefSeq) Ccnb1, Ccnb1-rs1, Ccnb1-rs13, CycB1, Cycb-4, Cycb-5, Cycb1-rs1; cyclin B1	FoxO signaling pathway (ko04068);; Cell cycle (ko04110);; Oocyte meiosis (ko04114);; p53 signaling pathway (ko04115);; Progesterone-mediated oocyte maturation (ko04914)	[D]	Cell cycle control, cell division, chromosome partitioning	Cyclin, N-terminal domain;; Cyclin, C-terminal domain	G2/mitotic-specific cyclin-B1 OS=Mus musculus OX=10090 GN=Ccnb1 PE=1 SV=3	D	Cell cycle control, cell division, chromosome partitioning	G2/mitotic-specific cyclin-B1 [Mus musculus]
ENSMUSG00000115018	AL732309.1	2.47936	11.466	0.391362	10.2525	1.0027e-19	2.96819	up	--	--	Molecular Function: NADPH-hemoprotein reductase activity (GO:0003958);; Cellular Component: nucleus (GO:0005634);; Cellular Component: cytosol (GO:0005829);; Biological Process: cell death (GO:0008219);; Molecular Function: FMN binding (GO:0010181);; Cellular Component: membrane (GO:0016020);; Biological Process: cellular response to menadione (GO:0036245);; Cellular Component: intermediate filam…	--	--	--	--	--	--	O	Posttranslational modification, protein turnover, chaperones	PREDICTED: RING finger protein 225-like [Peromyscus maniculatus bairdii]
ENSMUSG00000022723	Crybg3	0.293804	2.1706	0.307534	2.3139	1.73525e-37	3.43322	up	--	--	--	--	--	--	--	Beta/Gamma crystallin;; Ricin-type beta-trefoil lectin domain;; Ricin-type beta-trefoil lectin domain-like	Beta/gamma crystallin domain-containing protein 3 OS=Mus musculus OX=10090 GN=Crybg3 PE=1 SV=2	S	Function unknown	PREDICTED: beta/gamma crystallin domain-containing protein 3 isoform X1 [Mus musculus]
ENSMUSG00000022724	Riox2	5.94261	12.4162	6.41045	12.9569	3.60794e-07	1.09181	up	[J]	Translation, ribosomal structure and biogenesis	--	--	--	[S]	Function unknown	Cupin superfamily protein	Ribosomal oxygenase 2 OS=Mus musculus OX=10090 GN=Riox2 PE=1 SV=2	K	Transcription	ribosomal oxygenase 2 [Mus musculus]
ENSMUSG00000038379	Ttk	0.765256	5.41221	1.13861	6.24216	3.72925e-21	2.657	up	[T]	Signal transduction mechanisms	--	K08866|0|mmu:22137|K08866 serine/threonine-protein kinase TTK/MPS1 [EC:2.7.12.1] | (RefSeq) Ttk, AL022661, Esk1, Mps1, PYT, esk; Ttk protein kinase	Cell cycle (ko04110)	[D]	Cell cycle control, cell division, chromosome partitioning	Protein kinase domain;; Protein tyrosine kinase	Dual specificity protein kinase TTK OS=Mus musculus OX=10090 GN=Ttk PE=1 SV=1	T	Signal transduction mechanisms	Ttk protein kinase, isoform CRA_b, partial [Mus musculus]
ENSMUSG00000019986	Ahi1	0.18121	0.592376	0.250606	0.438822	0.00785666	1.30046	up	[R]	General function prediction only	Cellular Component: photoreceptor outer segment (GO:0001750);; Biological Process: heart looping (GO:0001947);; Biological Process: positive regulation of receptor internalization (GO:0002092);; Cellular Component: centriole (GO:0005814);; Cellular Component: cell-cell junction (GO:0005911);; Cellular Component: adherens junction (GO:0005912);; Biological Process: vesicle targeting (GO:0006903);;…	K16740|0|rno:308923|K16740 jouberin | (RefSeq) Ahi1, Ahi-1; Abelson helper integration site 1	--	[R]	General function prediction only	WD domain, G-beta repeat;; SH3 domain;; Variant SH3 domain;; Variant SH3 domain;; Anaphase-promoting complex subunit 4 WD40 domain	Jouberin OS=Mus musculus OX=10090 GN=Ahi1 PE=1 SV=2	S	Function unknown	jouberin isoform 1 [Mus musculus]
ENSMUSG00000063767	S100a7a	1.36557	3.12588	1.61105	3.76848	0.00228261	1.25838	up	--	--	Molecular Function: calcium ion binding (GO:0005509);; Cellular Component: extracellular space (GO:0005615);; Biological Process: inflammatory response (GO:0006954);; Molecular Function: chemoattractant activity (GO:0042056);; Biological Process: cytokine metabolic process (GO:0042107);; Molecular Function: protein self-association (GO:0043621);; Biological Process: positive chemotaxis (GO:005091…	--	--	--	--	S-100/ICaBP type calcium binding domain;; EF hand;; EF-hand domain	Protein S100-A15A OS=Mus musculus OX=10090 GN=S100a15a PE=3 SV=1	S	Function unknown	PREDICTED: protein S100-A15A isoform X1 [Mus musculus]
ENSMUSG00000048218	Amigo2	1.425	6.39724	2.48351	5.01897	1.22774e-05	1.6163	up	[K]	Transcription	Molecular Function: protein binding (GO:0005515);; Cellular Component: nucleus (GO:0005634);; Cellular Component: integral component of plasma membrane (GO:0005887);; Biological Process: homophilic cell adhesion via plasma membrane adhesion molecules (GO:0007156);; Biological Process: heterophilic cell-cell adhesion via plasma membrane cell adhesion molecules (GO:0007157);; Biological Process: ne…	--	--	--	--	Leucine rich repeat;; Leucine Rich repeats (2 copies);; Immunoglobulin domain;; Leucine rich repeats (6 copies);; Leucine Rich Repeat	Amphoterin-induced protein 2 OS=Mus musculus OX=10090 GN=Amigo2 PE=1 SV=1	S	Function unknown	amphoterin-induced protein 2 precursor [Mus musculus]
ENSMUSG00000070780	Rbm47	18.6989	8.96371	18.9588	8.23794	8.31958e-12	-1.10766	down	[J]	Translation, ribosomal structure and biogenesis	Molecular Function: nucleotide binding (GO:0000166);; Biological Process: hematopoietic progenitor cell differentiation (GO:0002244);; Molecular Function: protein binding (GO:0005515);; Cellular Component: nucleus (GO:0005634);; Biological Process: cytidine to uridine editing (GO:0016554);; Molecular Function: RNA binding (GO:0044822);;	--	--	[A]	RNA processing and modification	RNA recognition motif. (a.k.a. RRM, RBD, or RNP domain)	RNA-binding protein 47 OS=Mus musculus OX=10090 GN=Rbm47 PE=1 SV=1	S	Function unknown	RNA-binding protein 47 isoform a [Mus musculus]
ENSMUSG00000006527	Sfmbt1	0.613583	1.71403	0.529154	2.83897	5.00476e-09	1.66648	up	--	--	Cellular Component: nucleoplasm (GO:0005654);; Biological Process: spermatogenesis (GO:0007283);; Biological Process: covalent chromatin modification (GO:0016569);; Biological Process: cell differentiation (GO:0030154);; Molecular Function: histone binding (GO:0042393);; Biological Process: negative regulation of transcription, DNA-templated (GO:0045892);; Biological Process: negative regulation …	--	--	[K]	Transcription	mbt repeat;; SLED domain;; SAM domain (Sterile alpha motif);; SAM domain (Sterile alpha motif)	Scm-like with four MBT domains protein 1 OS=Mus musculus OX=10090 GN=Sfmbt1 PE=1 SV=1	S	Function unknown	scm-like with four MBT domains protein 1 [Mus musculus]
Mouse_newGene_15841	Mouse_newGene_15841	0.749886	0.361697	1.04063	0.257944	0.00600535	-1.46547	down	--	--	--	--	--	--	--	--	--	--	--	--
ENSMUSG00000021040	Slirp	4.43481	8.47398	3.86759	8.85091	3.18523e-09	1.37276	up	[J]	Translation, ribosomal structure and biogenesis	--	--	--	[R]	General function prediction only	RNA recognition motif. (a.k.a. RRM, RBD, or RNP domain)	SRA stem-loop-interacting RNA-binding protein, mitochondrial OS=Mus musculus OX=10090 GN=Slirp PE=1 SV=2	S	Function unknown	SRA stem-loop-interacting RNA-binding protein, mitochondrial [Mus musculus]
ENSMUSG00000003545	Fosb	2.55495	6.02502	2.37408	5.05878	4.14104e-05	1.04807	up	--	--	Molecular Function: RNA polymerase II core promoter proximal region sequence-specific DNA binding (GO:0000978);; Molecular Function: transcriptional activator activity, RNA polymerase II core promoter proximal region sequence-specific binding (GO:0001077);; Cellular Component: nucleus (GO:0005634);; Biological Process: female pregnancy (GO:0007565);; Biological Process: response to mechanical sti…	K09029|3.01174e-151|tup:102483965|K09029 protein FosB | (RefSeq) FOSB; FosB proto-oncogene, AP-1 transcription factor subunit	Osteoclast differentiation (ko04380);; Cocaine addiction (ko05030);; Amphetamine addiction (ko05031);; Alcoholism (ko05034)	[K]	Transcription	bZIP transcription factor;; Basic region leucine zipper;; bZIP Maf transcription factor	Protein fosB OS=Mus musculus OX=10090 GN=Fosb PE=2 SV=1	K	Transcription	protein fosB isoform 1 [Mus musculus]
Mouse_newGene_13854	Mouse_newGene_13854	1.4774	8.1449	1.1477	9.94972	1.90548e-08	2.80819	up	--	--	Molecular Function: structural constituent of ribosome (GO:0003735);; Cellular Component: nucleolus (GO:0005730);; Biological Process: translation (GO:0006412);; Cellular Component: cytosolic large ribosomal subunit (GO:0022625);; Biological Process: cellular response to interleukin-4 (GO:0071353);;	K02925|1.32297e-60|pon:100460609|K02925 large subunit ribosomal protein L3e | (RefSeq) RPL3; ribosomal protein L3	Ribosome (ko03010)	[J]	Translation, ribosomal structure and biogenesis	Ribosomal protein L3	60S ribosomal protein L3 GN=Rpl3 OS=Mus musculus (Mouse) PE=1 SV=3	J	Translation, ribosomal structure and biogenesis	PREDICTED: 60S ribosomal protein L3 isoform X1 [Mus musculus]
ENSMUSG00000034936	Arl4d	0.958253	3.31381	0.890539	3.50737	3.46718e-06	1.92776	up	[R]	General function prediction only	Molecular Function: GTP binding (GO:0005525);; Cellular Component: nucleus (GO:0005634);; Cellular Component: cytoplasm (GO:0005737);; Cellular Component: plasma membrane (GO:0005886);; Biological Process: small GTPase mediated signal transduction (GO:0007264);;	K07945|1.88507e-131|rno:303559|K07945 ADP-ribosylation factor-like protein 4 | (RefSeq) Arl4d, Arf4l; ADP-ribosylation factor like GTPase 4D	--	[U]	Intracellular trafficking, secretion, and vesicular transport	ADP-ribosylation factor family;; Ras family;; Ras of Complex, Roc, domain of DAPkinase;; Signal recognition particle receptor beta subunit;; 50S ribosome-binding GTPase;; Gtr1/RagA G protein conserved region	ADP-ribosylation factor-like protein 4D OS=Mus musculus OX=10090 GN=Arl4d PE=2 SV=2	S	Function unknown	ADP-ribosylation factor-like protein 4D [Mus musculus]
ENSMUSG00000078773	Rad54b	1.38076	3.60836	0.96854	4.14877	8.27619e-08	1.7266	up	[KL]	Transcription;; Replication, recombination and repair	Biological Process: double-strand break repair via homologous recombination (GO:0000724);; Molecular Function: ATP binding (GO:0005524);; Cellular Component: nucleoplasm (GO:0005654);; Cellular Component: cytoplasm (GO:0005737);; Biological Process: determination of adult lifespan (GO:0008340);; Biological Process: response to ionizing radiation (GO:0010212);; Molecular Function: DNA translocase …	K10877|0|mmu:623474|K10877 DNA repair and recombination protein RAD54B [EC:3.6.4.-] | (RefSeq) Rad54b, E130016E03Rik; RAD54 homolog B (S. cerevisiae)	Homologous recombination (ko03440)	[L]	Replication, recombination and repair	SNF2 family N-terminal domain;; Helicase conserved C-terminal domain;; Type III restriction enzyme, res subunit	DNA repair and recombination protein RAD54B OS=Mus musculus OX=10090 GN=Rad54b PE=2 SV=1	L	Replication, recombination and repair	DNA repair and recombination protein RAD54B isoform 1 [Mus musculus]
ENSMUSG00000057093	Zfp607b	0.46371	0.111137	0.283283	0.09327	0.00685926	-1.82127	down	[R]	General function prediction only	Molecular Function: translation repressor activity, nucleic acid binding (GO:0000900);; Molecular Function: DNA binding (GO:0003677);; Molecular Function: transcription factor activity, sequence-specific DNA binding (GO:0003700);; Cellular Component: nucleoplasm (GO:0005654);; Cellular Component: cytoplasm (GO:0005737);; Biological Process: negative regulation of translation (GO:0017148);; Biolog…	K09228|0|mmu:112415|K09228 KRAB domain-containing zinc finger protein | (RefSeq) Zfp607b, C030039L03Rik; zinc finger protein 607B	--	[R]	General function prediction only	Zinc-finger double domain;; Zinc finger, C2H2 type;; C2H2-type zinc finger;; C2H2-type zinc finger;; KRAB box;; Zinc ribbon domain;; Zinc-finger double-stranded RNA-binding;; Zinc-finger double domain;; Zinc finger, C2H2 type	Zinc finger protein 60 OS=Mus musculus OX=10090 GN=Zfp60 PE=2 SV=2	S	Function unknown	uncharacterized protein LOC112415 [Mus musculus]
ENSMUSG00000001021	S100a3	1.18091	4.69825	0.676276	4.84453	1.70961e-07	2.47984	up	--	--	--	--	--	--	--	S-100/ICaBP type calcium binding domain	Protein S100-A3 OS=Rattus norvegicus OX=10116 GN=S100a3 PE=1 SV=1	S	Function unknown	PREDICTED: protein S100-A3 isoform X1 [Rattus norvegicus]
ENSMUSG00000023345	Poc1a	0.73192	4.37191	1.31551	4.4962	1.1684e-07	1.92926	up	[R]	General function prediction only	Cellular Component: spindle pole (GO:0000922);; Biological Process: growth plate cartilage chondrocyte development (GO:0003431);; Cellular Component: centriole (GO:0005814);; Biological Process: mitotic spindle organization (GO:0007052);; Biological Process: spermatogenesis (GO:0007283);; Biological Process: positive regulation of centrosome duplication (GO:0010825);; Cellular Component: ciliary …	K16482|0|mmu:70235|K16482 centriolar protein POC1 | (RefSeq) Poc1a, 2510040D07Rik, Wdr51a, cha; POC1 centriolar protein A	--	--	--	WD domain, G-beta repeat;; Anaphase-promoting complex subunit 4 WD40 domain;; Eukaryotic translation initiation factor eIF2A;; WD40 region of Ge1, enhancer of mRNA-decapping protein;; Nucleoporin Nup120/160	POC1 centriolar protein homolog A OS=Mus musculus OX=10090 GN=Poc1a PE=2 SV=2	S	Function unknown	POC1 centriolar protein homolog A [Mus musculus]
ENSMUSG00000029061	Mmp23	1.19395	0.369668	0.923498	0.342544	0.00755913	-1.51712	down	[O]	Posttranslational modification, protein turnover, chaperones	Biological Process: reproduction (GO:0000003);; Molecular Function: metalloendopeptidase activity (GO:0004222);; Molecular Function: ubiquitin-protein transferase activity (GO:0004842);; Cellular Component: endoplasmic reticulum membrane (GO:0005789);; Biological Process: proteolysis (GO:0006508);; Molecular Function: zinc ion binding (GO:0008270);; Cellular Component: integral component of membr…	K08001|0|mmu:26561|K08001 matrix metalloproteinase-23 (CA-MMP) [EC:3.4.24.-] | (RefSeq) Mmp23, CA-MMP; matrix metallopeptidase 23	--	[OW]	Posttranslational modification, protein turnover, chaperones;; Extracellular structures	Matrixin;; ShK domain-like	Matrix metalloproteinase-23 OS=Mus musculus OX=10090 GN=Mmp23 PE=2 SV=1	O	Posttranslational modification, protein turnover, chaperones	matrix metalloproteinase-23 isoform 1 precursor [Mus musculus]
ENSMUSG00000039187	Fanci	0.564954	4.739	0.628661	5.57793	2.12788e-34	3.1383	up	--	--	Cellular Component: cytoplasm (GO:0005737);; Biological Process: DNA repair (GO:0006281);; Biological Process: mitotic G2 DNA damage checkpoint (GO:0007095);; Cellular Component: membrane (GO:0016020);; Biological Process: positive regulation of protein ubiquitination (GO:0031398);; Cellular Component: Fanconi anaemia nuclear complex (GO:0043240);; Molecular Function: DNA polymerase binding (GO:0…	K10895|0|mmu:208836|K10895 fanconi anemia group I protein | (RefSeq) Fanci; Fanconi anemia, complementation group I	Fanconi anemia pathway (ko03460)	[S]	Function unknown	FANCI solenoid 4;; FANCI helical domain 2;; FANCI solenoid 3;; FANCI solenoid 1;; FANCI solenoid 2;; FANCI helical domain 1;; FANCI solenoid 1 cap	Fanconi anemia group I protein homolog OS=Mus musculus OX=10090 GN=Fanci PE=1 SV=2	S	Function unknown	Fanconi anemia group I protein homolog [Mus musculus]
ENSMUSG00000049047	Armcx3	0.192906	0.408487	0.102958	0.419518	0.00803765	1.53102	up	--	--	Molecular Function: protein binding (GO:0005515);; Cellular Component: integral component of mitochondrial outer membrane (GO:0031307);; Biological Process: cellular protein localization (GO:0034613);; Biological Process: positive regulation of transcription from RNA polymerase II promoter (GO:0045944);;	--	--	--	--	Armadillo-like	Armadillo repeat-containing X-linked protein 3 OS=Mus musculus OX=10090 GN=Armcx3 PE=1 SV=1	S	Function unknown	armadillo repeat-containing X-linked protein 3 [Mus musculus]
ENSMUSG00000007080	Pole	3.94432	14.8546	3.10556	14.0719	8.68487e-39	2.08166	up	[LX]	Replication, recombination and repair;; --	--	K02324|0|mmu:18973|K02324 DNA polymerase epsilon subunit 1 [EC:2.7.7.7] | (RefSeq) Pole; polymerase (DNA directed), epsilon	Purine metabolism (ko00230);; Pyrimidine metabolism (ko00240);; DNA replication (ko03030);; Base excision repair (ko03410);; Nucleotide excision repair (ko03420);; HTLV-I infection (ko05166)	[L]	Replication, recombination and repair	Domain of unknown function (DUF1744);; DNA polymerase family B, exonuclease domain;; DNA polymerase family B;; Predicted 3'-5' exonuclease related to the exonuclease domain of PolB;; RNase_H superfamily	DNA polymerase epsilon catalytic subunit A OS=Mus musculus OX=10090 GN=Pole PE=1 SV=3	L	Replication, recombination and repair	Polymerase (DNA directed), epsilon [Mus musculus]
ENSMUSG00000021187	Tc2n	1.48808	0.173231	1.26832	0.04089	6.25538e-19	-3.6242	down	--	--	--	K17287|0|mmu:74413|K17287 tandem C2 domains nuclear protein | (RefSeq) Tc2n, 4933406D09Rik, Mtac2d1, Tac2-N; tandem C2 domains, nuclear	--	[TU]	Signal transduction mechanisms;; Intracellular trafficking, secretion, and vesicular transport	C2 domain	Tandem C2 domains nuclear protein OS=Mus musculus OX=10090 GN=Tc2n PE=1 SV=2	S	Function unknown	tandem C2 domains nuclear protein [Mus musculus]
ENSMUSG00000028972	Car6	0.121245	0.965251	0.092137	1.30015	7.31118e-08	3.33626	up	[P]	Inorganic ion transport and metabolism	--	K01672|0|mmu:12353|K01672 carbonic anhydrase [EC:4.2.1.1] | (RefSeq) Car6, Ca6, DOC1; carbonic anhydrase 6	Nitrogen metabolism (ko00910)	[R]	General function prediction only	Eukaryotic-type carbonic anhydrase	Carbonic anhydrase 6 OS=Mus musculus OX=10090 GN=Ca6 PE=1 SV=3	P	Inorganic ion transport and metabolism	Car6 protein, partial [Mus musculus]
ENSMUSG00000001228	Uhrf1	7.57465	18.1714	6.59833	17.1836	4.37193e-15	1.35624	up	[V]	Defense mechanisms	--	K10638|0|mmu:18140|K10638 E3 ubiquitin-protein ligase UHRF1 [EC:2.3.2.27] | (RefSeq) Uhrf1, AL022808, ICBP90, Np95, RNF106; ubiquitin-like, containing PHD and RING finger domains, 1	--	--	--	Tandem tudor domain within UHRF1;; SAD/SRA domain;; Ubiquitin family;; PHD-finger	E3 ubiquitin-protein ligase UHRF1 OS=Mus musculus OX=10090 GN=Uhrf1 PE=1 SV=2	V	Defense mechanisms	unnamed protein product [Mus musculus]
Mouse_newGene_7458	Mouse_newGene_7458	0.162172	1.09444	0.406079	1.09841	4.58863e-09	2.21122	up	--	--	--	K14958|4.29504e-17|tru:101079403|K14958 kinase suppressor of Ras 1 | (RefSeq) kinase suppressor of Ras 1-like	--	--	--	--	--	--	--	unnamed protein product [Mus musculus]
ENSMUSG00000015243	Abca1	0.178531	0.022944	0.167569	0.012681	9.43893e-08	-3.23494	down	[V]	Defense mechanisms	Biological Process: peptide secretion (GO:0002790);; Molecular Function: receptor binding (GO:0005102);; Molecular Function: ATP binding (GO:0005524);; Cellular Component: Golgi apparatus (GO:0005794);; Cellular Component: integral component of plasma membrane (GO:0005887);; Biological Process: protein lipidation (GO:0006497);; Biological Process: phagocytosis, engulfment (GO:0006911);; Biologica…	K05641|0|mmu:11303|K05641 ATP-binding cassette, subfamily A (ABC1), member 1 | (RefSeq) Abca1, ABC-1, Abc1; ATP-binding cassette, sub-family A (ABC1), member 1	ABC transporters (ko02010);; Fat digestion and absorption (ko04975)	[IR]	Lipid transport and metabolism;; General function prediction only	ABC-2 family transporter protein;; ABC transporter;; AAA domain, putative AbiEii toxin, Type IV TA system	ATP-binding cassette sub-family A member 1 OS=Mus musculus OX=10090 GN=Abca1 PE=1 SV=4	V	Defense mechanisms	ATP-binding cassette sub-family A member 1 [Mus musculus]
ENSMUSG00000063558	Aox1	11.5189	4.42087	12.2323	4.72669	1.76802e-13	-1.3273	down	[F]	Nucleotide transport and metabolism	Molecular Function: aldehyde oxidase activity (GO:0004031);; Molecular Function: xanthine dehydrogenase activity (GO:0004854);; Molecular Function: iron ion binding (GO:0005506);; Cellular Component: cytosol (GO:0005829);; Biological Process: xenobiotic metabolic process (GO:0006805);; Molecular Function: electron carrier activity (GO:0009055);; Biological Process: xanthine catabolic process (GO:…	K00157|0|mmu:11761|K00157 aldehyde oxidase [EC:1.2.3.1] | (RefSeq) Aox1, AI196512, AI255253, Ao, Aox-1, Aox-2, Aox2, Moro, Ro; aldehyde oxidase 1	Valine, leucine and isoleucine degradation (ko00280);; Tyrosine metabolism (ko00350);; Tryptophan metabolism (ko00380);; Vitamin B6 metabolism (ko00750);; Nicotinate and nicotinamide metabolism (ko00760);; Retinol metabolism (ko00830);; Drug metabolism - cytochrome P450 (ko00982);; Jak-STAT signaling pathway (ko04630)	[F]	Nucleotide transport and metabolism	Molybdopterin-binding domain of aldehyde dehydrogenase;; FAD binding domain in molybdopterin dehydrogenase;; Aldehyde oxidase and xanthine dehydrogenase, a/b hammerhead domain;; [2Fe-2S] binding domain;; CO dehydrogenase flavoprotein C-terminal domain;; 2Fe-2S iron-sulfur cluster binding domain	Aldehyde oxidase 1 OS=Mus musculus OX=10090 GN=Aox1 PE=1 SV=2	F	Nucleotide transport and metabolism	aldehyde oxidase 1 [Mus musculus]
ENSMUSG00000026077	Npas2	0.858644	0.079422	0.5785	0.103535	9.589e-07	-2.5832	down	[T]	Signal transduction mechanisms	--	K09026|0|mmu:18143|K09026 neuronal PAS domain-containing protein 2 | (RefSeq) Npas2, MOP4, bHLHe9; neuronal PAS domain protein 2	Circadian rhythm (ko04710)	[K]	Transcription	PAS domain;; PAS fold;; PAS fold;; Helix-loop-helix DNA-binding domain	Neuronal PAS domain-containing protein 2 OS=Mus musculus OX=10090 GN=Npas2 PE=1 SV=1	K	Transcription	neuronal PAS domain-containing protein 2 [Mus musculus]
ENSMUSG00000037833	Sh2d4b	1.36285	0.364952	1.32146	0.206801	8.68288e-06	-2.15038	down	--	--	--	--	--	--	--	SH2 domain	SH2 domain-containing protein 4B OS=Mus musculus OX=10090 GN=Sh2d4b PE=2 SV=1	S	Function unknown	PREDICTED: SH2 domain-containing protein 4B isoform X2 [Mus musculus]
ENSMUSG00000049470	Aff4	96.4481	39.4388	100.202	41.2116	1.08387e-32	-1.22509	down	--	--	Molecular Function: protein binding (GO:0005515);; Biological Process: regulation of transcription, DNA-templated (GO:0006355);; Biological Process: spermatid development (GO:0007286);; Cellular Component: transcription elongation factor complex (GO:0008023);; Cellular Component: transcriptionally active chromatin (GO:0035327);;	K15185|0|mmu:93736|K15185 AF4/FMR2 family member 4 | (RefSeq) Aff4, AF5Q31, Alf4, Laf4l, MCEF; AF4/FMR2 family, member 4	--	--	--	AF-4 proto-oncoprotein	AF4/FMR2 family member 4 OS=Mus musculus OX=10090 GN=Aff4 PE=1 SV=1	K	Transcription	AF4/FMR2 family member 4 [Mus musculus]
ENSMUSG00000072770	Acrbp	12.7909	5.08947	11.1641	5.93229	2.25744e-05	-1.07337	down	--	--	Cellular Component: acrosomal membrane (GO:0002080);; Molecular Function: protein binding (GO:0005515);; Cellular Component: extracellular region (GO:0005576);; Cellular Component: nucleus (GO:0005634);; Molecular Function: peptidase activator activity (GO:0016504);; Biological Process: sperm capacitation (GO:0048240);;	--	--	--	--	Proacrosin binding protein sp32	Acrosin-binding protein OS=Mus musculus OX=10090 GN=Acrbp PE=1 SV=1	U	Intracellular trafficking, secretion, and vesicular transport	acrosin-binding protein isoform 1 precursor [Mus musculus]
ENSMUSG00000021018	Polr2h	28.6712	11.3705	24.6697	9.9991	1.72724e-08	-1.25639	down	--	--	--	K03016|5.95712e-104|cjc:100394075|K03016 DNA-directed RNA polymerases I, II, and III subunit RPABC3 | (RefSeq) POLR2H; RNA polymerase II subunit H	Purine metabolism (ko00230);; Pyrimidine metabolism (ko00240);; RNA polymerase (ko03020);; Cytosolic DNA-sensing pathway (ko04623);; Huntington's disease (ko05016);; Epstein-Barr virus infection (ko05169)	[K]	Transcription	RNA polymerase Rpb8	DNA-directed RNA polymerases I, II, and III subunit RPABC3 OS=Mus musculus OX=10090 GN=Polr2h PE=1 SV=3	K	Transcription	PREDICTED: DNA-directed RNA polymerases I, II, and III subunit RPABC3 isoform X2 [Peromyscus maniculatus bairdii]
ENSMUSG00000036944	Tmem71	0.810781	2.27043	1.07298	2.63204	4.80916e-05	1.4253	up	--	--	--	--	--	--	--	TMEM71 protein family	Transmembrane protein 71 OS=Mus musculus OX=10090 GN=Tmem71 PE=2 SV=1	S	Function unknown	transmembrane protein 71 [Mus musculus]
ENSMUSG00000028194	Ddah1	6.79595	15.088	6.30957	14.4134	4.49346e-12	1.21965	up	[E]	Amino acid transport and metabolism	Biological Process: citrulline metabolic process (GO:0000052);; Biological Process: regulation of systemic arterial blood pressure (GO:0003073);; Cellular Component: mitochondrion (GO:0005739);; Biological Process: arginine catabolic process (GO:0006527);; Molecular Function: zinc ion binding (GO:0008270);; Molecular Function: dimethylargininase activity (GO:0016403);; Molecular Function: amino a…	K01482|0|mmu:69219|K01482 dimethylargininase [EC:3.5.3.18] | (RefSeq) Ddah1, 2410006N07Rik, 2510015N06Rik, AI987801, AW050362; dimethylarginine dimethylaminohydrolase 1	--	--	--	Amidinotransferase	N(G),N(G)-dimethylarginine dimethylaminohydrolase 1 OS=Mus musculus OX=10090 GN=Ddah1 PE=1 SV=3	E	Amino acid transport and metabolism	N(G),N(G)-dimethylarginine dimethylaminohydrolase 1 [Mus musculus]
ENSMUSG00000028195	Cyr61	31.0002	104.242	29.9256	92.7263	3.48832e-31	1.74265	up	--	--	Biological Process: regulation of cell growth (GO:0001558);; Biological Process: intussusceptive angiogenesis (GO:0002041);; Biological Process: atrioventricular valve morphogenesis (GO:0003181);; Biological Process: apoptotic process involved in heart morphogenesis (GO:0003278);; Biological Process: ventricular septum development (GO:0003281);; Molecular Function: integrin binding (GO:0005178);;…	K06829|0|mmu:16007|K06829 cysteine rich protein 61 | (RefSeq) Cyr61, AI325051, CCN1, Igfbp10; cysteine rich protein 61	--	--	--	Cystine-knot domain;; Insulin-like growth factor binding protein;; von Willebrand factor type C domain	Protein CYR61 OS=Mus musculus OX=10090 GN=Cyr61 PE=1 SV=1	O	Posttranslational modification, protein turnover, chaperones	Protein CYR61 [Cricetulus griseus]
ENSMUSG00000018217	Pmp22	0.123235	0.754285	0.15121	0.700895	0.000112616	2.38156	up	--	--	Molecular Function: protein binding (GO:0005515);; Cellular Component: peroxisomal membrane (GO:0005778);; Cellular Component: plasma membrane (GO:0005886);; Cellular Component: bicellular tight junction (GO:0005923);; Biological Process: cell cycle arrest (GO:0007050);; Biological Process: peripheral nervous system development (GO:0007422);; Biological Process: cell death (GO:0008219);; Biologic…	K19289|9.36674e-85|mmu:18858|K19289 peripheral myelin protein 22 | (RefSeq) Pmp22, 22kDa, Gas-3, HNPP, Tr, trembler; peripheral myelin protein 22	--	--	--	PMP-22/EMP/MP20/Claudin family;; PMP-22/EMP/MP20/Claudin tight junction	Peripheral myelin protein 22 OS=Mus musculus OX=10090 GN=Pmp22 PE=1 SV=2	U	Intracellular trafficking, secretion, and vesicular transport	RecName: Full=Peripheral myelin protein 22; Short=PMP-22; AltName: Full=Growth arrest-specific protein 3; Short=GAS-3
ENSMUSG00000047150	1700001C19Rik	1.14464	0.355562	0.938096	0.386826	0.00870031	-1.44713	down	--	--	--	--	--	--	--	--	--	S	Function unknown	uncharacterized protein LOC75462 isoform 1 [Mus musculus]
ENSMUSG00000047153	Khnyn	40.0946	18.6078	40.2224	18.9152	1.83797e-15	-1.06105	down	[R]	General function prediction only	Molecular Function: RNA binding (GO:0003723);;	--	--	[S]	Function unknown	Zc3h12a-like Ribonuclease NYN domain;; Domain of unknown function (DUF1731)	Protein KHNYN OS=Mus musculus OX=10090 GN=Khnyn PE=2 SV=2	S	Function unknown	mKIAA0323 protein, partial [Mus musculus]
ENSMUSG00000023015	Racgap1	13.025	63.1271	10.9996	62.9671	2.41383e-63	2.4852	up	--	--	--	K16733|0|mmu:26934|K16733 Rac GTPase-activating protein 1 | (RefSeq) Racgap1, AI227039, AI327394, Band25, GTPase, MgcRacGAP, gtl11, mKIAA1478; Rac GTPase-activating protein 1	--	[R]	General function prediction only	RhoGAP domain;; Phorbol esters/diacylglycerol binding domain (C1 domain)	Rac GTPase-activating protein 1 OS=Mus musculus OX=10090 GN=Racgap1 PE=1 SV=1	S	Function unknown	Rac GTPase-activating protein 1, isoform CRA_a, partial [Mus musculus]
ENSMUSG00000034403	Pja1	19.9584	3.64564	20.0923	11.3909	0.00685163	-1.39543	down	--	--	Molecular Function: protein binding (GO:0005515);; Cellular Component: cytoplasm (GO:0005737);; Molecular Function: zinc ion binding (GO:0008270);; Biological Process: protein ubiquitination (GO:0016567);; Molecular Function: ligase activity (GO:0016874);; Biological Process: protein catabolic process (GO:0030163);; Molecular Function: ubiquitin protein ligase activity (GO:0061630);;	K10633|0|mmu:18744|K10633 E3 ubiquitin-protein ligase Praja1 [EC:2.3.2.27] | (RefSeq) Pja1, praja-1; praja ring finger 1, E3 ubiquitin protein ligase	--	[O]	Posttranslational modification, protein turnover, chaperones	Ring finger domain;; Zinc finger, C3HC4 type (RING finger)	E3 ubiquitin-protein ligase Praja-1 OS=Mus musculus OX=10090 GN=Pja1 PE=1 SV=3	O	Posttranslational modification, protein turnover, chaperones	E3 ubiquitin-protein ligase Praja-1 isoform 3 [Mus musculus]
ENSMUSG00000078861	Zfp931	2.46701	1.38425	2.88597	0.895363	0.00770767	-1.25279	down	--	--	Molecular Function: transcription factor activity, sequence-specific DNA binding (GO:0003700);; Biological Process: regulation of transcription, DNA-templated (GO:0006355);; Cellular Component: blood microparticle (GO:0072562);;	--	--	[R]	General function prediction only	KRAB box	Zinc finger protein 120 OS=Mus musculus OX=10090 GN=Zfp120 PE=2 SV=1	S	Function unknown	OTTMUSG00000016325 protein, partial [Mus musculus]
ENSMUSG00000078866	Zfp970	8.53352	3.32575	10.7413	4.75335	3.41386e-05	-1.21199	down	[R]	General function prediction only	Molecular Function: transcription factor activity, sequence-specific DNA binding (GO:0003700);; Biological Process: regulation of transcription, DNA-templated (GO:0006355);;	--	--	[R]	General function prediction only	Zinc-finger double domain;; Zinc finger, C2H2 type;; C2H2-type zinc finger;; C2H2-type zinc finger;; Zinc-finger double-stranded RNA-binding;; KRAB box;; Zinc ribbon domain;; zinc-finger-containing domain;; XPA protein N-terminal;; TFIIH C1-like domain;; zinc-ribbon family;; Probable zinc-ribbon domain;; Protein of unknown function (DUF5132);; Restriction endonuclease BamHI	Zinc finger protein 431 OS=Mus musculus OX=10090 GN=Znf431 PE=1 SV=1	S	Function unknown	KRAB box and zinc finger C2H2 type domain containing protein-like [Mus musculus]
ENSMUSG00000041120	Nbl1	1.67718	0.940258	2.34334	0.655788	0.00432373	-1.27334	down	--	--	Cellular Component: extracellular region (GO:0005576);; Molecular Function: morphogen activity (GO:0016015);; Biological Process: sequestering of BMP in extracellular matrix (GO:0035582);; Molecular Function: BMP binding (GO:0036122);; Biological Process: sequestering of BMP from receptor via BMP binding (GO:0038098);; Molecular Function: protein homodimerization activity (GO:0042803);; Biologica…	K19558|5.66726e-77|mmu:17965|K19558 neuroblastoma suppressor of tumorigenicity 1 | (RefSeq) Nbl1, D4H1S1733E, DAN, Dana, NO3; neuroblastoma, suppression of tumorigenicity 1	TGF-beta signaling pathway (ko04350)	--	--	DAN domain;; Cystine-knot domain	Neuroblastoma suppressor of tumorigenicity 1 OS=Mus musculus OX=10090 GN=Nbl1 PE=1 SV=2	O	Posttranslational modification, protein turnover, chaperones	neuroblastoma suppressor of tumorigenicity 1 isoform X1 [Mus pahari]
ENSMUSG00000010175	Prox1	0.728461	0.268453	0.764347	0.321839	0.00373769	-1.138	down	--	--	--	K20211|0|mmu:19130|K20211 prospero homeobox 1 | (RefSeq) Prox1, A230003G05Rik; prospero homeobox 1	--	[K]	Transcription	Homeo-prospero domain	Prospero homeobox protein 1 OS=Mus musculus OX=10090 GN=Prox1 PE=1 SV=2	K	Transcription	prospero homeobox protein 1 [Mus musculus]
ENSMUSG00000040749	Siah1b	2.70736	4.89145	2.5103	5.37113	8.9413e-05	1.34897	up	--	--	Cellular Component: nucleus (GO:0005634);; Cellular Component: early endosome (GO:0005769);; Cellular Component: cytosol (GO:0005829);; Cellular Component: plasma membrane (GO:0005886);; Biological Process: male meiosis I (GO:0007141);; Biological Process: spermatogenesis (GO:0007283);; Molecular Function: protein C-terminus binding (GO:0008022);; Molecular Function: zinc ion binding (GO:0008270)…	K04506|0|mmu:20438|K04506 E3 ubiquitin-protein ligase SIAH1 [EC:2.3.2.27] | (RefSeq) Siah1b, AA960570, Sinh1b, siah-1b; seven in absentia 1B	p53 signaling pathway (ko04115);; Ubiquitin mediated proteolysis (ko04120);; Wnt signaling pathway (ko04310)	[R]	General function prediction only	Seven in absentia protein family	E3 ubiquitin-protein ligase SIAH1B OS=Mus musculus OX=10090 GN=Siah1b PE=2 SV=2	O	Posttranslational modification, protein turnover, chaperones	E3 ubiquitin-protein ligase SIAH1B [Mus musculus]
ENSMUSG00000036777	Anln	8.90674	35.0893	8.25466	38.7899	2.06038e-50	2.19381	up	--	--	Biological Process: mitotic cytokinesis (GO:0000281);; Biological Process: hematopoietic progenitor cell differentiation (GO:0002244);; Molecular Function: actin binding (GO:0003779);; Cellular Component: nucleoplasm (GO:0005654);; Cellular Component: actomyosin contractile ring (GO:0005826);; Cellular Component: cell-cell adherens junction (GO:0005913);; Biological Process: mitotic cell cycle (G…	K18621|0|mmu:68743|K18621 actin-binding protein anillin | (RefSeq) Anln, 1110037A17Rik, 2900037I21Rik, C78101, Scraps; anillin, actin binding protein	--	[DZ]	Cell cycle control, cell division, chromosome partitioning;; Cytoskeleton	Anillin N-terminus;; Cell division protein anillin;; PH domain	Anillin OS=Mus musculus OX=10090 GN=Anln PE=1 SV=2	S	Function unknown	anillin, actin binding protein (scraps homolog, Drosophila), isoform CRA_b, partial [Mus musculus]
ENSMUSG00000038644	Pold1	13.3003	29.3481	12.2407	26.7523	1.67477e-13	1.16139	up	[L]	Replication, recombination and repair	Cellular Component: nucleotide-excision repair complex (GO:0000109);; Molecular Function: nucleotide binding (GO:0000166);; Biological Process: DNA synthesis involved in DNA repair (GO:0000731);; Cellular Component: nuclear chromosome, telomeric region (GO:0000784);; Molecular Function: chromatin binding (GO:0003682);; Molecular Function: damaged DNA binding (GO:0003684);; Molecular Function: DNA…	K02327|0|mmu:18971|K02327 DNA polymerase delta subunit 1 [EC:2.7.7.7] | (RefSeq) Pold1, 125kDa; polymerase (DNA directed), delta 1, catalytic subunit	Purine metabolism (ko00230);; Pyrimidine metabolism (ko00240);; DNA replication (ko03030);; Base excision repair (ko03410);; Nucleotide excision repair (ko03420);; Mismatch repair (ko03430);; Homologous recombination (ko03440);; HTLV-I infection (ko05166)	[L]	Replication, recombination and repair	DNA polymerase family B;; DNA polymerase family B, exonuclease domain;; C4-type zinc-finger of DNA polymerase delta	DNA polymerase delta catalytic subunit OS=Mus musculus OX=10090 GN=Pold1 PE=1 SV=2	L	Replication, recombination and repair	polymerase (DNA directed), delta 1, catalytic subunit, isoform CRA_a [Mus musculus]
ENSMUSG00000030346	Rad51ap1	1.2164	9.44979	1.28052	10.6392	1.58708e-28	3.05905	up	--	--	--	K20778|5.97929e-177|mmu:19362|K20778 RAD51-associated protein 1 | (RefSeq) Rad51ap1, 2510006L10Rik, RAB22; RAD51 associated protein 1	--	--	--	RAD51 interacting motif	RAD51-associated protein 1 OS=Mus musculus OX=10090 GN=Rad51ap1 PE=1 SV=2	O	Posttranslational modification, protein turnover, chaperones	RAD51-associated protein 1 isoform 2 [Mus musculus]
ENSMUSG00000031697	Orc6	23.3288	59.1118	26.8262	65.1111	2.87088e-17	1.3795	up	--	--	Molecular Function: DNA replication origin binding (GO:0003688);; Cellular Component: nuclear origin of replication recognition complex (GO:0005664);; Biological Process: DNA replication initiation (GO:0006270);; Cellular Component: actin cytoskeleton (GO:0015629);; Cellular Component: membrane (GO:0016020);; Cellular Component: aggresome (GO:0016235);;	K02608|5.03107e-126|mmu:56452|K02608 origin recognition complex subunit 6 | (RefSeq) Orc6, 6720420I10Rik, Orc6l; origin recognition complex, subunit 6	Cell cycle (ko04110)	[L]	Replication, recombination and repair	--	Origin recognition complex subunit 6 OS=Mus musculus OX=10090 GN=Orc6 PE=1 SV=1	L	Replication, recombination and repair	origin recognition complex subunit 6 isoform a [Mus musculus]
Mouse_newGene_14008	Mouse_newGene_14008	1.26866	0.465215	0.993519	0.598473	0.00652859	-1.03936	down	--	--	--	--	--	--	--	--	--	--	--	--
ENSMUSG00000029433	Diablo	9.9748	15.7901	13.8885	24.3341	1.29065e-08	1.03679	up	--	--	Cellular Component: Golgi membrane (GO:0000139);; Cellular Component: mitochondrial intermembrane space (GO:0005758);; Cellular Component: cytosol (GO:0005829);; Biological Process: protein glycosylation (GO:0006486);; Molecular Function: galactosyltransferase activity (GO:0008378);; Molecular Function: N-acetyllactosaminide beta-1,3-N-acetylglucosaminyltransferase activity (GO:0008532);; Biologi…	K07971|3.56407e-162|mmu:231727|K07971 beta-1,3-N-acetylglucosaminyltransferase 4 [EC:2.4.1.149] | (RefSeq) B3gnt4, 1010001G17Rik, BGnT-4; UDP-GlcNAc:betaGal beta-1,3-N-acetylglucosaminyltransferase 4	Glycosphingolipid biosynthesis - lacto and neolacto series (ko00601)	--	--	Second Mitochondria-derived Activator of Caspases;; Galactosyltransferase;; Galactosyltransferase	N-acetyllactosaminide beta-1,3-N-acetylglucosaminyltransferase 4 OS=Mus musculus OX=10090 GN=B3gnt4 PE=2 SV=2	S	Function unknown	PREDICTED: N-acetyllactosaminide beta-1,3-N-acetylglucosaminyltransferase 4 isoform X1 [Mus musculus]
ENSMUSG00000029438	Bcl7a	3.75071	1.8897	3.60339	1.61566	7.82108e-05	-1.01606	down	--	--	--	--	--	[R]	General function prediction only	BCL7, N-terminal conserver region	B-cell CLL/lymphoma 7 protein family member A OS=Mus musculus OX=10090 GN=Bcl7a PE=2 SV=1	S	Function unknown	B-cell CLL/lymphoma 7A, isoform CRA_a, partial [Mus musculus]
ENSMUSG00000035595	1600002K03Rik	4.70551	7.54111	3.85908	9.96516	0.00412805	1.07501	up	--	--	Cellular Component: extracellular region (GO:0005576);; Cellular Component: cytoplasm (GO:0005737);; Cellular Component: integral component of membrane (GO:0016021);;	--	--	--	--	Protein of unknown function (DUF1180)	Uncharacterized membrane protein C19orf24 homolog OS=Mus musculus OX=10090 PE=1 SV=1	S	Function unknown	uncharacterized membrane protein C19orf24 homolog precursor [Mus musculus]
ENSMUSG00000035597	Prpf39	20.5045	7.60184	22.0965	8.84128	6.8484e-17	-1.35799	down	--	--	Cellular Component: commitment complex (GO:0000243);; Biological Process: mRNA 5'-splice site recognition (GO:0000395);; Cellular Component: U1 snRNP (GO:0005685);; Molecular Function: pre-mRNA 5'-splice site binding (GO:0030627);; Cellular Component: U2-type prespliceosome (GO:0071004);;	K13217|0|bta:505547|K13217 pre-mRNA-processing factor 39 | (RefSeq) PRPF39; pre-mRNA processing factor 39	--	[A]	RNA processing and modification	Suppressor of forked protein (Suf)	Pre-mRNA-processing factor 39 OS=Mus musculus OX=10090 GN=Prpf39 PE=1 SV=3	A	RNA processing and modification	PRP39 pre-mRNA processing factor 39 homolog (yeast), isoform CRA_a, partial [Mus musculus]
ENSMUSG00000025738	Fbxl16	4.04195	1.27257	3.75818	1.91059	1.16978e-05	-1.24464	down	[K]	Transcription	Cellular Component: cytoplasm (GO:0005737);;	K10282|0|cge:100772347|K10282 F-box and leucine-rich repeat protein 16 | (RefSeq) Fbxl16; F-box and leucine rich repeat protein 16	--	[R]	General function prediction only	Leucine Rich repeat;; Leucine Rich repeats (2 copies);; Leucine Rich Repeat	F-box/LRR-repeat protein 16 OS=Mus musculus OX=10090 GN=Fbxl16 PE=1 SV=1	S	Function unknown	F-box/LRR-repeat protein 16 isoform X3 [Mus pahari]
Mouse_newGene_5519	Mouse_newGene_5519	25.0294	51.0274	27.4281	62.4783	8.13796e-08	1.16215	up	--	--	--	--	--	[R]	General function prediction only	--	--	L	Replication, recombination and repair	mCG1044012 [Mus musculus]
Mouse_newGene_3915	Mouse_newGene_3915	1.26069	14.5801	1.81292	13.3587	3.52712e-24	3.13799	up	--	--	Molecular Function: nucleotide binding (GO:0000166);; Biological Process: alternative mRNA splicing, via spliceosome (GO:0000380);; Molecular Function: single-stranded DNA binding (GO:0003697);; Molecular Function: single-stranded RNA binding (GO:0003727);; Cellular Component: nucleoplasm (GO:0005654);; Cellular Component: nucleolus (GO:0005730);; Cellular Component: cytoplasm (GO:0005737);; Biol…	K12741|6.60473e-141|chx:102187459|K12741 heterogeneous nuclear ribonucleoprotein A1/A3 | (RefSeq) HNRNPA1; heterogeneous nuclear ribonucleoprotein A1	Spliceosome (ko03040)	[R]	General function prediction only	RNA recognition motif. (a.k.a. RRM, RBD, or RNP domain);; RNA recognition motif	Heterogeneous nuclear ribonucleoprotein A1, N-terminally processed GN=Hnrnpa1 OS=Mus musculus (Mouse) PE=1 SV=2	S	Function unknown	mCG15678, isoform CRA_c [Mus musculus]
ENSMUSG00000083282	Ctsf	4.27035	2.10699	5.10475	1.63254	9.61166e-05	-1.27393	down	[O]	Posttranslational modification, protein turnover, chaperones	Molecular Function: cysteine-type endopeptidase activity (GO:0004197);; Cellular Component: extracellular space (GO:0005615);; Cellular Component: lysosome (GO:0005764);; Biological Process: proteolysis involved in cellular protein catabolic process (GO:0051603);; Cellular Component: extracellular exosome (GO:0070062);;	K01373|0|mmu:56464|K01373 cathepsin F [EC:3.4.22.41] | (RefSeq) Ctsf, AI481912; cathepsin F	Lysosome (ko04142);; Apoptosis (ko04210)	[O]	Posttranslational modification, protein turnover, chaperones	Papain family cysteine protease;; Cathepsin propeptide inhibitor domain (I29);; Peptidase C1-like family	Cathepsin F OS=Mus musculus OX=10090 GN=Ctsf PE=1 SV=1	O	Posttranslational modification, protein turnover, chaperones	cathepsin F [Mus musculus]
ENSMUSG00000095304	Plac9a	0	1.79755	0.630741	2.05491	2.1482e-05	2.39452	up	--	--	--	--	--	--	--	Placenta-specific protein 9	Placenta-specific protein 9 OS=Mus musculus OX=10090 GN=Plac9 PE=2 SV=1	S	Function unknown	unnamed protein product [Mus musculus]
ENSMUSG00000025207	Sema4g	45.4831	10.8663	46.3863	10.3212	2.4988e-49	-2.06855	down	--	--	Biological Process: neural crest cell migration (GO:0001755);; Cellular Component: extracellular space (GO:0005615);; Cellular Component: plasma membrane (GO:0005886);; Cellular Component: integral component of membrane (GO:0016021);; Molecular Function: semaphorin receptor binding (GO:0030215);; Biological Process: positive regulation of cell migration (GO:0030335);; Molecular Function: neuropil…	K06521|0|mmu:26456|K06521 semaphorin 4 | (RefSeq) Sema4g, AI507908, AW554132; sema domain, immunoglobulin domain (Ig), transmembrane domain (TM) and short cytoplasmic domain, (semaphorin) 4G	Axon guidance (ko04360)	[T]	Signal transduction mechanisms	Sema domain;; Plexin repeat	Semaphorin-4G OS=Mus musculus OX=10090 GN=Sema4g PE=1 SV=1	S	Function unknown	semaphorin-4G precursor [Mus musculus]
ENSMUSG00000057604	Lmcd1	3.30563	0.806632	3.95975	0.726557	1.74022e-08	-2.18628	down	--	--	--	--	--	[TZR]	Signal transduction mechanisms;; Cytoskeleton;; General function prediction only	PET Domain;; LIM domain	LIM and cysteine-rich domains protein 1 OS=Mus musculus OX=10090 GN=Lmcd1 PE=1 SV=1	K	Transcription	LIM and cysteine-rich domains protein 1 [Mus musculus]
ENSMUSG00000039103	Nexn	11.8813	1.61796	10.7872	2.47232	1.09295e-22	-2.61607	down	--	--	Cellular Component: cytoskeleton (GO:0005856);; Cellular Component: focal adhesion (GO:0005925);; Molecular Function: structural constituent of muscle (GO:0008307);; Cellular Component: Z disc (GO:0030018);; Biological Process: regulation of cell migration (GO:0030334);; Biological Process: cardiac muscle fiber development (GO:0048739);; Molecular Function: actin filament binding (GO:0051015);; B…	--	--	--	--	Immunoglobulin I-set domain;; Immunoglobulin domain;; Immunoglobulin domain	Nexilin OS=Mus musculus OX=10090 GN=Nexn PE=1 SV=3	Z	Cytoskeleton	nexilin, isoform CRA_a, partial [Mus musculus]
Mouse_newGene_8053	Mouse_newGene_8053	2.18804	11.2424	3.51487	11.4618	5.30899e-10	2.04249	up	--	--	Cellular Component: cytosol (GO:0005829);; Cellular Component: microtubule (GO:0005874);; Biological Process: microtubule depolymerization (GO:0007019);; Biological Process: mitotic spindle organization (GO:0007052);; Biological Process: axonogenesis (GO:0007409);; Biological Process: brain development (GO:0007420);; Biological Process: response to virus (GO:0009615);; Molecular Function: tubulin…	K04381|2.51967e-68|mcf:101866525|K04381 stathmin | (RefSeq) STMN1; stathmin 1	MAPK signaling pathway (ko04010);; MicroRNAs in cancer (ko05206)	--	--	Stathmin family	Stathmin GN=Stmn1 OS=Mus musculus (Mouse) PE=1 SV=2	Z	Cytoskeleton	platelet-activating factor acetylhydrolase 2, cytoplasmic-like protein [Cricetulus griseus]
ENSMUSG00000114755	Galr3	0.763247	0.125051	0.743171	0.140676	0.000435311	-2.33197	down	--	--	Molecular Function: galanin receptor activity (GO:0004966);; Cellular Component: integral component of plasma membrane (GO:0005887);; Biological Process: adenylate cyclase-inhibiting G-protein coupled receptor signaling pathway (GO:0007193);; Biological Process: negative regulation of adenylate cyclase activity (GO:0007194);; Biological Process: phospholipase C-activating G-protein coupled recept…	K04232|0|mmu:14429|K04232 galanin receptor 3 | (RefSeq) Galr3, Galnr3; galanin receptor 3	Neuroactive ligand-receptor interaction (ko04080)	[R]	General function prediction only	7 transmembrane receptor (rhodopsin family);; Olfactory receptor	Galanin receptor type 3 OS=Mus musculus OX=10090 GN=Galr3 PE=2 SV=2	U	Intracellular trafficking, secretion, and vesicular transport	galanin receptor type 3 [Mus musculus]
ENSMUSG00000021728	Emb	0.289906	0.823615	0.378804	0.992214	0.00028015	1.79063	up	--	--	Molecular Function: protein binding (GO:0005515);; Cellular Component: integral component of plasma membrane (GO:0005887);; Biological Process: cell adhesion (GO:0007155);; Cellular Component: cell junction (GO:0030054);; Biological Process: plasma membrane lactate transport (GO:0035879);; Cellular Component: synapse (GO:0045202);;	--	--	--	--	Immunoglobulin domain;; Immunoglobulin I-set domain;; Immunoglobulin domain;; Immunoglobulin V-set domain;; Immunoglobulin domain	Embigin OS=Mus musculus OX=10090 GN=Emb PE=1 SV=2	S	Function unknown	embigin precursor [Mus musculus]
ENSMUSG00000068699	Flnc	1.84461	8.51376	1.45919	8.23147	1.48068e-43	2.39029	up	--	--	Cellular Component: focal adhesion (GO:0005925);; Cellular Component: actin cytoskeleton (GO:0015629);; Cellular Component: sarcoplasm (GO:0016528);; Cellular Component: Z disc (GO:0030018);; Biological Process: actin filament-based process (GO:0030029);; Molecular Function: ankyrin binding (GO:0030506);; Cellular Component: sarcolemma (GO:0042383);; Cellular Component: costamere (GO:0043034);; B…	K04437|0|rno:362332|K04437 filamin | (RefSeq) Flnc, ABP-L, FLN-C; filamin C	MAPK signaling pathway (ko04010);; Focal adhesion (ko04510);; Salmonella infection (ko05132);; Proteoglycans in cancer (ko05205)	[Z]	Cytoskeleton	Filamin/ABP280 repeat;; Calponin homology (CH) domain;; Y_Y_Y domain;; Bacterial Ig-like domain (group 3);; Domain of unknown function (DUF5060);; YtkA-like;; emp24/gp25L/p24 family/GOLD	Filamin-C OS=Mus musculus OX=10090 GN=Flnc PE=1 SV=3	Z	Cytoskeleton	filamin-C isoform 1 [Mus musculus]
ENSMUSG00000020097	Sgpl1	29.5854	11.2624	31.206	11.9281	3.91758e-18	-1.32013	down	[E]	Amino acid transport and metabolism	--	K01634|0|mmu:20397|K01634 sphinganine-1-phosphate aldolase [EC:4.1.2.27] | (RefSeq) Sgpl1, AI428538, D10Xrf456, S1PL, Spl; sphingosine phosphate lyase 1	Sphingolipid metabolism (ko00600);; Sphingolipid signaling pathway (ko04071)	[E]	Amino acid transport and metabolism	Pyridoxal-dependent decarboxylase conserved domain;; Aminotransferase class-V;; Aminotransferase class I and II	Sphingosine-1-phosphate lyase 1 OS=Mus musculus OX=10090 GN=Sgpl1 PE=1 SV=1	E	Amino acid transport and metabolism	sphingosine phosphate lyase 1, isoform CRA_a, partial [Mus musculus]
ENSMUSG00000020092	Pald1	1.92871	4.49296	1.53029	4.45689	1.13902e-08	1.42048	up	[T]	Signal transduction mechanisms	--	--	--	--	--	Inositol hexakisphosphate	Paladin OS=Mus musculus OX=10090 GN=Pald1 PE=1 SV=1	S	Function unknown	X99384 protein [Mus musculus]
ENSMUSG00000027379	Bub1	2.43842	8.62821	1.92005	9.8876	1.40873e-23	2.1345	up	[D]	Cell cycle control, cell division, chromosome partitioning	Cellular Component: condensed nuclear chromosome outer kinetochore (GO:0000942);; Molecular Function: protein serine/threonine kinase activity (GO:0004674);; Molecular Function: ATP binding (GO:0005524);; Cellular Component: nucleoplasm (GO:0005654);; Cellular Component: cytoplasm (GO:0005737);; Biological Process: protein phosphorylation (GO:0006468);; Biological Process: regulation of sister ch…	K02178|0|mmu:12235|K02178 checkpoint serine/threonine-protein kinase [EC:2.7.11.1] | (RefSeq) Bub1, AL022991, Bub1a, C80208, D2Xrf87; BUB1, mitotic checkpoint serine/threonine kinase	Cell cycle (ko04110);; Oocyte meiosis (ko04114);; Progesterone-mediated oocyte maturation (ko04914)	[D]	Cell cycle control, cell division, chromosome partitioning	Mad3/BUB1 homology region 1;; Protein kinase domain;; Protein tyrosine kinase	Mitotic checkpoint serine/threonine-protein kinase BUB1 OS=Mus musculus OX=10090 GN=Bub1 PE=1 SV=1	T	Signal transduction mechanisms	budding uninhibited by benzimidazoles 1 homolog (S. cerevisiae), isoform CRA_a, partial [Mus musculus]
ENSMUSG00000021453	Gadd45g	7.04213	11.8041	5.68223	14.2424	9.19342e-05	1.08221	up	--	--	Biological Process: activation of MAPKKK activity (GO:0000185);; Biological Process: activation of MAPKK activity (GO:0000186);; Molecular Function: protein binding (GO:0005515);; Cellular Component: nucleus (GO:0005634);; Cellular Component: cytoplasm (GO:0005737);; Biological Process: negative regulation of protein kinase activity (GO:0006469);; Biological Process: interferon-gamma biosynthetic…	K04402|2.1559e-110|mmu:23882|K04402 growth arrest and DNA-damage-inducible protein | (RefSeq) Gadd45g, AI327420, C86281, CR6, DDIT2, OIG37; growth arrest and DNA-damage-inducible 45 gamma	MAPK signaling pathway (ko04010);; FoxO signaling pathway (ko04068);; Cell cycle (ko04110);; p53 signaling pathway (ko04115);; Apoptosis (ko04210)	--	--	Ribosomal protein L7Ae/L30e/S12e/Gadd45 family	Growth arrest and DNA damage-inducible protein GADD45 gamma OS=Rattus norvegicus OX=10116 GN=Gadd45g PE=2 SV=1	O	Posttranslational modification, protein turnover, chaperones	growth arrest and DNA damage-inducible protein GADD45 gamma [Mus musculus]
Mouse_newGene_387	Mouse_newGene_387	5.78344	3.33282	7.34526	2.71396	0.000235563	-1.06778	down	--	--	--	--	--	--	--	Retroviral envelope protein	--	S	Function unknown	mCG148321 [Mus musculus]
ENSMUSG00000021457	Syk	0	0.264491	0.017162	0.233505	5.70173e-10	4.5977	up	--		Biological Process: angiogenesis (GO:0001525);; Biological Process: lymph vessel development (GO:0001945);; Biological Process: positive regulation of receptor internalization (GO:0002092);; Biological Process: adaptive immune response (GO:0002250);; Biological Process: macrophage activation involved in immune response (GO:0002281);; Biological Process: serotonin secretion by platelet (GO:0002554…	K05855|0|mmu:20963|K05855 spleen tyrosine kinase [EC:2.7.10.2] | (RefSeq) Syk, Sykb; spleen tyrosine kinase	NF-kappa B signaling pathway (ko04064);; Phospholipase D signaling pathway (ko04072);; PI3K-Akt signaling pathway (ko04151);; Osteoclast differentiation (ko04380);; Platelet activation (ko04611);; Natural killer cell mediated cytotoxicity (ko04650);; B cell receptor signaling pathway (ko04662);; Fc epsilon RI signaling pathway (ko04664);; Fc gamma R-mediated phagocytosis (ko04666);; Tuberculosis …	--	--	Protein tyrosine kinase;; Protein kinase domain;; SH2 domain	Tyrosine-protein kinase SYK OS=Mus musculus OX=10090 GN=Syk PE=1 SV=2	T	Signal transduction mechanisms	tyrosine-protein kinase SYK [Mus musculus]
ENSMUSG00000027959	Sass6	1.67605	3.48196	1.0655	3.75821	0.000626683	1.11782	up	--	--	Cellular Component: centriole (GO:0005814);; Biological Process: centriole replication (GO:0007099);; Cellular Component: deuterosome (GO:0098536);;	K16487|0|mmu:72776|K16487 spindle assembly abnormal protein 6 | (RefSeq) Sass6, 2810453L12Rik; SAS-6 centriolar assembly protein	--	--	--	--	Spindle assembly abnormal protein 6 homolog OS=Mus musculus OX=10090 GN=Sass6 PE=2 SV=2	S	Function unknown	spindle assembly abnormal protein 6 homolog isoform 2 [Mus musculus]
ENSMUSG00000026028	Trak2	4.15055	7.55154	4.0355	8.2492	2.89424e-08	1.00798	up	--	--	--	K15374|0|mmu:70827|K15374 trafficking kinesin-binding protein 2 | (RefSeq) Trak2, 2900022D04Rik, 4733401O11Rik, AI480836, AW046271, Als2cr3, CALS-C, GRIF-1, GRIF1, OIP98, mKIAA0549; trafficking protein, kinesin binding 2	GABAergic synapse (ko04727)	[S]	Function unknown	HAP1 N-terminal conserved region;; Kinesin associated protein	Trafficking kinesin-binding protein 2 OS=Rattus norvegicus OX=10116 GN=Trak2 PE=1 SV=2	U	Intracellular trafficking, secretion, and vesicular transport	trafficking kinesin-binding protein 2 [Mus caroli]
ENSMUSG00000023019	Gpd1	7.7671	3.82731	9.18475	3.25902	8.78342e-08	-1.20839	down	[C]	Energy production and conversion	--	K00006|0|mmu:14555|K00006 glycerol-3-phosphate dehydrogenase (NAD+) [EC:1.1.1.8] | (RefSeq) Gpd1, AI747587, Gdc-1, Gdc1, mKIAA4010; glycerol-3-phosphate dehydrogenase 1 (soluble)	Glycerophospholipid metabolism (ko00564)	[C]	Energy production and conversion	NAD-dependent glycerol-3-phosphate dehydrogenase N-terminus;; NAD-dependent glycerol-3-phosphate dehydrogenase C-terminus	Glycerol-3-phosphate dehydrogenase [NAD(+)], cytoplasmic OS=Mus musculus OX=10090 GN=Gpd1 PE=1 SV=3	C	Energy production and conversion	mKIAA4010 protein, partial [Mus musculus]
ENSMUSG00000034295	Fhod3	1.73129	0.703386	1.89929	0.66994	0.000198204	-1.22499	down	--	--	Molecular Function: actin binding (GO:0003779);; Cellular Component: striated muscle thin filament (GO:0005865);; Biological Process: negative regulation of actin filament polymerization (GO:0030837);; Biological Process: sarcomere organization (GO:0045214);; Biological Process: actin filament network formation (GO:0051639);; Biological Process: cardiac myofibril assembly (GO:0055003);;	--	--	[TZ]	Signal transduction mechanisms;; Cytoskeleton	Formin Homology 2 Domain	FH1/FH2 domain-containing protein 3 OS=Mus musculus OX=10090 GN=Fhod3 PE=1 SV=1	S	Function unknown	FH1/FH2 domain-containing protein 3 isoform 1 [Mus musculus]
ENSMUSG00000046785	Epm2aip1	11.5376	4.7164	12.301	5.42058	5.06666e-12	-1.12704	down	--	--	Molecular Function: RNA polymerase II transcription factor activity, sequence-specific DNA binding (GO:0000981);; Molecular Function: DNA binding (GO:0003677);; Cellular Component: nucleoplasm (GO:0005654);; Cellular Component: endoplasmic reticulum (GO:0005783);; Biological Process: regulation of transcription from RNA polymerase II promoter (GO:0006357);; Biological Process: response to insulin…	--	--	--	--	--	EPM2A-interacting protein 1 OS=Mus musculus OX=10090 GN=Epm2aip1 PE=1 SV=1	S	Function unknown	EPM2A (laforin) interacting protein 1, isoform CRA_a, partial [Mus musculus]
ENSMUSG00000006235	Epor	2.54211	0.600742	2.60815	0.526455	0.000129818	-1.79097	down	--	--	--	K05079|0|mmu:13857|K05079 erythropoietin receptor | (RefSeq) Epor; erythropoietin receptor	Cytokine-cytokine receptor interaction (ko04060);; PI3K-Akt signaling pathway (ko04151);; Jak-STAT signaling pathway (ko04630);; Hematopoietic cell lineage (ko04640)	--	--	Erythropoietin receptor, ligand binding;; Fibronectin type III domain	Erythropoietin receptor OS=Mus musculus OX=10090 GN=Epor PE=1 SV=1	U	Intracellular trafficking, secretion, and vesicular transport	erythropoietin receptor precursor [Mus musculus]
ENSMUSG00000079509	Zfx	1.80846	4.66521	3.33888	6.81471	0.000704705	1.44583	up	--	--	Molecular Function: RNA polymerase II regulatory region sequence-specific DNA binding (GO:0000977);; Biological Process: ovarian follicle development (GO:0001541);; Molecular Function: transcription factor activity, sequence-specific DNA binding (GO:0003700);; Cellular Component: nucleus (GO:0005634);; Biological Process: regulation of transcription, DNA-templated (GO:0006355);; Biological Proces…	--	--	[R]	General function prediction only	Zfx / Zfy transcription activation region;; Zinc finger, C2H2 type;; Zinc-finger double domain;; C2H2-type zinc finger;; C2H2-type zinc-finger domain;; Zinc-finger double-stranded RNA-binding;; zinc-ribbon family	Zinc finger X-chromosomal protein OS=Mus musculus OX=10090 GN=Zfx PE=1 SV=2	S	Function unknown	PREDICTED: zinc finger X-chromosomal protein isoform X1 [Mus musculus]
ENSMUSG00000027115	Kif18a	1.79481	4.46136	1.76391	4.76239	1.25963e-07	1.42046	up	--	--	--	K10401|0|mmu:228421|K10401 kinesin family member 18/19 | (RefSeq) Kif18a, AU024633, B130001M12Rik, gcd2; kinesin family member 18A	--	[Z]	Cytoskeleton	Kinesin motor domain;; Microtubule binding	Kinesin-like protein KIF18A OS=Mus musculus OX=10090 GN=Kif18a PE=2 SV=1	Z	Cytoskeleton	kinesin-like protein KIF18A [Mus musculus]
ENSMUSG00000023259	Slc26a6	0.454496	0.921885	0.420417	0.772035	0.00525879	1.46425	up	[P]	Inorganic ion transport and metabolism	Molecular Function: chloride channel activity (GO:0005254);; Cellular Component: endoplasmic reticulum (GO:0005783);; Cellular Component: integral component of plasma membrane (GO:0005887);; Molecular Function: secondary active sulfate transmembrane transporter activity (GO:0008271);; Cellular Component: vesicle membrane (GO:0012506);; Molecular Function: bicarbonate transmembrane transporter act…	K14704|0|mmu:171429|K14704 solute carrier family 26 (sulfate anion transporter), member 6 | (RefSeq) Slc26a6, B930010B04Rik, CFEX, Pat-1, Pat1; solute carrier family 26, member 6	Mineral absorption (ko04978)	[P]	Inorganic ion transport and metabolism	Sulfate permease family	Solute carrier family 26 member 6 OS=Mus musculus OX=10090 GN=Slc26a6 PE=1 SV=2	P	Inorganic ion transport and metabolism	RecName: Full=Solute carrier family 26 member 6; AltName: Full=Anion exchange transporter; AltName: Full=Chloride-formate exchanger; AltName: Full=Pendrin-L1; AltName: Full=Pendrin-like protein 1; AltName: Full=Putative anion transporter-1; Short=Pat-1
ENSMUSG00000056457	Prl2c3	24.0872	9.2054	28.3014	11.1218	2.71258e-08	-1.30173	down	--	--	Biological Process: sprouting angiogenesis (GO:0002040);; Biological Process: positive regulation of neuroblast proliferation (GO:0002052);; Molecular Function: hormone activity (GO:0005179);; Cellular Component: extracellular space (GO:0005615);; Cellular Component: endoplasmic reticulum (GO:0005783);; Molecular Function: growth factor activity (GO:0008083);; Biological Process: positive regulat…	--	--	--	--	Somatotropin hormone family	Prolactin-2C3 OS=Mus musculus OX=10090 GN=Prl2c3 PE=1 SV=2	--	--	prolactin-2C3 precursor [Mus musculus]
Mouse_newGene_15529	Mouse_newGene_15529	0.132002	0.521939	0.107852	0.475518	0.000295124	2.05216	up	--	--	--	--	--	--	--	--	--	--	--	--
[truncated: 752 more rows]
