# Supplementary material for: Deregulated lncRNA expression profile in the mouse lung adenocarcinomas with KRAS‐G12D mutation and P53 knockout
Source: J Cell Mol Med. 2019 Aug 14;23(10):6978–88. doi: 10.1111/jcmm.14584 (PMC6787463; doi:10.1111/jcmm.14584)
Supplement: Supplementary file 11 [file JCMM-23-6978-s011.xlsx]

## Sheet: Table S10 KEGG enrichment resul
Table S10 KEGG enrichment results of differentially expressed genes
ID	Description	GeneRatio	BgRatio	enrich_factor	pvalue	qvalue	geneID	gene_symbol
ko04110	Cell cycle	36/445	126/7910	5.08	1.01732e-16	2.47369e-14	ENSMUSG00000000028/ENSMUSG00000002068/ENSMUSG00000002297/ENSMUSG00000002870/ENSMUSG00000005410/ENSMUSG00000006398/ENSMUSG00000017499/ENSMUSG00000019942/ENSMUSG00000020415/ENSMUSG00000021453/ENSMUSG00000022673/ENSMUSG00000023908/ENSMUSG00000027342/ENSMUSG00000027379/ENSMUSG00000027641/ENSMUSG00000027715/ENSMUSG00000028212/ENSMUSG00000028551/ENSMUSG00000028587/ENSMUSG00000029283/ENSMUSG00000029521/…	Cdc45;Ccne1;Dbf4;Mcm2;Mcm5;Cdc20;Cdc6;Cdk1;Pttg1;Gadd45g;Mcm4;Pkmyt1;Pcna;Bub1;Rbl1;Ccna2;Ccne2;Cdkn2c;Orc1;Cdc7;Chek2;Mad2l1;Plk1;Wee1;Orc6;Chek1;Ccnb2;Ttk;Tgfb2;Bub1b;Ccnb1;Mcm3;Cdc25c;Skp2;Espl1;Mouse_newGene_11171
ko03030	DNA replication	19/445	36/7910	9.38	4.35878e-15	5.29936e-13	ENSMUSG00000000751/ENSMUSG00000002870/ENSMUSG00000005410/ENSMUSG00000006678/ENSMUSG00000007080/ENSMUSG00000020974/ENSMUSG00000022673/ENSMUSG00000022881/ENSMUSG00000023104/ENSMUSG00000025395/ENSMUSG00000026134/ENSMUSG00000027342/ENSMUSG00000028884/ENSMUSG00000029363/ENSMUSG00000030726/ENSMUSG00000036875/ENSMUSG00000038644/ENSMUSG00000041859/ENSMUSG00000056394	Rpa1;Mcm2;Mcm5;Pola1;Pole;Pole2;Mcm4;Rfc4;Rfc2;Prim1;Prim2;Pcna;Rpa2;Rfc5;Pold3;Dna2;Pold1;Mcm3;Lig1
ko03460	Fanconi anemia pathway	15/445	51/7910	5.23	6.92941e-08	5.61647e-06	ENSMUSG00000000751/ENSMUSG00000017146/ENSMUSG00000026429/ENSMUSG00000027323/ENSMUSG00000028560/ENSMUSG00000028884/ENSMUSG00000030528/ENSMUSG00000032815/ENSMUSG00000034023/ENSMUSG00000034329/ENSMUSG00000037991/ENSMUSG00000039055/ENSMUSG00000039187/ENSMUSG00000047757/ENSMUSG00000073705	Rpa1;Brca1;Ube2t;Rad51;Usp1;Rpa2;Blm;Fanca;Fancd2;Brip1;Rmi2;Eme1;Fanci;Fancb;Cenps
ko03430	Mismatch repair	10/445	23/7910	7.73	1.69508e-07	1.03043e-05	ENSMUSG00000000751/ENSMUSG00000022881/ENSMUSG00000023104/ENSMUSG00000027342/ENSMUSG00000028884/ENSMUSG00000029363/ENSMUSG00000030726/ENSMUSG00000038644/ENSMUSG00000039748/ENSMUSG00000056394	Rpa1;Rfc4;Rfc2;Pcna;Rpa2;Rfc5;Pold3;Pold1;Exo1;Lig1
ko00480	Glutathione metabolism	15/445	59/7910	4.52	5.71218e-07	2.77793e-05	ENSMUSG00000002797/ENSMUSG00000004032/ENSMUSG00000006345/ENSMUSG00000020649/ENSMUSG00000021760/ENSMUSG00000025069/ENSMUSG00000028124/ENSMUSG00000029919/ENSMUSG00000030978/ENSMUSG00000032348/ENSMUSG00000039062/ENSMUSG00000057933/ENSMUSG00000058135/ENSMUSG00000068762/ENSMUSG00000074183	Ggct;Gstm5;Ggt1;Rrm2;Gpx8;Gsto2;Gclm;Hpgds;Rrm1;Gsta4;Anpep;Gsta2;Gstm1;Gstm6;Gsta1
ko03440	Homologous recombination	10/445	28/7910	6.35	1.50613e-06	6.10378e-05	ENSMUSG00000000751/ENSMUSG00000027323/ENSMUSG00000028702/ENSMUSG00000028884/ENSMUSG00000028933/ENSMUSG00000030528/ENSMUSG00000030726/ENSMUSG00000038644/ENSMUSG00000039055/ENSMUSG00000078773	Rpa1;Rad51;Rad54l;Rpa2;Xrcc2;Blm;Pold3;Pold1;Eme1;Rad54b
ko04115	p53 signaling pathway	15/445	70/7910	3.81	5.82548e-06	0.000202359	ENSMUSG00000002068/ENSMUSG00000019942/ENSMUSG00000020649/ENSMUSG00000021453/ENSMUSG00000022385/ENSMUSG00000026389/ENSMUSG00000028212/ENSMUSG00000029521/ENSMUSG00000032113/ENSMUSG00000032218/ENSMUSG00000040152/ENSMUSG00000040749/ENSMUSG00000041431/ENSMUSG00000062762/Mouse_newGene_11171	Ccne1;Cdk1;Rrm2;Gadd45g;Gtse1;Steap3;Ccne2;Chek2;Chek1;Ccnb2;Thbs1;Siah1b;Ccnb1;Ei24;Mouse_newGene_11171
ko04114	Oocyte meiosis	19/445	115/7910	2.94	1.93946e-05	0.000589495	ENSMUSG00000002068/ENSMUSG00000006398/ENSMUSG00000019773/ENSMUSG00000019942/ENSMUSG00000020415/ENSMUSG00000020431/ENSMUSG00000023908/ENSMUSG00000023940/ENSMUSG00000027379/ENSMUSG00000027496/ENSMUSG00000028212/ENSMUSG00000029910/ENSMUSG00000030867/ENSMUSG00000032218/ENSMUSG00000036928/ENSMUSG00000041431/ENSMUSG00000044201/ENSMUSG00000058290/Mouse_newGene_11171	Ccne1;Cdc20;Fbxo5;Cdk1;Pttg1;Adcy1;Pkmyt1;Sgo1;Bub1;Aurka;Ccne2;Mad2l1;Plk1;Ccnb2;Stag3;Ccnb1;Cdc25c;Espl1;Mouse_newGene_11171
ko03420	Nucleotide excision repair	11/445	44/7910	4.44	2.23117e-05	0.000602806	ENSMUSG00000000751/ENSMUSG00000007080/ENSMUSG00000020974/ENSMUSG00000022881/ENSMUSG00000023104/ENSMUSG00000027342/ENSMUSG00000028884/ENSMUSG00000029363/ENSMUSG00000030726/ENSMUSG00000038644/ENSMUSG00000056394	Rpa1;Pole;Pole2;Rfc4;Rfc2;Pcna;Rpa2;Rfc5;Pold3;Pold1;Lig1
ko01524	Platinum drug resistance	14/445	83/7910	3	0.000191476	0.0046559	ENSMUSG00000004032/ENSMUSG00000017146/ENSMUSG00000017716/ENSMUSG00000020914/ENSMUSG00000025069/ENSMUSG00000025194/ENSMUSG00000025860/ENSMUSG00000032348/ENSMUSG00000032462/ENSMUSG00000057329/ENSMUSG00000057933/ENSMUSG00000058135/ENSMUSG00000068762/ENSMUSG00000074183	Gstm5;Brca1;Birc5;Top2a;Gsto2;Abcc2;Xiap;Gsta4;Pik3cb;Bcl2;Gsta2;Gstm1;Gstm6;Gsta1
ko00240	Pyrimidine metabolism	16/445	105/7910	2.71	0.000232832	0.00514682	ENSMUSG00000006678/ENSMUSG00000007080/ENSMUSG00000020649/ENSMUSG00000020974/ENSMUSG00000021018/ENSMUSG00000025395/ENSMUSG00000025574/ENSMUSG00000025747/ENSMUSG00000026134/ENSMUSG00000027203/ENSMUSG00000029366/ENSMUSG00000030726/ENSMUSG00000030978/ENSMUSG00000035824/ENSMUSG00000035834/ENSMUSG00000038644	Pola1;Pole;Rrm2;Pole2;Polr2h;Prim1;Tk1;Tyms;Prim2;Dut;Dck;Pold3;Rrm1;Tk2;Polr3g;Pold1
ko00230	Purine metabolism	23/445	188/7910	2.17	0.000338511	0.00685931	ENSMUSG00000005686/ENSMUSG00000006678/ENSMUSG00000007080/ENSMUSG00000011148/ENSMUSG00000017697/ENSMUSG00000020431/ENSMUSG00000020649/ENSMUSG00000020974/ENSMUSG00000021018/ENSMUSG00000021699/ENSMUSG00000025395/ENSMUSG00000026134/ENSMUSG00000029366/ENSMUSG00000030726/ENSMUSG00000030978/ENSMUSG00000031842/ENSMUSG00000035834/ENSMUSG00000038644/ENSMUSG00000041237/ENSMUSG00000041323/ENSMUSG00000060579/…	Ampd3;Pola1;Pole;Adssl1;Ada;Adcy1;Rrm2;Pole2;Polr2h;Pde4d;Prim1;Prim2;Dck;Pold3;Rrm1;Pde4c;Polr3g;Pold1;Pklr;Ak7;Fhit;Mouse_newGene_12073;Mouse_newGene_8843
ko05166	HTLV-I infection	30/445	283/7910	1.88	0.00056632	0.0105703	ENSMUSG00000006398/ENSMUSG00000007080/ENSMUSG00000017861/ENSMUSG00000020135/ENSMUSG00000020415/ENSMUSG00000020431/ENSMUSG00000020484/ENSMUSG00000020919/ENSMUSG00000020974/ENSMUSG00000021936/ENSMUSG00000021994/ENSMUSG00000025856/ENSMUSG00000025860/ENSMUSG00000027342/ENSMUSG00000027962/ENSMUSG00000028211/ENSMUSG00000028551/ENSMUSG00000029521/ENSMUSG00000029910/ENSMUSG00000030726/ENSMUSG00000032113/…	Cdc20;Pole;Mybl2;Apc2;Pttg1;Adcy1;Xbp1;Stat5b;Pole2;Mapk8;Wnt5a;Pdgfa;Xiap;Pcna;Vcam1;Trp53inp1;Cdkn2c;Chek2;Mad2l1;Pold3;Chek1;Ccnb2;Pik3cb;H2-Q4;Pold1;Tgfb2;Bub1b;Fzd4;Jun;H2-Q10
ko00980	Metabolism of xenobiotics by cytochrome P450	12/445	72/7910	2.96	0.000608592	0.0105703	ENSMUSG00000004032/ENSMUSG00000015134/ENSMUSG00000024087/ENSMUSG00000025069/ENSMUSG00000028743/ENSMUSG00000029919/ENSMUSG00000032348/ENSMUSG00000057933/ENSMUSG00000058135/ENSMUSG00000068762/ENSMUSG00000074183/ENSMUSG00000089960	Gstm5;Aldh1a3;Cyp1b1;Gsto2;Akr7a5;Hpgds;Gsta4;Gsta2;Gstm1;Gstm6;Gsta1;Ugt1a1
ko05206	MicroRNAs in cancer	18/445	142/7910	2.25	0.00096821	0.0156952	ENSMUSG00000002068/ENSMUSG00000004099/ENSMUSG00000017146/ENSMUSG00000020135/ENSMUSG00000020689/ENSMUSG00000024087/ENSMUSG00000024290/ENSMUSG00000024791/ENSMUSG00000025856/ENSMUSG00000028212/ENSMUSG00000032487/ENSMUSG00000039239/ENSMUSG00000040093/ENSMUSG00000040152/ENSMUSG00000044201/ENSMUSG00000056758/ENSMUSG00000057329/Mouse_newGene_8053	Ccne1;Dnmt1;Brca1;Apc2;Itgb3;Cyp1b1;Rock1;Cdca5;Pdgfa;Ccne2;Ptgs2;Tgfb2;Bmf;Thbs1;Cdc25c;Hmga2;Bcl2;Mouse_newGene_8053
ko05204	Chemical carcinogenesis	14/445	100/7910	2.49	0.00133319	0.0202609	ENSMUSG00000004032/ENSMUSG00000015134/ENSMUSG00000024087/ENSMUSG00000025069/ENSMUSG00000029919/ENSMUSG00000032348/ENSMUSG00000032487/ENSMUSG00000040213/ENSMUSG00000057933/ENSMUSG00000058135/ENSMUSG00000067231/ENSMUSG00000068762/ENSMUSG00000074183/ENSMUSG00000089960	Gstm5;Aldh1a3;Cyp1b1;Gsto2;Hpgds;Gsta4;Ptgs2;Kyat3;Gsta2;Gstm1;Cyp2c65;Gstm6;Gsta1;Ugt1a1
ko04914	Progesterone-mediated oocyte maturation	13/445	93/7910	2.48	0.00198829	0.0284393	ENSMUSG00000019942/ENSMUSG00000020431/ENSMUSG00000021936/ENSMUSG00000023908/ENSMUSG00000027379/ENSMUSG00000027715/ENSMUSG00000029910/ENSMUSG00000030867/ENSMUSG00000032218/ENSMUSG00000032462/ENSMUSG00000041431/ENSMUSG00000044201/Mouse_newGene_11171	Cdk1;Adcy1;Mapk8;Pkmyt1;Bub1;Ccna2;Mad2l1;Plk1;Ccnb2;Pik3cb;Ccnb1;Cdc25c;Mouse_newGene_11171
ko00982	Drug metabolism - cytochrome P450	11/445	72/7910	2.72	0.00211628	0.0285883	ENSMUSG00000004032/ENSMUSG00000015134/ENSMUSG00000025069/ENSMUSG00000029919/ENSMUSG00000032348/ENSMUSG00000057933/ENSMUSG00000058135/ENSMUSG00000063558/ENSMUSG00000068762/ENSMUSG00000074183/ENSMUSG00000089960	Gstm5;Aldh1a3;Gsto2;Hpgds;Gsta4;Gsta2;Gstm1;Aox1;Gstm6;Gsta1;Ugt1a1
ko03410	Base excision repair	7/445	36/7910	3.46	0.00342174	0.0437218	ENSMUSG00000007080/ENSMUSG00000020974/ENSMUSG00000027342/ENSMUSG00000030726/ENSMUSG00000038644/ENSMUSG00000039396/ENSMUSG00000056394	Pole;Pole2;Pcna;Pold3;Pold1;Neil3;Lig1
ko04151	PI3K-Akt signaling pathway	32/445	346/7910	1.64	0.00359617	0.0437218	ENSMUSG00000001281/ENSMUSG00000002068/ENSMUSG00000005320/ENSMUSG00000006235/ENSMUSG00000014599/ENSMUSG00000017146/ENSMUSG00000019970/ENSMUSG00000020689/ENSMUSG00000020758/ENSMUSG00000021342/ENSMUSG00000021457/ENSMUSG00000024500/ENSMUSG00000025856/ENSMUSG00000027230/ENSMUSG00000027859/ENSMUSG00000028212/ENSMUSG00000029304/ENSMUSG00000031465/ENSMUSG00000031503/ENSMUSG00000031565/ENSMUSG00000032006/…	Itgb7;Ccne1;Fgfr4;Epor;Csf1;Brca1;Sgk1;Itgb3;Itgb4;Prl;Syk;Ppp2r2b;Pdgfa;Creb3l1;Ngf;Ccne2;Spp1;Angpt2;Col4a2;Fgfr1;Pdgfd;Pik3cb;Itga2b;Gng10;Lpar1;Thbs1;Itga1;Fgf11;Ppp2r3a;Lpar4;Bcl2;Mouse_newGene_5509
ko04512	ECM-receptor interaction	11/445	83/7910	2.36	0.00649234	0.0751745	ENSMUSG00000001281/ENSMUSG00000002944/ENSMUSG00000020330/ENSMUSG00000020689/ENSMUSG00000020758/ENSMUSG00000029304/ENSMUSG00000031503/ENSMUSG00000034664/ENSMUSG00000040152/ENSMUSG00000042284/ENSMUSG00000106447	Itgb7;Cd36;Hmmr;Itgb3;Itgb4;Spp1;Col4a2;Itga2b;Thbs1;Itga1;Gm42957
ko05222	Small cell lung cancer	11/445	86/7910	2.27	0.00846369	0.0903788	ENSMUSG00000002068/ENSMUSG00000025860/ENSMUSG00000028212/ENSMUSG00000031503/ENSMUSG00000032462/ENSMUSG00000032487/ENSMUSG00000034664/ENSMUSG00000054115/ENSMUSG00000057329/ENSMUSG00000060579/ENSMUSG00000062248	Ccne1;Xiap;Ccne2;Col4a2;Pik3cb;Ptgs2;Itga2b;Skp2;Bcl2;Fhit;Cks2
ko04668	TNF signaling pathway	13/445	110/7910	2.1	0.00854882	0.0903788	ENSMUSG00000014599/ENSMUSG00000019850/ENSMUSG00000021367/ENSMUSG00000021936/ENSMUSG00000025076/ENSMUSG00000027230/ENSMUSG00000027962/ENSMUSG00000029380/ENSMUSG00000032462/ENSMUSG00000032487/ENSMUSG00000034855/ENSMUSG00000035042/ENSMUSG00000052684	Csf1;Tnfaip3;Edn1;Mapk8;Casp7;Creb3l1;Vcam1;Cxcl1;Pik3cb;Ptgs2;Cxcl10;Ccl5;Jun
ko05200	Pathways in cancer	34/445	400/7910	1.51	0.00995277	0.100837	ENSMUSG00000002068/ENSMUSG00000017716/ENSMUSG00000018012/ENSMUSG00000020135/ENSMUSG00000020431/ENSMUSG00000020919/ENSMUSG00000021109/ENSMUSG00000021936/ENSMUSG00000021994/ENSMUSG00000024140/ENSMUSG00000024290/ENSMUSG00000025856/ENSMUSG00000025860/ENSMUSG00000027323/ENSMUSG00000028212/ENSMUSG00000031503/ENSMUSG00000031565/ENSMUSG00000032462/ENSMUSG00000032487/ENSMUSG00000034664/ENSMUSG00000038607/…	Ccne1;Birc5;Rac3;Apc2;Adcy1;Stat5b;Hif1a;Mapk8;Wnt5a;Epas1;Rock1;Pdgfa;Xiap;Rad51;Ccne2;Col4a2;Fgfr1;Pik3cb;Ptgs2;Itga2b;Gng10;Lpar1;Tgfb2;Ptger4;Cblc;Appl1;Fgf11;Fzd4;Lpar4;Jun;Skp2;Bcl2;Cks2;Mouse_newGene_16509
ko05210	Colorectal cancer	9/445	66/7910	2.42	0.0110636	0.107608	ENSMUSG00000017716/ENSMUSG00000018012/ENSMUSG00000020135/ENSMUSG00000021936/ENSMUSG00000032462/ENSMUSG00000039239/ENSMUSG00000040760/ENSMUSG00000052684/ENSMUSG00000057329	Birc5;Rac3;Apc2;Mapk8;Pik3cb;Tgfb2;Appl1;Jun;Bcl2
ko04510	Focal adhesion	20/445	208/7910	1.71	0.0130189	0.121756	ENSMUSG00000001281/ENSMUSG00000018012/ENSMUSG00000020312/ENSMUSG00000020689/ENSMUSG00000020758/ENSMUSG00000021936/ENSMUSG00000024290/ENSMUSG00000025856/ENSMUSG00000025860/ENSMUSG00000029304/ENSMUSG00000031503/ENSMUSG00000032006/ENSMUSG00000032462/ENSMUSG00000034664/ENSMUSG00000040152/ENSMUSG00000042284/ENSMUSG00000052684/ENSMUSG00000057329/ENSMUSG00000068699/ENSMUSG00000106447	Itgb7;Rac3;Shc2;Itgb3;Itgb4;Mapk8;Rock1;Pdgfa;Xiap;Spp1;Col4a2;Pdgfd;Pik3cb;Itga2b;Thbs1;Itga1;Jun;Bcl2;Flnc;Gm42957
ko04068	FoxO signaling pathway	14/445	138/7910	1.8	0.0228919	0.202637	ENSMUSG00000019970/ENSMUSG00000021453/ENSMUSG00000021701/ENSMUSG00000021936/ENSMUSG00000022358/ENSMUSG00000025758/ENSMUSG00000030867/ENSMUSG00000032218/ENSMUSG00000032462/ENSMUSG00000039239/ENSMUSG00000041431/ENSMUSG00000054115/ENSMUSG00000055148/Mouse_newGene_11171	Sgk1;Gadd45g;Plk2;Mapk8;Fbxo32;Plk4;Plk1;Ccnb2;Pik3cb;Tgfb2;Ccnb1;Skp2;Klf2;Mouse_newGene_11171
ko00670	One carbon pool by folate	4/445	20/7910	3.56	0.023334	0.202637	ENSMUSG00000021707/ENSMUSG00000025747/ENSMUSG00000030088/ENSMUSG00000032607	Dhfr;Tyms;Aldh1l1;Amt
ko00531	Glycosaminoglycan degradation	4/445	21/7910	3.39	0.0275791	0.231244	ENSMUSG00000021665/ENSMUSG00000033540/ENSMUSG00000035273/ENSMUSG00000035847	Hexb;Idua;Hpse;Ids
ko04933	AGE-RAGE signaling pathway in diabetic complications	11/445	103/7910	1.9	0.029536	0.239397	ENSMUSG00000015452/ENSMUSG00000020919/ENSMUSG00000021367/ENSMUSG00000021936/ENSMUSG00000027962/ENSMUSG00000031503/ENSMUSG00000032462/ENSMUSG00000039239/ENSMUSG00000052684/ENSMUSG00000057329/ENSMUSG00000074743	Ager;Stat5b;Edn1;Mapk8;Vcam1;Col4a2;Pik3cb;Tgfb2;Jun;Bcl2;Thbd
ko04964	Proximal tubule bicarbonate reclamation	4/445	22/7910	3.23	0.032255	0.253002	ENSMUSG00000004655/ENSMUSG00000010064/ENSMUSG00000041329/ENSMUSG00000060961	Aqp1;Slc38a3;Atp1b2;Slc4a4
ko05231	Choline metabolism in cancer	11/445	105/7910	1.86	0.0334098	0.25387	ENSMUSG00000018012/ENSMUSG00000021109/ENSMUSG00000021936/ENSMUSG00000023945/ENSMUSG00000025357/ENSMUSG00000025856/ENSMUSG00000028412/ENSMUSG00000032006/ENSMUSG00000032462/ENSMUSG00000052684/ENSMUSG00000060002	Rac3;Hif1a;Mapk8;Slc5a7;Dgka;Pdgfa;Slc44a1;Pdgfd;Pik3cb;Jun;Chpt1
ko04978	Mineral absorption	6/445	44/7910	2.42	0.0352534	0.254193	ENSMUSG00000005413/ENSMUSG00000020829/ENSMUSG00000022843/ENSMUSG00000023259/ENSMUSG00000025993/ENSMUSG00000041329	Hmox1;Slc46a1;Clcn2;Slc26a6;Slc40a1;Atp1b2
ko04215	Apoptosis - multiple species	5/445	33/7910	2.69	0.035543	0.254193	ENSMUSG00000017716/ENSMUSG00000021936/ENSMUSG00000025076/ENSMUSG00000025860/ENSMUSG00000057329	Birc5;Mapk8;Casp7;Xiap;Bcl2
ko05161	Hepatitis B	14/445	149/7910	1.67	0.0405043	0.281398	ENSMUSG00000002068/ENSMUSG00000017716/ENSMUSG00000020919/ENSMUSG00000021936/ENSMUSG00000026896/ENSMUSG00000027230/ENSMUSG00000027342/ENSMUSG00000027715/ENSMUSG00000028212/ENSMUSG00000032462/ENSMUSG00000039239/ENSMUSG00000052684/ENSMUSG00000057329/ENSMUSG00000059456	Ccne1;Birc5;Stat5b;Mapk8;Ifih1;Creb3l1;Pcna;Ccna2;Ccne2;Pik3cb;Tgfb2;Jun;Bcl2;Ptk2b
ko04514	Cell adhesion molecules (CAMs)	15/445	165/7910	1.62	0.0445165	0.299721	ENSMUSG00000001281/ENSMUSG00000017167/ENSMUSG00000018569/ENSMUSG00000020598/ENSMUSG00000021614/ENSMUSG00000026580/ENSMUSG00000027962/ENSMUSG00000031302/ENSMUSG00000035914/ENSMUSG00000035929/ENSMUSG00000047230/ENSMUSG00000051790/ENSMUSG00000053062/ENSMUSG00000067235/ENSMUSG00000071552	Itgb7;Cntnap1;Cldn7;Nrcam;Vcan;Selp;Vcam1;Nlgn3;Cd276;H2-Q4;Cldn2;Nlgn2;Jam2;H2-Q10;Tigit
ko05410	Hypertrophic cardiomyopathy (HCM)	9/445	84/7910	1.9	0.045607	0.299721	ENSMUSG00000001281/ENSMUSG00000020681/ENSMUSG00000020689/ENSMUSG00000020758/ENSMUSG00000034664/ENSMUSG00000039239/ENSMUSG00000040118/ENSMUSG00000040752/ENSMUSG00000042284	Itgb7;Ace;Itgb3;Itgb4;Itga2b;Tgfb2;Cacna2d1;Myh6;Itga1
ko04810	Regulation of actin cytoskeleton	19/445	224/7910	1.51	0.0475301	0.30414	ENSMUSG00000001281/ENSMUSG00000005320/ENSMUSG00000018012/ENSMUSG00000020135/ENSMUSG00000020689/ENSMUSG00000020758/ENSMUSG00000022021/ENSMUSG00000024290/ENSMUSG00000025265/ENSMUSG00000025856/ENSMUSG00000028068/ENSMUSG00000030739/ENSMUSG00000031565/ENSMUSG00000032006/ENSMUSG00000032462/ENSMUSG00000034664/ENSMUSG00000042284/ENSMUSG00000042826/ENSMUSG00000106447	Itgb7;Fgfr4;Rac3;Apc2;Itgb3;Itgb4;Diaph3;Rock1;Fgd1;Pdgfa;Iqgap3;Myh14;Fgfr1;Pdgfd;Pik3cb;Itga2b;Itga1;Fgf11;Gm42957
ko04640	Hematopoietic cell lineage	9/445	87/7910	1.84	0.0549426	0.342557	ENSMUSG00000002944/ENSMUSG00000006235/ENSMUSG00000014599/ENSMUSG00000020689/ENSMUSG00000022847/ENSMUSG00000029084/ENSMUSG00000034664/ENSMUSG00000039062/ENSMUSG00000042284	Cd36;Epor;Csf1;Itgb3;Thpo;Cd38;Itga2b;Anpep;Itga1
ko05414	Dilated cardiomyopathy	9/445	91/7910	1.76	0.0692023	0.411963	ENSMUSG00000001281/ENSMUSG00000020431/ENSMUSG00000020689/ENSMUSG00000020758/ENSMUSG00000034664/ENSMUSG00000039239/ENSMUSG00000040118/ENSMUSG00000040752/ENSMUSG00000042284	Itgb7;Adcy1;Itgb3;Itgb4;Itga2b;Tgfb2;Cacna2d1;Myh6;Itga1
ko04710	Circadian rhythm	4/445	28/7910	2.54	0.069463	0.411963	ENSMUSG00000020889/ENSMUSG00000026077/ENSMUSG00000028150/ENSMUSG00000032238	Nr1d1;Npas2;Rorc;Rora
ko00620	Pyruvate metabolism	5/445	41/7910	2.17	0.0781897	0.452677	ENSMUSG00000024556/ENSMUSG00000030621/ENSMUSG00000041237/ENSMUSG00000042010/Mouse_newGene_8843	Me2;Me3;Pklr;Acacb;Mouse_newGene_8843
ko00260	Glycine, serine and threonine metabolism	5/445	44/7910	2.02	0.0990929	0.560354	ENSMUSG00000009614/ENSMUSG00000020150/ENSMUSG00000027199/ENSMUSG00000032607/Mouse_newGene_11024	Sardh;Gamt;Gatm;Amt;Mouse_newGene_11024
ko05144	Malaria	5/445	47/7910	1.89	0.122503	0.666608	ENSMUSG00000002944/ENSMUSG00000026580/ENSMUSG00000027962/ENSMUSG00000039239/ENSMUSG00000040152	Cd36;Selp;Vcam1;Tgfb2;Thbs1
ko04380	Osteoclast differentiation	11/445	132/7910	1.48	0.123366	0.666608	ENSMUSG00000001348/ENSMUSG00000003545/ENSMUSG00000014599/ENSMUSG00000020009/ENSMUSG00000020689/ENSMUSG00000021457/ENSMUSG00000021936/ENSMUSG00000023992/ENSMUSG00000032462/ENSMUSG00000039239/ENSMUSG00000052684	Acp5;Fosb;Csf1;Ifngr1;Itgb3;Syk;Mapk8;Trem2;Pik3cb;Tgfb2;Jun
ko03320	PPAR signaling pathway	8/445	90/7910	1.58	0.132763	0.679552	ENSMUSG00000002831/ENSMUSG00000002944/ENSMUSG00000015568/ENSMUSG00000020333/ENSMUSG00000024665/ENSMUSG00000024900/ENSMUSG00000032083/ENSMUSG00000054422	Plin4;Cd36;Lpl;Acsl6;Fads2;Cpt1a;Apoa1;Fabp1
ko04610	Complement and coagulation cascades	8/445	90/7910	1.58	0.132763	0.679552	ENSMUSG00000026579/ENSMUSG00000027611/ENSMUSG00000040552/ENSMUSG00000058952/ENSMUSG00000062345/ENSMUSG00000071178/ENSMUSG00000074743/ENSMUSG00000090231	F5;Procr;C3ar1;Cfi;Serpinb2;Serpina1b;Thbd;Cfb
ko04721	Synaptic vesicle cycle	6/445	62/7910	1.72	0.134145	0.679552	ENSMUSG00000020566/ENSMUSG00000026797/ENSMUSG00000034656/ENSMUSG00000034799/ENSMUSG00000039347/ENSMUSG00000062151	Atp6v1c2;Stxbp1;Cacna1a;Unc13a;Atp6v0e2;Unc13c
ko05215	Prostate cancer	8/445	91/7910	1.56	0.138889	0.689224	ENSMUSG00000002068/ENSMUSG00000025856/ENSMUSG00000027230/ENSMUSG00000028212/ENSMUSG00000031565/ENSMUSG00000032006/ENSMUSG00000032462/ENSMUSG00000057329	Ccne1;Pdgfa;Creb3l1;Ccne2;Fgfr1;Pdgfd;Pik3cb;Bcl2
ko05203	Viral carcinogenesis	17/445	228/7910	1.33	0.142661	0.693782	ENSMUSG00000002068/ENSMUSG00000006398/ENSMUSG00000019942/ENSMUSG00000020919/ENSMUSG00000021457/ENSMUSG00000027230/ENSMUSG00000027641/ENSMUSG00000027715/ENSMUSG00000028212/ENSMUSG00000032113/ENSMUSG00000032462/ENSMUSG00000034245/ENSMUSG00000035929/ENSMUSG00000052684/ENSMUSG00000054115/ENSMUSG00000067235/Mouse_newGene_8843	Ccne1;Cdc20;Cdk1;Stat5b;Syk;Creb3l1;Rbl1;Ccna2;Ccne2;Chek1;Pik3cb;Hdac11;H2-Q4;Jun;Skp2;H2-Q10;Mouse_newGene_8843
ko05142	Chagas disease (American trypanosomiasis)	9/445	107/7910	1.5	0.147312	0.700223	ENSMUSG00000020009/ENSMUSG00000020431/ENSMUSG00000020681/ENSMUSG00000021936/ENSMUSG00000024500/ENSMUSG00000032462/ENSMUSG00000035042/ENSMUSG00000039239/ENSMUSG00000052684	Ifngr1;Adcy1;Ace;Mapk8;Ppp2r2b;Pik3cb;Ccl5;Tgfb2;Jun
ko04977	Vitamin digestion and absorption	3/445	24/7910	2.22	0.149745	0.700223	ENSMUSG00000020829/ENSMUSG00000032083/ENSMUSG00000038496	Slc46a1;Apoa1;Slc19a3
ko04015	Rap1 signaling pathway	16/445	218/7910	1.3	0.166132	0.749911	ENSMUSG00000005320/ENSMUSG00000014599/ENSMUSG00000018012/ENSMUSG00000020431/ENSMUSG00000020689/ENSMUSG00000025856/ENSMUSG00000027859/ENSMUSG00000031465/ENSMUSG00000031565/ENSMUSG00000032006/ENSMUSG00000032462/ENSMUSG00000034664/ENSMUSG00000038668/ENSMUSG00000040152/ENSMUSG00000042826/ENSMUSG00000049929	Fgfr4;Csf1;Rac3;Adcy1;Itgb3;Pdgfa;Ngf;Angpt2;Fgfr1;Pdgfd;Pik3cb;Itga2b;Lpar1;Thbs1;Fgf11;Lpar4
ko04930	Type II diabetes mellitus	5/445	52/7910	1.71	0.166539	0.749911	ENSMUSG00000021936/ENSMUSG00000032462/ENSMUSG00000034656/ENSMUSG00000041237/Mouse_newGene_8843	Mapk8;Pik3cb;Cacna1a;Pklr;Mouse_newGene_8843
ko05132	Salmonella infection	7/445	81/7910	1.54	0.169739	0.750427	ENSMUSG00000016024/ENSMUSG00000020009/ENSMUSG00000021936/ENSMUSG00000024290/ENSMUSG00000029380/ENSMUSG00000052684/ENSMUSG00000068699	Lbp;Ifngr1;Mapk8;Rock1;Cxcl1;Jun;Flnc
ko04152	AMPK signaling pathway	10/445	127/7910	1.4	0.17708	0.755954	ENSMUSG00000002944/ENSMUSG00000021456/ENSMUSG00000024500/ENSMUSG00000024900/ENSMUSG00000025648/ENSMUSG00000027230/ENSMUSG00000027715/ENSMUSG00000032462/ENSMUSG00000042010/ENSMUSG00000043154	Cd36;Fbp2;Ppp2r2b;Cpt1a;Pfkfb4;Creb3l1;Ccna2;Pik3cb;Acacb;Ppp2r3a
ko00061	Fatty acid biosynthesis	2/445	14/7910	2.54	0.18431	0.755954	ENSMUSG00000020333/ENSMUSG00000042010	Acsl6;Acacb
ko00790	Folate biosynthesis	2/445	14/7910	2.54	0.18431	0.755954	ENSMUSG00000021707/ENSMUSG00000028766	Dhfr;Alpl
ko04975	Fat digestion and absorption	4/445	40/7910	1.78	0.185743	0.755954	ENSMUSG00000002944/ENSMUSG00000015243/ENSMUSG00000032083/ENSMUSG00000054422	Cd36;Abca1;Apoa1;Fabp1
ko04966	Collecting duct acid secretion	3/445	27/7910	1.98	0.192032	0.755954	ENSMUSG00000017756/ENSMUSG00000020566/ENSMUSG00000039347	Slc12a7;Atp6v1c2;Atp6v0e2
ko01521	EGFR tyrosine kinase inhibitor resistance	7/445	84/7910	1.48	0.192752	0.755954	ENSMUSG00000020312/ENSMUSG00000025856/ENSMUSG00000032006/ENSMUSG00000032462/ENSMUSG00000057329/ENSMUSG00000062991/Mouse_newGene_5509	Shc2;Pdgfa;Pdgfd;Pik3cb;Bcl2;Nrg1;Mouse_newGene_5509
ko05323	Rheumatoid arthritis	7/445	84/7910	1.48	0.192752	0.755954	ENSMUSG00000001348/ENSMUSG00000014599/ENSMUSG00000020566/ENSMUSG00000035042/ENSMUSG00000039239/ENSMUSG00000039347/ENSMUSG00000052684	Acp5;Csf1;Atp6v1c2;Ccl5;Tgfb2;Atp6v0e2;Jun
ko04960	Aldosterone-regulated sodium reabsorption	4/445	41/7910	1.73	0.197371	0.761781	ENSMUSG00000019970/ENSMUSG00000024589/ENSMUSG00000032462/ENSMUSG00000041329	Sgk1;Nedd4l;Pik3cb;Atp1b2
ko00601	Glycosphingolipid biosynthesis - lacto and neolacto series	3/445	28/7910	1.9	0.206741	0.769086	ENSMUSG00000029433/ENSMUSG00000051650/ENSMUSG00000098650	Diablo;B3gnt2;Gm28048
ko04976	Bile secretion	6/445	71/7910	1.5	0.208567	0.769086	ENSMUSG00000004655/ENSMUSG00000020431/ENSMUSG00000025194/ENSMUSG00000032204/ENSMUSG00000041329/ENSMUSG00000060961	Aqp1;Adcy1;Abcc2;Aqp9;Atp1b2;Slc4a4
ko04350	TGF-beta signaling pathway	7/445	86/7910	1.45	0.208752	0.769086	ENSMUSG00000006958/ENSMUSG00000024290/ENSMUSG00000027641/ENSMUSG00000039004/ENSMUSG00000039239/ENSMUSG00000040152/ENSMUSG00000041120	Chrd;Rock1;Rbl1;Bmp6;Tgfb2;Thbs1;Nbl1
ko04024	cAMP signaling pathway	14/445	197/7910	1.26	0.218746	0.781571	ENSMUSG00000018012/ENSMUSG00000020431/ENSMUSG00000021699/ENSMUSG00000021936/ENSMUSG00000024290/ENSMUSG00000024462/ENSMUSG00000027230/ENSMUSG00000029819/ENSMUSG00000031842/ENSMUSG00000032462/ENSMUSG00000041329/ENSMUSG00000047904/ENSMUSG00000049511/ENSMUSG00000052684	Rac3;Adcy1;Pde4d;Mapk8;Rock1;Gabbr1;Creb3l1;Npy;Pde4c;Pik3cb;Atp1b2;Sstr2;Htr1b;Jun
ko04727	GABAergic synapse	7/445	88/7910	1.41	0.22523	0.781571	ENSMUSG00000010064/ENSMUSG00000020431/ENSMUSG00000024462/ENSMUSG00000026028/ENSMUSG00000031340/ENSMUSG00000034656/ENSMUSG00000038607	Slc38a3;Adcy1;Gabbr1;Trak2;Gabre;Cacna1a;Gng10
ko04621	NOD-like receptor signaling pathway	5/445	58/7910	1.53	0.226176	0.781571	ENSMUSG00000019850/ENSMUSG00000021936/ENSMUSG00000029380/ENSMUSG00000035042/ENSMUSG00000041135	Tnfaip3;Mapk8;Cxcl1;Ccl5;Ripk2
ko00533	Glycosaminoglycan biosynthesis - keratan sulfate	2/445	16/7910	2.22	0.226317	0.781571	ENSMUSG00000051650/ENSMUSG00000098650	B3gnt2;Gm28048
ko01200	Carbon metabolism	10/445	135/7910	1.32	0.228212	0.781571	ENSMUSG00000021238/ENSMUSG00000021456/ENSMUSG00000024556/ENSMUSG00000025503/ENSMUSG00000027406/ENSMUSG00000030621/ENSMUSG00000032607/ENSMUSG00000041237/Mouse_newGene_11024/Mouse_newGene_8843	Aldh6a1;Fbp2;Me2;Taldo1;Idh3b;Me3;Amt;Pklr;Mouse_newGene_11024;Mouse_newGene_8843
ko04920	Adipocytokine signaling pathway	6/445	74/7910	1.44	0.23612	0.79131	ENSMUSG00000002944/ENSMUSG00000020333/ENSMUSG00000021936/ENSMUSG00000024900/ENSMUSG00000029819/ENSMUSG00000042010	Cd36;Acsl6;Mapk8;Cpt1a;Npy;Acacb
ko04012	ErbB signaling pathway	7/445	90/7910	1.38	0.242141	0.79131	ENSMUSG00000020312/ENSMUSG00000020919/ENSMUSG00000021936/ENSMUSG00000032462/ENSMUSG00000040525/ENSMUSG00000052684/ENSMUSG00000062991	Shc2;Stat5b;Mapk8;Pik3cb;Cblc;Jun;Nrg1
ko04974	Protein digestion and absorption	7/445	90/7910	1.38	0.242141	0.79131	ENSMUSG00000000958/ENSMUSG00000019838/ENSMUSG00000023243/ENSMUSG00000026837/ENSMUSG00000031503/ENSMUSG00000041329/ENSMUSG00000045672	Slc7a7;Slc16a10;Kcnk5;Col5a1;Col4a2;Atp1b2;Col27a1
ko05412	Arrhythmogenic right ventricular cardiomyopathy (ARVC)	6/445	75/7910	1.42	0.245545	0.79131	ENSMUSG00000001281/ENSMUSG00000020689/ENSMUSG00000020758/ENSMUSG00000034664/ENSMUSG00000040118/ENSMUSG00000042284	Itgb7;Itgb3;Itgb4;Itga2b;Cacna2d1;Itga1
ko05321	Inflammatory bowel disease (IBD)	5/445	60/7910	1.48	0.247327	0.79131	ENSMUSG00000020009/ENSMUSG00000028150/ENSMUSG00000032238/ENSMUSG00000039239/ENSMUSG00000052684	Ifngr1;Rorc;Rora;Tgfb2;Jun
ko04071	Sphingolipid signaling pathway	9/445	124/7910	1.29	0.262701	0.821646	ENSMUSG00000018012/ENSMUSG00000020097/ENSMUSG00000021936/ENSMUSG00000024290/ENSMUSG00000024500/ENSMUSG00000032462/ENSMUSG00000032908/ENSMUSG00000043154/ENSMUSG00000057329	Rac3;Sgpl1;Mapk8;Rock1;Ppp2r2b;Pik3cb;Sgpp2;Ppp2r3a;Bcl2
ko00511	Other glycan degradation	2/445	18/7910	1.98	0.268908	0.821646	ENSMUSG00000019810/ENSMUSG00000021665	Fuca2;Hexb
ko04623	Cytosolic DNA-sensing pathway	5/445	62/7910	1.43	0.268962	0.821646	ENSMUSG00000021018/ENSMUSG00000032344/ENSMUSG00000034855/ENSMUSG00000035042/ENSMUSG00000035834	Polr2h;Cgas;Cxcl10;Ccl5;Polr3g
ko05202	Transcriptional misregulation in cancer	12/445	174/7910	1.23	0.273891	0.821646	ENSMUSG00000000385/ENSMUSG00000001281/ENSMUSG00000025856/ENSMUSG00000027315/ENSMUSG00000028551/ENSMUSG00000034460/ENSMUSG00000037169/ENSMUSG00000037944/ENSMUSG00000038718/ENSMUSG00000048416/ENSMUSG00000056758/ENSMUSG00000061589	Tmprss2;Itgb7;Pdgfa;Spint1;Cdkn2c;Six4;Mycn;Ccr7;Pbx3;Mlf1;Hmga2;Dot1l
ko04150	mTOR signaling pathway	11/445	158/7910	1.24	0.275635	0.821646	ENSMUSG00000004798/ENSMUSG00000019970/ENSMUSG00000020566/ENSMUSG00000021994/ENSMUSG00000022419/ENSMUSG00000028278/ENSMUSG00000032462/ENSMUSG00000047496/ENSMUSG00000049791/ENSMUSG00000054115/Mouse_newGene_5509	Ulk2;Sgk1;Atp6v1c2;Wnt5a;Deptor;Rragd;Pik3cb;Rnf152;Fzd4;Skp2;Mouse_newGene_5509
ko05032	Morphine addiction	7/445	94/7910	1.32	0.277083	0.821646	ENSMUSG00000020431/ENSMUSG00000021699/ENSMUSG00000024462/ENSMUSG00000031340/ENSMUSG00000031842/ENSMUSG00000034656/ENSMUSG00000038607	Adcy1;Pde4d;Gabbr1;Gabre;Pde4c;Cacna1a;Gng10
ko04130	SNARE interactions in vesicular transport	3/445	33/7910	1.62	0.283222	0.829732	ENSMUSG00000027522/ENSMUSG00000028955/ENSMUSG00000039232	Stx16;Vamp3;Stx11
ko04066	HIF-1 signaling pathway	8/445	112/7910	1.27	0.294592	0.842734	ENSMUSG00000005413/ENSMUSG00000020009/ENSMUSG00000021109/ENSMUSG00000021367/ENSMUSG00000031465/ENSMUSG00000032462/ENSMUSG00000057329/Mouse_newGene_5509	Hmox1;Ifngr1;Hif1a;Edn1;Angpt2;Pik3cb;Bcl2;Mouse_newGene_5509
ko04650	Natural killer cell mediated cytotoxicity	8/445	112/7910	1.27	0.294592	0.842734	ENSMUSG00000018012/ENSMUSG00000020009/ENSMUSG00000020312/ENSMUSG00000021457/ENSMUSG00000032462/ENSMUSG00000059456/ENSMUSG00000078452/ENSMUSG00000079685	Rac3;Ifngr1;Shc2;Syk;Pik3cb;Ptk2b;Raet1d;Ulbp1
ko04310	Wnt signaling pathway	10/445	145/7910	1.23	0.29884	0.844947	ENSMUSG00000000753/ENSMUSG00000018012/ENSMUSG00000020135/ENSMUSG00000021936/ENSMUSG00000021994/ENSMUSG00000031169/ENSMUSG00000040749/ENSMUSG00000047604/ENSMUSG00000049791/ENSMUSG00000052684	Serpinf1;Rac3;Apc2;Mapk8;Wnt5a;Porcn;Siah1b;Frat2;Fzd4;Jun
ko04010	MAPK signaling pathway	17/445	262/7910	1.15	0.305431	0.846116	ENSMUSG00000005320/ENSMUSG00000018012/ENSMUSG00000021453/ENSMUSG00000021936/ENSMUSG00000024112/ENSMUSG00000024190/ENSMUSG00000025856/ENSMUSG00000027859/ENSMUSG00000028862/ENSMUSG00000031565/ENSMUSG00000034656/ENSMUSG00000039239/ENSMUSG00000040118/ENSMUSG00000042826/ENSMUSG00000052684/ENSMUSG00000068699/Mouse_newGene_8053	Fgfr4;Rac3;Gadd45g;Mapk8;Cacna1h;Dusp1;Pdgfa;Ngf;Map3k6;Fgfr1;Cacna1a;Tgfb2;Cacna2d1;Fgf11;Jun;Flnc;Mouse_newGene_8053
ko04210	Apoptosis	10/445	146/7910	1.22	0.306213	0.846116	ENSMUSG00000017716/ENSMUSG00000021453/ENSMUSG00000021936/ENSMUSG00000025076/ENSMUSG00000025860/ENSMUSG00000027859/ENSMUSG00000032462/ENSMUSG00000052684/ENSMUSG00000057329/ENSMUSG00000083282	Birc5;Gadd45g;Mapk8;Casp7;Xiap;Ngf;Pik3cb;Jun;Bcl2;Ctsf
ko01522	Endocrine resistance	7/445	98/7910	1.27	0.313205	0.847706	ENSMUSG00000020312/ENSMUSG00000020431/ENSMUSG00000021936/ENSMUSG00000028551/ENSMUSG00000032462/ENSMUSG00000052684/ENSMUSG00000057329	Shc2;Adcy1;Mapk8;Cdkn2c;Pik3cb;Jun;Bcl2
ko04014	Ras signaling pathway	15/445	230/7910	1.16	0.313761	0.847706	ENSMUSG00000002847/ENSMUSG00000004952/ENSMUSG00000005320/ENSMUSG00000014599/ENSMUSG00000018012/ENSMUSG00000020312/ENSMUSG00000021936/ENSMUSG00000025856/ENSMUSG00000027859/ENSMUSG00000031465/ENSMUSG00000031565/ENSMUSG00000032006/ENSMUSG00000032462/ENSMUSG00000038607/ENSMUSG00000042826	Pla1a;Rasa4;Fgfr4;Csf1;Rac3;Shc2;Mapk8;Pdgfa;Ngf;Angpt2;Fgfr1;Pdgfd;Pik3cb;Gng10;Fgf11
ko04064	NF-kappa B signaling pathway	7/445	99/7910	1.26	0.322375	0.850718	ENSMUSG00000016024/ENSMUSG00000019850/ENSMUSG00000021457/ENSMUSG00000025860/ENSMUSG00000027962/ENSMUSG00000032487/ENSMUSG00000057329	Lbp;Tnfaip3;Syk;Xiap;Vcam1;Ptgs2;Bcl2
ko04072	Phospholipase D signaling pathway	10/445	149/7910	1.19	0.328584	0.850718	ENSMUSG00000020312/ENSMUSG00000020431/ENSMUSG00000021457/ENSMUSG00000025357/ENSMUSG00000025856/ENSMUSG00000032006/ENSMUSG00000032462/ENSMUSG00000038668/ENSMUSG00000049929/ENSMUSG00000059456	Shc2;Adcy1;Syk;Dgka;Pdgfa;Pdgfd;Pik3cb;Lpar1;Lpar4;Ptk2b
ko00051	Fructose and mannose metabolism	3/445	36/7910	1.48	0.330273	0.850718	ENSMUSG00000021456/ENSMUSG00000025648/ENSMUSG00000029162	Fbp2;Pfkfb4;Khk
ko04622	RIG-I-like receptor signaling pathway	5/445	68/7910	1.31	0.335868	0.850718	ENSMUSG00000021936/ENSMUSG00000026896/ENSMUSG00000033107/ENSMUSG00000034855/ENSMUSG00000035692	Mapk8;Ifih1;Rnf125;Cxcl10;Isg15
ko05211	Renal cell carcinoma	5/445	68/7910	1.31	0.335868	0.850718	ENSMUSG00000021109/ENSMUSG00000024140/ENSMUSG00000032462/ENSMUSG00000039239/ENSMUSG00000052684	Hif1a;Epas1;Pik3cb;Tgfb2;Jun
ko05212	Pancreatic cancer	5/445	68/7910	1.31	0.335868	0.850718	ENSMUSG00000018012/ENSMUSG00000021936/ENSMUSG00000027323/ENSMUSG00000032462/ENSMUSG00000039239	Rac3;Mapk8;Rad51;Pik3cb;Tgfb2
ko05230	Central carbon metabolism in cancer	5/445	69/7910	1.29	0.347195	0.86874	ENSMUSG00000021109/ENSMUSG00000031565/ENSMUSG00000032462/Mouse_newGene_11024/Mouse_newGene_8843	Hif1a;Fgfr1;Pik3cb;Mouse_newGene_11024;Mouse_newGene_8843
ko04620	Toll-like receptor signaling pathway	7/445	102/7910	1.22	0.350129	0.86874	ENSMUSG00000016024/ENSMUSG00000021936/ENSMUSG00000029304/ENSMUSG00000032462/ENSMUSG00000034855/ENSMUSG00000035042/ENSMUSG00000052684	Lbp;Mapk8;Spp1;Pik3cb;Cxcl10;Ccl5;Jun
ko04918	Thyroid hormone synthesis	5/445	71/7910	1.25	0.369907	0.8924	ENSMUSG00000020431/ENSMUSG00000021760/ENSMUSG00000027070/ENSMUSG00000027230/ENSMUSG00000041329	Adcy1;Gpx8;Lrp2;Creb3l1;Atp1b2
ko05150	Staphylococcus aureus infection	4/445	55/7910	1.29	0.374447	0.8924	ENSMUSG00000026580/ENSMUSG00000040552/ENSMUSG00000058952/ENSMUSG00000090231	Selp;C3ar1;Cfi;Cfb
ko00350	Tyrosine metabolism	3/445	39/7910	1.37	0.377247	0.8924	ENSMUSG00000015134/ENSMUSG00000045316/ENSMUSG00000063558	Aldh1a3;Fahd1;Aox1
ko04722	Neurotrophin signaling pathway	8/445	122/7910	1.17	0.380079	0.8924	ENSMUSG00000010609/ENSMUSG00000020312/ENSMUSG00000021936/ENSMUSG00000027859/ENSMUSG00000032462/ENSMUSG00000041135/ENSMUSG00000052684/ENSMUSG00000057329	Psen2;Shc2;Mapk8;Ngf;Pik3cb;Ripk2;Jun;Bcl2
ko00562	Inositol phosphate metabolism	5/445	72/7910	1.23	0.381271	0.8924	ENSMUSG00000021238/ENSMUSG00000026447/ENSMUSG00000032462/ENSMUSG00000038855/ENSMUSG00000039431	Aldh6a1;Pik3c2b;Pik3cb;Itpkb;Mtmr7
ko05205	Proteoglycans in cancer	13/445	207/7910	1.12	0.381685	0.8924	ENSMUSG00000020689/ENSMUSG00000021109/ENSMUSG00000021994/ENSMUSG00000024290/ENSMUSG00000031565/ENSMUSG00000032462/ENSMUSG00000035273/ENSMUSG00000039239/ENSMUSG00000040152/ENSMUSG00000040525/ENSMUSG00000049791/ENSMUSG00000068699/Mouse_newGene_5509	Itgb3;Hif1a;Wnt5a;Rock1;Fgfr1;Pik3cb;Hpse;Tgfb2;Thbs1;Cblc;Fzd4;Flnc;Mouse_newGene_5509
ko05218	Melanoma	5/445	73/7910	1.22	0.392629	0.897414	ENSMUSG00000025856/ENSMUSG00000031565/ENSMUSG00000032006/ENSMUSG00000032462/ENSMUSG00000042826	Pdgfa;Fgfr1;Pdgfd;Pik3cb;Fgf11
ko05169	Epstein-Barr virus infection	14/445	226/7910	1.1	0.394056	0.897414	ENSMUSG00000019850/ENSMUSG00000019942/ENSMUSG00000021018/ENSMUSG00000021457/ENSMUSG00000021936/ENSMUSG00000027715/ENSMUSG00000029084/ENSMUSG00000032462/ENSMUSG00000035834/ENSMUSG00000035929/ENSMUSG00000052684/ENSMUSG00000054115/ENSMUSG00000057329/ENSMUSG00000067235	Tnfaip3;Cdk1;Polr2h;Syk;Mapk8;Ccna2;Cd38;Pik3cb;Polr3g;H2-Q4;Jun;Skp2;Bcl2;H2-Q10
ko04970	Salivary secretion	5/445	75/7910	1.19	0.415286	0.897414	ENSMUSG00000020431/ENSMUSG00000029084/ENSMUSG00000041329/ENSMUSG00000047517/ENSMUSG00000066108	Adcy1;Cd38;Atp1b2;Dmbt1;Muc5b
ko05220	Chronic myeloid leukemia	5/445	75/7910	1.19	0.415286	0.897414	ENSMUSG00000020312/ENSMUSG00000020919/ENSMUSG00000032462/ENSMUSG00000039239/ENSMUSG00000040525	Shc2;Stat5b;Pik3cb;Tgfb2;Cblc
ko04910	Insulin signaling pathway	9/445	144/7910	1.11	0.421999	0.897414	ENSMUSG00000020312/ENSMUSG00000021456/ENSMUSG00000021936/ENSMUSG00000025855/ENSMUSG00000032462/ENSMUSG00000040525/ENSMUSG00000041237/ENSMUSG00000042010/Mouse_newGene_5509	Shc2;Fbp2;Mapk8;Prkar1b;Pik3cb;Cblc;Pklr;Acacb;Mouse_newGene_5509
ko00590	Arachidonic acid metabolism	6/445	93/7910	1.15	0.426002	0.897414	ENSMUSG00000006345/ENSMUSG00000021760/ENSMUSG00000024292/ENSMUSG00000029919/ENSMUSG00000032487/ENSMUSG00000067231	Ggt1;Gpx8;Cyp4f14;Hpgds;Ptgs2;Cyp2c65
ko04913	Ovarian steroidogenesis	4/445	59/7910	1.21	0.426137	0.897414	ENSMUSG00000020431/ENSMUSG00000024087/ENSMUSG00000032487/ENSMUSG00000039004	Adcy1;Cyp1b1;Ptgs2;Bmp6
ko04923	Regulation of lipolysis in adipocytes	4/445	60/7910	1.19	0.438909	0.897414	ENSMUSG00000020431/ENSMUSG00000029819/ENSMUSG00000032462/ENSMUSG00000032487	Adcy1;Npy;Pik3cb;Ptgs2
ko04931	Insulin resistance	7/445	112/7910	1.11	0.44356	0.897414	ENSMUSG00000002944/ENSMUSG00000021936/ENSMUSG00000024900/ENSMUSG00000027230/ENSMUSG00000027932/ENSMUSG00000032462/ENSMUSG00000042010	Cd36;Mapk8;Cpt1a;Creb3l1;Slc27a3;Pik3cb;Acacb
ko04120	Ubiquitin mediated proteolysis	9/445	147/7910	1.09	0.446421	0.897414	ENSMUSG00000001403/ENSMUSG00000006398/ENSMUSG00000017146/ENSMUSG00000024589/ENSMUSG00000025860/ENSMUSG00000040525/ENSMUSG00000040749/ENSMUSG00000054115/Mouse_newGene_14302	Ube2c;Cdc20;Brca1;Nedd4l;Xiap;Cblc;Siah1b;Skp2;Mouse_newGene_14302
ko04917	Prolactin signaling pathway	5/445	78/7910	1.14	0.448999	0.897414	ENSMUSG00000020312/ENSMUSG00000020919/ENSMUSG00000021342/ENSMUSG00000021936/ENSMUSG00000032462	Shc2;Stat5b;Prl;Mapk8;Pik3cb
ko00860	Porphyrin and chlorophyll metabolism	3/445	44/7910	1.21	0.453692	0.897414	ENSMUSG00000005413/ENSMUSG00000040466/ENSMUSG00000089960	Hmox1;Blvrb;Ugt1a1
ko04725	Cholinergic synapse	7/445	114/7910	1.09	0.462099	0.897414	ENSMUSG00000020431/ENSMUSG00000023945/ENSMUSG00000027230/ENSMUSG00000032462/ENSMUSG00000034656/ENSMUSG00000038607/ENSMUSG00000057329	Adcy1;Slc5a7;Creb3l1;Pik3cb;Cacna1a;Gng10;Bcl2
ko00072	Synthesis and degradation of ketone bodies	1/445	11/7910	1.62	0.471303	0.897414	ENSMUSG00000046598	Bdh1
ko00430	Taurine and hypotaurine metabolism	1/445	11/7910	1.62	0.471303	0.897414	ENSMUSG00000006345	Ggt1
ko04060	Cytokine-cytokine receptor interaction	15/445	256/7910	1.04	0.473922	0.897414	ENSMUSG00000006235/ENSMUSG00000008318/ENSMUSG00000014599/ENSMUSG00000020009/ENSMUSG00000021342/ENSMUSG00000022847/ENSMUSG00000025856/ENSMUSG00000029380/ENSMUSG00000032006/ENSMUSG00000034855/ENSMUSG00000035042/ENSMUSG00000037944/ENSMUSG00000039239/ENSMUSG00000041954/ENSMUSG00000054263	Epor;Relt;Csf1;Ifngr1;Prl;Thpo;Pdgfa;Cxcl1;Pdgfd;Cxcl10;Ccl5;Ccr7;Tgfb2;Tnfrsf18;Lifr
ko00380	Tryptophan metabolism	3/445	46/7910	1.16	0.483202	0.897414	ENSMUSG00000024087/ENSMUSG00000040213/ENSMUSG00000063558	Cyp1b1;Kyat3;Aox1
ko04062	Chemokine signaling pathway	11/445	187/7910	1.05	0.484319	0.897414	ENSMUSG00000020312/ENSMUSG00000020431/ENSMUSG00000020919/ENSMUSG00000024290/ENSMUSG00000029380/ENSMUSG00000032462/ENSMUSG00000034855/ENSMUSG00000035042/ENSMUSG00000037944/ENSMUSG00000038607/ENSMUSG00000059456	Shc2;Adcy1;Stat5b;Rock1;Cxcl1;Pik3cb;Cxcl10;Ccl5;Ccr7;Gng10;Ptk2b
ko04261	Adrenergic signaling in cardiomyocytes	9/445	152/7910	1.05	0.486784	0.897414	ENSMUSG00000020431/ENSMUSG00000024500/ENSMUSG00000027230/ENSMUSG00000032462/ENSMUSG00000040118/ENSMUSG00000040752/ENSMUSG00000041329/ENSMUSG00000043154/ENSMUSG00000057329	Adcy1;Ppp2r2b;Creb3l1;Pik3cb;Cacna2d1;Myh6;Atp1b2;Ppp2r3a;Bcl2
ko04370	VEGF signaling pathway	4/445	64/7910	1.11	0.489065	0.897414	ENSMUSG00000018012/ENSMUSG00000020312/ENSMUSG00000032462/ENSMUSG00000032487	Rac3;Shc2;Pik3cb;Ptgs2
ko03020	RNA polymerase	2/445	29/7910	1.23	0.49136	0.897414	ENSMUSG00000021018/ENSMUSG00000035834	Polr2h;Polr3g
ko00010	Glycolysis / Gluconeogenesis	5/445	82/7910	1.08	0.49311	0.897414	ENSMUSG00000015134/ENSMUSG00000021456/ENSMUSG00000041237/Mouse_newGene_11024/Mouse_newGene_8843	Aldh1a3;Fbp2;Pklr;Mouse_newGene_11024;Mouse_newGene_8843
ko00564	Glycerophospholipid metabolism	6/445	100/7910	1.07	0.496206	0.897414	ENSMUSG00000023019/ENSMUSG00000025357/ENSMUSG00000026827/ENSMUSG00000060002/Mouse_newGene_14523/Mouse_newGene_2825	Gpd1;Dgka;Gpd2;Chpt1;Mouse_newGene_14523;Mouse_newGene_2825
ko04915	Estrogen signaling pathway	6/445	100/7910	1.07	0.496206	0.897414	ENSMUSG00000020312/ENSMUSG00000020431/ENSMUSG00000024462/ENSMUSG00000027230/ENSMUSG00000032462/ENSMUSG00000052684	Shc2;Adcy1;Gabbr1;Creb3l1;Pik3cb;Jun
ko00270	Cysteine and methionine metabolism	3/445	47/7910	1.13	0.497671	0.897414	ENSMUSG00000004099/ENSMUSG00000028124/ENSMUSG00000029772	Dnmt1;Gclm;Ahcyl2
ko04972	Pancreatic secretion	6/445	101/7910	1.06	0.506018	0.897414	ENSMUSG00000019066/ENSMUSG00000020431/ENSMUSG00000028255/ENSMUSG00000029084/ENSMUSG00000041329/ENSMUSG00000060961	Rab3d;Adcy1;Clca1;Cd38;Atp1b2;Slc4a4
ko00600	Sphingolipid metabolism	3/445	48/7910	1.11	0.511933	0.897414	ENSMUSG00000020097/ENSMUSG00000031906/ENSMUSG00000032908	Sgpl1;Smpd3;Sgpp2
ko05140	Leishmaniasis	4/445	66/7910	1.08	0.513453	0.897414	ENSMUSG00000020009/ENSMUSG00000032487/ENSMUSG00000039239/ENSMUSG00000052684	Ifngr1;Ptgs2;Tgfb2;Jun
ko04723	Retrograde endocannabinoid signaling	6/445	102/7910	1.05	0.515761	0.897414	ENSMUSG00000020431/ENSMUSG00000021936/ENSMUSG00000031340/ENSMUSG00000032487/ENSMUSG00000034656/ENSMUSG00000038607	Adcy1;Mapk8;Gabre;Ptgs2;Cacna1a;Gng10
ko05030	Cocaine addiction	3/445	49/7910	1.09	0.525979	0.897414	ENSMUSG00000003545/ENSMUSG00000027230/ENSMUSG00000052684	Fosb;Creb3l1;Jun
ko05164	Influenza A	10/445	176/7910	1.01	0.534219	0.897414	ENSMUSG00000000385/ENSMUSG00000018362/ENSMUSG00000020009/ENSMUSG00000021936/ENSMUSG00000026896/ENSMUSG00000032462/ENSMUSG00000034855/ENSMUSG00000035042/ENSMUSG00000036992/ENSMUSG00000052684	Tmprss2;Kpna2;Ifngr1;Mapk8;Ifih1;Pik3cb;Cxcl10;Ccl5;Nxt1;Jun
ko04924	Renin secretion	4/445	68/7910	1.05	0.537294	0.897414	ENSMUSG00000004655/ENSMUSG00000020681/ENSMUSG00000028255/ENSMUSG00000039942	Aqp1;Ace;Clca1;Ptger4
ko00071	Fatty acid degradation	3/445	50/7910	1.07	0.539799	0.897414	ENSMUSG00000020333/ENSMUSG00000021417/ENSMUSG00000024900	Acsl6;Eci2;Cpt1a
ko00052	Galactose metabolism	2/445	32/7910	1.11	0.544598	0.897414	ENSMUSG00000028671/ENSMUSG00000062646	Gale;Ganc
ko00410	beta-Alanine metabolism	2/445	32/7910	1.11	0.544598	0.897414	ENSMUSG00000015134/ENSMUSG00000021238	Aldh1a3;Aldh6a1
ko00640	Propanoate metabolism	2/445	32/7910	1.11	0.544598	0.897414	ENSMUSG00000021238/ENSMUSG00000042010	Aldh6a1;Acacb
ko05168	Herpes simplex infection	12/445	214/7910	1	0.547907	0.897414	ENSMUSG00000019942/ENSMUSG00000020009/ENSMUSG00000021936/ENSMUSG00000025049/ENSMUSG00000026896/ENSMUSG00000034459/ENSMUSG00000035042/ENSMUSG00000035929/ENSMUSG00000046245/ENSMUSG00000052684/ENSMUSG00000054115/ENSMUSG00000067235	Cdk1;Ifngr1;Mapk8;Taf5;Ifih1;Ifit1;Ccl5;H2-Q4;Pilra;Jun;Skp2;H2-Q10
ko04670	Leukocyte transendothelial migration	7/445	124/7910	1	0.552062	0.897414	ENSMUSG00000018569/ENSMUSG00000024290/ENSMUSG00000027962/ENSMUSG00000032462/ENSMUSG00000047230/ENSMUSG00000053062/ENSMUSG00000059456	Cldn7;Rock1;Vcam1;Pik3cb;Cldn2;Jam2;Ptk2b
ko00330	Arginine and proline metabolism	3/445	51/7910	1.05	0.553385	0.897414	ENSMUSG00000020150/ENSMUSG00000027199/ENSMUSG00000069835	Gamt;Gatm;Sat2
ko00520	Amino sugar and nucleotide sugar metabolism	3/445	51/7910	1.05	0.553385	0.897414	ENSMUSG00000021665/ENSMUSG00000028621/ENSMUSG00000028671	Hexb;Cyb5rl;Gale
ko04540	Gap junction	5/445	88/7910	1.01	0.556616	0.897414	ENSMUSG00000019942/ENSMUSG00000020431/ENSMUSG00000025856/ENSMUSG00000032006/ENSMUSG00000038668	Cdk1;Adcy1;Pdgfa;Pdgfd;Lpar1
ko00030	Pentose phosphate pathway	2/445	33/7910	1.08	0.561461	0.897414	ENSMUSG00000021456/ENSMUSG00000025503	Fbp2;Taldo1
ko04614	Renin-angiotensin system	2/445	33/7910	1.08	0.561461	0.897414	ENSMUSG00000020681/ENSMUSG00000039062	Ace;Anpep
ko04971	Gastric acid secretion	4/445	71/7910	1	0.571916	0.897414	ENSMUSG00000020431/ENSMUSG00000037624/ENSMUSG00000041329/ENSMUSG00000047904	Adcy1;Kcnk2;Atp1b2;Sstr2
ko04630	Jak-STAT signaling pathway	9/445	164/7910	0.98	0.579957	0.897414	ENSMUSG00000006235/ENSMUSG00000020009/ENSMUSG00000020919/ENSMUSG00000021342/ENSMUSG00000022847/ENSMUSG00000032462/ENSMUSG00000054263/ENSMUSG00000057329/ENSMUSG00000063558	Epor;Ifngr1;Stat5b;Prl;Thpo;Pik3cb;Lifr;Bcl2;Aox1
ko00603	Glycosphingolipid biosynthesis - globo series	1/445	15/7910	1.19	0.580767	0.897414	ENSMUSG00000021665	Hexb
ko00604	Glycosphingolipid biosynthesis - ganglio series	1/445	15/7910	1.19	0.580767	0.897414	ENSMUSG00000021665	Hexb
ko04530	Tight junction	8/445	146/7910	0.97	0.582734	0.897414	ENSMUSG00000000159/ENSMUSG00000018387/ENSMUSG00000018569/ENSMUSG00000024500/ENSMUSG00000030739/ENSMUSG00000040752/ENSMUSG00000047230/ENSMUSG00000053062	Igsf5;Shroom1;Cldn7;Ppp2r2b;Myh14;Myh6;Cldn2;Jam2
ko04664	Fc epsilon RI signaling pathway	4/445	72/7910	0.99	0.58313	0.897414	ENSMUSG00000018012/ENSMUSG00000021457/ENSMUSG00000021936/ENSMUSG00000032462	Rac3;Syk;Mapk8;Pik3cb
ko04145	Phagosome	10/445	184/7910	0.97	0.59181	0.897414	ENSMUSG00000002944/ENSMUSG00000020566/ENSMUSG00000020689/ENSMUSG00000025793/ENSMUSG00000028955/ENSMUSG00000035929/ENSMUSG00000036655/ENSMUSG00000039347/ENSMUSG00000040152/ENSMUSG00000067235	Cd36;Atp6v1c2;Itgb3;Hgs;Vamp3;H2-Q4;Colec11;Atp6v0e2;Thbs1;H2-Q10
ko01212	Fatty acid metabolism	3/445	54/7910	0.99	0.592676	0.897414	ENSMUSG00000020333/ENSMUSG00000024665/ENSMUSG00000024900	Acsl6;Fads2;Cpt1a
ko04144	Endocytosis	16/445	294/7910	0.97	0.592803	0.897414	ENSMUSG00000005320/ENSMUSG00000009907/ENSMUSG00000017639/ENSMUSG00000022150/ENSMUSG00000024589/ENSMUSG00000025793/ENSMUSG00000032870/ENSMUSG00000034190/ENSMUSG00000034560/ENSMUSG00000035929/ENSMUSG00000038740/ENSMUSG00000039239/ENSMUSG00000040525/ENSMUSG00000056185/ENSMUSG00000067235/Mouse_newGene_10653	Fgfr4;Vps4b;Rab11fip4;Dab2;Nedd4l;Hgs;Smap2;Chmp7;Washc4;H2-Q4;Mvb12b;Tgfb2;Cblc;Snx32;H2-Q10;Mouse_newGene_10653
ko05143	African trypanosomiasis	2/445	35/7910	1.02	0.593831	0.897414	ENSMUSG00000027962/ENSMUSG00000032083	Vcam1;Apoa1
ko05162	Measles	8/445	148/7910	0.96	0.598353	0.897414	ENSMUSG00000002068/ENSMUSG00000019850/ENSMUSG00000020009/ENSMUSG00000020919/ENSMUSG00000026896/ENSMUSG00000028212/ENSMUSG00000032462/Mouse_newGene_3584	Ccne1;Tnfaip3;Ifngr1;Stat5b;Ifih1;Ccne2;Pik3cb;Mouse_newGene_3584
ko00983	Drug metabolism - other enzymes	3/445	55/7910	0.97	0.605266	0.897414	ENSMUSG00000025574/ENSMUSG00000035824/ENSMUSG00000089960	Tk1;Tk2;Ugt1a1
ko05217	Basal cell carcinoma	3/445	55/7910	0.97	0.605266	0.897414	ENSMUSG00000020135/ENSMUSG00000021994/ENSMUSG00000049791	Apc2;Wnt5a;Fzd4
ko01230	Biosynthesis of amino acids	5/445	94/7910	0.95	0.615953	0.897414	ENSMUSG00000025503/ENSMUSG00000027406/ENSMUSG00000041237/Mouse_newGene_11024/Mouse_newGene_8843	Taldo1;Idh3b;Pklr;Mouse_newGene_11024;Mouse_newGene_8843
ko00760	Nicotinate and nicotinamide metabolism	2/445	37/7910	0.96	0.624383	0.897414	ENSMUSG00000029084/ENSMUSG00000063558	Cd38;Aox1
ko05146	Amoebiasis	6/445	114/7910	0.94	0.625834	0.897414	ENSMUSG00000020431/ENSMUSG00000021403/ENSMUSG00000031503/ENSMUSG00000032462/ENSMUSG00000039239/ENSMUSG00000045827	Adcy1;Serpinb9b;Col4a2;Pik3cb;Tgfb2;Serpinb9
ko00450	Selenocompound metabolism	1/445	17/7910	1.05	0.626698	0.897414	ENSMUSG00000040213	Kyat3
ko00910	Nitrogen metabolism	1/445	17/7910	1.05	0.626698	0.897414	ENSMUSG00000028972	Car6
ko04662	B cell receptor signaling pathway	4/445	77/7910	0.92	0.636567	0.897414	ENSMUSG00000018012/ENSMUSG00000021457/ENSMUSG00000032462/ENSMUSG00000052684	Rac3;Syk;Pik3cb;Jun
ko04390	Hippo signaling pathway	8/445	154/7910	0.92	0.643391	0.897414	ENSMUSG00000017716/ENSMUSG00000020135/ENSMUSG00000021994/ENSMUSG00000024500/ENSMUSG00000039004/ENSMUSG00000039239/ENSMUSG00000049791/ENSMUSG00000054932	Birc5;Apc2;Wnt5a;Ppp2r2b;Bmp6;Tgfb2;Fzd4;Afp
ko04211	Longevity regulating pathway	5/445	97/7910	0.92	0.643811	0.897414	ENSMUSG00000004798/ENSMUSG00000020431/ENSMUSG00000027230/ENSMUSG00000032462/ENSMUSG00000040760	Ulk2;Adcy1;Creb3l1;Pik3cb;Appl1
ko05145	Toxoplasmosis	6/445	117/7910	0.91	0.651006	0.897414	ENSMUSG00000020009/ENSMUSG00000021936/ENSMUSG00000025860/ENSMUSG00000032462/ENSMUSG00000039239/ENSMUSG00000057329	Ifngr1;Mapk8;Xiap;Pik3cb;Tgfb2;Bcl2
ko04070	Phosphatidylinositol signaling system	5/445	99/7910	0.9	0.661667	0.897414	ENSMUSG00000025357/ENSMUSG00000026447/ENSMUSG00000032462/ENSMUSG00000038855/ENSMUSG00000039431	Dgka;Pik3c2b;Pik3cb;Itpkb;Mtmr7
ko05033	Nicotine addiction	2/445	40/7910	0.89	0.666831	0.897414	ENSMUSG00000031340/ENSMUSG00000034656	Gabre;Cacna1a
ko01210	2-Oxocarboxylic acid metabolism	1/445	19/7910	0.94	0.667606	0.897414	ENSMUSG00000027406	Idh3b
ko04360	Axon guidance	9/445	177/7910	0.9	0.671357	0.897414	ENSMUSG00000018012/ENSMUSG00000019647/ENSMUSG00000021994/ENSMUSG00000022048/ENSMUSG00000024290/ENSMUSG00000025207/ENSMUSG00000028289/ENSMUSG00000031398/ENSMUSG00000032462	Rac3;Sema6a;Wnt5a;Dpysl2;Rock1;Sema4g;Epha7;Plxna3;Pik3cb
ko05100	Bacterial invasion of epithelial cells	4/445	81/7910	0.88	0.675987	0.897414	ENSMUSG00000000486/ENSMUSG00000020312/ENSMUSG00000032462/ENSMUSG00000040525	Sept1;Shc2;Pik3cb;Cblc
ko04916	Melanogenesis	5/445	101/7910	0.88	0.678936	0.897414	ENSMUSG00000020431/ENSMUSG00000021367/ENSMUSG00000021994/ENSMUSG00000027230/ENSMUSG00000049791	Adcy1;Edn1;Wnt5a;Creb3l1;Fzd4
ko04550	Signaling pathways regulating pluripotency of stem cells	7/445	140/7910	0.89	0.680213	0.897414	ENSMUSG00000005320/ENSMUSG00000020135/ENSMUSG00000021994/ENSMUSG00000031565/ENSMUSG00000032462/ENSMUSG00000049791/ENSMUSG00000054263	Fgfr4;Apc2;Wnt5a;Fgfr1;Pik3cb;Fzd4;Lifr
ko04919	Thyroid hormone signaling pathway	6/445	121/7910	0.88	0.682918	0.897414	ENSMUSG00000019838/ENSMUSG00000020689/ENSMUSG00000021109/ENSMUSG00000032462/ENSMUSG00000040752/ENSMUSG00000041329	Slc16a10;Itgb3;Hif1a;Pik3cb;Myh6;Atp1b2
ko04260	Cardiac muscle contraction	4/445	82/7910	0.87	0.685366	0.897414	ENSMUSG00000030785/ENSMUSG00000040118/ENSMUSG00000040752/ENSMUSG00000041329	Cox6a2;Cacna2d1;Myh6;Atp1b2
ko00532	Glycosaminoglycan biosynthesis - chondroitin sulfate / dermatan sulfate	1/445	20/7910	0.89	0.686351	0.897414	ENSMUSG00000036599	Chst12
ko03022	Basal transcription factors	2/445	42/7910	0.85	0.692923	0.897414	ENSMUSG00000025049/ENSMUSG00000067995	Taf5;Gtf2f2
ko04922	Glucagon signaling pathway	5/445	103/7910	0.86	0.695608	0.897414	ENSMUSG00000024900/ENSMUSG00000027230/ENSMUSG00000042010/Mouse_newGene_11024/Mouse_newGene_8843	Cpt1a;Creb3l1;Acacb;Mouse_newGene_11024;Mouse_newGene_8843
ko04911	Insulin secretion	4/445	85/7910	0.84	0.712347	0.897414	ENSMUSG00000000794/ENSMUSG00000020431/ENSMUSG00000027230/ENSMUSG00000041329	Kcnn3;Adcy1;Creb3l1;Atp1b2
ko05031	Amphetamine addiction	3/445	65/7910	0.82	0.716603	0.897414	ENSMUSG00000003545/ENSMUSG00000027230/ENSMUSG00000052684	Fosb;Creb3l1;Jun
ko05214	Glioma	3/445	65/7910	0.82	0.716603	0.897414	ENSMUSG00000020312/ENSMUSG00000025856/ENSMUSG00000032462	Shc2;Pdgfa;Pik3cb
ko00970	Aminoacyl-tRNA biosynthesis	2/445	44/7910	0.81	0.717308	0.897414	ENSMUSG00000019863/ENSMUSG00000043572	Qrsl1;Pars2
ko04340	Hedgehog signaling pathway	2/445	44/7910	0.81	0.717308	0.897414	ENSMUSG00000027070/ENSMUSG00000057329	Lrp2;Bcl2
ko04611	Platelet activation	6/445	127/7910	0.84	0.727109	0.897414	ENSMUSG00000020431/ENSMUSG00000020689/ENSMUSG00000021457/ENSMUSG00000024290/ENSMUSG00000032462/ENSMUSG00000034664	Adcy1;Itgb3;Syk;Rock1;Pik3cb;Itga2b
ko04750	Inflammatory mediator regulation of TRP channels	6/445	127/7910	0.84	0.727109	0.897414	ENSMUSG00000020431/ENSMUSG00000021936/ENSMUSG00000027859/ENSMUSG00000032462/ENSMUSG00000039942/ENSMUSG00000067231	Adcy1;Mapk8;Ngf;Pik3cb;Ptger4;Cyp2c65
ko04742	Taste transduction	4/445	87/7910	0.82	0.729373	0.897414	ENSMUSG00000023243/ENSMUSG00000024462/ENSMUSG00000034656/ENSMUSG00000049511	Kcnk5;Gabbr1;Cacna1a;Htr1b
ko05416	Viral myocarditis	4/445	87/7910	0.82	0.729373	0.897414	ENSMUSG00000018012/ENSMUSG00000035929/ENSMUSG00000040752/ENSMUSG00000067235	Rac3;H2-Q4;Myh6;H2-Q10
ko00360	Phenylalanine metabolism	1/445	23/7910	0.77	0.73649	0.897414	ENSMUSG00000015134	Aldh1a3
ko04728	Dopaminergic synapse	6/445	129/7910	0.83	0.740841	0.897414	ENSMUSG00000021936/ENSMUSG00000024500/ENSMUSG00000027230/ENSMUSG00000034656/ENSMUSG00000038607/ENSMUSG00000043154	Mapk8;Ppp2r2b;Creb3l1;Cacna1a;Gng10;Ppp2r3a
ko02010	ABC transporters	2/445	47/7910	0.76	0.750818	0.897414	ENSMUSG00000015243/ENSMUSG00000025194	Abca1;Abcc2
ko04912	GnRH signaling pathway	4/445	90/7910	0.79	0.753484	0.897414	ENSMUSG00000020431/ENSMUSG00000021936/ENSMUSG00000052684/ENSMUSG00000059456	Adcy1;Mapk8;Jun;Ptk2b
ko04213	Longevity regulating pathway - multiple species	3/445	69/7910	0.77	0.75375	0.897414	ENSMUSG00000020431/ENSMUSG00000032060/ENSMUSG00000032462	Adcy1;Cryab;Pik3cb
ko04973	Carbohydrate digestion and absorption	2/445	48/7910	0.74	0.761204	0.897414	ENSMUSG00000032462/ENSMUSG00000041329	Pik3cb;Atp1b2
ko00340	Histidine metabolism	1/445	25/7910	0.71	0.765389	0.897414	ENSMUSG00000015134	Aldh1a3
ko00563	Glycosylphosphatidylinositol(GPI)-anchor biosynthesis	1/445	25/7910	0.71	0.765389	0.897414	ENSMUSG00000073678	Pgap1
ko00592	alpha-Linolenic acid metabolism	1/445	26/7910	0.68	0.778629	0.897414	ENSMUSG00000024665	Fads2
ko04320	Dorso-ventral axis formation	1/445	26/7910	0.68	0.778629	0.897414	ENSMUSG00000033644	Piwil2
ko04950	Maturity onset diabetes of the young	1/445	26/7910	0.68	0.778629	0.897414	ENSMUSG00000041237	Pklr
ko04932	Non-alcoholic fatty liver disease (NAFLD)	7/445	156/7910	0.8	0.78261	0.897414	ENSMUSG00000020484/ENSMUSG00000021936/ENSMUSG00000025076/ENSMUSG00000030785/ENSMUSG00000032462/ENSMUSG00000041237/ENSMUSG00000052684	Xbp1;Mapk8;Casp7;Cox6a2;Pik3cb;Pklr;Jun
ko00830	Retinol metabolism	4/445	94/7910	0.76	0.783021	0.897414	ENSMUSG00000063558/ENSMUSG00000066026/ENSMUSG00000067231/ENSMUSG00000089960	Aox1;Dhrs3;Cyp2c65;Ugt1a1
ko04726	Serotonergic synapse	6/445	136/7910	0.78	0.784987	0.897414	ENSMUSG00000024190/ENSMUSG00000032487/ENSMUSG00000034656/ENSMUSG00000038607/ENSMUSG00000049511/ENSMUSG00000067231	Dusp1;Ptgs2;Cacna1a;Gng10;Htr1b;Cyp2c65
ko05133	Pertussis	3/445	73/7910	0.73	0.786885	0.897414	ENSMUSG00000021936/ENSMUSG00000025076/ENSMUSG00000052684	Mapk8;Casp7;Jun
ko04330	Notch signaling pathway	2/445	51/7910	0.7	0.790141	0.897414	ENSMUSG00000010609/ENSMUSG00000063160	Psen2;Numbl
ko00650	Butanoate metabolism	1/445	27/7910	0.66	0.791124	0.897414	ENSMUSG00000046598	Bdh1
ko04921	Oxytocin signaling pathway	7/445	158/7910	0.79	0.793501	0.897414	ENSMUSG00000020431/ENSMUSG00000024290/ENSMUSG00000029084/ENSMUSG00000032462/ENSMUSG00000032487/ENSMUSG00000040118/ENSMUSG00000052684	Adcy1;Rock1;Cd38;Pik3cb;Ptgs2;Cacna2d1;Jun
ko04724	Glutamatergic synapse	5/445	117/7910	0.76	0.79549	0.897414	ENSMUSG00000003378/ENSMUSG00000010064/ENSMUSG00000020431/ENSMUSG00000034656/ENSMUSG00000038607	Grik5;Slc38a3;Adcy1;Cacna1a;Gng10
ko05160	Hepatitis C	6/445	139/7910	0.77	0.802072	0.897414	ENSMUSG00000018569/ENSMUSG00000021936/ENSMUSG00000024500/ENSMUSG00000032462/ENSMUSG00000034459/ENSMUSG00000047230	Cldn7;Mapk8;Ppp2r2b;Pik3cb;Ifit1;Cldn2
ko00310	Lysine degradation	2/445	54/7910	0.66	0.815944	0.897414	ENSMUSG00000061589/Mouse_newGene_9598	Dot1l;Mouse_newGene_9598
ko03013	RNA transport	8/445	183/7910	0.78	0.816141	0.897414	ENSMUSG00000020739/ENSMUSG00000022391/ENSMUSG00000035351/ENSMUSG00000036992/ENSMUSG00000037313/ENSMUSG00000051329/Mouse_newGene_2937/Mouse_newGene_3584	Nup85;Rangap1;Nup37;Nxt1;Tacc3;Nup160;Mouse_newGene_2937;Mouse_newGene_3584
ko05034	Alcoholism	8/445	184/7910	0.77	0.820722	0.897414	ENSMUSG00000003545/ENSMUSG00000020312/ENSMUSG00000027018/ENSMUSG00000027230/ENSMUSG00000027499/ENSMUSG00000029819/ENSMUSG00000034245/ENSMUSG00000038607	Fosb;Shc2;Hat1;Creb3l1;Pkia;Npy;Hdac11;Gng10
ko00280	Valine, leucine and isoleucine degradation	2/445	55/7910	0.65	0.823895	0.897414	ENSMUSG00000021238/ENSMUSG00000063558	Aldh6a1;Aox1
ko05213	Endometrial cancer	2/445	55/7910	0.65	0.823895	0.897414	ENSMUSG00000020135/ENSMUSG00000032462	Apc2;Pik3cb
ko00630	Glyoxylate and dicarboxylate metabolism	1/445	30/7910	0.59	0.824542	0.897414	ENSMUSG00000032607	Amt
ko01040	Biosynthesis of unsaturated fatty acids	1/445	30/7910	0.59	0.824542	0.897414	ENSMUSG00000024665	Fads2
ko00053	Ascorbate and aldarate metabolism	1/445	31/7910	0.57	0.834451	0.897414	ENSMUSG00000089960	Ugt1a1
ko04141	Protein processing in endoplasmic reticulum	7/445	167/7910	0.75	0.837456	0.897414	ENSMUSG00000004460/ENSMUSG00000020484/ENSMUSG00000021936/ENSMUSG00000032060/ENSMUSG00000039474/ENSMUSG00000057329/ENSMUSG00000074093	Dnajb11;Xbp1;Mapk8;Cryab;Wfs1;Bcl2;Svip
ko05332	Graft-versus-host disease	2/445	57/7910	0.62	0.838876	0.897414	ENSMUSG00000035929/ENSMUSG00000067235	H2-Q4;H2-Q10
ko05216	Thyroid cancer	1/445	32/7910	0.56	0.843801	0.897414	Mouse_newGene_16509	Mouse_newGene_16509
ko00510	N-Glycan biosynthesis	2/445	58/7910	0.61	0.845926	0.897414	Mouse_newGene_16473/Mouse_newGene_6923	Mouse_newGene_16473;Mouse_newGene_6923
ko00561	Glycerolipid metabolism	2/445	58/7910	0.61	0.845926	0.897414	ENSMUSG00000015568/ENSMUSG00000025357	Lpl;Dgka
ko05223	Non-small cell lung cancer	2/445	58/7910	0.61	0.845926	0.897414	ENSMUSG00000032462/ENSMUSG00000060579	Pik3cb;Fhit
ko00020	Citrate cycle (TCA cycle)	1/445	33/7910	0.54	0.852624	0.897414	ENSMUSG00000027406	Idh3b
ko05221	Acute myeloid leukemia	2/445	59/7910	0.6	0.852696	0.897414	ENSMUSG00000020919/ENSMUSG00000032462	Stat5b;Pik3cb
ko04925	Aldosterone synthesis and secretion	3/445	83/7910	0.64	0.853811	0.897414	ENSMUSG00000020431/ENSMUSG00000024112/ENSMUSG00000027230	Adcy1;Cacna1h;Creb3l1
ko04142	Lysosome	5/445	128/7910	0.69	0.854371	0.897414	ENSMUSG00000001348/ENSMUSG00000021665/ENSMUSG00000033540/ENSMUSG00000035847/ENSMUSG00000083282	Acp5;Hexb;Idua;Ids;Ctsf
ko00500	Starch and sucrose metabolism	2/445	60/7910	0.59	0.859193	0.897414	ENSMUSG00000062646/ENSMUSG00000089960	Ganc;Ugt1a1
ko05020	Prion diseases	1/445	34/7910	0.52	0.86095	0.897414	ENSMUSG00000035042	Ccl5
ko04146	Peroxisome	3/445	85/7910	0.63	0.864756	0.897414	ENSMUSG00000020333/ENSMUSG00000021417/ENSMUSG00000026853	Acsl6;Eci2;Crat
ko05330	Allograft rejection	2/445	61/7910	0.58	0.865428	0.897414	ENSMUSG00000035929/ENSMUSG00000067235	H2-Q4;H2-Q10
ko00140	Steroid hormone biosynthesis	3/445	88/7910	0.61	0.879823	0.897414	ENSMUSG00000024087/ENSMUSG00000067231/ENSMUSG00000089960	Cyp1b1;Cyp2c65;Ugt1a1
ko05152	Tuberculosis	7/445	178/7910	0.7	0.88072	0.897414	ENSMUSG00000016024/ENSMUSG00000020009/ENSMUSG00000021457/ENSMUSG00000021936/ENSMUSG00000039239/ENSMUSG00000041135/ENSMUSG00000057329	Lbp;Ifngr1;Syk;Mapk8;Tgfb2;Ripk2;Bcl2
ko00250	Alanine, aspartate and glutamate metabolism	1/445	37/7910	0.48	0.883215	0.897414	ENSMUSG00000011148	Adssl1
ko05134	Legionellosis	2/445	65/7910	0.55	0.887915	0.897414	ENSMUSG00000025076/ENSMUSG00000029380	Casp7;Cxcl1
ko04080	Neuroactive ligand-receptor interaction	12/445	287/7910	0.74	0.891428	0.897414	ENSMUSG00000003378/ENSMUSG00000021342/ENSMUSG00000024462/ENSMUSG00000031340/ENSMUSG00000035773/ENSMUSG00000038668/ENSMUSG00000039942/ENSMUSG00000040552/ENSMUSG00000047904/ENSMUSG00000049511/ENSMUSG00000049929/ENSMUSG00000114755	Grik5;Prl;Gabbr1;Gabre;Kiss1r;Lpar1;Ptger4;C3ar1;Sstr2;Htr1b;Lpar4;Galr3
ko04940	Type I diabetes mellitus	2/445	66/7910	0.54	0.892966	0.897414	ENSMUSG00000035929/ENSMUSG00000067235	H2-Q4;H2-Q10
ko05340	Primary immunodeficiency	1/445	39/7910	0.46	0.896045	0.897414	ENSMUSG00000017697	Ada
ko04020	Calcium signaling pathway	7/445	184/7910	0.68	0.899985	0.897414	ENSMUSG00000020431/ENSMUSG00000024112/ENSMUSG00000029084/ENSMUSG00000034656/ENSMUSG00000038855/ENSMUSG00000043964/ENSMUSG00000059456	Adcy1;Cacna1h;Cd38;Cacna1a;Itpkb;Orai3;Ptk2b
ko00040	Pentose and glucuronate interconversions	1/445	41/7910	0.43	0.907468	0.897414	ENSMUSG00000089960	Ugt1a1
ko04140	Regulation of autophagy	1/445	41/7910	0.43	0.907468	0.897414	ENSMUSG00000004798	Ulk2
ko05219	Bladder cancer	1/445	41/7910	0.43	0.907468	0.897414	ENSMUSG00000040152	Thbs1
ko04713	Circadian entrainment	3/445	96/7910	0.56	0.912956	0.897414	ENSMUSG00000020431/ENSMUSG00000024112/ENSMUSG00000038607	Adcy1;Cacna1h;Gng10
ko04672	Intestinal immune network for IgA production	1/445	43/7910	0.41	0.917638	0.897414	ENSMUSG00000001281	Itgb7
ko03015	mRNA surveillance pathway	3/445	99/7910	0.54	0.923075	0.897414	ENSMUSG00000024500/ENSMUSG00000036992/ENSMUSG00000043154	Ppp2r2b;Nxt1;Ppp2r3a
ko00565	Ether lipid metabolism	1/445	45/7910	0.4	0.926693	0.897414	ENSMUSG00000060002	Chpt1
ko04962	Vasopressin-regulated water reabsorption	1/445	45/7910	0.4	0.926693	0.897414	ENSMUSG00000027230	Creb3l1
ko05320	Autoimmune thyroid disease	2/445	76/7910	0.47	0.933039	0.897414	ENSMUSG00000035929/ENSMUSG00000067235	H2-Q4;H2-Q10
ko03050	Proteasome	1/445	47/7910	0.38	0.934754	0.897414	ENSMUSG00000068749	Psma5
ko04520	Adherens junction	2/445	77/7910	0.46	0.936154	0.897414	ENSMUSG00000018012/ENSMUSG00000031565	Rac3;Fgfr1
ko04660	T cell receptor signaling pathway	3/445	108/7910	0.49	0.947318	0.897414	ENSMUSG00000032462/ENSMUSG00000040525/ENSMUSG00000052684	Pik3cb;Cblc;Jun
ko03040	Spliceosome	5/445	158/7910	0.56	0.947774	0.897414	ENSMUSG00000015748/ENSMUSG00000034192/ENSMUSG00000061360/Mouse_newGene_1746/Mouse_newGene_3915	Prpf3;Lsm3;Phf5a;Mouse_newGene_1746;Mouse_newGene_3915
ko05014	Amyotrophic lateral sclerosis (ALS)	1/445	52/7910	0.34	0.951246	0.897414	ENSMUSG00000057329	Bcl2
ko03018	RNA degradation	2/445	83/7910	0.43	0.952142	0.897414	ENSMUSG00000034192/ENSMUSG00000039356	Lsm3;Exosc2
ko00591	Linoleic acid metabolism	1/445	53/7910	0.34	0.954007	0.897414	ENSMUSG00000067231	Cyp2c65
ko03010	Ribosome	6/445	188/7910	0.57	0.957981	0.897414	Mouse_newGene_1065/Mouse_newGene_11916/Mouse_newGene_13854/Mouse_newGene_14327/Mouse_newGene_5509/Mouse_newGene_7703	Mouse_newGene_1065;Mouse_newGene_11916;Mouse_newGene_13854;Mouse_newGene_14327;Mouse_newGene_5509;Mouse_newGene_7703
ko04961	Endocrine and other factor-regulated calcium reabsorption	1/445	55/7910	0.32	0.959069	0.897414	ENSMUSG00000041329	Atp1b2
ko04612	Antigen processing and presentation	2/445	88/7910	0.4	0.962474	0.897414	ENSMUSG00000035929/ENSMUSG00000067235	H2-Q4;H2-Q10
ko04666	Fc gamma R-mediated phagocytosis	2/445	91/7910	0.39	0.967607	0.897414	ENSMUSG00000021457/ENSMUSG00000032462	Syk;Pik3cb
ko04022	cGMP-PKG signaling pathway	5/445	171/7910	0.52	0.967748	0.897414	ENSMUSG00000020431/ENSMUSG00000024290/ENSMUSG00000027230/ENSMUSG00000032462/ENSMUSG00000041329	Adcy1;Rock1;Creb3l1;Pik3cb;Atp1b2
ko05010	Alzheimer's disease	5/445	176/7910	0.5	0.973345	0.897414	ENSMUSG00000010609/ENSMUSG00000015568/ENSMUSG00000025076/ENSMUSG00000030785/ENSMUSG00000037032	Psen2;Lpl;Casp7;Cox6a2;Apbb1
ko04720	Long-term potentiation	1/445	63/7910	0.28	0.974336	0.897414	ENSMUSG00000020431	Adcy1
ko04730	Long-term depression	1/445	63/7910	0.28	0.974336	0.897414	ENSMUSG00000034656	Cacna1a
ko04270	Vascular smooth muscle contraction	3/445	130/7910	0.41	0.979974	0.898164	ENSMUSG00000020431/ENSMUSG00000024290/ENSMUSG00000041046	Adcy1;Rock1;Ramp3
ko00190	Oxidative phosphorylation	3/445	139/7910	0.38	0.986711	0.898164	ENSMUSG00000020566/ENSMUSG00000030785/ENSMUSG00000039347	Atp6v1c2;Cox6a2;Atp6v0e2
ko05012	Parkinson's disease	3/445	143/7910	0.37	0.988951	0.898164	ENSMUSG00000029223/ENSMUSG00000030785/ENSMUSG00000036273	Uchl1;Cox6a2;Lrrk2
ko03008	Ribosome biogenesis in eukaryotes	1/445	79/7910	0.23	0.989925	0.898164	ENSMUSG00000036992	Nxt1
ko05016	Huntington's disease	4/445	196/7910	0.36	0.996277	0.900567	ENSMUSG00000005237/ENSMUSG00000021018/ENSMUSG00000027230/ENSMUSG00000030785	Dnah2;Polr2h;Creb3l1;Cox6a2
