# Supplementary material for: Deregulated lncRNA expression profile in the mouse lung adenocarcinomas with KRAS‐G12D mutation and P53 knockout
Source: J Cell Mol Med. 2019 Aug 14;23(10):6978–88. doi: 10.1111/jcmm.14584 (PMC6787463; doi:10.1111/jcmm.14584)
Supplement: Supplementary file 12 [file JCMM-23-6978-s012.xlsx]

## Sheet: Biological_Process
Table S11 -1 Biological process enrichment results of differentially expressed genes
ID	Description	GeneRatio	BgRatio	enrich_factor	pvalue	qvalue	geneID	gene_symbol
GO:0051301	cell division	64/865	283/15060	3.94	7.8797e-22	1.07662e-18	ENSMUSG00000000028/ENSMUSG00000000486/ENSMUSG00000019773/ENSMUSG00000019942/ENSMUSG00000020492/ENSMUSG00000021965/ENSMUSG00000023505/ENSMUSG00000024056/ENSMUSG00000024277/ENSMUSG00000024301/ENSMUSG00000024791/ENSMUSG00000025001/ENSMUSG00000026622/ENSMUSG00000026683/ENSMUSG00000026779/ENSMUSG00000027331/ENSMUSG00000027379/ENSMUSG00000027469/ENSMUSG00000027654/ENSMUSG00000027715/ENSMUSG00000028212/…	Cdc45;Sept1;Fbxo5;Cdk1;Ska2;Ska3;Cdca3;Ndc80;Mapre2;Kifc5b;Cdca5;Hells;Nek2;Nuf2;Mastl;Knstrn;Bub1;Tpx2;Fam83d;Ccna2;Ccne2;Smc2;Kif2c;Cdca8;Cdc7;Kntc1;Chek2;Mad2l1;Wee1;Ccsap;Ccnb2;Smc4;Ncaph;Ncapd3;Nup37;Haus8;Ska1;Syn1;Tacc3;Timeless;Bub1b;Ccnb1;Ncapg2;Cdc25c;Cenpe;Mis18bp1;Cdca4;Cdca2;Ercc6l;Lig1;Hmga2;Cks2;Nsl1;Cenpj;Psrc1;Spdl1;Ccnf;Oip5;Spc24;Cenpw;Fign;Haus5;Kifc1;Mouse_newGene_11171
GO:0007067	mitotic cell cycle	35/865	162/15060	3.76	6.84142e-12	4.67377e-09	ENSMUSG00000019942/ENSMUSG00000020492/ENSMUSG00000021965/ENSMUSG00000023505/ENSMUSG00000024277/ENSMUSG00000024660/ENSMUSG00000025001/ENSMUSG00000026683/ENSMUSG00000026779/ENSMUSG00000027654/ENSMUSG00000027715/ENSMUSG00000029414/ENSMUSG00000031016/ENSMUSG00000031756/ENSMUSG00000032218/ENSMUSG00000033952/ENSMUSG00000035351/ENSMUSG00000035439/ENSMUSG00000036223/ENSMUSG00000036777/ENSMUSG00000039994/…	Cdk1;Ska2;Ska3;Cdca3;Mapre2;Incenp;Hells;Nuf2;Mastl;Fam83d;Ccna2;Kntc1;Wee1;Cenpn;Ccnb2;Aspm;Nup37;Haus8;Ska1;Anln;Timeless;Ncapg2;Cdc25c;Mis18bp1;Cdca2;Ercc6l;Hmga2;Ccnf;Oip5;Spc24;Cenpw;Fign;Haus5;Mouse_newGene_11171;Mouse_newGene_5509
GO:0006260	DNA replication	16/865	47/15060	5.93	3.41807e-09	1.55672e-06	ENSMUSG00000017146/ENSMUSG00000020649/ENSMUSG00000024691/ENSMUSG00000027353/ENSMUSG00000028587/ENSMUSG00000028693/ENSMUSG00000028884/ENSMUSG00000030978/ENSMUSG00000031669/ENSMUSG00000033762/ENSMUSG00000037474/ENSMUSG00000037991/ENSMUSG00000040204/ENSMUSG00000041064/ENSMUSG00000049191/ENSMUSG00000060579	Brca1;Rrm2;Fam111a;Mcm8;Orc1;Nasp;Rpa2;Rrm1;Gins3;Recql4;Dtl;Rmi2;Pclaf;Pif1;Rtl5;Fhit
GO:0006270	DNA replication initiation	9/865	16/15060	9.79	5.18275e-08	1.77032e-05	ENSMUSG00000000028/ENSMUSG00000006678/ENSMUSG00000017499/ENSMUSG00000022673/ENSMUSG00000026669/ENSMUSG00000028212/ENSMUSG00000029283/ENSMUSG00000031697/ENSMUSG00000041859	Cdc45;Pola1;Cdc6;Mcm4;Mcm10;Ccne2;Cdc7;Orc6;Mcm3
GO:0007080	mitotic metaphase plate congression	10/865	26/15060	6.7	8.48127e-07	0.000231762	ENSMUSG00000024301/ENSMUSG00000024791/ENSMUSG00000024989/ENSMUSG00000028873/ENSMUSG00000034190/ENSMUSG00000041431/ENSMUSG00000041498/ENSMUSG00000068744/ENSMUSG00000069910/ENSMUSG00000079553	Kifc5b;Cdca5;Cep55;Cdca8;Chmp7;Ccnb1;Kif14;Psrc1;Spdl1;Kifc1
GO:0007019	microtubule depolymerization	6/865	10/15060	10.45	6.07121e-06	0.00118503	ENSMUSG00000019970/ENSMUSG00000028438/ENSMUSG00000028678/ENSMUSG00000041498/ENSMUSG00000051378/Mouse_newGene_8053	Sgk1;Kif24;Kif2c;Kif14;Kif18b;Mouse_newGene_8053
GO:0007076	mitotic chromosome condensation	6/865	10/15060	10.45	6.07121e-06	0.00118503	ENSMUSG00000015880/ENSMUSG00000024791/ENSMUSG00000028312/ENSMUSG00000034349/ENSMUSG00000034906/ENSMUSG00000035024	Ncapg;Cdca5;Smc2;Smc4;Ncaph;Ncapd3
GO:0000281	mitotic cytokinesis	8/865	22/15060	6.33	1.78087e-05	0.00304153	ENSMUSG00000003779/ENSMUSG00000024989/ENSMUSG00000029177/ENSMUSG00000029516/ENSMUSG00000030867/ENSMUSG00000034311/ENSMUSG00000036777/ENSMUSG00000037725	Kif20a;Cep55;Cenpa;Cit;Plk1;Kif4;Anln;Ckap2
GO:0007059	chromosome segregation	11/865	43/15060	4.45	2.22097e-05	0.00337172	ENSMUSG00000017146/ENSMUSG00000017716/ENSMUSG00000020492/ENSMUSG00000021965/ENSMUSG00000024660/ENSMUSG00000031756/ENSMUSG00000035351/ENSMUSG00000036223/ENSMUSG00000048922/ENSMUSG00000072980/ENSMUSG00000075266	Brca1;Birc5;Ska2;Ska3;Incenp;Cenpn;Nup37;Ska1;Cdca2;Oip5;Cenpw
GO:0050919	negative chemotaxis	8/865	23/15060	6.06	2.59371e-05	0.00354383	ENSMUSG00000000751/ENSMUSG00000019647/ENSMUSG00000020689/ENSMUSG00000025207/ENSMUSG00000025856/ENSMUSG00000028289/ENSMUSG00000031398/ENSMUSG00000032083	Rpa1;Sema6a;Itgb3;Sema4g;Pdgfa;Epha7;Plxna3;Apoa1
GO:0006284	base-excision repair	9/865	30/15060	5.22	3.12257e-05	0.00387856	ENSMUSG00000000751/ENSMUSG00000028884/ENSMUSG00000033762/ENSMUSG00000034206/ENSMUSG00000036875/ENSMUSG00000039396/ENSMUSG00000056394/ENSMUSG00000056758/Mouse_newGene_14302	Rpa1;Rpa2;Recql4;Polq;Dna2;Neil3;Lig1;Hmga2;Mouse_newGene_14302
GO:0048661	positive regulation of smooth muscle cell proliferation	13/865	67/15060	3.38	9.52871e-05	0.0108494	ENSMUSG00000015452/ENSMUSG00000020689/ENSMUSG00000021367/ENSMUSG00000021699/ENSMUSG00000028587/ENSMUSG00000032006/ENSMUSG00000035042/ENSMUSG00000040152/ENSMUSG00000040552/ENSMUSG00000049086/ENSMUSG00000054115/Mouse_newGene_15882/Mouse_newGene_785	Ager;Itgb3;Edn1;Pde4d;Orc1;Pdgfd;Ccl5;Thbs1;C3ar1;Bmyc;Skp2;Mouse_newGene_15882;Mouse_newGene_785
GO:0007018	microtubule-based movement	10/865	44/15060	3.96	0.000154155	0.0162018	ENSMUSG00000003779/ENSMUSG00000024795/ENSMUSG00000028438/ENSMUSG00000028678/ENSMUSG00000030882/ENSMUSG00000034311/ENSMUSG00000036768/ENSMUSG00000041498/ENSMUSG00000045328/ENSMUSG00000051378	Kif20a;Kif20b;Kif24;Kif2c;Dnhd1;Kif4;Kif15;Kif14;Cenpe;Kif18b
GO:0010508	positive regulation of autophagy	8/865	29/15060	4.8	0.000166874	0.0162859	ENSMUSG00000000266/ENSMUSG00000015452/ENSMUSG00000020484/ENSMUSG00000021701/ENSMUSG00000028211/ENSMUSG00000036273/ENSMUSG00000047496/ENSMUSG00000074093	Mid2;Ager;Xbp1;Plk2;Trp53inp1;Lrrk2;Rnf152;Svip
GO:0000070	mitotic sister chromatid segregation	5/865	11/15060	7.91	0.000213411	0.0184624	ENSMUSG00000026622/ENSMUSG00000027331/ENSMUSG00000029177/ENSMUSG00000051378/ENSMUSG00000062510	Nek2;Knstrn;Cenpa;Kif18b;Nsl1
GO:0032508	DNA duplex unwinding	8/865	30/15060	4.64	0.000216201	0.0184624	ENSMUSG00000000028/ENSMUSG00000027454/ENSMUSG00000031821/ENSMUSG00000033762/ENSMUSG00000034329/ENSMUSG00000036875/ENSMUSG00000041064/ENSMUSG00000041859	Cdc45;Gins1;Gins2;Recql4;Brip1;Dna2;Pif1;Mcm3
GO:0090307	mitotic spindle assembly	8/865	31/15060	4.49	0.000276872	0.0222526	ENSMUSG00000017716/ENSMUSG00000017861/ENSMUSG00000024301/ENSMUSG00000025860/ENSMUSG00000026622/ENSMUSG00000027469/ENSMUSG00000029521/ENSMUSG00000079553	Birc5;Mybl2;Kifc5b;Xiap;Nek2;Tpx2;Chek2;Kifc1
GO:0007052	mitotic spindle organization	7/865	24/15060	5.08	0.000294027	0.0223185	ENSMUSG00000021701/ENSMUSG00000023345/ENSMUSG00000024056/ENSMUSG00000027496/ENSMUSG00000028718/ENSMUSG00000041431/Mouse_newGene_8053	Plk2;Poc1a;Ndc80;Aurka;Stil;Ccnb1;Mouse_newGene_8053
GO:0007050	cell cycle arrest	11/865	59/15060	3.25	0.000465882	0.0335022	ENSMUSG00000018217/ENSMUSG00000028211/ENSMUSG00000028551/ENSMUSG00000029161/ENSMUSG00000032855/ENSMUSG00000037628/ENSMUSG00000039239/ENSMUSG00000040152/ENSMUSG00000046240/ENSMUSG00000048416/ENSMUSG00000049086	Pmp22;Trp53inp1;Cdkn2c;Cgref1;Pkd1;Cdkn3;Tgfb2;Thbs1;Hepacam;Mlf1;Bmyc
GO:0071277	cellular response to calcium ion	11/865	60/15060	3.19	0.000541362	0.0369836	ENSMUSG00000003545/ENSMUSG00000021367/ENSMUSG00000027699/ENSMUSG00000038855/Mouse_newGene_13282/Mouse_newGene_13802/Mouse_newGene_15711/Mouse_newGene_16145/Mouse_newGene_2453/Mouse_newGene_2730/Mouse_newGene_4079	Fosb;Edn1;Ect2;Itpkb;Mouse_newGene_13282;Mouse_newGene_13802;Mouse_newGene_15711;Mouse_newGene_16145;Mouse_newGene_2453;Mouse_newGene_2730;Mouse_newGene_4079
GO:0045766	positive regulation of angiogenesis	14/865	91/15060	2.68	0.000656038	0.0426836	ENSMUSG00000017146/ENSMUSG00000020689/ENSMUSG00000024087/ENSMUSG00000028194/ENSMUSG00000028195/ENSMUSG00000031465/ENSMUSG00000034462/ENSMUSG00000035042/ENSMUSG00000040152/ENSMUSG00000040552/ENSMUSG00000050335/ENSMUSG00000056457/ENSMUSG00000059456/ENSMUSG00000074934	Brca1;Itgb3;Cyp1b1;Ddah1;Cyr61;Angpt2;Pkd2;Ccl5;Thbs1;C3ar1;Lgals3;Prl2c3;Ptk2b;Grem1
GO:0000724	double-strand break repair via homologous recombination	9/865	45/15060	3.48	0.000890485	0.0553038	ENSMUSG00000000751/ENSMUSG00000017146/ENSMUSG00000027353/ENSMUSG00000028702/ENSMUSG00000035266/ENSMUSG00000045751/ENSMUSG00000051235/ENSMUSG00000053914/ENSMUSG00000078773	Rpa1;Brca1;Mcm8;Rad54l;Helq;Mms22l;Gen1;Kdm4d;Rad54b
GO:0008283	cell proliferation	18/865	140/15060	2.24	0.0010981	0.0652324	ENSMUSG00000006678/ENSMUSG00000026669/ENSMUSG00000027379/ENSMUSG00000027654/ENSMUSG00000028389/ENSMUSG00000028693/ENSMUSG00000029223/ENSMUSG00000035834/ENSMUSG00000040760/ENSMUSG00000044349/ENSMUSG00000046179/ENSMUSG00000049313/ENSMUSG00000062248/ENSMUSG00000090231/Mouse_newGene_10456/Mouse_newGene_15649/Mouse_newGene_3979/Mouse_newGene_5869	Pola1;Mcm10;Bub1;Fam83d;Zfp37;Nasp;Uchl1;Polr3g;Appl1;Snhg11;E2f8;Sorl1;Cks2;Cfb;Mouse_newGene_10456;Mouse_newGene_15649;Mouse_newGene_3979;Mouse_newGene_5869
GO:0032355	response to estradiol	19/865	157/15060	2.11	0.00167561	0.0953922	ENSMUSG00000002944/ENSMUSG00000017146/ENSMUSG00000021342/ENSMUSG00000023336/ENSMUSG00000024087/ENSMUSG00000024190/ENSMUSG00000025856/ENSMUSG00000027342/ENSMUSG00000027496/ENSMUSG00000029084/ENSMUSG00000029380/ENSMUSG00000032060/ENSMUSG00000038393/ENSMUSG00000039239/ENSMUSG00000046352/ENSMUSG00000046598/ENSMUSG00000049086/ENSMUSG00000063704/ENSMUSG00000069171	Cd36;Brca1;Prl;Wfdc1;Cyp1b1;Dusp1;Pdgfa;Pcna;Aurka;Cd38;Cxcl1;Cryab;Txnip;Tgfb2;Gjb2;Bdh1;Bmyc;Mapk15;Nr2f1
GO:0031954	positive regulation of protein autophosphorylation	5/865	17/15060	5.12	0.00214099	0.117011	ENSMUSG00000000751/ENSMUSG00000025856/ENSMUSG00000027859/ENSMUSG00000029816/ENSMUSG00000032006	Rpa1;Pdgfa;Ngf;Gpnmb;Pdgfd
GO:0030593	neutrophil chemotaxis	11/865	71/15060	2.7	0.00227785	0.119702	ENSMUSG00000021457/ENSMUSG00000021699/ENSMUSG00000029304/ENSMUSG00000035042/ENSMUSG00000039239/ENSMUSG00000042284/ENSMUSG00000044349/ENSMUSG00000050335/Mouse_newGene_15649/Mouse_newGene_3979/Mouse_newGene_5869	Syk;Pde4d;Spp1;Ccl5;Tgfb2;Itga1;Snhg11;Lgals3;Mouse_newGene_15649;Mouse_newGene_3979;Mouse_newGene_5869
GO:0030278	regulation of ossification	4/865	11/15060	6.33	0.00257595	0.125699	ENSMUSG00000021342/ENSMUSG00000038718/ENSMUSG00000060798/ENSMUSG00000066026	Prl;Pbx3;Intu;Dhrs3
GO:2001022	positive regulation of response to DNA damage stimulus	4/865	11/15060	6.33	0.00257595	0.125699	ENSMUSG00000019992/ENSMUSG00000046295/ENSMUSG00000049086/ENSMUSG00000056758	Mtfr2;Ankle1;Bmyc;Hmga2
GO:0018105	peptidyl-serine phosphorylation	14/865	105/15060	2.32	0.00268385	0.126448	ENSMUSG00000019942/ENSMUSG00000019970/ENSMUSG00000021457/ENSMUSG00000021701/ENSMUSG00000021936/ENSMUSG00000026779/ENSMUSG00000029283/ENSMUSG00000029521/ENSMUSG00000030867/ENSMUSG00000032855/ENSMUSG00000032936/ENSMUSG00000035232/ENSMUSG00000036273/ENSMUSG00000038967	Cdk1;Sgk1;Syk;Plk2;Mapk8;Mastl;Cdc7;Chek2;Plk1;Pkd1;Camkv;Pdk3;Lrrk2;Pdk2
GO:0006974	cellular response to DNA damage stimulus	11/865	73/15060	2.62	0.00285286	0.129656	ENSMUSG00000017550/ENSMUSG00000019970/ENSMUSG00000024301/ENSMUSG00000025860/ENSMUSG00000026669/ENSMUSG00000036278/ENSMUSG00000037628/ENSMUSG00000047388/ENSMUSG00000079553/Mouse_newGene_15649/Mouse_newGene_730	Atad5;Sgk1;Kifc5b;Xiap;Mcm10;Macrod1;Cdkn3;Atmin;Kifc1;Mouse_newGene_15649;Mouse_newGene_730
GO:0001666	response to hypoxia	22/865	202/15060	1.9	0.00294172	0.129656	ENSMUSG00000015452/ENSMUSG00000017697/ENSMUSG00000020681/ENSMUSG00000025856/ENSMUSG00000027962/ENSMUSG00000029084/ENSMUSG00000031465/ENSMUSG00000032060/ENSMUSG00000034205/ENSMUSG00000037313/ENSMUSG00000039239/ENSMUSG00000041237/ENSMUSG00000056370/ENSMUSG00000059456/ENSMUSG00000090698/Mouse_newGene_13282/Mouse_newGene_15711/Mouse_newGene_16145/Mouse_newGene_2453/Mouse_newGene_2730/Mouse_newGene_40…	Ager;Ada;Ace;Pdgfa;Vcam1;Cd38;Angpt2;Cryab;Loxl2;Tacc3;Tgfb2;Pklr;Sftpb;Ptk2b;Apold1;Mouse_newGene_13282;Mouse_newGene_15711;Mouse_newGene_16145;Mouse_newGene_2453;Mouse_newGene_2730;Mouse_newGene_4079;Mouse_newGene_8843
GO:1905515	non-motile cilium assembly	7/865	35/15060	3.48	0.00328998	0.140473	ENSMUSG00000019986/ENSMUSG00000023345/ENSMUSG00000028718/ENSMUSG00000031755/ENSMUSG00000033282/ENSMUSG00000038122/ENSMUSG00000060798	Ahi1;Poc1a;Stil;Bbs2;Rpgrip1l;Tbc1d32;Intu
GO:0008340	determination of adult lifespan	4/865	12/15060	5.8	0.00368963	0.140925	ENSMUSG00000028702/ENSMUSG00000036273/ENSMUSG00000046295/ENSMUSG00000078773	Rad54l;Lrrk2;Ankle1;Rad54b
GO:0050901	leukocyte tethering or rolling	4/865	12/15060	5.8	0.00368963	0.140925	ENSMUSG00000024290/ENSMUSG00000026580/ENSMUSG00000027962/ENSMUSG00000033152	Rock1;Selp;Vcam1;Podxl2
GO:0051279	regulation of release of sequestered calcium ion into cytosol	4/865	12/15060	5.8	0.00368963	0.140925	ENSMUSG00000020689/ENSMUSG00000027859/ENSMUSG00000059456/ENSMUSG00000090077	Itgb3;Ngf;Ptk2b;Lime1
GO:0032091	negative regulation of protein binding	8/865	45/15060	3.1	0.00371312	0.140925	ENSMUSG00000020681/ENSMUSG00000021936/ENSMUSG00000024290/ENSMUSG00000027496/ENSMUSG00000036273/ENSMUSG00000045932/ENSMUSG00000049086/ENSMUSG00000049313	Ace;Mapk8;Rock1;Aurka;Lrrk2;Ifit2;Bmyc;Sorl1
GO:0071333	cellular response to glucose stimulus	10/865	66/15060	2.64	0.00418864	0.147957	ENSMUSG00000000753/ENSMUSG00000003378/ENSMUSG00000015452/ENSMUSG00000020484/ENSMUSG00000020681/ENSMUSG00000021591/ENSMUSG00000025582/ENSMUSG00000027962/ENSMUSG00000035232/ENSMUSG00000039942	Serpinf1;Grik5;Ager;Xbp1;Ace;Glrx;Nptx1;Vcam1;Pdk3;Ptger4
GO:0007416	synapse assembly	8/865	46/15060	3.03	0.00427344	0.147957	ENSMUSG00000034656/ENSMUSG00000043313/ENSMUSG00000046191/ENSMUSG00000046387/ENSMUSG00000047910/ENSMUSG00000048347/ENSMUSG00000062991/ENSMUSG00000067889	Cacna1a;Pcdhb19;Pcdhb20;Pcdhb17;Pcdhb16;Pcdhb18;Nrg1;Sptbn2
GO:0048146	positive regulation of fibroblast proliferation	9/865	56/15060	2.8	0.00433259	0.147957	ENSMUSG00000000751/ENSMUSG00000015452/ENSMUSG00000017499/ENSMUSG00000020689/ENSMUSG00000025856/ENSMUSG00000027715/ENSMUSG00000032006/ENSMUSG00000041431/ENSMUSG00000049086	Rpa1;Ager;Cdc6;Itgb3;Pdgfa;Ccna2;Pdgfd;Ccnb1;Bmyc
GO:0060999	positive regulation of dendritic spine development	7/865	37/15060	3.29	0.00455927	0.147957	ENSMUSG00000018012/ENSMUSG00000031302/ENSMUSG00000032827/ENSMUSG00000038668/ENSMUSG00000051790/ENSMUSG00000062421/ENSMUSG00000062991	Rac3;Nlgn3;Ppp1r9a;Lpar1;Nlgn2;Arf2;Nrg1
GO:0000278	mitotic cell cycle	5/865	20/15060	4.35	0.00464728	0.147957	ENSMUSG00000020649/ENSMUSG00000024500/ENSMUSG00000026484/ENSMUSG00000028933/ENSMUSG00000030978	Rrm2;Ppp2r2b;Rnf2;Xrcc2;Rrm1
GO:0071361	cellular response to ethanol	5/865	20/15060	4.35	0.00464728	0.147957	ENSMUSG00000017716/ENSMUSG00000028211/ENSMUSG00000035042/ENSMUSG00000067889/ENSMUSG00000089960	Birc5;Trp53inp1;Ccl5;Sptbn2;Ugt1a1
GO:0006298	mismatch repair	4/865	13/15060	5.36	0.00508958	0.147957	ENSMUSG00000000751/ENSMUSG00000027342/ENSMUSG00000028884/ENSMUSG00000039748	Rpa1;Pcna;Rpa2;Exo1
GO:0010763	positive regulation of fibroblast migration	4/865	13/15060	5.36	0.00508958	0.147957	ENSMUSG00000015452/ENSMUSG00000020689/ENSMUSG00000031565/ENSMUSG00000040152	Ager;Itgb3;Fgfr1;Thbs1
GO:0043032	positive regulation of macrophage activation	4/865	13/15060	5.36	0.00508958	0.147957	ENSMUSG00000016024/ENSMUSG00000040152/ENSMUSG00000078452/ENSMUSG00000079685	Lbp;Thbs1;Raet1d;Ulbp1
GO:0050730	regulation of peptidyl-tyrosine phosphorylation	4/865	13/15060	5.36	0.00508958	0.147957	ENSMUSG00000000751/ENSMUSG00000025856/ENSMUSG00000028289/ENSMUSG00000032006	Rpa1;Pdgfa;Epha7;Pdgfd
GO:0051347	positive regulation of transferase activity	4/865	13/15060	5.36	0.00508958	0.147957	ENSMUSG00000032083/Mouse_newGene_15711/Mouse_newGene_16145/Mouse_newGene_6943	Apoa1;Mouse_newGene_15711;Mouse_newGene_16145;Mouse_newGene_6943
GO:1901215	negative regulation of neuron death	6/865	29/15060	3.6	0.00537034	0.152866	ENSMUSG00000000753/ENSMUSG00000029816/ENSMUSG00000029819/ENSMUSG00000035042/ENSMUSG00000036273/ENSMUSG00000049313	Serpinf1;Gpnmb;Npy;Ccl5;Lrrk2;Sorl1
GO:0051297	centrosome cycle	5/865	21/15060	4.15	0.00581563	0.153206	ENSMUSG00000028933/ENSMUSG00000030867/ENSMUSG00000035439/ENSMUSG00000040204/ENSMUSG00000078762	Xrcc2;Plk1;Haus8;Pclaf;Haus5
GO:0060292	long term synaptic depression	5/865	21/15060	4.15	0.00581563	0.153206	ENSMUSG00000021701/ENSMUSG00000026797/ENSMUSG00000029084/ENSMUSG00000059456/ENSMUSG00000062421	Plk2;Stxbp1;Cd38;Ptk2b;Arf2
GO:0009612	response to mechanical stimulus	9/865	59/15060	2.66	0.00616717	0.153206	ENSMUSG00000002944/ENSMUSG00000003545/ENSMUSG00000027859/ENSMUSG00000031465/ENSMUSG00000037624/ENSMUSG00000038393/ENSMUSG00000040152/ENSMUSG00000041431/ENSMUSG00000059456	Cd36;Fosb;Ngf;Angpt2;Kcnk2;Txnip;Thbs1;Ccnb1;Ptk2b
GO:0000082	G1/S transition of mitotic cell cycle	8/865	49/15060	2.84	0.00634919	0.153206	ENSMUSG00000021701/ENSMUSG00000024791/ENSMUSG00000028212/ENSMUSG00000028551/ENSMUSG00000037628/ENSMUSG00000054115/Mouse_newGene_12073/Mouse_newGene_5509	Plk2;Cdca5;Ccne2;Cdkn2c;Cdkn3;Skp2;Mouse_newGene_12073;Mouse_newGene_5509
GO:0043066	negative regulation of apoptotic process	30/865	324/15060	1.61	0.00677494	0.153206	ENSMUSG00000003153/ENSMUSG00000018569/ENSMUSG00000019942/ENSMUSG00000019970/ENSMUSG00000019986/ENSMUSG00000021701/ENSMUSG00000021936/ENSMUSG00000023912/ENSMUSG00000024190/ENSMUSG00000025993/ENSMUSG00000027496/ENSMUSG00000028195/ENSMUSG00000028718/ENSMUSG00000029084/ENSMUSG00000029304/ENSMUSG00000029322/ENSMUSG00000029910/ENSMUSG00000030867/ENSMUSG00000039239/ENSMUSG00000040554/ENSMUSG00000041954/…	Slc2a3;Cldn7;Cdk1;Sgk1;Ahi1;Plk2;Mapk8;Slc25a27;Dusp1;Slc40a1;Aurka;Cyr61;Stil;Cd38;Spp1;Plac8;Mad2l1;Plk1;Tgfb2;Aipl1;Tnfrsf18;Pkhd1;Amigo2;Eif5a2;Hmga2;Serpinb2;Grem1;Mouse_newGene_12288;Mouse_newGene_5509;Mouse_newGene_6330
GO:0007131	reciprocal meiotic recombination	4/865	14/15060	4.97	0.00680538	0.153206	ENSMUSG00000019214/ENSMUSG00000021569/ENSMUSG00000028933/ENSMUSG00000033752	Chtf18;Trip13;Xrcc2;Mnd1
GO:0010389	regulation of G2/M transition of mitotic cell cycle	4/865	14/15060	4.97	0.00680538	0.153206	ENSMUSG00000026605/ENSMUSG00000027499/ENSMUSG00000027715/ENSMUSG00000041498	Cenpf;Pkia;Ccna2;Kif14
GO:0010596	negative regulation of endothelial cell migration	4/865	14/15060	4.97	0.00680538	0.153206	ENSMUSG00000000753/ENSMUSG00000015452/ENSMUSG00000028643/ENSMUSG00000069171	Serpinf1;Ager;Svbp;Nr2f1
GO:0033630	positive regulation of cell adhesion mediated by integrin	4/865	14/15060	4.97	0.00680538	0.153206	ENSMUSG00000018012/ENSMUSG00000020689/ENSMUSG00000021457/ENSMUSG00000039239	Rac3;Itgb3;Syk;Tgfb2
GO:0045780	positive regulation of bone resorption	4/865	14/15060	4.97	0.00680538	0.153206	ENSMUSG00000020689/ENSMUSG00000021457/ENSMUSG00000029304/ENSMUSG00000039942	Itgb3;Syk;Spp1;Ptger4
GO:2000573	positive regulation of DNA biosynthetic process	4/865	14/15060	4.97	0.00680538	0.153206	ENSMUSG00000024087/ENSMUSG00000034462/ENSMUSG00000040552/ENSMUSG00000059456	Cyp1b1;Pkd2;C3ar1;Ptk2b
GO:0007229	integrin-mediated signaling pathway	10/865	71/15060	2.45	0.00708925	0.153206	ENSMUSG00000020689/ENSMUSG00000020758/ENSMUSG00000021457/ENSMUSG00000032083/ENSMUSG00000034664/ENSMUSG00000037712/ENSMUSG00000042284/ENSMUSG00000059456/ENSMUSG00000072974/ENSMUSG00000106447	Itgb3;Itgb4;Syk;Apoa1;Itga2b;Fermt2;Itga1;Ptk2b;Gm4787;Gm42957
GO:0090305	nucleic acid phosphodiester bond hydrolysis	10/865	71/15060	2.45	0.00708925	0.153206	ENSMUSG00000006678/ENSMUSG00000036875/ENSMUSG00000038644/ENSMUSG00000039055/ENSMUSG00000039396/ENSMUSG00000039748/ENSMUSG00000046295/ENSMUSG00000048647/ENSMUSG00000051235/ENSMUSG00000073678	Pola1;Dna2;Pold1;Eme1;Neil3;Exo1;Ankle1;Exd1;Gen1;Pgap1
GO:0009790	embryo development	7/865	40/15060	3.05	0.00711264	0.153206	ENSMUSG00000017716/ENSMUSG00000027379/ENSMUSG00000039994/ENSMUSG00000062248/ENSMUSG00000062991/ENSMUSG00000074743/ENSMUSG00000079509	Birc5;Bub1;Timeless;Cks2;Nrg1;Thbd;Zfx
GO:0002040	sprouting angiogenesis	5/865	22/15060	3.96	0.00717636	0.153206	ENSMUSG00000034205/ENSMUSG00000040152/ENSMUSG00000046179/ENSMUSG00000056457/ENSMUSG00000059456	Loxl2;Thbs1;E2f8;Prl2c3;Ptk2b
GO:0070372	regulation of ERK1 and ERK2 cascade	5/865	22/15060	3.96	0.00717636	0.153206	ENSMUSG00000021457/ENSMUSG00000027654/ENSMUSG00000028195/ENSMUSG00000028289/ENSMUSG00000043760	Syk;Fam83d;Cyr61;Epha7;Pkhd1
GO:0090023	positive regulation of neutrophil chemotaxis	6/865	31/15060	3.37	0.00755043	0.158712	ENSMUSG00000016024/ENSMUSG00000018012/ENSMUSG00000021367/ENSMUSG00000029380/ENSMUSG00000037944/ENSMUSG00000040552	Lbp;Rac3;Edn1;Cxcl1;Ccr7;C3ar1
GO:0014068	positive regulation of phosphatidylinositol 3-kinase signaling	9/865	61/15060	2.57	0.00768794	0.159154	ENSMUSG00000000751/ENSMUSG00000024301/ENSMUSG00000025856/ENSMUSG00000026580/ENSMUSG00000032006/ENSMUSG00000035042/ENSMUSG00000039239/ENSMUSG00000062991/ENSMUSG00000079553	Rpa1;Kifc5b;Pdgfa;Selp;Pdgfd;Ccl5;Tgfb2;Nrg1;Kifc1
GO:0007160	cell-matrix adhesion	8/865	51/15060	2.73	0.00810685	0.163665	ENSMUSG00000020758/ENSMUSG00000027962/ENSMUSG00000034664/ENSMUSG00000035273/ENSMUSG00000042284/ENSMUSG00000047497/ENSMUSG00000106447/Mouse_newGene_16595	Itgb4;Vcam1;Itga2b;Hpse;Itga1;Adamts12;Gm42957;Mouse_newGene_16595
GO:0014911	positive regulation of smooth muscle cell migration	7/865	41/15060	2.97	0.00816209	0.163665	ENSMUSG00000015452/ENSMUSG00000020689/ENSMUSG00000021699/ENSMUSG00000024087/ENSMUSG00000035042/ENSMUSG00000039942/ENSMUSG00000049086	Ager;Itgb3;Pde4d;Cyp1b1;Ccl5;Ptger4;Bmyc
GO:0010575	positive regulation of vascular endothelial growth factor production	5/865	23/15060	3.78	0.00874435	0.163665	ENSMUSG00000017146/ENSMUSG00000024087/ENSMUSG00000032238/ENSMUSG00000035273/ENSMUSG00000040552	Brca1;Cyp1b1;Rora;Hpse;C3ar1
GO:0017158	regulation of calcium ion-dependent exocytosis	5/865	23/15060	3.78	0.00874435	0.163665	ENSMUSG00000024869/ENSMUSG00000024871/ENSMUSG00000034656/ENSMUSG00000045912/ENSMUSG00000067889	Gm49405;Doc2g;Cacna1a;C2cd4c;Sptbn2
GO:0048477	oogenesis	5/865	23/15060	3.78	0.00874435	0.163665	ENSMUSG00000021665/ENSMUSG00000025931/ENSMUSG00000033644/ENSMUSG00000033952/ENSMUSG00000042165	Hexb;Paqr8;Piwil2;Aspm;Gm9774
GO:0048246	macrophage chemotaxis	6/865	32/15060	3.26	0.00885136	0.163665	ENSMUSG00000020739/ENSMUSG00000044349/ENSMUSG00000050335/Mouse_newGene_15649/Mouse_newGene_3979/Mouse_newGene_5869	Nup85;Snhg11;Lgals3;Mouse_newGene_15649;Mouse_newGene_3979;Mouse_newGene_5869
GO:0007094	mitotic spindle assembly checkpoint	4/865	15/15060	4.64	0.00886416	0.163665	ENSMUSG00000027379/ENSMUSG00000030867/ENSMUSG00000040084/ENSMUSG00000045328	Bub1;Plk1;Bub1b;Cenpe
GO:0046427	positive regulation of JAK-STAT cascade	4/865	15/15060	4.64	0.00886416	0.163665	ENSMUSG00000021342/ENSMUSG00000024087/ENSMUSG00000064128/Mouse_newGene_10775	Prl;Cyp1b1;Cenpj;Mouse_newGene_10775
GO:0032570	response to progesterone	8/865	53/15060	2.63	0.0102061	0.185613	ENSMUSG00000003545/ENSMUSG00000025747/ENSMUSG00000029084/ENSMUSG00000038393/ENSMUSG00000039239/ENSMUSG00000039942/ENSMUSG00000046352/ENSMUSG00000062991	Fosb;Tyms;Cd38;Txnip;Tgfb2;Ptger4;Gjb2;Nrg1
GO:0070301	cellular response to hydrogen peroxide	9/865	64/15060	2.45	0.0104846	0.185613	ENSMUSG00000015452/ENSMUSG00000019850/ENSMUSG00000019942/ENSMUSG00000021936/ENSMUSG00000024087/ENSMUSG00000024423/ENSMUSG00000027342/ENSMUSG00000027699/ENSMUSG00000032006	Ager;Tnfaip3;Cdk1;Mapk8;Cyp1b1;Impact;Pcna;Ect2;Pdgfd
GO:0045740	positive regulation of DNA replication	7/865	43/15060	2.83	0.0105963	0.185613	ENSMUSG00000000751/ENSMUSG00000018012/ENSMUSG00000019942/ENSMUSG00000021936/ENSMUSG00000025856/ENSMUSG00000027342/ENSMUSG00000036875	Rpa1;Rac3;Cdk1;Mapk8;Pdgfa;Pcna;Dna2
GO:0050885	neuromuscular process controlling balance	7/865	43/15060	2.83	0.0105963	0.185613	ENSMUSG00000015134/ENSMUSG00000017167/ENSMUSG00000018012/ENSMUSG00000021665/ENSMUSG00000034656/ENSMUSG00000051790/ENSMUSG00000062762	Aldh1a3;Cntnap1;Rac3;Hexb;Cacna1a;Nlgn2;Ei24
GO:0007584	response to nutrient	12/865	99/15060	2.11	0.0110971	0.191925	ENSMUSG00000002944/ENSMUSG00000015243/ENSMUSG00000017146/ENSMUSG00000021342/ENSMUSG00000021591/ENSMUSG00000024087/ENSMUSG00000027962/ENSMUSG00000032083/ENSMUSG00000041237/ENSMUSG00000046598/ENSMUSG00000089960/Mouse_newGene_8843	Cd36;Abca1;Brca1;Prl;Glrx;Cyp1b1;Vcam1;Apoa1;Pklr;Bdh1;Ugt1a1;Mouse_newGene_8843
GO:0001556	oocyte maturation	4/865	16/15060	4.35	0.0112904	0.192005	ENSMUSG00000019773/ENSMUSG00000021569/ENSMUSG00000041431/ENSMUSG00000059456	Fbxo5;Trip13;Ccnb1;Ptk2b
GO:0008284	positive regulation of cell proliferation	27/865	295/15060	1.59	0.0113828	0.192005	ENSMUSG00000018012/ENSMUSG00000018569/ENSMUSG00000020467/ENSMUSG00000020649/ENSMUSG00000023912/ENSMUSG00000024512/ENSMUSG00000024795/ENSMUSG00000029283/ENSMUSG00000029322/ENSMUSG00000029819/ENSMUSG00000033762/ENSMUSG00000034855/ENSMUSG00000037846/ENSMUSG00000038718/ENSMUSG00000038943/ENSMUSG00000039239/ENSMUSG00000039942/ENSMUSG00000041498/ENSMUSG00000043760/ENSMUSG00000050192/ENSMUSG00000050335/…	Rac3;Cldn7;Efemp1;Rrm2;Slc25a27;Dynap;Kif20b;Cdc7;Plac8;Npy;Recql4;Cxcl10;Rtkn2;Pbx3;Prc1;Tgfb2;Ptger4;Kif14;Pkhd1;Eif5a2;Lgals3;Nlgn2;Lifr;Ptk2b;Dot1l;Grem1;Mouse_newGene_10775
GO:0001822	kidney development	11/865	88/15060	2.18	0.0118071	0.193894	ENSMUSG00000000753/ENSMUSG00000015134/ENSMUSG00000020681/ENSMUSG00000026605/ENSMUSG00000032855/ENSMUSG00000033282/ENSMUSG00000039004/ENSMUSG00000039239/ENSMUSG00000039474/ENSMUSG00000043760/ENSMUSG00000074733	Serpinf1;Aldh1a3;Ace;Cenpf;Pkd1;Rpgrip1l;Bmp6;Tgfb2;Wfs1;Pkhd1;Zfp950
GO:0032147	activation of protein kinase activity	6/865	34/15060	3.07	0.0119205	0.193894	ENSMUSG00000020689/ENSMUSG00000027469/ENSMUSG00000027699/ENSMUSG00000039239/ENSMUSG00000041498/ENSMUSG00000062248	Itgb3;Tpx2;Ect2;Tgfb2;Kif14;Cks2
GO:0051258	protein polymerization	6/865	34/15060	3.07	0.0119205	0.193894	Mouse_newGene_13282/Mouse_newGene_15711/Mouse_newGene_16145/Mouse_newGene_2453/Mouse_newGene_2730/Mouse_newGene_4079	Mouse_newGene_13282;Mouse_newGene_15711;Mouse_newGene_16145;Mouse_newGene_2453;Mouse_newGene_2730;Mouse_newGene_4079
GO:0042493	response to drug	34/865	395/15060	1.5	0.0121111	0.194678	ENSMUSG00000002944/ENSMUSG00000003545/ENSMUSG00000015134/ENSMUSG00000015243/ENSMUSG00000015568/ENSMUSG00000017697/ENSMUSG00000017716/ENSMUSG00000019942/ENSMUSG00000020484/ENSMUSG00000020681/ENSMUSG00000021342/ENSMUSG00000023336/ENSMUSG00000024900/ENSMUSG00000025747/ENSMUSG00000025856/ENSMUSG00000027792/ENSMUSG00000027859/ENSMUSG00000028702/ENSMUSG00000029084/ENSMUSG00000031340/ENSMUSG00000032083/…	Cd36;Fosb;Aldh1a3;Abca1;Lpl;Ada;Birc5;Cdk1;Xbp1;Ace;Prl;Wfdc1;Cpt1a;Tyms;Pdgfa;Bche;Ngf;Rad54l;Cd38;Gabre;Apoa1;Ccl5;Txnip;Tgfb2;Ptger4;Thbs1;Ccnb1;Acacb;Bdh1;Ptk2b;Ei24;Rad54b;Ugt1a1;Gm20518
GO:2000379	positive regulation of reactive oxygen species metabolic process	5/865	25/15060	3.48	0.0125585	0.199522	ENSMUSG00000002944/ENSMUSG00000015452/ENSMUSG00000024087/ENSMUSG00000040152/ENSMUSG00000050192	Cd36;Ager;Cyp1b1;Thbs1;Eif5a2
GO:0009749	response to glucose	9/865	66/15060	2.37	0.0127334	0.199975	ENSMUSG00000003153/ENSMUSG00000015568/ENSMUSG00000029162/ENSMUSG00000031465/ENSMUSG00000038393/ENSMUSG00000040152/ENSMUSG00000041237/ENSMUSG00000056370/ENSMUSG00000059456	Slc2a3;Lpl;Khk;Angpt2;Txnip;Thbs1;Pklr;Sftpb;Ptk2b
GO:0034220	ion transmembrane transport	6/865	35/15060	2.98	0.0137061	0.211787	ENSMUSG00000003378/ENSMUSG00000019838/ENSMUSG00000025212/ENSMUSG00000032204/ENSMUSG00000063698/Mouse_newGene_13802	Grik5;Slc16a10;Sfxn3;Aqp9;Sfxn4;Mouse_newGene_13802
GO:0001833	inner cell mass cell proliferation	4/865	17/15060	4.1	0.0141056	0.211787	ENSMUSG00000027454/ENSMUSG00000032113/ENSMUSG00000042029/ENSMUSG00000047517	Gins1;Chek1;Ncapg2;Dmbt1
GO:0071732	cellular response to nitric oxide	4/865	17/15060	4.1	0.0141056	0.211787	ENSMUSG00000021936/ENSMUSG00000027715/ENSMUSG00000040152/ENSMUSG00000056370	Mapk8;Ccna2;Thbs1;Sftpb
GO:1902236	negative regulation of endoplasmic reticulum stress-induced intrinsic apoptotic signaling pathway	4/865	17/15060	4.1	0.0141056	0.211787	ENSMUSG00000020484/ENSMUSG00000027859/ENSMUSG00000036273/ENSMUSG00000039474	Xbp1;Ngf;Lrrk2;Wfs1
GO:0007049	cell cycle	13/865	115/15060	1.97	0.0146631	0.215236	ENSMUSG00000022673/ENSMUSG00000023908/ENSMUSG00000027353/ENSMUSG00000028693/ENSMUSG00000031906/ENSMUSG00000035310/ENSMUSG00000035683/ENSMUSG00000037544/ENSMUSG00000038393/ENSMUSG00000040760/ENSMUSG00000040860/ENSMUSG00000041859/ENSMUSG00000044345	Mcm4;Pkmyt1;Mcm8;Nasp;Smpd3;Lin54;Melk;Dlgap5;Txnip;Appl1;Crocc;Mcm3;Marveld1
GO:0031100	animal organ regeneration	9/865	68/15060	2.3	0.0153223	0.215236	ENSMUSG00000019942/ENSMUSG00000020681/ENSMUSG00000027715/ENSMUSG00000031004/ENSMUSG00000031465/ENSMUSG00000032083/ENSMUSG00000054263/ENSMUSG00000089960/Mouse_newGene_8843	Cdk1;Ace;Ccna2;Mki67;Angpt2;Apoa1;Lifr;Ugt1a1;Mouse_newGene_8843
GO:0048812	neuron projection morphogenesis	6/865	36/15060	2.9	0.0156702	0.215236	ENSMUSG00000017167/ENSMUSG00000024795/ENSMUSG00000031016/ENSMUSG00000041120/ENSMUSG00000042284/ENSMUSG00000054263	Cntnap1;Kif20b;Wee1;Nbl1;Itga1;Lifr
GO:0008584	male gonad development	10/865	80/15060	2.18	0.0159534	0.215236	ENSMUSG00000020681/ENSMUSG00000024087/ENSMUSG00000025856/ENSMUSG00000028693/ENSMUSG00000030978/ENSMUSG00000032815/ENSMUSG00000033952/ENSMUSG00000034460/ENSMUSG00000039239/ENSMUSG00000056758	Ace;Cyp1b1;Pdgfa;Nasp;Rrm1;Fanca;Aspm;Six4;Tgfb2;Hmga2
GO:0051726	regulation of cell cycle	11/865	92/15060	2.08	0.0161422	0.215236	ENSMUSG00000019970/ENSMUSG00000020493/ENSMUSG00000021453/ENSMUSG00000026437/ENSMUSG00000026779/ENSMUSG00000027641/ENSMUSG00000028212/ENSMUSG00000039474/ENSMUSG00000040204/ENSMUSG00000041459/ENSMUSG00000054115	Sgk1;Prr11;Gadd45g;Cdk18;Mastl;Rbl1;Ccne2;Wfs1;Pclaf;Tardbp;Skp2
GO:0000723	telomere maintenance	3/865	10/15060	5.22	0.0167163	0.215236	ENSMUSG00000000751/ENSMUSG00000028212/ENSMUSG00000028884	Rpa1;Ccne2;Rpa2
GO:0014824	artery smooth muscle contraction	3/865	10/15060	5.22	0.0167163	0.215236	ENSMUSG00000021367/ENSMUSG00000031755/ENSMUSG00000031906	Edn1;Bbs2;Smpd3
GO:0043922	negative regulation by host of viral transcription	3/865	10/15060	5.22	0.0167163	0.215236	ENSMUSG00000035042/ENSMUSG00000041459/ENSMUSG00000056758	Ccl5;Tardbp;Hmga2
GO:0046638	positive regulation of alpha-beta T cell differentiation	3/865	10/15060	5.22	0.0167163	0.215236	ENSMUSG00000017697/ENSMUSG00000021457/ENSMUSG00000038855	Ada;Syk;Itpkb
GO:0061087	positive regulation of histone H3-K27 methylation	3/865	10/15060	5.22	0.0167163	0.215236	ENSMUSG00000024301/ENSMUSG00000026873/ENSMUSG00000079553	Kifc5b;Phf19;Kifc1
GO:0072657	protein localization to membrane	3/865	10/15060	5.22	0.0167163	0.215236	ENSMUSG00000015452/ENSMUSG00000025793/ENSMUSG00000037712	Ager;Hgs;Fermt2
GO:0090394	negative regulation of excitatory postsynaptic potential	3/865	10/15060	5.22	0.0167163	0.215236	ENSMUSG00000024268/ENSMUSG00000031302/ENSMUSG00000036273	Celf4;Nlgn3;Lrrk2
GO:1904385	cellular response to angiotensin	3/865	10/15060	5.22	0.0167163	0.215236	ENSMUSG00000017499/ENSMUSG00000034329/ENSMUSG00000049086	Cdc6;Brip1;Bmyc
GO:2000279	negative regulation of DNA biosynthetic process	3/865	10/15060	5.22	0.0167163	0.215236	ENSMUSG00000024190/ENSMUSG00000032113/ENSMUSG00000037624	Dusp1;Chek1;Kcnk2
GO:0000086	G2/M transition of mitotic cell cycle	7/865	47/15060	2.59	0.0169774	0.215236	ENSMUSG00000017716/ENSMUSG00000026779/ENSMUSG00000029516/ENSMUSG00000029521/ENSMUSG00000030867/ENSMUSG00000044201/ENSMUSG00000054115	Birc5;Mastl;Cit;Chek2;Plk1;Cdc25c;Skp2
GO:0043525	positive regulation of neuron apoptotic process	8/865	58/15060	2.4	0.0171873	0.215236	ENSMUSG00000003378/ENSMUSG00000015452/ENSMUSG00000017861/ENSMUSG00000021936/ENSMUSG00000024500/ENSMUSG00000028289/ENSMUSG00000039239/ENSMUSG00000042284	Grik5;Ager;Mybl2;Mapk8;Ppp2r2b;Epha7;Tgfb2;Itga1
GO:0007093	mitotic cell cycle checkpoint	4/865	18/15060	3.87	0.0173283	0.215236	ENSMUSG00000021701/ENSMUSG00000029414/ENSMUSG00000032113/Mouse_newGene_5509	Plk2;Kntc1;Chek1;Mouse_newGene_5509
GO:0031572	G2 DNA damage checkpoint	4/865	18/15060	3.87	0.0173283	0.215236	ENSMUSG00000017146/ENSMUSG00000030867/ENSMUSG00000032113/ENSMUSG00000037474	Brca1;Plk1;Chek1;Dtl
GO:0071158	positive regulation of cell cycle arrest	4/865	18/15060	3.87	0.0173283	0.215236	ENSMUSG00000017146/ENSMUSG00000034462/ENSMUSG00000056758/ENSMUSG00000068154	Brca1;Pkd2;Hmga2;Insm1
GO:0031398	positive regulation of protein ubiquitination	7/865	48/15060	2.54	0.0189221	0.230836	ENSMUSG00000017146/ENSMUSG00000027859/ENSMUSG00000039187/ENSMUSG00000039474/ENSMUSG00000041135/ENSMUSG00000063704/ENSMUSG00000100937	Brca1;Ngf;Fanci;Wfs1;Ripk2;Mapk15;1700020D05Rik
GO:0048839	inner ear development	7/865	48/15060	2.54	0.0189221	0.230836	ENSMUSG00000023912/ENSMUSG00000025856/ENSMUSG00000035929/ENSMUSG00000036256/ENSMUSG00000039239/ENSMUSG00000046352/ENSMUSG00000067235	Slc25a27;Pdgfa;H2-Q4;Igfbp7;Tgfb2;Gjb2;H2-Q10
GO:0006302	double-strand break repair	6/865	38/15060	2.75	0.020165	0.233491	ENSMUSG00000021569/ENSMUSG00000024791/ENSMUSG00000029521/ENSMUSG00000033752/ENSMUSG00000033762/ENSMUSG00000039055	Trip13;Cdca5;Chek2;Mnd1;Recql4;Eme1
GO:0016049	cell growth	6/865	38/15060	2.75	0.020165	0.233491	ENSMUSG00000020484/ENSMUSG00000020689/ENSMUSG00000034656/ENSMUSG00000039347/Mouse_newGene_15882/Mouse_newGene_785	Xbp1;Itgb3;Cacna1a;Atp6v0e2;Mouse_newGene_15882;Mouse_newGene_785
GO:0045429	positive regulation of nitric oxide biosynthetic process	6/865	38/15060	2.75	0.020165	0.233491	ENSMUSG00000028194/ENSMUSG00000031906/ENSMUSG00000034462/ENSMUSG00000059456/ENSMUSG00000078452/ENSMUSG00000079685	Ddah1;Smpd3;Pkd2;Ptk2b;Raet1d;Ulbp1
GO:0034446	substrate adhesion-dependent cell spreading	5/865	28/15060	3.11	0.0201651	0.233491	ENSMUSG00000028955/ENSMUSG00000033420/ENSMUSG00000037712/ENSMUSG00000041498/ENSMUSG00000049791	Vamp3;Antxr1;Fermt2;Kif14;Fzd4
GO:0048666	neuron development	5/865	28/15060	3.11	0.0201651	0.233491	ENSMUSG00000020484/ENSMUSG00000024426/ENSMUSG00000031971/ENSMUSG00000038718/ENSMUSG00000048078	Xbp1;Atat1;Ccsap;Pbx3;Tenm4
GO:0051973	positive regulation of telomerase activity	5/865	28/15060	3.11	0.0201651	0.233491	ENSMUSG00000026622/ENSMUSG00000041346/ENSMUSG00000049086/ENSMUSG00000063704/ENSMUSG00000074934	Nek2;Wrap53;Bmyc;Mapk15;Grem1
GO:0010759	positive regulation of macrophage chemotaxis	4/865	19/15060	3.67	0.0209743	0.235038	ENSMUSG00000035042/ENSMUSG00000037944/ENSMUSG00000040152/ENSMUSG00000040552	Ccl5;Ccr7;Thbs1;C3ar1
GO:0006958	complement activation, classical pathway	7/865	49/15060	2.49	0.0210176	0.235038	ENSMUSG00000058952/Mouse_newGene_13282/Mouse_newGene_15711/Mouse_newGene_16145/Mouse_newGene_2453/Mouse_newGene_2730/Mouse_newGene_4079	Cfi;Mouse_newGene_13282;Mouse_newGene_15711;Mouse_newGene_16145;Mouse_newGene_2453;Mouse_newGene_2730;Mouse_newGene_4079
GO:0001913	T cell mediated cytotoxicity	3/865	11/15060	4.75	0.0220189	0.235038	ENSMUSG00000021403/ENSMUSG00000045827/ENSMUSG00000078452	Serpinb9b;Serpinb9;Raet1d
GO:0001935	endothelial cell proliferation	3/865	11/15060	4.75	0.0220189	0.235038	ENSMUSG00000020484/ENSMUSG00000032083/ENSMUSG00000034205	Xbp1;Apoa1;Loxl2
GO:0006839	mitochondrial transport	3/865	11/15060	4.75	0.0220189	0.235038	ENSMUSG00000021361/ENSMUSG00000025582/ENSMUSG00000066595	Tmem14c;Nptx1;Flvcr1
GO:0008589	regulation of smoothened signaling pathway	3/865	11/15060	4.75	0.0220189	0.235038	ENSMUSG00000032238/ENSMUSG00000033282/ENSMUSG00000038593	Rora;Rpgrip1l;Tctn1
GO:0010971	positive regulation of G2/M transition of mitotic cell cycle	3/865	11/15060	4.75	0.0220189	0.235038	ENSMUSG00000028949/ENSMUSG00000029283/ENSMUSG00000038718	Smarcd3;Cdc7;Pbx3
GO:0030261	chromosome condensation	3/865	11/15060	4.75	0.0220189	0.235038	ENSMUSG00000019942/ENSMUSG00000042029/ENSMUSG00000056758	Cdk1;Ncapg2;Hmga2
GO:0060100	positive regulation of phagocytosis, engulfment	3/865	11/15060	4.75	0.0220189	0.235038	ENSMUSG00000002944/ENSMUSG00000015452/ENSMUSG00000016024	Cd36;Ager;Lbp
GO:1901673	regulation of mitotic spindle assembly	3/865	11/15060	4.75	0.0220189	0.235038	ENSMUSG00000022604/ENSMUSG00000030867/ENSMUSG00000031971	Cep97;Plk1;Ccsap
GO:1900006	positive regulation of dendrite development	6/865	39/15060	2.68	0.0227102	0.240537	Mouse_newGene_13282/Mouse_newGene_15711/Mouse_newGene_16145/Mouse_newGene_2453/Mouse_newGene_2730/Mouse_newGene_4079	Mouse_newGene_13282;Mouse_newGene_15711;Mouse_newGene_16145;Mouse_newGene_2453;Mouse_newGene_2730;Mouse_newGene_4079
GO:0045471	response to ethanol	16/865	162/15060	1.72	0.02407	0.252978	ENSMUSG00000018569/ENSMUSG00000019942/ENSMUSG00000021342/ENSMUSG00000024462/ENSMUSG00000025747/ENSMUSG00000027962/ENSMUSG00000046598/ENSMUSG00000049086/ENSMUSG00000049511/ENSMUSG00000059456/Mouse_newGene_13282/Mouse_newGene_15711/Mouse_newGene_16145/Mouse_newGene_2453/Mouse_newGene_2730/Mouse_newGene_4079	Cldn7;Cdk1;Prl;Gabbr1;Tyms;Vcam1;Bdh1;Bmyc;Htr1b;Ptk2b;Mouse_newGene_13282;Mouse_newGene_15711;Mouse_newGene_16145;Mouse_newGene_2453;Mouse_newGene_2730;Mouse_newGene_4079
GO:0006665	sphingolipid metabolic process	4/865	20/15060	3.48	0.0250561	0.253589	ENSMUSG00000056370/Mouse_newGene_15711/Mouse_newGene_16145/Mouse_newGene_6943	Sftpb;Mouse_newGene_15711;Mouse_newGene_16145;Mouse_newGene_6943
GO:0007088	regulation of mitotic nuclear division	4/865	20/15060	3.48	0.0250561	0.253589	ENSMUSG00000019773/ENSMUSG00000024795/ENSMUSG00000031004/ENSMUSG00000046402	Fbxo5;Kif20b;Mki67;Rbp1
GO:0033280	response to vitamin D	4/865	20/15060	3.48	0.0250561	0.253589	ENSMUSG00000028766/ENSMUSG00000029304/ENSMUSG00000034855/ENSMUSG00000039239	Alpl;Spp1;Cxcl10;Tgfb2
GO:0045736	negative regulation of cyclin-dependent protein serine/threonine kinase activity	4/865	20/15060	3.48	0.0250561	0.253589	ENSMUSG00000019850/ENSMUSG00000028551/ENSMUSG00000030867/ENSMUSG00000069171	Tnfaip3;Cdkn2c;Plk1;Nr2f1
GO:0071897	DNA biosynthetic process	4/865	20/15060	3.48	0.0250561	0.253589	ENSMUSG00000025574/ENSMUSG00000034206/ENSMUSG00000035824/ENSMUSG00000056394	Tk1;Polq;Tk2;Lig1
GO:0071392	cellular response to estradiol stimulus	6/865	40/15060	2.61	0.0254627	0.25581	ENSMUSG00000021591/ENSMUSG00000027715/ENSMUSG00000041046/ENSMUSG00000047904/ENSMUSG00000089960/Mouse_newGene_6943	Glrx;Ccna2;Ramp3;Sstr2;Ugt1a1;Mouse_newGene_6943
GO:0042572	retinol metabolic process	5/865	30/15060	2.9	0.0266182	0.257937	ENSMUSG00000015134/ENSMUSG00000024087/ENSMUSG00000046402/ENSMUSG00000061808/ENSMUSG00000066026	Aldh1a3;Cyp1b1;Rbp1;Ttr;Dhrs3
GO:0048565	digestive tract development	5/865	30/15060	2.9	0.0266182	0.257937	ENSMUSG00000002944/ENSMUSG00000020758/ENSMUSG00000025574/ENSMUSG00000025856/ENSMUSG00000041431	Cd36;Itgb4;Tk1;Pdgfa;Ccnb1
GO:0071398	cellular response to fatty acid	5/865	30/15060	2.9	0.0266182	0.257937	ENSMUSG00000015452/ENSMUSG00000021367/ENSMUSG00000024900/ENSMUSG00000035232/ENSMUSG00000041431	Ager;Edn1;Cpt1a;Pdk3;Ccnb1
GO:0032526	response to retinoic acid	8/865	63/15060	2.21	0.0270762	0.257937	ENSMUSG00000024190/ENSMUSG00000025856/ENSMUSG00000026484/ENSMUSG00000029084/ENSMUSG00000036256/ENSMUSG00000039004/ENSMUSG00000039239/ENSMUSG00000046352	Dusp1;Pdgfa;Rnf2;Cd38;Igfbp7;Bmp6;Tgfb2;Gjb2
GO:0001893	maternal placenta development	3/865	12/15060	4.35	0.0281287	0.257937	ENSMUSG00000002944/ENSMUSG00000069171/Mouse_newGene_12851	Cd36;Nr2f1;Mouse_newGene_12851
GO:0003085	negative regulation of systemic arterial blood pressure	3/865	12/15060	4.35	0.0281287	0.257937	ENSMUSG00000002944/ENSMUSG00000024589/ENSMUSG00000050730	Cd36;Nedd4l;Arhgap42
GO:0010738	regulation of protein kinase A signaling	3/865	12/15060	4.35	0.0281287	0.257937	ENSMUSG00000021699/ENSMUSG00000036273/ENSMUSG00000039166	Pde4d;Lrrk2;Akap7
GO:0010906	regulation of glucose metabolic process	3/865	12/15060	4.35	0.0281287	0.257937	ENSMUSG00000032238/ENSMUSG00000035232/ENSMUSG00000042010	Rora;Pdk3;Acacb
GO:0032743	positive regulation of interleukin-2 production	3/865	12/15060	4.35	0.0281287	0.257937	ENSMUSG00000021699/ENSMUSG00000034462/ENSMUSG00000041135	Pde4d;Pkd2;Ripk2
GO:0035457	cellular response to interferon-alpha	3/865	12/15060	4.35	0.0281287	0.257937	ENSMUSG00000034459/ENSMUSG00000045932/ENSMUSG00000049086	Ifit1;Ifit2;Bmyc
GO:0070120	ciliary neurotrophic factor-mediated signaling pathway	3/865	12/15060	4.35	0.0281287	0.257937	ENSMUSG00000054263/Mouse_newGene_15882/Mouse_newGene_785	Lifr;Mouse_newGene_15882;Mouse_newGene_785
GO:0070327	thyroid hormone transport	3/865	12/15060	4.35	0.0281287	0.257937	ENSMUSG00000019838/ENSMUSG00000025194/ENSMUSG00000061808	Slc16a10;Abcc2;Ttr
GO:2001224	positive regulation of neuron migration	3/865	12/15060	4.35	0.0281287	0.257937	ENSMUSG00000019647/ENSMUSG00000021936/ENSMUSG00000024795	Sema6a;Mapk8;Kif20b
GO:0001578	microtubule bundle formation	4/865	21/15060	3.32	0.0295832	0.259103	ENSMUSG00000003779/ENSMUSG00000030867/ENSMUSG00000038943/ENSMUSG00000068744	Kif20a;Plk1;Prc1;Psrc1
GO:0002052	positive regulation of neuroblast proliferation	4/865	21/15060	3.32	0.0295832	0.259103	ENSMUSG00000021936/ENSMUSG00000028949/ENSMUSG00000033952/ENSMUSG00000056457	Mapk8;Smarcd3;Aspm;Prl2c3
GO:0006406	mRNA export from nucleus	4/865	21/15060	3.32	0.0295832	0.259103	ENSMUSG00000020739/ENSMUSG00000032101/ENSMUSG00000050192/ENSMUSG00000051329	Nup85;Ddx25;Eif5a2;Nup160
GO:0006611	protein export from nucleus	4/865	21/15060	3.32	0.0295832	0.259103	ENSMUSG00000032855/ENSMUSG00000046295/ENSMUSG00000047604/ENSMUSG00000050192	Pkd1;Ankle1;Frat2;Eif5a2
GO:0032722	positive regulation of chemokine production	4/865	21/15060	3.32	0.0295832	0.259103	ENSMUSG00000016024/ENSMUSG00000041135/Mouse_newGene_15882/Mouse_newGene_785	Lbp;Ripk2;Mouse_newGene_15882;Mouse_newGene_785
GO:0036120	cellular response to platelet-derived growth factor stimulus	4/865	21/15060	3.32	0.0295832	0.259103	ENSMUSG00000020689/ENSMUSG00000027715/ENSMUSG00000032006/ENSMUSG00000049086	Itgb3;Ccna2;Pdgfd;Bmyc
GO:0045737	positive regulation of cyclin-dependent protein serine/threonine kinase activity	4/865	21/15060	3.32	0.0295832	0.259103	ENSMUSG00000017499/ENSMUSG00000028718/ENSMUSG00000062248/ENSMUSG00000068744	Cdc6;Stil;Cks2;Psrc1
GO:0009411	response to UV	5/865	31/15060	2.81	0.0302851	0.260245	ENSMUSG00000021936/ENSMUSG00000025076/ENSMUSG00000028560/ENSMUSG00000037474/ENSMUSG00000040204	Mapk8;Casp7;Usp1;Dtl;Pclaf
GO:0030199	collagen fibril organization	5/865	31/15060	2.81	0.0302851	0.260245	ENSMUSG00000024087/ENSMUSG00000026837/ENSMUSG00000034205/ENSMUSG00000039239/ENSMUSG00000074934	Cyp1b1;Col5a1;Loxl2;Tgfb2;Grem1
GO:0051321	meiotic cell cycle	5/865	31/15060	2.81	0.0302851	0.260245	ENSMUSG00000026622/ENSMUSG00000032221/ENSMUSG00000039748/ENSMUSG00000048647/ENSMUSG00000056758	Nek2;Mns1;Exo1;Exd1;Hmga2
GO:0007155	cell adhesion	16/865	167/15060	1.67	0.0308402	0.261723	ENSMUSG00000017167/ENSMUSG00000021614/ENSMUSG00000021728/ENSMUSG00000024512/ENSMUSG00000026837/ENSMUSG00000029161/ENSMUSG00000031910/ENSMUSG00000032783/ENSMUSG00000036151/ENSMUSG00000036256/ENSMUSG00000041329/ENSMUSG00000041731/ENSMUSG00000046240/ENSMUSG00000070695/ENSMUSG00000079852/ENSMUSG00000092470	Cntnap1;Vcan;Emb;Dynap;Col5a1;Cgref1;Has3;Troap;Tm6sf2;Igfbp7;Atp1b2;Pgm5;Hepacam;Cntnap5a;Klra4;Gm20518
GO:0032496	response to lipopolysaccharide	16/865	167/15060	1.67	0.0308402	0.261723	ENSMUSG00000020681/ENSMUSG00000021342/ENSMUSG00000021367/ENSMUSG00000026580/ENSMUSG00000027859/ENSMUSG00000027962/ENSMUSG00000028766/ENSMUSG00000029380/ENSMUSG00000037944/ENSMUSG00000039942/ENSMUSG00000041954/ENSMUSG00000046352/ENSMUSG00000056370/ENSMUSG00000074743/ENSMUSG00000089960/ENSMUSG00000090231	Ace;Prl;Edn1;Selp;Ngf;Vcam1;Alpl;Cxcl1;Ccr7;Ptger4;Tnfrsf18;Gjb2;Sftpb;Thbd;Ugt1a1;Cfb
GO:0030097	hemopoiesis	6/865	42/15060	2.49	0.0316131	0.266626	ENSMUSG00000000751/ENSMUSG00000031465/ENSMUSG00000037313/ENSMUSG00000037846/ENSMUSG00000039239/ENSMUSG00000074733	Rpa1;Angpt2;Tacc3;Rtkn2;Tgfb2;Zfp950
GO:0007568	aging	23/865	266/15060	1.51	0.0330268	0.267465	ENSMUSG00000000753/ENSMUSG00000017697/ENSMUSG00000020681/ENSMUSG00000021591/ENSMUSG00000021699/ENSMUSG00000025076/ENSMUSG00000025747/ENSMUSG00000027859/ENSMUSG00000027962/ENSMUSG00000029819/ENSMUSG00000031906/ENSMUSG00000032060/ENSMUSG00000032827/ENSMUSG00000035042/ENSMUSG00000039239/ENSMUSG00000046352/ENSMUSG00000074183/Mouse_newGene_13282/Mouse_newGene_15711/Mouse_newGene_16145/Mouse_newGene_24…	Serpinf1;Ada;Ace;Glrx;Pde4d;Casp7;Tyms;Ngf;Vcam1;Npy;Smpd3;Cryab;Ppp1r9a;Ccl5;Tgfb2;Gjb2;Gsta1;Mouse_newGene_13282;Mouse_newGene_15711;Mouse_newGene_16145;Mouse_newGene_2453;Mouse_newGene_2730;Mouse_newGene_4079
GO:0009314	response to radiation	5/865	32/15060	2.72	0.0342543	0.267465	ENSMUSG00000020689/ENSMUSG00000027859/ENSMUSG00000031465/ENSMUSG00000039239/Mouse_newGene_730	Itgb3;Ngf;Angpt2;Tgfb2;Mouse_newGene_730
GO:0000910	cytokinesis	4/865	22/15060	3.17	0.0345626	0.267465	ENSMUSG00000017639/ENSMUSG00000017716/ENSMUSG00000024660/ENSMUSG00000038943	Rab11fip4;Birc5;Incenp;Prc1
GO:0001892	embryonic placenta development	4/865	22/15060	3.17	0.0345626	0.267465	ENSMUSG00000024140/ENSMUSG00000032855/ENSMUSG00000034462/Mouse_newGene_12851	Epas1;Pkd1;Pkd2;Mouse_newGene_12851
GO:0010745	negative regulation of macrophage derived foam cell differentiation	4/865	22/15060	3.17	0.0345626	0.267465	ENSMUSG00000020689/Mouse_newGene_16145/Mouse_newGene_2730/Mouse_newGene_4079	Itgb3;Mouse_newGene_16145;Mouse_newGene_2730;Mouse_newGene_4079
GO:0000920	cell separation after cytokinesis	3/865	13/15060	4.02	0.0350404	0.267465	ENSMUSG00000003779/ENSMUSG00000024989/ENSMUSG00000034190	Kif20a;Cep55;Chmp7
GO:0002544	chronic inflammatory response	3/865	13/15060	4.02	0.0350404	0.267465	ENSMUSG00000027962/ENSMUSG00000035042/ENSMUSG00000040152	Vcam1;Ccl5;Thbs1
GO:0010569	regulation of double-strand break repair via homologous recombination	3/865	13/15060	4.02	0.0350404	0.267465	ENSMUSG00000028884/ENSMUSG00000032113/ENSMUSG00000075324	Rpa2;Chek1;Fign
GO:0010666	positive regulation of cardiac muscle cell apoptotic process	3/865	13/15060	4.02	0.0350404	0.267465	ENSMUSG00000021936/ENSMUSG00000022358/ENSMUSG00000050192	Mapk8;Fbxo32;Eif5a2
GO:0019985	translesion synthesis	3/865	13/15060	4.02	0.0350404	0.267465	ENSMUSG00000027342/ENSMUSG00000037474/ENSMUSG00000040204	Pcna;Dtl;Pclaf
GO:0030818	negative regulation of cAMP biosynthetic process	3/865	13/15060	4.02	0.0350404	0.267465	ENSMUSG00000021367/ENSMUSG00000038668/ENSMUSG00000049511	Edn1;Lpar1;Htr1b
GO:0031103	axon regeneration	3/865	13/15060	4.02	0.0350404	0.267465	ENSMUSG00000021614/ENSMUSG00000021707/ENSMUSG00000045287	Vcan;Dhfr;Rtn4rl1
GO:0043623	cellular protein complex assembly	3/865	13/15060	4.02	0.0350404	0.267465	ENSMUSG00000021699/ENSMUSG00000030909/ENSMUSG00000035042	Pde4d;Anks4b;Ccl5
GO:0048172	regulation of short-term neuronal synaptic plasticity	3/865	13/15060	4.02	0.0350404	0.267465	ENSMUSG00000034799/ENSMUSG00000037217/ENSMUSG00000053930	Unc13a;Syn1;Shisa6
GO:0060038	cardiac muscle cell proliferation	3/865	13/15060	4.02	0.0350404	0.267465	ENSMUSG00000025855/ENSMUSG00000039239/ENSMUSG00000048078	Prkar1b;Tgfb2;Tenm4
GO:0070233	negative regulation of T cell apoptotic process	3/865	13/15060	4.02	0.0350404	0.267465	ENSMUSG00000021403/ENSMUSG00000035042/ENSMUSG00000045827	Serpinb9b;Ccl5;Serpinb9
GO:1902857	positive regulation of non-motile cilium assembly	3/865	13/15060	4.02	0.0350404	0.267465	ENSMUSG00000036403/ENSMUSG00000047388/ENSMUSG00000064128	Cep135;Atmin;Cenpj
GO:0032870	cellular response to hormone stimulus	5/865	33/15060	2.64	0.0385309	0.28926	ENSMUSG00000003545/ENSMUSG00000021342/ENSMUSG00000024112/ENSMUSG00000024190/ENSMUSG00000036256	Fosb;Prl;Cacna1h;Dusp1;Igfbp7
GO:0035249	synaptic transmission, glutamatergic	5/865	33/15060	2.64	0.0385309	0.28926	ENSMUSG00000003378/ENSMUSG00000034656/ENSMUSG00000034799/Mouse_newGene_12288/Mouse_newGene_6330	Grik5;Cacna1a;Unc13a;Mouse_newGene_12288;Mouse_newGene_6330
GO:0045184	establishment of protein localization	5/865	33/15060	2.64	0.0385309	0.28926	ENSMUSG00000024989/ENSMUSG00000030867/ENSMUSG00000041498/ENSMUSG00000045328/ENSMUSG00000074818	Cep55;Plk1;Kif14;Cenpe;Pdzd7
GO:0001937	negative regulation of endothelial cell proliferation	4/865	23/15060	3.03	0.039998	0.298633	ENSMUSG00000015452/ENSMUSG00000037621/ENSMUSG00000040152/ENSMUSG00000069171	Ager;Atoh8;Thbs1;Nr2f1
GO:0071347	cellular response to interleukin-1	10/865	93/15060	1.87	0.0404952	0.300703	ENSMUSG00000021367/ENSMUSG00000021936/ENSMUSG00000024140/ENSMUSG00000025194/ENSMUSG00000031906/ENSMUSG00000032238/ENSMUSG00000035042/ENSMUSG00000039942/ENSMUSG00000047497/ENSMUSG00000049086	Edn1;Mapk8;Epas1;Abcc2;Smpd3;Rora;Ccl5;Ptger4;Adamts12;Bmyc
GO:0007157	heterophilic cell-cell adhesion via plasma membrane cell adhesion molecules	6/865	45/15060	2.32	0.0425247	0.302578	ENSMUSG00000026580/ENSMUSG00000027962/ENSMUSG00000031654/ENSMUSG00000048078/ENSMUSG00000048218/ENSMUSG00000071552	Selp;Vcam1;Cbln1;Tenm4;Amigo2;Tigit
GO:0010212	response to ionizing radiation	6/865	45/15060	2.32	0.0425247	0.302578	ENSMUSG00000017146/ENSMUSG00000027962/ENSMUSG00000028702/ENSMUSG00000030978/ENSMUSG00000046591/ENSMUSG00000078773	Brca1;Vcam1;Rad54l;Rrm1;Ticrr;Rad54b
GO:0001837	epithelial to mesenchymal transition	3/865	14/15060	3.73	0.0427409	0.302578	ENSMUSG00000027654/ENSMUSG00000034205/ENSMUSG00000056758	Fam83d;Loxl2;Hmga2
GO:0006855	drug transmembrane transport	3/865	14/15060	3.73	0.0427409	0.302578	ENSMUSG00000000154/ENSMUSG00000025194/ENSMUSG00000039529	Slc22a18;Abcc2;Atp8b1
GO:0008631	intrinsic apoptotic signaling pathway in response to oxidative stress	3/865	14/15060	3.73	0.0427409	0.302578	ENSMUSG00000024087/ENSMUSG00000029433/ENSMUSG00000035683	Cyp1b1;Diablo;Melk
GO:0009405	pathogenesis	3/865	14/15060	3.73	0.0427409	0.302578	ENSMUSG00000022594/ENSMUSG00000049086/Mouse_newGene_2860	Lynx1;Bmyc;Mouse_newGene_2860
GO:0032331	negative regulation of chondrocyte differentiation	3/865	14/15060	3.73	0.0427409	0.302578	ENSMUSG00000020467/ENSMUSG00000047497/ENSMUSG00000074934	Efemp1;Adamts12;Grem1
GO:0060707	trophoblast giant cell differentiation	3/865	14/15060	3.73	0.0427409	0.302578	ENSMUSG00000025758/ENSMUSG00000046179/ENSMUSG00000069171	Plk4;E2f8;Nr2f1
GO:2000353	positive regulation of endothelial cell apoptotic process	3/865	14/15060	3.73	0.0427409	0.302578	ENSMUSG00000015452/ENSMUSG00000020484/ENSMUSG00000040152	Ager;Xbp1;Thbs1
GO:0051384	response to glucocorticoid	10/865	95/15060	1.83	0.0457927	0.318281	ENSMUSG00000017716/ENSMUSG00000024190/ENSMUSG00000025747/ENSMUSG00000027792/ENSMUSG00000027859/ENSMUSG00000028766/ENSMUSG00000029380/ENSMUSG00000035042/ENSMUSG00000039004/ENSMUSG00000056370	Birc5;Dusp1;Tyms;Bche;Ngf;Alpl;Cxcl1;Ccl5;Bmp6;Sftpb
GO:0043507	positive regulation of JUN kinase activity	4/865	24/15060	2.9	0.0458908	0.318281	ENSMUSG00000015452/ENSMUSG00000021367/ENSMUSG00000049791/ENSMUSG00000059456	Ager;Edn1;Fzd4;Ptk2b
GO:0060045	positive regulation of cardiac muscle cell proliferation	4/865	24/15060	2.9	0.0458908	0.318281	ENSMUSG00000019942/ENSMUSG00000031565/ENSMUSG00000041431/ENSMUSG00000062991	Cdk1;Fgfr1;Ccnb1;Nrg1
GO:0071548	response to dexamethasone	4/865	24/15060	2.9	0.0458908	0.318281	ENSMUSG00000020681/ENSMUSG00000021367/ENSMUSG00000024087/ENSMUSG00000027342	Ace;Edn1;Cyp1b1;Pcna
GO:0010977	negative regulation of neuron projection development	6/865	46/15060	2.27	0.0466266	0.321751	ENSMUSG00000018217/ENSMUSG00000020467/ENSMUSG00000035929/ENSMUSG00000038668/ENSMUSG00000067235/ENSMUSG00000069171	Pmp22;Efemp1;H2-Q4;Lpar1;H2-Q10;Nr2f1
GO:0016525	negative regulation of angiogenesis	7/865	58/15060	2.1	0.0474126	0.325531	ENSMUSG00000000753/ENSMUSG00000002944/ENSMUSG00000024290/ENSMUSG00000031465/ENSMUSG00000031503/ENSMUSG00000034855/ENSMUSG00000040152	Serpinf1;Cd36;Rock1;Angpt2;Col4a2;Cxcl10;Thbs1
GO:0010629	negative regulation of gene expression	10/865	96/15060	1.81	0.0486091	0.332077	ENSMUSG00000000753/ENSMUSG00000020681/ENSMUSG00000028211/ENSMUSG00000031755/ENSMUSG00000032060/ENSMUSG00000034329/ENSMUSG00000037169/ENSMUSG00000039239/ENSMUSG00000041431/ENSMUSG00000042010	Serpinf1;Ace;Trp53inp1;Bbs2;Cryab;Brip1;Mycn;Tgfb2;Ccnb1;Acacb
GO:0003407	neural retina development	3/865	15/15060	3.48	0.0512101	0.336644	ENSMUSG00000017639/ENSMUSG00000028949/ENSMUSG00000039239	Rab11fip4;Smarcd3;Tgfb2
GO:0006658	phosphatidylserine metabolic process	3/865	15/15060	3.48	0.0512101	0.336644	Mouse_newGene_15711/Mouse_newGene_16145/Mouse_newGene_6943	Mouse_newGene_15711;Mouse_newGene_16145;Mouse_newGene_6943
GO:0007095	mitotic G2 DNA damage checkpoint	3/865	15/15060	3.48	0.0512101	0.336644	ENSMUSG00000019942/ENSMUSG00000039187/ENSMUSG00000056758	Cdk1;Fanci;Hmga2
GO:0032966	negative regulation of collagen biosynthetic process	3/865	15/15060	3.48	0.0512101	0.336644	ENSMUSG00000015452/Mouse_newGene_15882/Mouse_newGene_785	Ager;Mouse_newGene_15882;Mouse_newGene_785
GO:0046579	positive regulation of Ras protein signal transduction	3/865	15/15060	3.48	0.0512101	0.336644	ENSMUSG00000027859/ENSMUSG00000038855/ENSMUSG00000062991	Ngf;Itpkb;Nrg1
GO:0070102	interleukin-6-mediated signaling pathway	3/865	15/15060	3.48	0.0512101	0.336644	Mouse_newGene_10775/Mouse_newGene_15882/Mouse_newGene_785	Mouse_newGene_10775;Mouse_newGene_15882;Mouse_newGene_785
GO:0071498	cellular response to fluid shear stress	3/865	15/15060	3.48	0.0512101	0.336644	ENSMUSG00000029304/ENSMUSG00000034462/ENSMUSG00000059456	Spp1;Pkd2;Ptk2b
GO:0009408	response to heat	7/865	59/15060	2.07	0.0512487	0.336644	ENSMUSG00000021936/ENSMUSG00000025194/ENSMUSG00000028211/ENSMUSG00000029380/ENSMUSG00000036256/ENSMUSG00000040752/ENSMUSG00000041237	Mapk8;Abcc2;Trp53inp1;Cxcl1;Igfbp7;Myh6;Pklr
GO:0031663	lipopolysaccharide-mediated signaling pathway	4/865	25/15060	2.79	0.0522398	0.336679	ENSMUSG00000016024/ENSMUSG00000023992/ENSMUSG00000035042/ENSMUSG00000041135	Lbp;Trem2;Ccl5;Ripk2
GO:0032467	positive regulation of cytokinesis	4/865	25/15060	2.79	0.0522398	0.336679	ENSMUSG00000017499/ENSMUSG00000027699/ENSMUSG00000029516/ENSMUSG00000041498	Cdc6;Ect2;Cit;Kif14
GO:0032940	secretion by cell	4/865	25/15060	2.79	0.0522398	0.336679	ENSMUSG00000044349/Mouse_newGene_15649/Mouse_newGene_3979/Mouse_newGene_5869	Snhg11;Mouse_newGene_15649;Mouse_newGene_3979;Mouse_newGene_5869
GO:0034644	cellular response to UV	4/865	25/15060	2.79	0.0522398	0.336679	ENSMUSG00000027342/ENSMUSG00000028211/ENSMUSG00000038644/ENSMUSG00000049086	Pcna;Trp53inp1;Pold1;Bmyc
GO:0032436	positive regulation of proteasomal ubiquitin-dependent protein catabolic process	6/865	48/15060	2.18	0.0555432	0.356289	ENSMUSG00000020601/ENSMUSG00000021701/ENSMUSG00000027496/ENSMUSG00000030867/ENSMUSG00000033107/ENSMUSG00000036273	Trib2;Plk2;Aurka;Plk1;Rnf125;Lrrk2
GO:0008360	regulation of cell shape	11/865	112/15060	1.71	0.0568472	0.361261	ENSMUSG00000015745/ENSMUSG00000021665/ENSMUSG00000025265/ENSMUSG00000029283/ENSMUSG00000033377/ENSMUSG00000036533/ENSMUSG00000037712/ENSMUSG00000038668/ENSMUSG00000045664/ENSMUSG00000050359/ENSMUSG00000059456	Plekho1;Hexb;Fgd1;Cdc7;Palmd;Cdc42ep3;Fermt2;Lpar1;Cdc42ep2;Sprr1a;Ptk2b
GO:0042060	wound healing	11/865	112/15060	1.71	0.0568472	0.361261	ENSMUSG00000024032/ENSMUSG00000031565/ENSMUSG00000039239/ENSMUSG00000062345/ENSMUSG00000062991/Mouse_newGene_13282/Mouse_newGene_15711/Mouse_newGene_16145/Mouse_newGene_2453/Mouse_newGene_2730/Mouse_newGene_4079	Tff1;Fgfr1;Tgfb2;Serpinb2;Nrg1;Mouse_newGene_13282;Mouse_newGene_15711;Mouse_newGene_16145;Mouse_newGene_2453;Mouse_newGene_2730;Mouse_newGene_4079
GO:0009636	response to toxic substance	9/865	86/15060	1.82	0.0580235	0.365292	ENSMUSG00000019942/ENSMUSG00000024087/ENSMUSG00000024292/ENSMUSG00000025574/ENSMUSG00000025747/ENSMUSG00000034329/ENSMUSG00000035042/ENSMUSG00000046598/ENSMUSG00000049511	Cdk1;Cyp1b1;Cyp4f14;Tk1;Tyms;Brip1;Ccl5;Bdh1;Htr1b
GO:0051496	positive regulation of stress fiber assembly	5/865	37/15060	2.35	0.058773	0.365292	ENSMUSG00000014778/ENSMUSG00000018012/ENSMUSG00000032083/ENSMUSG00000035773/ENSMUSG00000038668	Fhod1;Rac3;Apoa1;Kiss1r;Lpar1
GO:0006805	xenobiotic metabolic process	4/865	26/15060	2.68	0.0590414	0.365292	ENSMUSG00000024087/ENSMUSG00000025069/ENSMUSG00000032238/ENSMUSG00000063558	Cyp1b1;Gsto2;Rora;Aox1
GO:0061098	positive regulation of protein tyrosine kinase activity	4/865	26/15060	2.68	0.0590414	0.365292	ENSMUSG00000020681/ENSMUSG00000035042/ENSMUSG00000062991/ENSMUSG00000074934	Ace;Ccl5;Nrg1;Grem1
GO:0002687	positive regulation of leukocyte migration	3/865	16/15060	3.26	0.0604223	0.365292	ENSMUSG00000026580/ENSMUSG00000034664/ENSMUSG00000041954	Selp;Itga2b;Tnfrsf18
GO:0007129	synapsis	3/865	16/15060	3.26	0.0604223	0.365292	ENSMUSG00000028212/ENSMUSG00000034023/ENSMUSG00000036928	Ccne2;Fancd2;Stag3
GO:0015825	L-serine transport	3/865	16/15060	3.26	0.0604223	0.365292	Mouse_newGene_15711/Mouse_newGene_16145/Mouse_newGene_6943	Mouse_newGene_15711;Mouse_newGene_16145;Mouse_newGene_6943
GO:0038095	Fc-epsilon receptor signaling pathway	3/865	16/15060	3.26	0.0604223	0.365292	ENSMUSG00000021457/ENSMUSG00000021936/ENSMUSG00000068749	Syk;Mapk8;Psma5
GO:0045332	phospholipid translocation	3/865	16/15060	3.26	0.0604223	0.365292	ENSMUSG00000015243/ENSMUSG00000025324/ENSMUSG00000039529	Abca1;Atp10a;Atp8b1
GO:0046688	response to copper ion	3/865	16/15060	3.26	0.0604223	0.365292	ENSMUSG00000019942/ENSMUSG00000025574/ENSMUSG00000034205	Cdk1;Tk1;Loxl2
GO:0050850	positive regulation of calcium-mediated signaling	3/865	16/15060	3.26	0.0604223	0.365292	ENSMUSG00000017697/ENSMUSG00000021457/ENSMUSG00000023992	Ada;Syk;Trem2
GO:0035264	multicellular organism growth	10/865	100/15060	1.74	0.0610253	0.367312	ENSMUSG00000021699/ENSMUSG00000026827/ENSMUSG00000028718/ENSMUSG00000028933/ENSMUSG00000066595/ENSMUSG00000067889/ENSMUSG00000074733/ENSMUSG00000079509/Mouse_newGene_12851/Mouse_newGene_13802	Pde4d;Gpd2;Stil;Xrcc2;Flvcr1;Sptbn2;Zfp950;Zfx;Mouse_newGene_12851;Mouse_newGene_13802
GO:0050728	negative regulation of inflammatory response	7/865	62/15060	1.97	0.0639025	0.380582	ENSMUSG00000000753/ENSMUSG00000017697/ENSMUSG00000023336/ENSMUSG00000032083/ENSMUSG00000032238/ENSMUSG00000035914/ENSMUSG00000039942	Serpinf1;Ada;Wfdc1;Apoa1;Rora;Cd276;Ptger4
GO:0010332	response to gamma radiation	5/865	38/15060	2.29	0.0646227	0.380582	ENSMUSG00000028933/ENSMUSG00000029380/ENSMUSG00000034023/ENSMUSG00000034855/ENSMUSG00000049086	Xrcc2;Cxcl1;Fancd2;Cxcl10;Bmyc
GO:0030326	embryonic limb morphogenesis	5/865	38/15060	2.29	0.0646227	0.380582	ENSMUSG00000015452/ENSMUSG00000031565/ENSMUSG00000038718/ENSMUSG00000039239/ENSMUSG00000074934	Ager;Fgfr1;Pbx3;Tgfb2;Grem1
GO:0035094	response to nicotine	5/865	38/15060	2.29	0.0646227	0.380582	ENSMUSG00000021367/ENSMUSG00000021707/ENSMUSG00000024462/ENSMUSG00000027859/ENSMUSG00000027962	Edn1;Dhfr;Gabbr1;Ngf;Vcam1
GO:0045785	positive regulation of cell adhesion	5/865	38/15060	2.29	0.0646227	0.380582	ENSMUSG00000026580/ENSMUSG00000034462/ENSMUSG00000039942/ENSMUSG00000041954/ENSMUSG00000062991	Selp;Pkd2;Ptger4;Tnfrsf18;Nrg1
GO:0016050	vesicle organization	4/865	27/15060	2.58	0.0662898	0.388725	ENSMUSG00000019773/ENSMUSG00000056185/Mouse_newGene_12288/Mouse_newGene_6330	Fbxo5;Snx32;Mouse_newGene_12288;Mouse_newGene_6330
GO:0035690	cellular response to drug	8/865	76/15060	1.83	0.0694682	0.389986	ENSMUSG00000015452/ENSMUSG00000020689/ENSMUSG00000021367/ENSMUSG00000022226/ENSMUSG00000029521/ENSMUSG00000047757/ENSMUSG00000049086/ENSMUSG00000049511	Ager;Itgb3;Edn1;Mcpt2;Chek2;Fancb;Bmyc;Htr1b
GO:0001676	long-chain fatty acid metabolic process	3/865	17/15060	3.07	0.0703473	0.389986	ENSMUSG00000002944/ENSMUSG00000024900/ENSMUSG00000027932	Cd36;Cpt1a;Slc27a3
GO:0006103	2-oxoglutarate metabolic process	3/865	17/15060	3.07	0.0703473	0.389986	ENSMUSG00000027406/ENSMUSG00000040213/Mouse_newGene_16473	Idh3b;Kyat3;Mouse_newGene_16473
GO:0006303	double-strand break repair via nonhomologous end joining	3/865	17/15060	3.07	0.0703473	0.389986	ENSMUSG00000006678/ENSMUSG00000047617/ENSMUSG00000056394	Pola1;Paxx;Lig1
GO:0006911	phagocytosis, engulfment	3/865	17/15060	3.07	0.0703473	0.389986	ENSMUSG00000015243/ENSMUSG00000023992/ENSMUSG00000056870	Abca1;Trem2;Gulp1
GO:0007140	male meiotic nuclear division	3/865	17/15060	3.07	0.0703473	0.389986	ENSMUSG00000019214/ENSMUSG00000031898/ENSMUSG00000032815	Chtf18;Dpep3;Fanca
GO:0007214	gamma-aminobutyric acid signaling pathway	3/865	17/15060	3.07	0.0703473	0.389986	ENSMUSG00000024462/ENSMUSG00000031340/ENSMUSG00000034656	Gabbr1;Gabre;Cacna1a
GO:0018345	protein palmitoylation	3/865	17/15060	3.07	0.0703473	0.389986	ENSMUSG00000021969/ENSMUSG00000035798/ENSMUSG00000039199	Zdhhc20;Zdhhc17;Zdhhc1
GO:0021846	cell proliferation in forebrain	3/865	17/15060	3.07	0.0703473	0.389986	ENSMUSG00000030978/ENSMUSG00000041498/ENSMUSG00000056758	Rrm1;Kif14;Hmga2
GO:0043392	negative regulation of DNA binding	3/865	17/15060	3.07	0.0703473	0.389986	ENSMUSG00000026622/ENSMUSG00000031907/ENSMUSG00000056758	Nek2;Zfp90;Hmga2
GO:0048843	negative regulation of axon extension involved in axon guidance	3/865	17/15060	3.07	0.0703473	0.389986	ENSMUSG00000019647/ENSMUSG00000025207/ENSMUSG00000031398	Sema6a;Sema4g;Plxna3
GO:2000134	negative regulation of G1/S transition of mitotic cell cycle	3/865	17/15060	3.07	0.0703473	0.389986	ENSMUSG00000029816/ENSMUSG00000034462/ENSMUSG00000050107	Gpnmb;Pkd2;Haspin
GO:0019233	sensory perception of pain	6/865	51/15060	2.05	0.070717	0.389986	ENSMUSG00000020681/ENSMUSG00000024112/ENSMUSG00000027859/ENSMUSG00000029223/ENSMUSG00000034656/ENSMUSG00000051790	Ace;Cacna1h;Ngf;Uchl1;Cacna1a;Nlgn2
GO:0000186	activation of MAPKK activity	5/865	39/15060	2.23	0.0707863	0.389986	ENSMUSG00000021453/ENSMUSG00000027859/ENSMUSG00000028862/ENSMUSG00000035773/ENSMUSG00000036273	Gadd45g;Ngf;Map3k6;Kiss1r;Lrrk2
GO:0010811	positive regulation of cell-substrate adhesion	5/865	39/15060	2.23	0.0707863	0.389986	ENSMUSG00000028195/ENSMUSG00000029304/ENSMUSG00000029819/ENSMUSG00000040152/Mouse_newGene_16595	Cyr61;Spp1;Npy;Thbs1;Mouse_newGene_16595
GO:0001658	branching involved in ureteric bud morphogenesis	4/865	28/15060	2.49	0.0739773	0.397938	ENSMUSG00000034462/ENSMUSG00000038718/ENSMUSG00000039994/ENSMUSG00000049086	Pkd2;Pbx3;Timeless;Bmyc
GO:0006879	cellular iron ion homeostasis	4/865	28/15060	2.49	0.0739773	0.397938	ENSMUSG00000025993/ENSMUSG00000039004/ENSMUSG00000047443/ENSMUSG00000049086	Slc40a1;Bmp6;Erfe;Bmyc
GO:0030325	adrenal gland development	4/865	28/15060	2.49	0.0739773	0.397938	ENSMUSG00000024087/ENSMUSG00000032083/ENSMUSG00000038718/ENSMUSG00000056758	Cyp1b1;Apoa1;Pbx3;Hmga2
GO:0030501	positive regulation of bone mineralization	4/865	28/15060	2.49	0.0739773	0.397938	ENSMUSG00000031342/ENSMUSG00000035692/ENSMUSG00000035914/ENSMUSG00000039004	Gpm6b;Isg15;Cd276;Bmp6
GO:0033189	response to vitamin A	4/865	28/15060	2.49	0.0739773	0.397938	ENSMUSG00000015452/ENSMUSG00000025747/ENSMUSG00000046402/ENSMUSG00000056370	Ager;Tyms;Rbp1;Sftpb
GO:0042755	eating behavior	4/865	28/15060	2.49	0.0739773	0.397938	ENSMUSG00000002944/ENSMUSG00000020681/ENSMUSG00000024900/ENSMUSG00000029223	Cd36;Ace;Cpt1a;Uchl1
GO:0016197	endosomal transport	5/865	40/15060	2.18	0.0772611	0.412356	ENSMUSG00000015243/ENSMUSG00000021950/ENSMUSG00000034560/Mouse_newGene_12288/Mouse_newGene_6330	Abca1;Anxa8;Washc4;Mouse_newGene_12288;Mouse_newGene_6330
GO:0048705	skeletal system morphogenesis	5/865	40/15060	2.18	0.0772611	0.412356	ENSMUSG00000033540/ENSMUSG00000033762/ENSMUSG00000049086/ENSMUSG00000074733/Mouse_newGene_1392	Idua;Recql4;Bmyc;Zfp950;Mouse_newGene_1392
GO:0045892	negative regulation of transcription, DNA-templated	21/865	263/15060	1.39	0.0794118	0.418958	ENSMUSG00000006527/ENSMUSG00000006715/ENSMUSG00000017146/ENSMUSG00000017716/ENSMUSG00000019992/ENSMUSG00000026605/ENSMUSG00000029084/ENSMUSG00000034205/ENSMUSG00000034460/ENSMUSG00000034771/ENSMUSG00000035456/ENSMUSG00000037235/ENSMUSG00000037621/ENSMUSG00000039529/ENSMUSG00000040841/ENSMUSG00000041046/ENSMUSG00000056185/ENSMUSG00000057093/ENSMUSG00000062991/ENSMUSG00000074934/ENSMUSG00000093445	Sfmbt1;Gmnn;Brca1;Birc5;Mtfr2;Cenpf;Cd38;Loxl2;Six4;Tle2;Prdm8;Mxd4;Atoh8;Atp8b1;Six5;Ramp3;Snx32;Zfp607b;Nrg1;Grem1;Lrch4
GO:0006882	cellular zinc ion homeostasis	3/865	18/15060	2.9	0.0809511	0.418958	ENSMUSG00000024301/ENSMUSG00000031762/ENSMUSG00000079553	Kifc5b;Mt2;Kifc1
GO:0008219	cell death	3/865	18/15060	2.9	0.0809511	0.418958	ENSMUSG00000018217/ENSMUSG00000034462/ENSMUSG00000115018	Pmp22;Pkd2;AL732309.1
GO:0009948	anterior/posterior axis specification	3/865	18/15060	2.9	0.0809511	0.418958	ENSMUSG00000026484/ENSMUSG00000027496/ENSMUSG00000073678	Rnf2;Aurka;Pgap1
GO:0016339	calcium-dependent cell-cell adhesion via plasma membrane cell adhesion molecules	3/865	18/15060	2.9	0.0809511	0.418958	ENSMUSG00000000325/ENSMUSG00000039385/ENSMUSG00000047910	Arvcf;Cdh6;Pcdhb16
GO:0043536	positive regulation of blood vessel endothelial cell migration	3/865	18/15060	2.9	0.0809511	0.418958	ENSMUSG00000034462/ENSMUSG00000040152/ENSMUSG00000056457	Pkd2;Thbs1;Prl2c3
GO:0045956	positive regulation of calcium ion-dependent exocytosis	3/865	18/15060	2.9	0.0809511	0.418958	ENSMUSG00000024112/ENSMUSG00000026797/ENSMUSG00000062421	Cacna1h;Stxbp1;Arf2
GO:0071526	semaphorin-plexin signaling pathway	3/865	18/15060	2.9	0.0809511	0.418958	ENSMUSG00000018012/ENSMUSG00000019647/ENSMUSG00000025207	Rac3;Sema6a;Sema4g
GO:0042542	response to hydrogen peroxide	6/865	53/15060	1.97	0.0820315	0.421678	ENSMUSG00000017697/ENSMUSG00000024190/ENSMUSG00000032060/ENSMUSG00000038393/ENSMUSG00000056394/ENSMUSG00000059456	Ada;Dusp1;Cryab;Txnip;Lig1;Ptk2b
GO:0045214	sarcomere organization	4/865	29/15060	2.4	0.0820941	0.421678	ENSMUSG00000025855/ENSMUSG00000034295/ENSMUSG00000034460/ENSMUSG00000040752	Prkar1b;Fhod3;Six4;Myh6
GO:0014823	response to activity	8/865	79/15060	1.76	0.0830232	0.424854	ENSMUSG00000002944/ENSMUSG00000015452/ENSMUSG00000019942/ENSMUSG00000020689/ENSMUSG00000021367/ENSMUSG00000031465/ENSMUSG00000035042/ENSMUSG00000039004	Cd36;Ager;Cdk1;Itgb3;Edn1;Angpt2;Ccl5;Bmp6
GO:0048791	calcium ion-regulated exocytosis of neurotransmitter	4/865	30/15060	2.32	0.0906288	0.458072	ENSMUSG00000024869/ENSMUSG00000024871/ENSMUSG00000034656/ENSMUSG00000045912	Gm49405;Doc2g;Cacna1a;C2cd4c
GO:0001502	cartilage condensation	3/865	19/15060	2.75	0.0921968	0.458072	ENSMUSG00000032855/ENSMUSG00000037169/ENSMUSG00000039239	Pkd1;Mycn;Tgfb2
GO:0001932	regulation of protein phosphorylation	3/865	19/15060	2.75	0.0921968	0.458072	ENSMUSG00000032083/ENSMUSG00000038855/ENSMUSG00000053914	Apoa1;Itpkb;Kdm4d
GO:0009954	proximal/distal pattern formation	3/865	19/15060	2.75	0.0921968	0.458072	ENSMUSG00000015452/ENSMUSG00000038718/ENSMUSG00000074934	Ager;Pbx3;Grem1
GO:0045453	bone resorption	3/865	19/15060	2.75	0.0921968	0.458072	ENSMUSG00000018012/ENSMUSG00000019066/ENSMUSG00000059456	Rac3;Rab3d;Ptk2b
GO:0046685	response to arsenic-containing substance	3/865	19/15060	2.75	0.0921968	0.458072	ENSMUSG00000000753/ENSMUSG00000024087/ENSMUSG00000025194	Serpinf1;Cyp1b1;Abcc2
GO:0097150	neuronal stem cell population maintenance	3/865	19/15060	2.75	0.0921968	0.458072	ENSMUSG00000021936/ENSMUSG00000033952/ENSMUSG00000034023	Mapk8;Aspm;Fancd2
GO:2000114	regulation of establishment of cell polarity	3/865	19/15060	2.75	0.0921968	0.458072	ENSMUSG00000024290/ENSMUSG00000024795/ENSMUSG00000059456	Rock1;Kif20b;Ptk2b
GO:0002053	positive regulation of mesenchymal cell proliferation	4/865	31/15060	2.25	0.0995686	0.479703	ENSMUSG00000000751/ENSMUSG00000025856/ENSMUSG00000031565/ENSMUSG00000037169	Rpa1;Pdgfa;Fgfr1;Mycn
GO:0014070	response to organic cyclic compound	7/865	69/15060	1.77	0.100172	0.479703	ENSMUSG00000019942/ENSMUSG00000024900/ENSMUSG00000026580/ENSMUSG00000031004/ENSMUSG00000031465/ENSMUSG00000042010/ENSMUSG00000054263	Cdk1;Cpt1a;Selp;Mki67;Angpt2;Acacb;Lifr
GO:0010288	response to lead ion	6/865	56/15060	1.87	0.100771	0.479703	Mouse_newGene_13282/Mouse_newGene_15711/Mouse_newGene_16145/Mouse_newGene_2453/Mouse_newGene_2730/Mouse_newGene_4079	Mouse_newGene_13282;Mouse_newGene_15711;Mouse_newGene_16145;Mouse_newGene_2453;Mouse_newGene_2730;Mouse_newGene_4079
GO:0043065	positive regulation of apoptotic process	14/865	168/15060	1.45	0.103644	0.479703	ENSMUSG00000015134/ENSMUSG00000020681/ENSMUSG00000021453/ENSMUSG00000024087/ENSMUSG00000024190/ENSMUSG00000027699/ENSMUSG00000027859/ENSMUSG00000035683/ENSMUSG00000038393/ENSMUSG00000038668/ENSMUSG00000041135/ENSMUSG00000045932/ENSMUSG00000056758/Mouse_newGene_5509	Aldh1a3;Ace;Gadd45g;Cyp1b1;Dusp1;Ect2;Ngf;Melk;Txnip;Lpar1;Ripk2;Ifit2;Hmga2;Mouse_newGene_5509
GO:0007274	neuromuscular synaptic transmission	3/865	20/15060	2.61	0.104045	0.479703	ENSMUSG00000023945/ENSMUSG00000026797/ENSMUSG00000034656	Slc5a7;Stxbp1;Cacna1a
GO:0048240	sperm capacitation	3/865	20/15060	2.61	0.104045	0.479703	ENSMUSG00000023259/ENSMUSG00000040828/ENSMUSG00000072770	Slc26a6;Catsperd;Acrbp
GO:0048523	negative regulation of cellular process	3/865	20/15060	2.61	0.104045	0.479703	Mouse_newGene_10653/Mouse_newGene_10654/Mouse_newGene_2453	Mouse_newGene_10653;Mouse_newGene_10654;Mouse_newGene_2453
GO:0050853	B cell receptor signaling pathway	3/865	20/15060	2.61	0.104045	0.479703	ENSMUSG00000021457/ENSMUSG00000029084/ENSMUSG00000090077	Syk;Cd38;Lime1
GO:0051968	positive regulation of synaptic transmission, glutamatergic	3/865	20/15060	2.61	0.104045	0.479703	ENSMUSG00000031302/ENSMUSG00000051790/ENSMUSG00000059456	Nlgn3;Nlgn2;Ptk2b
GO:0090102	cochlea development	3/865	20/15060	2.61	0.104045	0.479703	ENSMUSG00000027715/ENSMUSG00000033282/ENSMUSG00000037624	Ccna2;Rpgrip1l;Kcnk2
GO:0050731	positive regulation of peptidyl-tyrosine phosphorylation	7/865	70/15060	1.74	0.106114	0.479703	ENSMUSG00000002944/ENSMUSG00000020689/ENSMUSG00000021457/ENSMUSG00000023992/ENSMUSG00000041135/ENSMUSG00000059456/Mouse_newGene_10775	Cd36;Itgb3;Syk;Trem2;Ripk2;Ptk2b;Mouse_newGene_10775
GO:0006006	glucose metabolic process	5/865	44/15060	1.98	0.106185	0.479703	ENSMUSG00000024900/ENSMUSG00000034656/ENSMUSG00000041731/ENSMUSG00000049086/ENSMUSG00000062646	Cpt1a;Cacna1a;Pgm5;Bmyc;Ganc
GO:0051402	neuron apoptotic process	4/865	32/15060	2.18	0.108899	0.479703	ENSMUSG00000025076/ENSMUSG00000029433/ENSMUSG00000029516/ENSMUSG00000040749	Casp7;Diablo;Cit;Siah1b
GO:1902042	negative regulation of extrinsic apoptotic signaling pathway via death domain receptors	4/865	32/15060	2.18	0.108899	0.479703	ENSMUSG00000017146/ENSMUSG00000019850/Mouse_newGene_12288/Mouse_newGene_6330	Brca1;Tnfaip3;Mouse_newGene_12288;Mouse_newGene_6330
GO:0000079	regulation of cyclin-dependent protein serine/threonine kinase activity	2/865	10/15060	3.48	0.10919	0.479703	ENSMUSG00000027715/Mouse_newGene_11171	Ccna2;Mouse_newGene_11171
GO:0003323	type B pancreatic cell development	2/865	10/15060	3.48	0.10919	0.479703	ENSMUSG00000039004/ENSMUSG00000068154	Bmp6;Insm1
GO:0006654	phosphatidic acid biosynthetic process	2/865	10/15060	3.48	0.10919	0.479703	ENSMUSG00000015452/ENSMUSG00000025357	Ager;Dgka
GO:0007051	spindle organization	2/865	10/15060	3.48	0.10919	0.479703	ENSMUSG00000027331/ENSMUSG00000078521	Knstrn;Aunip
GO:0007064	mitotic sister chromatid cohesion	2/865	10/15060	3.48	0.10919	0.479703	ENSMUSG00000024791/ENSMUSG00000050107	Cdca5;Haspin
GO:0010812	negative regulation of cell-substrate adhesion	2/865	10/15060	3.48	0.10919	0.479703	ENSMUSG00000031465/ENSMUSG00000049791	Angpt2;Fzd4
GO:0030194	positive regulation of blood coagulation	2/865	10/15060	3.48	0.10919	0.479703	ENSMUSG00000002944/ENSMUSG00000035273	Cd36;Hpse
GO:0030277	maintenance of gastrointestinal epithelium	2/865	10/15060	3.48	0.10919	0.479703	ENSMUSG00000024032/ENSMUSG00000031430	Tff1;Vsig1
GO:0031346	positive regulation of cell projection organization	2/865	10/15060	3.48	0.10919	0.479703	ENSMUSG00000020467/ENSMUSG00000056457	Efemp1;Prl2c3
GO:0032485	regulation of Ral protein signal transduction	2/865	10/15060	3.48	0.10919	0.479703	ENSMUSG00000024301/ENSMUSG00000079553	Kifc5b;Kifc1
GO:0042176	regulation of protein catabolic process	2/865	10/15060	3.48	0.10919	0.479703	ENSMUSG00000027654/ENSMUSG00000029521	Fam83d;Chek2
GO:0042308	negative regulation of protein import into nucleus	2/865	10/15060	3.48	0.10919	0.479703	ENSMUSG00000027499/ENSMUSG00000062762	Pkia;Ei24
GO:0045603	positive regulation of endothelial cell differentiation	2/865	10/15060	3.48	0.10919	0.479703	ENSMUSG00000037621/ENSMUSG00000039004	Atoh8;Bmp6
GO:0045835	negative regulation of meiotic nuclear division	2/865	10/15060	3.48	0.10919	0.479703	ENSMUSG00000019773/ENSMUSG00000025855	Fbxo5;Prkar1b
GO:0051893	regulation of focal adhesion assembly	2/865	10/15060	3.48	0.10919	0.479703	ENSMUSG00000031342/ENSMUSG00000074934	Gpm6b;Grem1
GO:0060394	negative regulation of pathway-restricted SMAD protein phosphorylation	2/865	10/15060	3.48	0.10919	0.479703	ENSMUSG00000020484/ENSMUSG00000074934	Xbp1;Grem1
GO:0060710	chorio-allantoic fusion	2/865	10/15060	3.48	0.10919	0.479703	ENSMUSG00000027962/ENSMUSG00000028195	Vcam1;Cyr61
GO:0061001	regulation of dendritic spine morphogenesis	2/865	10/15060	3.48	0.10919	0.479703	ENSMUSG00000032827/ENSMUSG00000036273	Ppp1r9a;Lrrk2
GO:0061086	negative regulation of histone H3-K27 methylation	2/865	10/15060	3.48	0.10919	0.479703	ENSMUSG00000024301/ENSMUSG00000079553	Kifc5b;Kifc1
GO:0070509	calcium ion import	2/865	10/15060	3.48	0.10919	0.479703	ENSMUSG00000024112/ENSMUSG00000034656	Cacna1h;Cacna1a
GO:0097066	response to thyroid hormone	2/865	10/15060	3.48	0.10919	0.479703	ENSMUSG00000020681/ENSMUSG00000090231	Ace;Cfb
GO:0097194	execution phase of apoptosis	2/865	10/15060	3.48	0.10919	0.479703	ENSMUSG00000025076/Mouse_newGene_1065	Casp7;Mouse_newGene_1065
GO:0001933	negative regulation of protein phosphorylation	5/865	45/15060	1.93	0.114142	0.485665	ENSMUSG00000015452/ENSMUSG00000036273/ENSMUSG00000041431/ENSMUSG00000041459/ENSMUSG00000068154	Ager;Lrrk2;Ccnb1;Tardbp;Insm1
GO:0032755	positive regulation of interleukin-6 production	5/865	45/15060	1.93	0.114142	0.485665	ENSMUSG00000002944/ENSMUSG00000016024/ENSMUSG00000041135/Mouse_newGene_15882/Mouse_newGene_785	Cd36;Lbp;Ripk2;Mouse_newGene_15882;Mouse_newGene_785
GO:0071230	cellular response to amino acid stimulus	5/865	45/15060	1.93	0.114142	0.485665	ENSMUSG00000020484/ENSMUSG00000028278/ENSMUSG00000032006/ENSMUSG00000035042/ENSMUSG00000047562	Xbp1;Rragd;Pdgfd;Ccl5;Mmp10
GO:0008104	protein localization	6/865	58/15060	1.8	0.114408	0.485665	ENSMUSG00000020598/ENSMUSG00000035112/ENSMUSG00000039166/ENSMUSG00000044345/Mouse_newGene_12288/Mouse_newGene_6330	Nrcam;Wnk4;Akap7;Marveld1;Mouse_newGene_12288;Mouse_newGene_6330
GO:0006511	ubiquitin-dependent protein catabolic process	8/865	85/15060	1.64	0.114461	0.485665	ENSMUSG00000020484/ENSMUSG00000022358/ENSMUSG00000024290/ENSMUSG00000028560/ENSMUSG00000029223/ENSMUSG00000037474/ENSMUSG00000042165/ENSMUSG00000054115	Xbp1;Fbxo32;Rock1;Usp1;Uchl1;Dtl;Gm9774;Skp2
GO:0071456	cellular response to hypoxia	8/865	85/15060	1.64	0.114461	0.485665	ENSMUSG00000021367/ENSMUSG00000024140/ENSMUSG00000027715/ENSMUSG00000028255/ENSMUSG00000032238/ENSMUSG00000034329/ENSMUSG00000038412/ENSMUSG00000041431	Edn1;Epas1;Ccna2;Clca1;Rora;Brip1;Higd1a;Ccnb1
GO:0006730	one-carbon metabolic process	3/865	21/15060	2.49	0.116455	0.485665	ENSMUSG00000021707/ENSMUSG00000029772/ENSMUSG00000030088	Dhfr;Ahcyl2;Aldh1l1
GO:0007026	negative regulation of microtubule depolymerization	3/865	21/15060	2.49	0.116455	0.485665	ENSMUSG00000037725/ENSMUSG00000062077/Mouse_newGene_14302	Ckap2;Trim54;Mouse_newGene_14302
GO:0007422	peripheral nervous system development	3/865	21/15060	2.49	0.116455	0.485665	ENSMUSG00000018217/ENSMUSG00000027859/ENSMUSG00000062991	Pmp22;Ngf;Nrg1
GO:0010765	positive regulation of sodium ion transport	3/865	21/15060	2.49	0.116455	0.485665	ENSMUSG00000019970/ENSMUSG00000024589/ENSMUSG00000029380	Sgk1;Nedd4l;Cxcl1
GO:0015701	bicarbonate transport	3/865	21/15060	2.49	0.116455	0.485665	ENSMUSG00000023259/ENSMUSG00000060961/ENSMUSG00000074796	Slc26a6;Slc4a4;Slc4a11
GO:0044458	motile cilium assembly	3/865	21/15060	2.49	0.116455	0.485665	ENSMUSG00000047388/ENSMUSG00000060798/ENSMUSG00000064128	Atmin;Intu;Cenpj
GO:0055072	iron ion homeostasis	3/865	21/15060	2.49	0.116455	0.485665	ENSMUSG00000024140/ENSMUSG00000025212/ENSMUSG00000063698	Epas1;Sfxn3;Sfxn4
GO:0070328	triglyceride homeostasis	3/865	21/15060	2.49	0.116455	0.485665	ENSMUSG00000015568/ENSMUSG00000032083/ENSMUSG00000032238	Lpl;Apoa1;Rora
GO:0071391	cellular response to estrogen stimulus	3/865	21/15060	2.49	0.116455	0.485665	ENSMUSG00000021403/ENSMUSG00000045827/ENSMUSG00000049086	Serpinb9b;Serpinb9;Bmyc
GO:2000463	positive regulation of excitatory postsynaptic potential	3/865	21/15060	2.49	0.116455	0.485665	ENSMUSG00000031302/ENSMUSG00000051790/ENSMUSG00000059456	Nlgn3;Nlgn2;Ptk2b
GO:0043524	negative regulation of neuron apoptotic process	11/865	128/15060	1.5	0.118006	0.485665	ENSMUSG00000017716/ENSMUSG00000024290/ENSMUSG00000025860/ENSMUSG00000026797/ENSMUSG00000027859/ENSMUSG00000028933/ENSMUSG00000034460/ENSMUSG00000034656/ENSMUSG00000039474/ENSMUSG00000041498/ENSMUSG00000059456	Birc5;Rock1;Xiap;Stxbp1;Ngf;Xrcc2;Six4;Cacna1a;Wfs1;Kif14;Ptk2b
GO:0001974	blood vessel remodeling	4/865	33/15060	2.11	0.118605	0.485665	ENSMUSG00000024140/ENSMUSG00000031375/ENSMUSG00000031465/ENSMUSG00000039239	Epas1;Bgn;Angpt2;Tgfb2
GO:0045071	negative regulation of viral genome replication	4/865	33/15060	2.11	0.118605	0.485665	ENSMUSG00000024691/ENSMUSG00000035042/ENSMUSG00000035692/ENSMUSG00000041827	Fam111a;Ccl5;Isg15;Oasl1
GO:0051965	positive regulation of synapse assembly	6/865	59/15060	1.77	0.121558	0.485665	ENSMUSG00000031302/ENSMUSG00000031654/ENSMUSG00000034648/ENSMUSG00000037605/ENSMUSG00000048218/ENSMUSG00000051790	Nlgn3;Cbln1;Lrrn1;Adgrl3;Amigo2;Nlgn2
GO:0001558	regulation of cell growth	5/865	46/15060	1.89	0.122376	0.485665	ENSMUSG00000023336/ENSMUSG00000025213/ENSMUSG00000028195/ENSMUSG00000036256/ENSMUSG00000041498	Wfdc1;Kazald1;Cyr61;Igfbp7;Kif14
GO:0007565	female pregnancy	8/865	87/15060	1.6	0.12619	0.485665	ENSMUSG00000003545/ENSMUSG00000020681/ENSMUSG00000025194/ENSMUSG00000029084/ENSMUSG00000031565/ENSMUSG00000039239/ENSMUSG00000039942/ENSMUSG00000074743	Fosb;Ace;Abcc2;Cd38;Fgfr1;Tgfb2;Ptger4;Thbd
GO:0002438	acute inflammatory response to antigenic stimulus	2/865	11/15060	3.17	0.128561	0.485665	ENSMUSG00000021403/ENSMUSG00000045827	Serpinb9b;Serpinb9
GO:0006910	phagocytosis, recognition	2/865	11/15060	3.17	0.128561	0.485665	ENSMUSG00000002944/ENSMUSG00000031028	Cd36;Tub
GO:0007099	centriole replication	2/865	11/15060	3.17	0.128561	0.485665	ENSMUSG00000027959/ENSMUSG00000036403	Sass6;Cep135
GO:0016338	calcium-independent cell-cell adhesion via plasma membrane cell-adhesion molecules	2/865	11/15060	3.17	0.128561	0.485665	ENSMUSG00000018569/ENSMUSG00000047230	Cldn7;Cldn2
GO:0019885	antigen processing and presentation of endogenous peptide antigen via MHC class I	2/865	11/15060	3.17	0.128561	0.485665	ENSMUSG00000024301/ENSMUSG00000079553	Kifc5b;Kifc1
GO:0030902	hindbrain development	2/865	11/15060	3.17	0.128561	0.485665	ENSMUSG00000019986/ENSMUSG00000039239	Ahi1;Tgfb2
GO:0031115	negative regulation of microtubule polymerization	2/865	11/15060	3.17	0.128561	0.485665	ENSMUSG00000019970/Mouse_newGene_8053	Sgk1;Mouse_newGene_8053
GO:0032816	positive regulation of natural killer cell activation	2/865	11/15060	3.17	0.128561	0.485665	ENSMUSG00000078452/ENSMUSG00000079685	Raet1d;Ulbp1
GO:0033160	positive regulation of protein import into nucleus, translocation	2/865	11/15060	3.17	0.128561	0.485665	ENSMUSG00000017146/ENSMUSG00000019942	Brca1;Cdk1
GO:0033700	phospholipid efflux	2/865	11/15060	3.17	0.128561	0.485665	ENSMUSG00000015243/ENSMUSG00000032083	Abca1;Apoa1
GO:0035584	calcium-mediated signaling using intracellular calcium source	2/865	11/15060	3.17	0.128561	0.485665	ENSMUSG00000026580/ENSMUSG00000027962	Selp;Vcam1
GO:0035865	cellular response to potassium ion	2/865	11/15060	3.17	0.128561	0.485665	ENSMUSG00000024112/ENSMUSG00000025582	Cacna1h;Nptx1
GO:0043537	negative regulation of blood vessel endothelial cell migration	2/865	11/15060	3.17	0.128561	0.485665	ENSMUSG00000031465/ENSMUSG00000040152	Angpt2;Thbs1
GO:0045744	negative regulation of G-protein coupled receptor protein signaling pathway	2/865	11/15060	3.17	0.128561	0.485665	ENSMUSG00000033282/ENSMUSG00000035042	Rpgrip1l;Ccl5
GO:0051024	positive regulation of immunoglobulin secretion	2/865	11/15060	3.17	0.128561	0.485665	ENSMUSG00000020484/ENSMUSG00000028955	Xbp1;Vamp3
GO:0051932	synaptic transmission, GABAergic	2/865	11/15060	3.17	0.128561	0.485665	ENSMUSG00000018012/ENSMUSG00000034656	Rac3;Cacna1a
GO:0055089	fatty acid homeostasis	2/865	11/15060	3.17	0.128561	0.485665	ENSMUSG00000020484/ENSMUSG00000038644	Xbp1;Pold1
GO:0071360	cellular response to exogenous dsRNA	2/865	11/15060	3.17	0.128561	0.485665	ENSMUSG00000034459/ENSMUSG00000078452	Ifit1;Raet1d
GO:0071373	cellular response to luteinizing hormone stimulus	2/865	11/15060	3.17	0.128561	0.485665	ENSMUSG00000024087/ENSMUSG00000027715	Cyp1b1;Ccna2
GO:0085020	protein K6-linked ubiquitination	2/865	11/15060	3.17	0.128561	0.485665	ENSMUSG00000017146/ENSMUSG00000026429	Brca1;Ube2t
GO:1990138	neuron projection extension	2/865	11/15060	3.17	0.128561	0.485665	ENSMUSG00000024423/ENSMUSG00000027496	Impact;Aurka
GO:2000009	negative regulation of protein localization to cell surface	2/865	11/15060	3.17	0.128561	0.485665	ENSMUSG00000024589/ENSMUSG00000031342	Nedd4l;Gpm6b
GO:2000406	positive regulation of T cell migration	2/865	11/15060	3.17	0.128561	0.485665	ENSMUSG00000020689/ENSMUSG00000034855	Itgb3;Cxcl10
GO:0007193	adenylate cyclase-inhibiting G-protein coupled receptor signaling pathway	4/865	34/15060	2.05	0.12867	0.485665	ENSMUSG00000024462/ENSMUSG00000038668/ENSMUSG00000047904/ENSMUSG00000114755	Gabbr1;Lpar1;Sstr2;Galr3
GO:0048008	platelet-derived growth factor receptor signaling pathway	4/865	34/15060	2.05	0.12867	0.485665	ENSMUSG00000020689/ENSMUSG00000032006/ENSMUSG00000038393/ENSMUSG00000074733	Itgb3;Pdgfd;Txnip;Zfp950
GO:0000132	establishment of mitotic spindle orientation	3/865	22/15060	2.37	0.129386	0.485665	ENSMUSG00000024056/ENSMUSG00000029177/ENSMUSG00000069910	Ndc80;Cenpa;Spdl1
GO:0014003	oligodendrocyte development	3/865	22/15060	2.37	0.129386	0.485665	ENSMUSG00000034245/ENSMUSG00000035456/ENSMUSG00000038668	Hdac11;Prdm8;Lpar1
GO:0031297	replication fork processing	3/865	22/15060	2.37	0.129386	0.485665	ENSMUSG00000027342/ENSMUSG00000039055/ENSMUSG00000045751	Pcna;Eme1;Mms22l
GO:0032781	positive regulation of ATPase activity	3/865	22/15060	2.37	0.129386	0.485665	ENSMUSG00000021811/ENSMUSG00000041329/ENSMUSG00000095538	Dnajc9;Atp1b2;Gm21983
GO:0042474	middle ear morphogenesis	3/865	22/15060	2.37	0.129386	0.485665	ENSMUSG00000021367/ENSMUSG00000031565/ENSMUSG00000049086	Edn1;Fgfr1;Bmyc
GO:0050918	positive chemotaxis	3/865	22/15060	2.37	0.129386	0.485665	ENSMUSG00000035042/ENSMUSG00000050335/ENSMUSG00000063767	Ccl5;Lgals3;S100a7a
GO:0006869	lipid transport	5/865	47/15060	1.85	0.130877	0.487247	ENSMUSG00000020435/ENSMUSG00000049313/ENSMUSG00000056870/ENSMUSG00000068246/ENSMUSG00000090698	Osbp2;Sorl1;Gulp1;Apol9b;Apold1
GO:0042632	cholesterol homeostasis	5/865	47/15060	1.85	0.130877	0.487247	ENSMUSG00000015243/ENSMUSG00000015568/ENSMUSG00000020484/ENSMUSG00000032083/ENSMUSG00000075520	Abca1;Lpl;Xbp1;Apoa1;Malrd1
GO:0071560	cellular response to transforming growth factor beta stimulus	5/865	47/15060	1.85	0.130877	0.487247	ENSMUSG00000021367/ENSMUSG00000025856/ENSMUSG00000031503/ENSMUSG00000032006/ENSMUSG00000035042	Edn1;Pdgfa;Col4a2;Pdgfd;Ccl5
GO:0006898	receptor-mediated endocytosis	7/865	74/15060	1.65	0.131708	0.487682	ENSMUSG00000000385/ENSMUSG00000027978/ENSMUSG00000029699/ENSMUSG00000031302/ENSMUSG00000034205/ENSMUSG00000047517/ENSMUSG00000058952	Tmprss2;Prss12;Ssc4d;Nlgn3;Loxl2;Dmbt1;Cfi
GO:0071260	cellular response to mechanical stimulus	7/865	74/15060	1.65	0.131708	0.487682	ENSMUSG00000018012/ENSMUSG00000020689/ENSMUSG00000021936/ENSMUSG00000032113/ENSMUSG00000039004/ENSMUSG00000039942/ENSMUSG00000056370	Rac3;Itgb3;Mapk8;Chek1;Bmp6;Ptger4;Sftpb
GO:0006281	DNA repair	10/865	117/15060	1.49	0.135117	0.498954	ENSMUSG00000019942/ENSMUSG00000026429/ENSMUSG00000032815/ENSMUSG00000034023/ENSMUSG00000039187/ENSMUSG00000041064/ENSMUSG00000046295/ENSMUSG00000046591/ENSMUSG00000061589/Mouse_newGene_13899	Cdk1;Ube2t;Fanca;Fancd2;Fanci;Pif1;Ankle1;Ticrr;Dot1l;Mouse_newGene_13899
GO:0000165	MAPK cascade	4/865	35/15060	1.99	0.139076	0.507749	ENSMUSG00000038855/ENSMUSG00000049086/ENSMUSG00000063704/ENSMUSG00000068749	Itpkb;Bmyc;Mapk15;Psma5
GO:0016311	dephosphorylation	5/865	48/15060	1.81	0.139637	0.507749	ENSMUSG00000021456/ENSMUSG00000025648/ENSMUSG00000028766/ENSMUSG00000032908/ENSMUSG00000043587	Fbp2;Pfkfb4;Alpl;Sgpp2;Pxylp1
GO:0001890	placenta development	3/865	23/15060	2.27	0.142794	0.507749	ENSMUSG00000017697/ENSMUSG00000072082/Mouse_newGene_5509	Ada;Ccnf;Mouse_newGene_5509
GO:2001244	positive regulation of intrinsic apoptotic signaling pathway	3/865	23/15060	2.27	0.142794	0.507749	ENSMUSG00000027379/ENSMUSG00000040749/ENSMUSG00000062762	Bub1;Siah1b;Ei24
GO:0030036	actin cytoskeleton organization	6/865	62/15060	1.68	0.144275	0.507749	ENSMUSG00000000751/ENSMUSG00000020836/ENSMUSG00000025265/ENSMUSG00000025856/ENSMUSG00000037944/ENSMUSG00000041729	Rpa1;Coro6;Fgd1;Pdgfa;Ccr7;Coro2b
GO:0031667	response to nutrient levels	5/865	49/15060	1.78	0.148646	0.507749	ENSMUSG00000020681/ENSMUSG00000025574/ENSMUSG00000031565/ENSMUSG00000042010/Mouse_newGene_6943	Ace;Tk1;Fgfr1;Acacb;Mouse_newGene_6943
GO:0000266	mitochondrial fission	2/865	12/15060	2.9	0.148647	0.507749	ENSMUSG00000019992/ENSMUSG00000024500	Mtfr2;Ppp2r2b
GO:0006198	cAMP catabolic process	2/865	12/15060	2.9	0.148647	0.507749	ENSMUSG00000021699/ENSMUSG00000031842	Pde4d;Pde4c
GO:0006349	regulation of gene expression by genetic imprinting	2/865	12/15060	2.9	0.148647	0.507749	ENSMUSG00000017146/ENSMUSG00000036036	Brca1;Zfp57
GO:0006622	protein targeting to lysosome	2/865	12/15060	2.9	0.148647	0.507749	ENSMUSG00000025793/ENSMUSG00000049313	Hgs;Sorl1
GO:0010460	positive regulation of heart rate	2/865	12/15060	2.9	0.148647	0.507749	ENSMUSG00000017697/ENSMUSG00000021367	Ada;Edn1
GO:0010820	positive regulation of T cell chemotaxis	2/865	12/15060	2.9	0.148647	0.507749	ENSMUSG00000035042/ENSMUSG00000037944	Ccl5;Ccr7
GO:0010824	regulation of centrosome duplication	2/865	12/15060	2.9	0.148647	0.507749	ENSMUSG00000043760/ENSMUSG00000051235	Pkhd1;Gen1
GO:0016446	somatic hypermutation of immunoglobulin genes	2/865	12/15060	2.9	0.148647	0.507749	ENSMUSG00000034206/ENSMUSG00000039748	Polq;Exo1
GO:0018894	dibenzo-p-dioxin metabolic process	2/865	12/15060	2.9	0.148647	0.507749	ENSMUSG00000024087/ENSMUSG00000035042	Cyp1b1;Ccl5
GO:0021702	cerebellar Purkinje cell differentiation	2/865	12/15060	2.9	0.148647	0.507749	ENSMUSG00000032238/ENSMUSG00000034656	Rora;Cacna1a
GO:0032695	negative regulation of interleukin-12 production	2/865	12/15060	2.9	0.148647	0.507749	ENSMUSG00000040152/ENSMUSG00000071552	Thbs1;Tigit
GO:0032874	positive regulation of stress-activated MAPK cascade	2/865	12/15060	2.9	0.148647	0.507749	ENSMUSG00000039239/Mouse_newGene_14302	Tgfb2;Mouse_newGene_14302
GO:0042129	regulation of T cell proliferation	2/865	12/15060	2.9	0.148647	0.507749	ENSMUSG00000018012/ENSMUSG00000050335	Rac3;Lgals3
GO:0042574	retinal metabolic process	2/865	12/15060	2.9	0.148647	0.507749	ENSMUSG00000015134/ENSMUSG00000024087	Aldh1a3;Cyp1b1
GO:0042953	lipoprotein transport	2/865	12/15060	2.9	0.148647	0.507749	ENSMUSG00000002944/ENSMUSG00000035798	Cd36;Zdhhc17
GO:0043113	receptor clustering	2/865	12/15060	2.9	0.148647	0.507749	ENSMUSG00000003378/ENSMUSG00000034656	Grik5;Cacna1a
GO:0043249	erythrocyte maturation	2/865	12/15060	2.9	0.148647	0.507749	ENSMUSG00000046295/ENSMUSG00000066595	Ankle1;Flvcr1
GO:0043691	reverse cholesterol transport	2/865	12/15060	2.9	0.148647	0.507749	ENSMUSG00000015243/ENSMUSG00000032083	Abca1;Apoa1
GO:0046689	response to mercury ion	2/865	12/15060	2.9	0.148647	0.507749	ENSMUSG00000032204/Mouse_newGene_11024	Aqp9;Mouse_newGene_11024
GO:0050708	regulation of protein secretion	2/865	12/15060	2.9	0.148647	0.507749	ENSMUSG00000019986/ENSMUSG00000035775	Ahi1;Krt20
GO:0051593	response to folic acid	2/865	12/15060	2.9	0.148647	0.507749	ENSMUSG00000025747/ENSMUSG00000027792	Tyms;Bche
GO:0070371	ERK1 and ERK2 cascade	2/865	12/15060	2.9	0.148647	0.507749	ENSMUSG00000032083/ENSMUSG00000039942	Apoa1;Ptger4
GO:0071872	cellular response to epinephrine stimulus	2/865	12/15060	2.9	0.148647	0.507749	ENSMUSG00000021699/ENSMUSG00000041237	Pde4d;Pklr
GO:1903543	positive regulation of exosomal secretion	2/865	12/15060	2.9	0.148647	0.507749	ENSMUSG00000025793/ENSMUSG00000031906	Hgs;Smpd3
GO:0007605	sensory perception of sound	9/865	105/15060	1.49	0.14907	0.507924	ENSMUSG00000021665/ENSMUSG00000031028/ENSMUSG00000031565/ENSMUSG00000039474/ENSMUSG00000039529/ENSMUSG00000046352/ENSMUSG00000049555/ENSMUSG00000049791/ENSMUSG00000073678	Hexb;Tub;Fgfr1;Wfs1;Atp8b1;Gjb2;Tmie;Fzd4;Pgap1
GO:0006906	vesicle fusion	4/865	36/15060	1.93	0.149806	0.50916	ENSMUSG00000024869/ENSMUSG00000024871/ENSMUSG00000027522/ENSMUSG00000045912	Gm49405;Doc2g;Stx16;C2cd4c
GO:0001889	liver development	9/865	106/15060	1.48	0.155181	0.515702	ENSMUSG00000016024/ENSMUSG00000017697/ENSMUSG00000025574/ENSMUSG00000032855/ENSMUSG00000033282/ENSMUSG00000046598/ENSMUSG00000059824/ENSMUSG00000089960/Mouse_newGene_8843	Lbp;Ada;Tk1;Pkd1;Rpgrip1l;Bdh1;Dbp;Ugt1a1;Mouse_newGene_8843
GO:0001568	blood vessel development	3/865	24/15060	2.18	0.156637	0.515702	ENSMUSG00000026837/ENSMUSG00000033420/ENSMUSG00000066595	Col5a1;Antxr1;Flvcr1
GO:0001954	positive regulation of cell-matrix adhesion	3/865	24/15060	2.18	0.156637	0.515702	ENSMUSG00000002944/ENSMUSG00000020689/ENSMUSG00000059456	Cd36;Itgb3;Ptk2b
GO:0006289	nucleotide-excision repair	3/865	24/15060	2.18	0.156637	0.515702	ENSMUSG00000000751/ENSMUSG00000028884/ENSMUSG00000039396	Rpa1;Rpa2;Neil3
GO:0006513	protein monoubiquitination	3/865	24/15060	2.18	0.156637	0.515702	ENSMUSG00000024589/ENSMUSG00000026429/ENSMUSG00000037474	Nedd4l;Ube2t;Dtl
GO:0007040	lysosome organization	3/865	24/15060	2.18	0.156637	0.515702	ENSMUSG00000015243/ENSMUSG00000021665/ENSMUSG00000033540	Abca1;Hexb;Idua
GO:0007130	synaptonemal complex assembly	3/865	24/15060	2.18	0.156637	0.515702	ENSMUSG00000021569/ENSMUSG00000037217/ENSMUSG00000090231	Trip13;Syn1;Cfb
GO:0030155	regulation of cell adhesion	3/865	24/15060	2.18	0.156637	0.515702	ENSMUSG00000027834/ENSMUSG00000032855/ENSMUSG00000041498	Serpini1;Pkd1;Kif14
GO:0030534	adult behavior	3/865	24/15060	2.18	0.156637	0.515702	ENSMUSG00000031302/ENSMUSG00000031755/ENSMUSG00000067889	Nlgn3;Bbs2;Sptbn2
GO:0035025	positive regulation of Rho protein signal transduction	3/865	24/15060	2.18	0.156637	0.515702	ENSMUSG00000032083/ENSMUSG00000038668/ENSMUSG00000049929	Apoa1;Lpar1;Lpar4
GO:0045859	regulation of protein kinase activity	3/865	24/15060	2.18	0.156637	0.515702	ENSMUSG00000018012/ENSMUSG00000028212/Mouse_newGene_10456	Rac3;Ccne2;Mouse_newGene_10456
GO:0071354	cellular response to interleukin-6	3/865	24/15060	2.18	0.156637	0.515702	ENSMUSG00000025194/ENSMUSG00000026580/ENSMUSG00000058952	Abcc2;Selp;Cfi
GO:1900026	positive regulation of substrate adhesion-dependent cell spreading	3/865	24/15060	2.18	0.156637	0.515702	ENSMUSG00000018012/ENSMUSG00000020689/ENSMUSG00000032083	Rac3;Itgb3;Apoa1
GO:0051781	positive regulation of cell division	4/865	37/15060	1.88	0.16084	0.526929	ENSMUSG00000000751/ENSMUSG00000025856/ENSMUSG00000032006/ENSMUSG00000039239	Rpa1;Pdgfa;Pdgfd;Tgfb2
GO:0000902	cell morphogenesis	5/865	51/15060	1.71	0.167369	0.526929	ENSMUSG00000018387/ENSMUSG00000027699/ENSMUSG00000033540/ENSMUSG00000048078/ENSMUSG00000074934	Shroom1;Ect2;Idua;Tenm4;Grem1
GO:0002587	negative regulation of antigen processing and presentation of peptide antigen via MHC class II	2/865	13/15060	2.68	0.169303	0.526929	ENSMUSG00000024301/ENSMUSG00000079553	Kifc5b;Kifc1
GO:0003222	ventricular trabecula myocardium morphogenesis	2/865	13/15060	2.68	0.169303	0.526929	ENSMUSG00000039239/ENSMUSG00000062991	Tgfb2;Nrg1
GO:0006360	transcription from RNA polymerase I promoter	2/865	13/15060	2.68	0.169303	0.526929	ENSMUSG00000000751/ENSMUSG00000028884	Rpa1;Rpa2
GO:0006646	phosphatidylethanolamine biosynthetic process	2/865	13/15060	2.68	0.169303	0.526929	Mouse_newGene_14523/Mouse_newGene_2825	Mouse_newGene_14523;Mouse_newGene_2825
GO:0006754	ATP biosynthetic process	2/865	13/15060	2.68	0.169303	0.526929	ENSMUSG00000041237/Mouse_newGene_8843	Pklr;Mouse_newGene_8843
GO:0006821	chloride transport	2/865	13/15060	2.68	0.169303	0.526929	ENSMUSG00000035112/Mouse_newGene_13802	Wnk4;Mouse_newGene_13802
GO:0007194	negative regulation of adenylate cyclase activity	2/865	13/15060	2.68	0.169303	0.526929	ENSMUSG00000024462/ENSMUSG00000114755	Gabbr1;Galr3
GO:0007263	nitric oxide mediated signal transduction	2/865	13/15060	2.68	0.169303	0.526929	ENSMUSG00000002944/ENSMUSG00000031762	Cd36;Mt2
GO:0031290	retinal ganglion cell axon guidance	2/865	13/15060	2.68	0.169303	0.526929	ENSMUSG00000020598/ENSMUSG00000028289	Nrcam;Epha7
GO:0031643	positive regulation of myelination	2/865	13/15060	2.68	0.169303	0.526929	ENSMUSG00000048078/ENSMUSG00000062991	Tenm4;Nrg1
GO:0034113	heterotypic cell-cell adhesion	2/865	13/15060	2.68	0.169303	0.526929	ENSMUSG00000020598/ENSMUSG00000020689	Nrcam;Itgb3
GO:0035641	locomotory exploration behavior	2/865	13/15060	2.68	0.169303	0.526929	ENSMUSG00000036273/ENSMUSG00000051790	Lrrk2;Nlgn2
GO:0042270	protection from natural killer cell mediated cytotoxicity	2/865	13/15060	2.68	0.169303	0.526929	ENSMUSG00000021403/ENSMUSG00000045827	Serpinb9b;Serpinb9
GO:0042535	positive regulation of tumor necrosis factor biosynthetic process	2/865	13/15060	2.68	0.169303	0.526929	ENSMUSG00000016024/ENSMUSG00000040152	Lbp;Thbs1
GO:0043393	regulation of protein binding	2/865	13/15060	2.68	0.169303	0.526929	ENSMUSG00000028949/ENSMUSG00000030867	Smarcd3;Plk1
GO:0046323	glucose import	2/865	13/15060	2.68	0.169303	0.526929	ENSMUSG00000003153/ENSMUSG00000095538	Slc2a3;Gm21983
GO:0048566	embryonic digestive tract development	2/865	13/15060	2.68	0.169303	0.526929	ENSMUSG00000017697/ENSMUSG00000039239	Ada;Tgfb2
GO:0048747	muscle fiber development	2/865	13/15060	2.68	0.169303	0.526929	ENSMUSG00000029223/ENSMUSG00000068699	Uchl1;Flnc
GO:0050435	amyloid-beta metabolic process	2/865	13/15060	2.68	0.169303	0.526929	ENSMUSG00000020681/ENSMUSG00000034799	Ace;Unc13a
GO:0051000	positive regulation of nitric-oxide synthase activity	2/865	13/15060	2.68	0.169303	0.526929	ENSMUSG00000021707/ENSMUSG00000059456	Dhfr;Ptk2b
GO:0051131	chaperone-mediated protein complex assembly	2/865	13/15060	2.68	0.169303	0.526929	ENSMUSG00000024301/ENSMUSG00000079553	Kifc5b;Kifc1
GO:2000648	positive regulation of stem cell proliferation	2/865	13/15060	2.68	0.169303	0.526929	ENSMUSG00000027859/ENSMUSG00000056758	Ngf;Hmga2
GO:0010595	positive regulation of endothelial cell migration	3/865	25/15060	2.09	0.170873	0.528206	ENSMUSG00000020689/ENSMUSG00000037621/ENSMUSG00000059456	Itgb3;Atoh8;Ptk2b
GO:0032735	positive regulation of interleukin-12 production	3/865	25/15060	2.09	0.170873	0.528206	ENSMUSG00000002944/ENSMUSG00000015452/ENSMUSG00000037944	Cd36;Ager;Ccr7
GO:0048709	oligodendrocyte differentiation	3/865	25/15060	2.09	0.170873	0.528206	ENSMUSG00000028551/ENSMUSG00000031302/ENSMUSG00000062991	Cdkn2c;Nlgn3;Nrg1
GO:0035556	intracellular signal transduction	15/865	199/15060	1.31	0.171373	0.528553	ENSMUSG00000019970/ENSMUSG00000021697/ENSMUSG00000024186/ENSMUSG00000025357/ENSMUSG00000026779/ENSMUSG00000026888/ENSMUSG00000029516/ENSMUSG00000032936/ENSMUSG00000033781/ENSMUSG00000034799/ENSMUSG00000035112/ENSMUSG00000050107/ENSMUSG00000053414/ENSMUSG00000062151/Mouse_newGene_8053	Sgk1;Depdc1b;Rgs11;Dgka;Mastl;Grb14;Cit;Camkv;Asb13;Unc13a;Wnk4;Haspin;Hunk;Unc13c;Mouse_newGene_8053
GO:0046426	negative regulation of JAK-STAT cascade	4/865	38/15060	1.83	0.17216	0.528596	ENSMUSG00000025793/ENSMUSG00000031375/ENSMUSG00000045287/ENSMUSG00000056758	Hgs;Bgn;Rtn4rl1;Hmga2
GO:0050727	regulation of inflammatory response	4/865	38/15060	1.83	0.17216	0.528596	ENSMUSG00000031596/ENSMUSG00000032815/ENSMUSG00000034023/ENSMUSG00000047497	Slc7a2;Fanca;Fancd2;Adamts12
GO:0071356	cellular response to tumor necrosis factor	9/865	109/15060	1.44	0.174227	0.533742	ENSMUSG00000017146/ENSMUSG00000021367/ENSMUSG00000024087/ENSMUSG00000025194/ENSMUSG00000027962/ENSMUSG00000032238/ENSMUSG00000035042/ENSMUSG00000040152/ENSMUSG00000047497	Brca1;Edn1;Cyp1b1;Abcc2;Vcam1;Rora;Ccl5;Thbs1;Adamts12
GO:0007162	negative regulation of cell adhesion	4/865	39/15060	1.79	0.183746	0.55232	ENSMUSG00000015452/ENSMUSG00000018569/ENSMUSG00000024696/ENSMUSG00000053062	Ager;Cldn7;Lpxn;Jam2
GO:0043406	positive regulation of MAP kinase activity	4/865	39/15060	1.79	0.183746	0.55232	ENSMUSG00000000751/ENSMUSG00000025856/ENSMUSG00000031565/ENSMUSG00000032006	Rpa1;Pdgfa;Fgfr1;Pdgfd
GO:0050852	T cell receptor signaling pathway	4/865	39/15060	1.79	0.183746	0.55232	ENSMUSG00000021699/ENSMUSG00000041135/ENSMUSG00000068749/ENSMUSG00000090077	Pde4d;Ripk2;Psma5;Lime1
GO:0008277	regulation of G-protein coupled receptor protein signaling pathway	3/865	26/15060	2.01	0.18546	0.55232	ENSMUSG00000021699/ENSMUSG00000024186/ENSMUSG00000041046	Pde4d;Rgs11;Ramp3
GO:0019882	antigen processing and presentation	3/865	26/15060	2.01	0.18546	0.55232	ENSMUSG00000078452/ENSMUSG00000079685/ENSMUSG00000095538	Raet1d;Ulbp1;Gm21983
GO:0021510	spinal cord development	3/865	26/15060	2.01	0.18546	0.55232	ENSMUSG00000019986/ENSMUSG00000026484/ENSMUSG00000034462	Ahi1;Rnf2;Pkd2
GO:0032757	positive regulation of interleukin-8 production	3/865	26/15060	2.01	0.18546	0.55232	ENSMUSG00000016024/ENSMUSG00000034462/ENSMUSG00000039942	Lbp;Pkd2;Ptger4
GO:0042149	cellular response to glucose starvation	3/865	26/15060	2.01	0.18546	0.55232	ENSMUSG00000020484/ENSMUSG00000024423/ENSMUSG00000038412	Xbp1;Impact;Higd1a
GO:0043124	negative regulation of I-kappaB kinase/NF-kappaB signaling	3/865	26/15060	2.01	0.18546	0.55232	ENSMUSG00000019850/ENSMUSG00000032238/ENSMUSG00000034317	Tnfaip3;Rora;Trim59
GO:0002526	acute inflammatory response	2/865	14/15060	2.49	0.190397	0.55232	ENSMUSG00000027962/ENSMUSG00000029380	Vcam1;Cxcl1
GO:0009651	response to salt stress	2/865	14/15060	2.49	0.190397	0.55232	ENSMUSG00000024589/ENSMUSG00000035042	Nedd4l;Ccl5
GO:0031116	positive regulation of microtubule polymerization	2/865	14/15060	2.49	0.190397	0.55232	ENSMUSG00000021936/ENSMUSG00000068744	Mapk8;Psrc1
GO:0031274	positive regulation of pseudopodium assembly	2/865	14/15060	2.49	0.190397	0.55232	ENSMUSG00000036533/ENSMUSG00000045664	Cdc42ep3;Cdc42ep2
GO:0032332	positive regulation of chondrocyte differentiation	2/865	14/15060	2.49	0.190397	0.55232	ENSMUSG00000034205/ENSMUSG00000039004	Loxl2;Bmp6
GO:0032897	negative regulation of viral transcription	2/865	14/15060	2.49	0.190397	0.55232	ENSMUSG00000000266/ENSMUSG00000039853	Mid2;Trim14
GO:0035082	axoneme assembly	2/865	14/15060	2.49	0.190397	0.55232	ENSMUSG00000038122/ENSMUSG00000041323	Tbc1d32;Ak7
GO:0040015	negative regulation of multicellular organism growth	2/865	14/15060	2.49	0.190397	0.55232	ENSMUSG00000029322/ENSMUSG00000031755	Plac8;Bbs2
GO:0042157	lipoprotein metabolic process	2/865	14/15060	2.49	0.190397	0.55232	ENSMUSG00000068246/ENSMUSG00000090698	Apol9b;Apold1
GO:0042311	vasodilation	2/865	14/15060	2.49	0.190397	0.55232	ENSMUSG00000031755/ENSMUSG00000042284	Bbs2;Itga1
GO:0043279	response to alkaloid	2/865	14/15060	2.49	0.190397	0.55232	ENSMUSG00000027792/ENSMUSG00000049086	Bche;Bmyc
GO:0044130	negative regulation of growth of symbiont in host	2/865	14/15060	2.49	0.190397	0.55232	ENSMUSG00000002944/ENSMUSG00000016024	Cd36;Lbp
GO:0046325	negative regulation of glucose import	2/865	14/15060	2.49	0.190397	0.55232	ENSMUSG00000020681/ENSMUSG00000049086	Ace;Bmyc
GO:0046887	positive regulation of hormone secretion	2/865	14/15060	2.49	0.190397	0.55232	ENSMUSG00000021367/ENSMUSG00000035773	Edn1;Kiss1r
GO:1901224	positive regulation of NIK/NF-kappaB signaling	2/865	14/15060	2.49	0.190397	0.55232	ENSMUSG00000021591/ENSMUSG00000031906	Glrx;Smpd3
GO:2000310	regulation of NMDA receptor activity	2/865	14/15060	2.49	0.190397	0.55232	ENSMUSG00000031302/ENSMUSG00000059456	Nlgn3;Ptk2b
GO:0002931	response to ischemia	4/865	40/15060	1.74	0.195577	0.556538	ENSMUSG00000021591/ENSMUSG00000029223/ENSMUSG00000031565/ENSMUSG00000046352	Glrx;Uchl1;Fgfr1;Gjb2
GO:0008152	metabolic process	4/865	40/15060	1.74	0.195577	0.556538	ENSMUSG00000021592/ENSMUSG00000035847/ENSMUSG00000045316/ENSMUSG00000068762	Arsk;Ids;Fahd1;Gstm6
GO:0010888	negative regulation of lipid storage	4/865	40/15060	1.74	0.195577	0.556538	ENSMUSG00000020689/Mouse_newGene_16145/Mouse_newGene_2730/Mouse_newGene_4079	Itgb3;Mouse_newGene_16145;Mouse_newGene_2730;Mouse_newGene_4079
GO:0021987	cerebral cortex development	5/865	54/15060	1.61	0.197054	0.556538	ENSMUSG00000029819/ENSMUSG00000031755/ENSMUSG00000033952/ENSMUSG00000037313/ENSMUSG00000041498	Npy;Bbs2;Aspm;Tacc3;Kif14
GO:0002088	lens development in camera-type eye	3/865	27/15060	1.93	0.200357	0.556538	ENSMUSG00000032060/ENSMUSG00000038122/ENSMUSG00000040841	Cryab;Tbc1d32;Six5
GO:0002092	positive regulation of receptor internalization	3/865	27/15060	1.93	0.200357	0.556538	ENSMUSG00000019986/ENSMUSG00000021457/ENSMUSG00000074934	Ahi1;Syk;Grem1
GO:0007205	protein kinase C-activating G-protein coupled receptor signaling pathway	3/865	27/15060	1.93	0.200357	0.556538	ENSMUSG00000021367/ENSMUSG00000025357/ENSMUSG00000049511	Edn1;Dgka;Htr1b
GO:0007596	blood coagulation	3/865	27/15060	1.93	0.200357	0.556538	ENSMUSG00000021950/ENSMUSG00000027611/ENSMUSG00000032006	Anxa8;Procr;Pdgfd
GO:0031648	protein destabilization	3/865	27/15060	1.93	0.200357	0.556538	ENSMUSG00000020484/ENSMUSG00000030867/ENSMUSG00000040749	Xbp1;Plk1;Siah1b
GO:0032212	positive regulation of telomere maintenance via telomerase	3/865	27/15060	1.93	0.200357	0.556538	ENSMUSG00000026622/ENSMUSG00000041346/ENSMUSG00000063704	Nek2;Wrap53;Mapk15
GO:0045494	photoreceptor cell maintenance	3/865	27/15060	1.93	0.200357	0.556538	ENSMUSG00000031028/ENSMUSG00000031755/ENSMUSG00000040860	Tub;Bbs2;Crocc
GO:0045739	positive regulation of DNA repair	3/865	27/15060	1.93	0.200357	0.556538	ENSMUSG00000017146/ENSMUSG00000017897/ENSMUSG00000027342	Brca1;Eya2;Pcna
GO:0048678	response to axon injury	3/865	27/15060	1.93	0.200357	0.556538	ENSMUSG00000019942/ENSMUSG00000022391/ENSMUSG00000037624	Cdk1;Rangap1;Kcnk2
GO:0060612	adipose tissue development	3/865	27/15060	1.93	0.200357	0.556538	ENSMUSG00000020484/ENSMUSG00000042165/ENSMUSG00000046598	Xbp1;Gm9774;Bdh1
GO:0042742	defense response to bacterium	9/865	113/15060	1.39	0.201182	0.556538	ENSMUSG00000021403/ENSMUSG00000021457/ENSMUSG00000029322/ENSMUSG00000035692/ENSMUSG00000035929/ENSMUSG00000045827/ENSMUSG00000066108/ENSMUSG00000067235/ENSMUSG00000078452	Serpinb9b;Syk;Plac8;Isg15;H2-Q4;Serpinb9;Muc5b;H2-Q10;Raet1d
GO:0043627	response to estrogen	6/865	69/15060	1.51	0.203879	0.556538	ENSMUSG00000017146/ENSMUSG00000025194/ENSMUSG00000032083/ENSMUSG00000035042/ENSMUSG00000039239/ENSMUSG00000047517	Brca1;Abcc2;Apoa1;Ccl5;Tgfb2;Dmbt1
GO:0000187	activation of MAPK activity	5/865	55/15060	1.58	0.20733	0.556538	ENSMUSG00000036273/ENSMUSG00000038668/ENSMUSG00000040152/ENSMUSG00000042284/ENSMUSG00000062991	Lrrk2;Lpar1;Thbs1;Itga1;Nrg1
GO:0051591	response to cAMP	5/865	55/15060	1.58	0.20733	0.556538	ENSMUSG00000003545/ENSMUSG00000024190/ENSMUSG00000041237/ENSMUSG00000059456/ENSMUSG00000074743	Fosb;Dusp1;Pklr;Ptk2b;Thbd
GO:0007528	neuromuscular junction development	4/865	41/15060	1.7	0.207635	0.556538	ENSMUSG00000034799/ENSMUSG00000036273/Mouse_newGene_12288/Mouse_newGene_6330	Unc13a;Lrrk2;Mouse_newGene_12288;Mouse_newGene_6330
GO:0009409	response to cold	4/865	41/15060	1.7	0.207635	0.556538	ENSMUSG00000015568/ENSMUSG00000029322/ENSMUSG00000034855/ENSMUSG00000039239	Lpl;Plac8;Cxcl10;Tgfb2
GO:0009566	fertilization	4/865	41/15060	1.7	0.207635	0.556538	ENSMUSG00000069171/ENSMUSG00000079509/ENSMUSG00000090231/Mouse_newGene_13802	Nr2f1;Zfx;Cfb;Mouse_newGene_13802
GO:0018107	peptidyl-threonine phosphorylation	4/865	41/15060	1.7	0.207635	0.556538	ENSMUSG00000019942/ENSMUSG00000021936/ENSMUSG00000029521/ENSMUSG00000032936	Cdk1;Mapk8;Chek2;Camkv
GO:0018108	peptidyl-tyrosine phosphorylation	4/865	41/15060	1.7	0.207635	0.556538	ENSMUSG00000020467/ENSMUSG00000031016/ENSMUSG00000031565/ENSMUSG00000035683	Efemp1;Wee1;Fgfr1;Melk
GO:0030216	keratinocyte differentiation	4/865	41/15060	1.7	0.207635	0.556538	ENSMUSG00000038393/ENSMUSG00000049128/ENSMUSG00000060798/Mouse_newGene_13802	Txnip;Ivl;Intu;Mouse_newGene_13802
GO:0030838	positive regulation of actin filament polymerization	4/865	41/15060	1.7	0.207635	0.556538	ENSMUSG00000018012/ENSMUSG00000036533/ENSMUSG00000045664/ENSMUSG00000059456	Rac3;Cdc42ep3;Cdc42ep2;Ptk2b
GO:0045732	positive regulation of protein catabolic process	4/865	41/15060	1.7	0.207635	0.556538	ENSMUSG00000024589/ENSMUSG00000043154/ENSMUSG00000049313/ENSMUSG00000063704	Nedd4l;Ppp2r3a;Sorl1;Mapk15
GO:0046686	response to cadmium ion	4/865	41/15060	1.7	0.207635	0.556538	ENSMUSG00000019942/ENSMUSG00000021936/ENSMUSG00000027342/ENSMUSG00000046598	Cdk1;Mapk8;Pcna;Bdh1
GO:0048286	lung alveolus development	4/865	41/15060	1.7	0.207635	0.556538	ENSMUSG00000000751/ENSMUSG00000017697/ENSMUSG00000020681/ENSMUSG00000025856	Rpa1;Ada;Ace;Pdgfa
GO:0070374	positive regulation of ERK1 and ERK2 cascade	12/865	160/15060	1.31	0.209276	0.556538	ENSMUSG00000000751/ENSMUSG00000002944/ENSMUSG00000020689/ENSMUSG00000023992/ENSMUSG00000025856/ENSMUSG00000029816/ENSMUSG00000029819/ENSMUSG00000032006/ENSMUSG00000034462/ENSMUSG00000035042/ENSMUSG00000041135/ENSMUSG00000059456	Rpa1;Cd36;Itgb3;Trem2;Pdgfa;Gpnmb;Npy;Pdgfd;Pkd2;Ccl5;Ripk2;Ptk2b
GO:0001516	prostaglandin biosynthetic process	2/865	15/15060	2.32	0.21181	0.556538	ENSMUSG00000021367/ENSMUSG00000029919	Edn1;Hpgds
GO:0001824	blastocyst development	2/865	15/15060	2.32	0.21181	0.556538	ENSMUSG00000026622/ENSMUSG00000028693	Nek2;Nasp
GO:0001921	positive regulation of receptor recycling	2/865	15/15060	2.32	0.21181	0.556538	ENSMUSG00000028955/ENSMUSG00000041046	Vamp3;Ramp3
GO:0006450	regulation of translational fidelity	2/865	15/15060	2.32	0.21181	0.556538	Mouse_newGene_6923/Mouse_newGene_7856	Mouse_newGene_6923;Mouse_newGene_7856
GO:0007126	meiotic cell cycle	2/865	15/15060	2.32	0.21181	0.556538	ENSMUSG00000000751/ENSMUSG00000031004	Rpa1;Mki67
GO:0007585	respiratory gaseous exchange	2/865	15/15060	2.32	0.21181	0.556538	ENSMUSG00000021367/ENSMUSG00000056370	Edn1;Sftpb
GO:0008156	negative regulation of DNA replication	2/865	15/15060	2.32	0.21181	0.556538	ENSMUSG00000006715/ENSMUSG00000063704	Gmnn;Mapk15
GO:0009306	protein secretion	2/865	15/15060	2.32	0.21181	0.556538	ENSMUSG00000028643/ENSMUSG00000031654	Svbp;Cbln1
GO:0030322	stabilization of membrane potential	2/865	15/15060	2.32	0.21181	0.556538	ENSMUSG00000023243/ENSMUSG00000037624	Kcnk5;Kcnk2
GO:0030522	intracellular receptor signaling pathway	2/865	15/15060	2.32	0.21181	0.556538	ENSMUSG00000032238/ENSMUSG00000069171	Rora;Nr2f1
GO:0045580	regulation of T cell differentiation	2/865	15/15060	2.32	0.21181	0.556538	ENSMUSG00000024301/ENSMUSG00000079553	Kifc5b;Kifc1
GO:0048278	vesicle docking	2/865	15/15060	2.32	0.21181	0.556538	ENSMUSG00000027522/ENSMUSG00000039232	Stx16;Stx11
GO:0048663	neuron fate commitment	2/865	15/15060	2.32	0.21181	0.556538	ENSMUSG00000039239/ENSMUSG00000062991	Tgfb2;Nrg1
GO:0048712	negative regulation of astrocyte differentiation	2/865	15/15060	2.32	0.21181	0.556538	ENSMUSG00000037169/ENSMUSG00000056758	Mycn;Hmga2
GO:0050910	detection of mechanical stimulus involved in sensory perception of sound	2/865	15/15060	2.32	0.21181	0.556538	ENSMUSG00000049086/ENSMUSG00000074818	Bmyc;Pdzd7
GO:0051642	centrosome localization	2/865	15/15060	2.32	0.21181	0.556538	ENSMUSG00000019647/ENSMUSG00000027496	Sema6a;Aurka
GO:0055074	calcium ion homeostasis	2/865	15/15060	2.32	0.21181	0.556538	ENSMUSG00000015452/ENSMUSG00000036019	Ager;Tmtc2
GO:0070507	regulation of microtubule cytoskeleton organization	2/865	15/15060	2.32	0.21181	0.556538	ENSMUSG00000024426/ENSMUSG00000044433	Atat1;Camsap3
GO:0071314	cellular response to cocaine	2/865	15/15060	2.32	0.21181	0.556538	ENSMUSG00000027715/ENSMUSG00000090231	Ccna2;Cfb
GO:0098656	anion transmembrane transport	2/865	15/15060	2.32	0.21181	0.556538	ENSMUSG00000015243/ENSMUSG00000060961	Abca1;Slc4a4
GO:0001525	angiogenesis	9/865	115/15060	1.36	0.215275	0.561968	ENSMUSG00000000751/ENSMUSG00000021457/ENSMUSG00000024140/ENSMUSG00000025856/ENSMUSG00000031565/ENSMUSG00000032238/ENSMUSG00000039062/ENSMUSG00000090698/Mouse_newGene_13802	Rpa1;Syk;Epas1;Pdgfa;Fgfr1;Rora;Anpep;Apold1;Mouse_newGene_13802
GO:0007281	germ cell development	3/865	28/15060	1.87	0.215522	0.561968	ENSMUSG00000026484/ENSMUSG00000028389/ENSMUSG00000031465	Rnf2;Zfp37;Angpt2
GO:0033209	tumor necrosis factor-mediated signaling pathway	3/865	28/15060	1.87	0.215522	0.561968	ENSMUSG00000041954/ENSMUSG00000059456/ENSMUSG00000068749	Tnfrsf18;Ptk2b;Psma5
GO:0043407	negative regulation of MAP kinase activity	3/865	28/15060	1.87	0.215522	0.561968	ENSMUSG00000029223/ENSMUSG00000040525/ENSMUSG00000049313	Uchl1;Cblc;Sorl1
GO:0007623	circadian rhythm	5/865	56/15060	1.55	0.217777	0.566767	ENSMUSG00000021342/ENSMUSG00000025747/ENSMUSG00000027859/ENSMUSG00000056370/ENSMUSG00000059824	Prl;Tyms;Ngf;Sftpb;Dbp
GO:0001501	skeletal system development	4/865	42/15060	1.66	0.219899	0.569037	ENSMUSG00000021614/ENSMUSG00000021665/ENSMUSG00000028560/ENSMUSG00000050335	Vcan;Hexb;Usp1;Lgals3
GO:0007179	transforming growth factor beta receptor signaling pathway	4/865	42/15060	1.66	0.219899	0.569037	ENSMUSG00000032083/ENSMUSG00000037712/ENSMUSG00000039239/ENSMUSG00000040488	Apoa1;Fermt2;Tgfb2;Ltbp4
GO:0032024	positive regulation of insulin secretion	4/865	42/15060	1.66	0.219899	0.569037	ENSMUSG00000021591/ENSMUSG00000029084/ENSMUSG00000041459/ENSMUSG00000051790	Glrx;Cd38;Tardbp;Nlgn2
GO:0045860	positive regulation of protein kinase activity	3/865	29/15060	1.8	0.230918	0.579907	ENSMUSG00000028195/ENSMUSG00000032827/ENSMUSG00000045328	Cyr61;Ppp1r9a;Cenpe
GO:0060291	long-term synaptic potentiation	3/865	29/15060	1.8	0.230918	0.579907	ENSMUSG00000021701/ENSMUSG00000034799/ENSMUSG00000059456	Plk2;Unc13a;Ptk2b
GO:0071385	cellular response to glucocorticoid stimulus	3/865	29/15060	1.8	0.230918	0.579907	ENSMUSG00000021367/ENSMUSG00000047904/ENSMUSG00000089960	Edn1;Sstr2;Ugt1a1
GO:0030324	lung development	6/865	72/15060	1.45	0.231786	0.579907	ENSMUSG00000015452/ENSMUSG00000021699/ENSMUSG00000037169/ENSMUSG00000039239/ENSMUSG00000039994/Mouse_newGene_6943	Ager;Pde4d;Mycn;Tgfb2;Timeless;Mouse_newGene_6943
GO:0001947	heart looping	4/865	43/15060	1.62	0.232349	0.579907	ENSMUSG00000019986/ENSMUSG00000028718/ENSMUSG00000034462/Mouse_newGene_12851	Ahi1;Stil;Pkd2;Mouse_newGene_12851
GO:0007032	endosome organization	4/865	43/15060	1.62	0.232349	0.579907	ENSMUSG00000021950/ENSMUSG00000034560/Mouse_newGene_12288/Mouse_newGene_6330	Anxa8;Washc4;Mouse_newGene_12288;Mouse_newGene_6330
GO:0048247	lymphocyte chemotaxis	4/865	43/15060	1.62	0.232349	0.579907	ENSMUSG00000044349/Mouse_newGene_15649/Mouse_newGene_3979/Mouse_newGene_5869	Snhg11;Mouse_newGene_15649;Mouse_newGene_3979;Mouse_newGene_5869
GO:0048538	thymus development	4/865	43/15060	1.62	0.232349	0.579907	ENSMUSG00000032218/ENSMUSG00000034460/ENSMUSG00000038718/ENSMUSG00000042165	Ccnb2;Six4;Pbx3;Gm9774
GO:0007283	spermatogenesis	22/865	323/15060	1.19	0.232786	0.579907	ENSMUSG00000006527/ENSMUSG00000019214/ENSMUSG00000020681/ENSMUSG00000023345/ENSMUSG00000024301/ENSMUSG00000024426/ENSMUSG00000028389/ENSMUSG00000029516/ENSMUSG00000032221/ENSMUSG00000033644/ENSMUSG00000033952/ENSMUSG00000038085/ENSMUSG00000040749/ENSMUSG00000041323/ENSMUSG00000041431/ENSMUSG00000044201/ENSMUSG00000047904/ENSMUSG00000056758/ENSMUSG00000079509/ENSMUSG00000079553/Mouse_newGene_10456…	Sfmbt1;Chtf18;Ace;Poc1a;Kifc5b;Atat1;Zfp37;Cit;Mns1;Piwil2;Aspm;Cnbd2;Siah1b;Ak7;Ccnb1;Cdc25c;Sstr2;Hmga2;Zfx;Kifc1;Mouse_newGene_10456;Mouse_newGene_11024
GO:0000380	alternative mRNA splicing, via spliceosome	2/865	16/15060	2.18	0.233437	0.579907	ENSMUSG00000084128/Mouse_newGene_3915	Esrp2;Mouse_newGene_3915
GO:0002027	regulation of heart rate	2/865	16/15060	2.18	0.233437	0.579907	ENSMUSG00000024140/ENSMUSG00000040752	Epas1;Myh6
GO:0002485	antigen processing and presentation of endogenous peptide antigen via MHC class I via ER pathway, TAP-dependent	2/865	16/15060	2.18	0.233437	0.579907	ENSMUSG00000035929/ENSMUSG00000067235	H2-Q4;H2-Q10
GO:0006997	nucleus organization	2/865	16/15060	2.18	0.233437	0.579907	ENSMUSG00000024989/ENSMUSG00000032113	Cep55;Chek1
GO:0021772	olfactory bulb development	2/865	16/15060	2.18	0.233437	0.579907	ENSMUSG00000033282/ENSMUSG00000041498	Rpgrip1l;Kif14
GO:0030539	male genitalia development	2/865	16/15060	2.18	0.233437	0.579907	ENSMUSG00000039004/ENSMUSG00000046352	Bmp6;Gjb2
GO:0032855	positive regulation of GTPase activity	2/865	16/15060	2.18	0.233437	0.579907	Mouse_newGene_12288/Mouse_newGene_6330	Mouse_newGene_12288;Mouse_newGene_6330
GO:0043542	endothelial cell migration	2/865	16/15060	2.18	0.233437	0.579907	ENSMUSG00000024087/ENSMUSG00000034205	Cyp1b1;Loxl2
GO:0048010	vascular endothelial growth factor receptor signaling pathway	2/865	16/15060	2.18	0.233437	0.579907	ENSMUSG00000020484/ENSMUSG00000059456	Xbp1;Ptk2b
GO:0048266	behavioral response to pain	2/865	16/15060	2.18	0.233437	0.579907	ENSMUSG00000034656/ENSMUSG00000040152	Cacna1a;Thbs1
GO:0060441	epithelial tube branching involved in lung morphogenesis	2/865	16/15060	2.18	0.233437	0.579907	ENSMUSG00000056758/ENSMUSG00000084128	Hmga2;Esrp2
GO:0071539	protein localization to centrosome	2/865	16/15060	2.18	0.233437	0.579907	ENSMUSG00000027496/ENSMUSG00000028718	Aurka;Stil
GO:0072332	intrinsic apoptotic signaling pathway by p53 class mediator	2/865	16/15060	2.18	0.233437	0.579907	ENSMUSG00000038967/ENSMUSG00000060579	Pdk2;Fhit
GO:0045727	positive regulation of translation	5/865	58/15060	1.5	0.239135	0.592984	ENSMUSG00000024087/ENSMUSG00000029208/ENSMUSG00000033644/ENSMUSG00000040152/ENSMUSG00000059456	Cyp1b1;Guf1;Piwil2;Thbs1;Ptk2b
GO:0032729	positive regulation of interferon-gamma production	4/865	44/15060	1.58	0.244965	0.605244	ENSMUSG00000021699/ENSMUSG00000041135/ENSMUSG00000078452/ENSMUSG00000079685	Pde4d;Ripk2;Raet1d;Ulbp1
GO:0071549	cellular response to dexamethasone stimulus	4/865	44/15060	1.58	0.244965	0.605244	ENSMUSG00000000753/ENSMUSG00000022358/ENSMUSG00000025194/ENSMUSG00000046352	Serpinf1;Fbxo32;Abcc2;Gjb2
GO:0009611	response to wounding	3/865	30/15060	1.74	0.246505	0.606365	ENSMUSG00000019850/ENSMUSG00000020758/ENSMUSG00000027496	Tnfaip3;Itgb4;Aurka
GO:0030218	erythrocyte differentiation	3/865	30/15060	1.74	0.246505	0.606365	ENSMUSG00000021361/ENSMUSG00000024140/ENSMUSG00000038615	Tmem14c;Epas1;Nfe2l1
GO:0001934	positive regulation of protein phosphorylation	5/865	59/15060	1.48	0.250022	0.606365	ENSMUSG00000018012/ENSMUSG00000020484/ENSMUSG00000028289/ENSMUSG00000029521/ENSMUSG00000063704	Rac3;Xbp1;Epha7;Chek2;Mapk15
GO:0071320	cellular response to cAMP	5/865	59/15060	1.48	0.250022	0.606365	ENSMUSG00000021699/ENSMUSG00000023259/ENSMUSG00000024087/ENSMUSG00000032204/ENSMUSG00000039166	Pde4d;Slc26a6;Cyp1b1;Aqp9;Akap7
GO:0016567	protein ubiquitination	13/865	183/15060	1.24	0.253524	0.606365	ENSMUSG00000017716/ENSMUSG00000022358/ENSMUSG00000023505/ENSMUSG00000029061/ENSMUSG00000030031/ENSMUSG00000032656/ENSMUSG00000033781/ENSMUSG00000034317/ENSMUSG00000034403/ENSMUSG00000047485/ENSMUSG00000055675/ENSMUSG00000072082/Mouse_newGene_16473	Birc5;Fbxo32;Cdca3;Mmp23;Kbtbd8;March3;Asb13;Trim59;Pja1;Klhl34;Kbtbd11;Ccnf;Mouse_newGene_16473
GO:0006883	cellular sodium ion homeostasis	2/865	17/15060	2.05	0.255183	0.606365	ENSMUSG00000019970/ENSMUSG00000041329	Sgk1;Atp1b2
GO:0016032	viral process	2/865	17/15060	2.05	0.255183	0.606365	ENSMUSG00000003452/ENSMUSG00000027962	Bicd1;Vcam1
GO:0019915	lipid storage	2/865	17/15060	2.05	0.255183	0.606365	ENSMUSG00000021665/ENSMUSG00000032083	Hexb;Apoa1
GO:0032313	regulation of GTPase activity	2/865	17/15060	2.05	0.255183	0.606365	Mouse_newGene_12288/Mouse_newGene_6330	Mouse_newGene_12288;Mouse_newGene_6330
GO:0034587	piRNA metabolic process	2/865	17/15060	2.05	0.255183	0.606365	ENSMUSG00000033644/ENSMUSG00000048647	Piwil2;Exd1
GO:0035235	ionotropic glutamate receptor signaling pathway	2/865	17/15060	2.05	0.255183	0.606365	ENSMUSG00000003378/ENSMUSG00000059456	Grik5;Ptk2b
GO:0040007	growth	2/865	17/15060	2.05	0.255183	0.606365	ENSMUSG00000032218/ENSMUSG00000039004	Ccnb2;Bmp6
GO:0043171	peptide catabolic process	2/865	17/15060	2.05	0.255183	0.606365	ENSMUSG00000024481/ENSMUSG00000039062	Lvrn;Anpep
GO:0045638	negative regulation of myeloid cell differentiation	2/865	17/15060	2.05	0.255183	0.606365	ENSMUSG00000038855/ENSMUSG00000059456	Itpkb;Ptk2b
GO:0048041	focal adhesion assembly	2/865	17/15060	2.05	0.255183	0.606365	ENSMUSG00000037712/ENSMUSG00000059456	Fermt2;Ptk2b
GO:0060071	Wnt signaling pathway, planar cell polarity pathway	2/865	17/15060	2.05	0.255183	0.606365	ENSMUSG00000018012/ENSMUSG00000068749	Rac3;Psma5
GO:0060416	response to growth hormone	2/865	17/15060	2.05	0.255183	0.606365	ENSMUSG00000002944/ENSMUSG00000046598	Cd36;Bdh1
GO:0070536	protein K63-linked deubiquitination	2/865	17/15060	2.05	0.255183	0.606365	ENSMUSG00000019850/ENSMUSG00000043415	Tnfaip3;Otud1
GO:0071577	zinc II ion transmembrane transport	2/865	17/15060	2.05	0.255183	0.606365	ENSMUSG00000024301/ENSMUSG00000079553	Kifc5b;Kifc1
GO:1900004	negative regulation of serine-type endopeptidase activity	2/865	17/15060	2.05	0.255183	0.606365	ENSMUSG00000021950/ENSMUSG00000044349	Anxa8;Snhg11
GO:1904355	positive regulation of telomere capping	2/865	17/15060	2.05	0.255183	0.606365	ENSMUSG00000026622/ENSMUSG00000063704	Nek2;Mapk15
GO:1904659	glucose transmembrane transport	2/865	17/15060	2.05	0.255183	0.606365	ENSMUSG00000003153/ENSMUSG00000096687	Slc2a3;Mfsd4b4
GO:0042102	positive regulation of T cell proliferation	4/865	45/15060	1.55	0.257729	0.610292	ENSMUSG00000027962/ENSMUSG00000035042/ENSMUSG00000035914/ENSMUSG00000037944	Vcam1;Ccl5;Cd276;Ccr7
GO:0070936	protein K48-linked ubiquitination	4/865	45/15060	1.55	0.257729	0.610292	ENSMUSG00000019850/ENSMUSG00000024589/ENSMUSG00000026429/ENSMUSG00000047496	Tnfaip3;Nedd4l;Ube2t;Rnf152
GO:0030855	epithelial cell differentiation	5/865	60/15060	1.45	0.261031	0.614604	ENSMUSG00000019942/ENSMUSG00000024900/ENSMUSG00000027342/ENSMUSG00000050335/Mouse_newGene_7703	Cdk1;Cpt1a;Pcna;Lgals3;Mouse_newGene_7703
GO:0032543	mitochondrial translation	3/865	31/15060	1.68	0.262248	0.614604	ENSMUSG00000019863/Mouse_newGene_6923/Mouse_newGene_7856	Qrsl1;Mouse_newGene_6923;Mouse_newGene_7856
GO:0032956	regulation of actin cytoskeleton organization	3/865	31/15060	1.68	0.262248	0.614604	ENSMUSG00000020689/ENSMUSG00000031342/ENSMUSG00000039239	Itgb3;Gpm6b;Tgfb2
GO:0042220	response to cocaine	3/865	31/15060	1.68	0.262248	0.614604	ENSMUSG00000037605/ENSMUSG00000049511/ENSMUSG00000059456	Adgrl3;Htr1b;Ptk2b
GO:0043010	camera-type eye development	3/865	31/15060	1.68	0.262248	0.614604	ENSMUSG00000020467/ENSMUSG00000026827/ENSMUSG00000033282	Efemp1;Gpd2;Rpgrip1l
GO:0071902	positive regulation of protein serine/threonine kinase activity	3/865	31/15060	1.68	0.262248	0.614604	ENSMUSG00000038412/Mouse_newGene_12288/Mouse_newGene_6330	Higd1a;Mouse_newGene_12288;Mouse_newGene_6330
GO:0006412	translation	14/865	201/15060	1.21	0.26599	0.622304	ENSMUSG00000038085/Mouse_newGene_10401/Mouse_newGene_1065/Mouse_newGene_11142/Mouse_newGene_11916/Mouse_newGene_13854/Mouse_newGene_14327/Mouse_newGene_15477/Mouse_newGene_4999/Mouse_newGene_6111/Mouse_newGene_6809/Mouse_newGene_7703/Mouse_newGene_8680/Mouse_newGene_9527	Cnbd2;Mouse_newGene_10401;Mouse_newGene_1065;Mouse_newGene_11142;Mouse_newGene_11916;Mouse_newGene_13854;Mouse_newGene_14327;Mouse_newGene_15477;Mouse_newGene_4999;Mouse_newGene_6111;Mouse_newGene_6809;Mouse_newGene_7703;Mouse_newGene_8680;Mouse_newGene_9527
GO:0042733	embryonic digit morphogenesis	4/865	46/15060	1.51	0.270619	0.6286	ENSMUSG00000037169/ENSMUSG00000038122/ENSMUSG00000060798/ENSMUSG00000066595	Mycn;Tbc1d32;Intu;Flvcr1
GO:0071805	potassium ion transmembrane transport	6/865	76/15060	1.37	0.270677	0.6286	ENSMUSG00000000794/ENSMUSG00000017756/ENSMUSG00000018470/ENSMUSG00000023243/ENSMUSG00000034462/ENSMUSG00000037624	Kcnn3;Slc12a7;Kcnab3;Kcnk5;Pkd2;Kcnk2
GO:0010226	response to lithium ion	2/865	18/15060	1.93	0.276962	0.6286	ENSMUSG00000041237/ENSMUSG00000059456	Pklr;Ptk2b
GO:0010842	retina layer formation	2/865	18/15060	1.93	0.276962	0.6286	ENSMUSG00000019986/ENSMUSG00000029669	Ahi1;Tspan12
GO:0010942	positive regulation of cell death	2/865	18/15060	1.93	0.276962	0.6286	ENSMUSG00000037169/ENSMUSG00000037624	Mycn;Kcnk2
GO:0032465	regulation of cytokinesis	2/865	18/15060	1.93	0.276962	0.6286	ENSMUSG00000027496/ENSMUSG00000046402	Aurka;Rbp1
GO:0035987	endodermal cell differentiation	2/865	18/15060	1.93	0.276962	0.6286	ENSMUSG00000031503/ENSMUSG00000056758	Col4a2;Hmga2
GO:0045672	positive regulation of osteoclast differentiation	2/865	18/15060	1.93	0.276962	0.6286	ENSMUSG00000020689/ENSMUSG00000035042	Itgb3;Ccl5
GO:0046928	regulation of neurotransmitter secretion	2/865	18/15060	1.93	0.276962	0.6286	ENSMUSG00000027859/ENSMUSG00000062151	Ngf;Unc13c
GO:0048545	response to steroid hormone	2/865	18/15060	1.93	0.276962	0.6286	ENSMUSG00000021936/ENSMUSG00000029304	Mapk8;Spp1
GO:0048754	branching morphogenesis of an epithelial tube	2/865	18/15060	1.93	0.276962	0.6286	ENSMUSG00000037169/Mouse_newGene_13802	Mycn;Mouse_newGene_13802
GO:0048854	brain morphogenesis	2/865	18/15060	1.93	0.276962	0.6286	ENSMUSG00000031755/ENSMUSG00000034023	Bbs2;Fancd2
GO:0050769	positive regulation of neurogenesis	2/865	18/15060	1.93	0.276962	0.6286	ENSMUSG00000020681/ENSMUSG00000028933	Ace;Xrcc2
GO:0051443	positive regulation of ubiquitin-protein transferase activity	2/865	18/15060	1.93	0.276962	0.6286	ENSMUSG00000020601/ENSMUSG00000042659	Trib2;Arrdc4
GO:0071479	cellular response to ionizing radiation	2/865	18/15060	1.93	0.276962	0.6286	ENSMUSG00000027699/ENSMUSG00000053914	Ect2;Kdm4d
GO:0090026	positive regulation of monocyte chemotaxis	2/865	18/15060	1.93	0.276962	0.6286	ENSMUSG00000034855/ENSMUSG00000035042	Cxcl10;Ccl5
GO:1903861	positive regulation of dendrite extension	2/865	18/15060	1.93	0.276962	0.6286	ENSMUSG00000024589/ENSMUSG00000034799	Nedd4l;Unc13a
GO:2001235	positive regulation of apoptotic signaling pathway	2/865	18/15060	1.93	0.276962	0.6286	ENSMUSG00000028211/ENSMUSG00000049086	Trp53inp1;Bmyc
GO:0007200	phospholipase C-activating G-protein coupled receptor signaling pathway	4/865	47/15060	1.48	0.283619	0.63946	ENSMUSG00000035773/ENSMUSG00000040552/ENSMUSG00000049511/ENSMUSG00000114755	Kiss1r;C3ar1;Htr1b;Galr3
GO:0034599	cellular response to oxidative stress	4/865	47/15060	1.48	0.283619	0.63946	ENSMUSG00000020484/ENSMUSG00000034023/ENSMUSG00000038615/ENSMUSG00000046352	Xbp1;Fancd2;Nfe2l1;Gjb2
GO:0035725	sodium ion transmembrane transport	4/865	47/15060	1.48	0.283619	0.63946	ENSMUSG00000021336/ENSMUSG00000034462/ENSMUSG00000060961/ENSMUSG00000074796	Slc17a4;Pkd2;Slc4a4;Slc4a11
GO:0042472	inner ear morphogenesis	4/865	47/15060	1.48	0.283619	0.63946	ENSMUSG00000015134/ENSMUSG00000031565/ENSMUSG00000034460/ENSMUSG00000049555	Aldh1a3;Fgfr1;Six4;Tmie
GO:0007204	positive regulation of cytosolic calcium ion concentration	8/865	109/15060	1.28	0.288973	0.649867	ENSMUSG00000002944/ENSMUSG00000029084/ENSMUSG00000029380/ENSMUSG00000032855/ENSMUSG00000034656/ENSMUSG00000039942/ENSMUSG00000040552/ENSMUSG00000050192	Cd36;Cd38;Cxcl1;Pkd1;Cacna1a;Ptger4;C3ar1;Eif5a2
GO:0045666	positive regulation of neuron differentiation	6/865	78/15060	1.34	0.290693	0.649867	ENSMUSG00000024423/ENSMUSG00000027699/ENSMUSG00000035042/ENSMUSG00000039004/ENSMUSG00000041120/ENSMUSG00000042182	Impact;Ect2;Ccl5;Bmp6;Nbl1;Bend6
GO:0006094	gluconeogenesis	3/865	33/15060	1.58	0.294063	0.649867	ENSMUSG00000021456/ENSMUSG00000026827/Mouse_newGene_11024	Fbp2;Gpd2;Mouse_newGene_11024
GO:0006310	DNA recombination	3/865	33/15060	1.58	0.294063	0.649867	ENSMUSG00000033762/ENSMUSG00000041064/Mouse_newGene_13899	Recql4;Pif1;Mouse_newGene_13899
GO:0032720	negative regulation of tumor necrosis factor production	3/865	33/15060	1.58	0.294063	0.649867	ENSMUSG00000016024/ENSMUSG00000019850/ENSMUSG00000029816	Lbp;Tnfaip3;Gpnmb
GO:0051482	positive regulation of cytosolic calcium ion concentration involved in phospholipase C-activating G-protein coupled signaling pathway	3/865	33/15060	1.58	0.294063	0.649867	ENSMUSG00000021367/ENSMUSG00000038668/ENSMUSG00000049929	Edn1;Lpar1;Lpar4
GO:2000378	negative regulation of reactive oxygen species metabolic process	3/865	33/15060	1.58	0.294063	0.649867	ENSMUSG00000017146/ENSMUSG00000032060/ENSMUSG00000037169	Brca1;Cryab;Mycn
GO:0006663	platelet activating factor biosynthetic process	2/865	19/15060	1.83	0.298699	0.649867	ENSMUSG00000060002/Mouse_newGene_12288	Chpt1;Mouse_newGene_12288
GO:0006816	calcium ion transport	2/865	19/15060	1.83	0.298699	0.649867	ENSMUSG00000028255/ENSMUSG00000041046	Clca1;Ramp3
GO:0014065	phosphatidylinositol 3-kinase signaling	2/865	19/15060	1.83	0.298699	0.649867	ENSMUSG00000020484/ENSMUSG00000021367	Xbp1;Edn1
GO:0021915	neural tube development	2/865	19/15060	1.83	0.298699	0.649867	ENSMUSG00000034462/ENSMUSG00000060798	Pkd2;Intu
GO:0031146	SCF-dependent proteasomal ubiquitin-dependent protein catabolic process	2/865	19/15060	1.83	0.298699	0.649867	ENSMUSG00000041498/ENSMUSG00000072082	Kif14;Ccnf
GO:0032026	response to magnesium ion	2/865	19/15060	1.83	0.298699	0.649867	ENSMUSG00000039004/ENSMUSG00000040152	Bmp6;Thbs1
GO:0043473	pigmentation	2/865	19/15060	1.83	0.298699	0.649867	ENSMUSG00000033762/ENSMUSG00000049086	Recql4;Bmyc
GO:0045987	positive regulation of smooth muscle contraction	2/865	19/15060	1.83	0.298699	0.649867	ENSMUSG00000017697/ENSMUSG00000021367	Ada;Edn1
GO:0048589	developmental growth	2/865	19/15060	1.83	0.298699	0.649867	ENSMUSG00000025747/ENSMUSG00000033952	Tyms;Aspm
GO:0051567	histone H3-K9 methylation	2/865	19/15060	1.83	0.298699	0.649867	ENSMUSG00000035456/ENSMUSG00000090231	Prdm8;Cfb
GO:0051928	positive regulation of calcium ion transport	2/865	19/15060	1.83	0.298699	0.649867	ENSMUSG00000035042/ENSMUSG00000039474	Ccl5;Wfs1
GO:0071480	cellular response to gamma radiation	2/865	19/15060	1.83	0.298699	0.649867	ENSMUSG00000029521/ENSMUSG00000032060	Chek2;Cryab
GO:0090190	positive regulation of branching involved in ureteric bud morphogenesis	2/865	19/15060	1.83	0.298699	0.649867	ENSMUSG00000034460/ENSMUSG00000074934	Six4;Grem1
GO:1902902	negative regulation of autophagosome assembly	2/865	19/15060	1.83	0.298699	0.649867	ENSMUSG00000036273/ENSMUSG00000090231	Lrrk2;Cfb
GO:2000273	positive regulation of receptor activity	2/865	19/15060	1.83	0.298699	0.649867	ENSMUSG00000074934/ENSMUSG00000090231	Grem1;Cfb
GO:0006457	protein folding	6/865	79/15060	1.32	0.300814	0.65343	ENSMUSG00000024301/ENSMUSG00000032060/ENSMUSG00000036052/ENSMUSG00000040554/ENSMUSG00000042743/ENSMUSG00000079553	Kifc5b;Cryab;Dnajb5;Aipl1;Sgtb;Kifc1
GO:0006468	protein phosphorylation	12/865	175/15060	1.19	0.305112	0.660598	ENSMUSG00000017716/ENSMUSG00000019235/ENSMUSG00000023908/ENSMUSG00000024290/ENSMUSG00000025758/ENSMUSG00000026437/ENSMUSG00000027379/ENSMUSG00000029516/ENSMUSG00000035112/ENSMUSG00000039349/ENSMUSG00000040084/ENSMUSG00000053414	Birc5;Rps6kl1;Pkmyt1;Rock1;Plk4;Cdk18;Bub1;Cit;Wnk4;C130074G19Rik;Bub1b;Hunk
GO:0001843	neural tube closure	5/865	64/15060	1.36	0.306048	0.660598	ENSMUSG00000024795/ENSMUSG00000028718/ENSMUSG00000039239/Mouse_newGene_11916/Mouse_newGene_12851	Kif20b;Stil;Tgfb2;Mouse_newGene_11916;Mouse_newGene_12851
GO:0030307	positive regulation of cell growth	5/865	64/15060	1.36	0.306048	0.660598	ENSMUSG00000019970/ENSMUSG00000029084/ENSMUSG00000039239/ENSMUSG00000039356/ENSMUSG00000059456	Sgk1;Cd38;Tgfb2;Exosc2;Ptk2b
GO:0032092	positive regulation of protein binding	5/865	64/15060	1.36	0.306048	0.660598	ENSMUSG00000020681/ENSMUSG00000021701/ENSMUSG00000027859/ENSMUSG00000032855/ENSMUSG00000036273	Ace;Plk2;Ngf;Pkd1;Lrrk2
GO:0006953	acute-phase response	4/865	49/15060	1.42	0.309869	0.666119	ENSMUSG00000016024/ENSMUSG00000071178/ENSMUSG00000089960/Mouse_newGene_4079	Lbp;Serpina1b;Ugt1a1;Mouse_newGene_4079
GO:0018149	peptide cross-linking	3/865	34/15060	1.54	0.310069	0.666119	ENSMUSG00000040152/ENSMUSG00000049128/ENSMUSG00000050359	Thbs1;Ivl;Sprr1a
GO:0031397	negative regulation of protein ubiquitination	3/865	34/15060	1.54	0.310069	0.666119	ENSMUSG00000019850/ENSMUSG00000028643/ENSMUSG00000035692	Tnfaip3;Svbp;Isg15
GO:0045893	positive regulation of transcription, DNA-templated	14/865	209/15060	1.17	0.314932	0.675505	ENSMUSG00000020739/ENSMUSG00000027715/ENSMUSG00000028211/ENSMUSG00000028949/ENSMUSG00000029084/ENSMUSG00000029521/ENSMUSG00000031099/ENSMUSG00000031907/ENSMUSG00000031910/ENSMUSG00000037621/ENSMUSG00000047388/ENSMUSG00000049791/ENSMUSG00000062248/ENSMUSG00000068744	Nup85;Ccna2;Trp53inp1;Smarcd3;Cd38;Chek2;Smarca1;Zfp90;Has3;Atoh8;Atmin;Fzd4;Cks2;Psrc1
GO:0032868	response to insulin	5/865	65/15060	1.34	0.317488	0.678554	ENSMUSG00000029162/ENSMUSG00000035042/ENSMUSG00000046598/ENSMUSG00000046785/Mouse_newGene_8843	Khk;Ccl5;Bdh1;Epm2aip1;Mouse_newGene_8843
GO:0090263	positive regulation of canonical Wnt signaling pathway	5/865	65/15060	1.34	0.317488	0.678554	ENSMUSG00000025860/ENSMUSG00000033952/ENSMUSG00000036273/ENSMUSG00000043154/ENSMUSG00000068749	Xiap;Aspm;Lrrk2;Ppp2r3a;Psma5
GO:0006970	response to osmotic stress	2/865	20/15060	1.74	0.320327	0.678554	ENSMUSG00000021936/ENSMUSG00000059456	Mapk8;Ptk2b
GO:0007141	male meiosis I	2/865	20/15060	1.74	0.320327	0.678554	ENSMUSG00000021569/ENSMUSG00000040749	Trip13;Siah1b
GO:0031018	endocrine pancreas development	2/865	20/15060	1.74	0.320327	0.678554	Mouse_newGene_15882/Mouse_newGene_785	Mouse_newGene_15882;Mouse_newGene_785
GO:0032728	positive regulation of interferon-beta production	2/865	20/15060	1.74	0.320327	0.678554	ENSMUSG00000026896/ENSMUSG00000035834	Ifih1;Polr3g
GO:0043491	protein kinase B signaling	2/865	20/15060	1.74	0.320327	0.678554	ENSMUSG00000026447/ENSMUSG00000035042	Pik3c2b;Ccl5
GO:0048872	homeostasis of number of cells	2/865	20/15060	1.74	0.320327	0.678554	ENSMUSG00000037944/ENSMUSG00000079509	Ccr7;Zfx
GO:0055085	transmembrane transport	9/865	129/15060	1.21	0.322773	0.680177	ENSMUSG00000021509/ENSMUSG00000023945/ENSMUSG00000035351/ENSMUSG00000037455/ENSMUSG00000046352/ENSMUSG00000047797/ENSMUSG00000048856/ENSMUSG00000054099/ENSMUSG00000066595	Slc25a48;Slc5a7;Nup37;Slc18b1;Gjb2;Gjb1;Slc25a47;Slc25a40;Flvcr1
GO:0042127	regulation of cell proliferation	7/865	97/15060	1.26	0.322875	0.680177	ENSMUSG00000017146/ENSMUSG00000019970/ENSMUSG00000032113/ENSMUSG00000032815/ENSMUSG00000038393/ENSMUSG00000039994/ENSMUSG00000041954	Brca1;Sgk1;Chek1;Fanca;Txnip;Timeless;Tnfrsf18
GO:0019827	stem cell population maintenance	4/865	50/15060	1.39	0.323084	0.680177	ENSMUSG00000025330/ENSMUSG00000026873/ENSMUSG00000031565/Mouse_newGene_10456	Padi4;Phf19;Fgfr1;Mouse_newGene_10456
GO:0043433	negative regulation of sequence-specific DNA binding transcription factor activity	4/865	50/15060	1.39	0.323084	0.680177	ENSMUSG00000020601/ENSMUSG00000026484/ENSMUSG00000038718/ENSMUSG00000039474	Trib2;Rnf2;Pbx3;Wfs1
GO:0008286	insulin receptor signaling pathway	3/865	35/15060	1.49	0.326099	0.681276	ENSMUSG00000038967/ENSMUSG00000040760/Mouse_newGene_5509	Pdk2;Appl1;Mouse_newGene_5509
GO:0009887	animal organ morphogenesis	3/865	35/15060	1.49	0.326099	0.681276	ENSMUSG00000006715/ENSMUSG00000025855/ENSMUSG00000056370	Gmnn;Prkar1b;Sftpb
GO:0030890	positive regulation of B cell proliferation	3/865	35/15060	1.49	0.326099	0.681276	ENSMUSG00000017550/ENSMUSG00000017697/ENSMUSG00000029084	Atad5;Ada;Cd38
GO:0042517	positive regulation of tyrosine phosphorylation of STAT protein	3/865	35/15060	1.49	0.326099	0.681276	ENSMUSG00000039942/Mouse_newGene_15882/Mouse_newGene_785	Ptger4;Mouse_newGene_15882;Mouse_newGene_785
GO:0043401	steroid hormone mediated signaling pathway	3/865	35/15060	1.49	0.326099	0.681276	ENSMUSG00000025931/ENSMUSG00000032238/ENSMUSG00000069171	Paqr8;Rora;Nr2f1
GO:0001701	in utero embryonic development	14/865	211/15060	1.16	0.327531	0.681301	ENSMUSG00000000751/ENSMUSG00000021367/ENSMUSG00000028718/ENSMUSG00000028933/ENSMUSG00000031565/ENSMUSG00000032218/ENSMUSG00000033282/ENSMUSG00000038593/ENSMUSG00000040752/ENSMUSG00000041431/ENSMUSG00000049086/ENSMUSG00000066595/ENSMUSG00000071178/Mouse_newGene_11171	Rpa1;Edn1;Stil;Xrcc2;Fgfr1;Ccnb2;Rpgrip1l;Tctn1;Myh6;Ccnb1;Bmyc;Flvcr1;Serpina1b;Mouse_newGene_11171
GO:0006810	transport	11/865	162/15060	1.18	0.327607	0.681301	ENSMUSG00000017639/ENSMUSG00000024665/ENSMUSG00000026853/ENSMUSG00000034445/ENSMUSG00000038412/ENSMUSG00000040543/ENSMUSG00000042195/ENSMUSG00000046402/ENSMUSG00000056296/ENSMUSG00000068749/ENSMUSG00000072082	Rab11fip4;Fads2;Crat;Cyb561a3;Higd1a;Pitpnm3;Slc35f2;Rbp1;Synpr;Psma5;Ccnf
GO:0007420	brain development	11/865	162/15060	1.18	0.327607	0.681301	ENSMUSG00000015452/ENSMUSG00000017146/ENSMUSG00000020681/ENSMUSG00000024500/ENSMUSG00000028289/ENSMUSG00000031099/ENSMUSG00000037605/ENSMUSG00000041323/ENSMUSG00000046598/ENSMUSG00000051790/Mouse_newGene_8053	Ager;Brca1;Ace;Ppp2r2b;Epha7;Smarca1;Adgrl3;Ak7;Bdh1;Nlgn2;Mouse_newGene_8053
GO:0035023	regulation of Rho protein signal transduction	5/865	66/15060	1.32	0.328979	0.683114	ENSMUSG00000025265/ENSMUSG00000027699/ENSMUSG00000037552/ENSMUSG00000038167/ENSMUSG00000051517	Fgd1;Ect2;Plekhg2;Plekhg6;Arhgef39
GO:0006955	immune response	9/865	130/15060	1.21	0.330882	0.686022	ENSMUSG00000022226/ENSMUSG00000024301/ENSMUSG00000027611/ENSMUSG00000029380/ENSMUSG00000034855/ENSMUSG00000039004/ENSMUSG00000040152/ENSMUSG00000041954/ENSMUSG00000079553	Mcpt2;Kifc5b;Procr;Cxcl1;Cxcl10;Bmp6;Thbs1;Tnfrsf18;Kifc1
GO:0007268	chemical synaptic transmission	8/865	114/15060	1.22	0.331915	0.686806	ENSMUSG00000017756/ENSMUSG00000029819/ENSMUSG00000043313/ENSMUSG00000046191/ENSMUSG00000046387/ENSMUSG00000047904/ENSMUSG00000047910/ENSMUSG00000048347	Slc12a7;Npy;Pcdhb19;Pcdhb20;Pcdhb17;Sstr2;Pcdhb16;Pcdhb18
GO:0030308	negative regulation of cell growth	7/865	98/15060	1.24	0.332265	0.686806	ENSMUSG00000028551/ENSMUSG00000029161/ENSMUSG00000032060/ENSMUSG00000039239/ENSMUSG00000062762/ENSMUSG00000068744/ENSMUSG00000074934	Cdkn2c;Cgref1;Cryab;Tgfb2;Ei24;Psrc1;Grem1
GO:0043547	positive regulation of GTPase activity	20/865	311/15060	1.12	0.332814	0.686902	ENSMUSG00000022391/ENSMUSG00000024186/ENSMUSG00000024301/ENSMUSG00000025265/ENSMUSG00000032870/ENSMUSG00000033389/ENSMUSG00000035042/ENSMUSG00000035151/ENSMUSG00000036273/ENSMUSG00000036533/ENSMUSG00000037552/ENSMUSG00000037944/ENSMUSG00000038167/ENSMUSG00000038860/ENSMUSG00000045664/ENSMUSG00000050730/ENSMUSG00000051517/ENSMUSG00000056413/ENSMUSG00000056429/ENSMUSG00000079553	Rangap1;Rgs11;Kifc5b;Fgd1;Smap2;Arhgap44;Ccl5;Elmod2;Lrrk2;Cdc42ep3;Plekhg2;Ccr7;Plekhg6;Garnl3;Cdc42ep2;Arhgap42;Arhgef39;Adap1;Tgoln1;Kifc1
GO:0097421	liver regeneration	4/865	51/15060	1.37	0.336337	0.690475	ENSMUSG00000025747/ENSMUSG00000027342/ENSMUSG00000027496/ENSMUSG00000049086	Tyms;Pcna;Aurka;Bmyc
GO:0007030	Golgi organization	5/865	67/15060	1.3	0.34051	0.690475	ENSMUSG00000029516/ENSMUSG00000036273/ENSMUSG00000039529/ENSMUSG00000047187/Mouse_newGene_12851	Cit;Lrrk2;Atp8b1;Rab2a;Mouse_newGene_12851
GO:0000028	ribosomal small subunit assembly	2/865	21/15060	1.66	0.341787	0.690475	Mouse_newGene_5509/Mouse_newGene_7703	Mouse_newGene_5509;Mouse_newGene_7703
GO:0003382	epithelial cell morphogenesis	2/865	21/15060	1.66	0.341787	0.690475	ENSMUSG00000018012/ENSMUSG00000031430	Rac3;Vsig1
GO:0007271	synaptic transmission, cholinergic	2/865	21/15060	1.66	0.341787	0.690475	ENSMUSG00000022594/ENSMUSG00000023945	Lynx1;Slc5a7
GO:0010800	positive regulation of peptidyl-threonine phosphorylation	2/865	21/15060	1.66	0.341787	0.690475	ENSMUSG00000030867/ENSMUSG00000041135	Plk1;Ripk2
GO:0030177	positive regulation of Wnt signaling pathway	2/865	21/15060	1.66	0.341787	0.690475	ENSMUSG00000020566/ENSMUSG00000021697	Atp6v1c2;Depdc1b
GO:0044763	single-organism cellular process	2/865	21/15060	1.66	0.341787	0.690475	Mouse_newGene_10653/Mouse_newGene_10654	Mouse_newGene_10653;Mouse_newGene_10654
GO:0045671	negative regulation of osteoclast differentiation	2/865	21/15060	1.66	0.341787	0.690475	ENSMUSG00000046245/ENSMUSG00000112023	Pilra;Lilr4b
GO:0045931	positive regulation of mitotic cell cycle	2/865	21/15060	1.66	0.341787	0.690475	ENSMUSG00000019942/ENSMUSG00000041431	Cdk1;Ccnb1
GO:0046835	carbohydrate phosphorylation	2/865	21/15060	1.66	0.341787	0.690475	ENSMUSG00000025648/ENSMUSG00000029162	Pfkfb4;Khk
GO:0051894	positive regulation of focal adhesion assembly	2/865	21/15060	1.66	0.341787	0.690475	ENSMUSG00000018012/ENSMUSG00000024290	Rac3;Rock1
GO:0072520	seminiferous tubule development	2/865	21/15060	1.66	0.341787	0.690475	ENSMUSG00000034329/ENSMUSG00000042165	Brip1;Gm9774
GO:0007266	Rho protein signal transduction	3/865	36/15060	1.45	0.342126	0.690475	ENSMUSG00000024290/ENSMUSG00000036533/ENSMUSG00000045664	Rock1;Cdc42ep3;Cdc42ep2
GO:0034976	response to endoplasmic reticulum stress	3/865	36/15060	1.45	0.342126	0.690475	ENSMUSG00000030909/ENSMUSG00000040152/ENSMUSG00000041459	Anks4b;Thbs1;Tardbp
GO:0043123	positive regulation of I-kappaB kinase/NF-kappaB signaling	8/865	116/15060	1.2	0.34939	0.703501	ENSMUSG00000000266/ENSMUSG00000002944/ENSMUSG00000021701/ENSMUSG00000027699/ENSMUSG00000028701/ENSMUSG00000035798/ENSMUSG00000038668/ENSMUSG00000041135	Mid2;Cd36;Plk2;Ect2;Lurap1;Zdhhc17;Lpar1;Ripk2
GO:0033574	response to testosterone	4/865	52/15060	1.34	0.349609	0.703501	ENSMUSG00000021367/ENSMUSG00000024190/ENSMUSG00000028693/ENSMUSG00000040152	Edn1;Dusp1;Nasp;Thbs1
GO:0006461	protein complex assembly	3/865	37/15060	1.41	0.358121	0.704768	ENSMUSG00000006715/ENSMUSG00000019942/ENSMUSG00000041431	Gmnn;Cdk1;Ccnb1
GO:0001958	endochondral ossification	2/865	22/15060	1.58	0.363027	0.704768	ENSMUSG00000028766/ENSMUSG00000039004	Alpl;Bmp6
GO:0006336	DNA replication-independent nucleosome assembly	2/865	22/15060	1.58	0.363027	0.704768	ENSMUSG00000028693/ENSMUSG00000060639	Nasp;Hist1h4i
GO:0006351	transcription, DNA-templated	2/865	22/15060	1.58	0.363027	0.704768	ENSMUSG00000025395/ENSMUSG00000031503	Prim1;Col4a2
GO:0006656	phosphatidylcholine biosynthetic process	2/865	22/15060	1.58	0.363027	0.704768	ENSMUSG00000032083/Mouse_newGene_12288	Apoa1;Mouse_newGene_12288
GO:0006811	ion transport	2/865	22/15060	1.58	0.363027	0.704768	ENSMUSG00000038540/ENSMUSG00000042246	Tmc3;Tmc7
GO:0007269	neurotransmitter secretion	2/865	22/15060	1.58	0.363027	0.704768	ENSMUSG00000037217/ENSMUSG00000059602	Syn1;Syn3
GO:0019886	antigen processing and presentation of exogenous peptide antigen via MHC class II	2/865	22/15060	1.58	0.363027	0.704768	ENSMUSG00000024301/ENSMUSG00000079553	Kifc5b;Kifc1
GO:0030163	protein catabolic process	2/865	22/15060	1.58	0.363027	0.704768	ENSMUSG00000034403/ENSMUSG00000047562	Pja1;Mmp10
GO:0032008	positive regulation of TOR signaling	2/865	22/15060	1.58	0.363027	0.704768	ENSMUSG00000020484/ENSMUSG00000028278	Xbp1;Rragd
GO:0043001	Golgi to plasma membrane protein transport	2/865	22/15060	1.58	0.363027	0.704768	ENSMUSG00000028955/ENSMUSG00000031755	Vamp3;Bbs2
GO:0060079	excitatory postsynaptic potential	2/865	22/15060	1.58	0.363027	0.704768	ENSMUSG00000003378/ENSMUSG00000032827	Grik5;Ppp1r9a
GO:0072593	reactive oxygen species metabolic process	2/865	22/15060	1.58	0.363027	0.704768	ENSMUSG00000028195/ENSMUSG00000036273	Cyr61;Lrrk2
GO:0086010	membrane depolarization during action potential	2/865	22/15060	1.58	0.363027	0.704768	ENSMUSG00000024112/ENSMUSG00000034656	Cacna1h;Cacna1a
GO:0030334	regulation of cell migration	3/865	38/15060	1.37	0.374061	0.704768	ENSMUSG00000031398/ENSMUSG00000039103/ENSMUSG00000041498	Plxna3;Nexn;Kif14
GO:0046677	response to antibiotic	3/865	38/15060	1.37	0.374061	0.704768	ENSMUSG00000028766/ENSMUSG00000030867/ENSMUSG00000046352	Alpl;Plk1;Gjb2
GO:0051216	cartilage development	3/865	38/15060	1.37	0.374061	0.704768	ENSMUSG00000021367/ENSMUSG00000025747/ENSMUSG00000031755	Edn1;Tyms;Bbs2
GO:0015031	protein transport	15/865	235/15060	1.11	0.37439	0.704768	ENSMUSG00000003779/ENSMUSG00000019066/ENSMUSG00000026605/ENSMUSG00000026797/ENSMUSG00000028693/ENSMUSG00000031342/ENSMUSG00000034190/ENSMUSG00000034560/ENSMUSG00000035351/ENSMUSG00000038740/ENSMUSG00000047517/ENSMUSG00000051329/ENSMUSG00000068874/ENSMUSG00000073678/ENSMUSG00000095538	Kif20a;Rab3d;Cenpf;Stxbp1;Nasp;Gpm6b;Chmp7;Washc4;Nup37;Mvb12b;Dmbt1;Nup160;Selenbp1;Pgap1;Gm21983
GO:0006469	negative regulation of protein kinase activity	5/865	70/15060	1.24	0.375231	0.704768	ENSMUSG00000021453/ENSMUSG00000022419/ENSMUSG00000031375/ENSMUSG00000045287/ENSMUSG00000046447	Gadd45g;Deptor;Bgn;Rtn4rl1;Camk2n1
GO:0007165	signal transduction	13/865	202/15060	1.12	0.376895	0.704768	ENSMUSG00000000531/ENSMUSG00000019235/ENSMUSG00000022391/ENSMUSG00000024481/ENSMUSG00000025154/ENSMUSG00000031842/ENSMUSG00000033389/ENSMUSG00000033420/ENSMUSG00000037846/ENSMUSG00000042659/ENSMUSG00000048078/ENSMUSG00000074625/ENSMUSG00000074743	Grasp;Rps6kl1;Rangap1;Lvrn;Arhgap19;Pde4c;Arhgap44;Antxr1;Rtkn2;Arrdc4;Tenm4;Arhgap40;Thbd
GO:0006506	GPI anchor biosynthetic process	2/865	23/15060	1.51	0.384002	0.704768	ENSMUSG00000062526/ENSMUSG00000073678	Mppe1;Pgap1
GO:0006986	response to unfolded protein	2/865	23/15060	1.51	0.384002	0.704768	ENSMUSG00000036052/ENSMUSG00000040152	Dnajb5;Thbs1
GO:0019835	cytolysis	2/865	23/15060	1.51	0.384002	0.704768	ENSMUSG00000021403/ENSMUSG00000045827	Serpinb9b;Serpinb9
GO:0031047	gene silencing by RNA	2/865	23/15060	1.51	0.384002	0.704768	ENSMUSG00000033644/ENSMUSG00000048647	Piwil2;Exd1
GO:0040014	regulation of multicellular organism growth	2/865	23/15060	1.51	0.384002	0.704768	ENSMUSG00000021342/ENSMUSG00000040749	Prl;Siah1b
GO:0050482	arachidonic acid secretion	2/865	23/15060	1.51	0.384002	0.704768	ENSMUSG00000020681/ENSMUSG00000035773	Ace;Kiss1r
GO:0050775	positive regulation of dendrite morphogenesis	2/865	23/15060	1.51	0.384002	0.704768	ENSMUSG00000019970/ENSMUSG00000063160	Sgk1;Numbl
GO:0051225	spindle assembly	2/865	23/15060	1.51	0.384002	0.704768	ENSMUSG00000035439/ENSMUSG00000078762	Haus8;Haus5
GO:0051497	negative regulation of stress fiber assembly	2/865	23/15060	1.51	0.384002	0.704768	ENSMUSG00000032827/ENSMUSG00000042099	Ppp1r9a;Kank3
GO:0010951	negative regulation of endopeptidase activity	7/865	104/15060	1.17	0.389207	0.704768	ENSMUSG00000000753/ENSMUSG00000021403/ENSMUSG00000023336/ENSMUSG00000027834/ENSMUSG00000027859/ENSMUSG00000045827/ENSMUSG00000062345	Serpinf1;Serpinb9b;Wfdc1;Serpini1;Ngf;Serpinb9;Serpinb2
GO:0008217	regulation of blood pressure	3/865	39/15060	1.34	0.389921	0.704768	ENSMUSG00000024481/ENSMUSG00000040552/ENSMUSG00000040752	Lvrn;C3ar1;Myh6
GO:0008630	intrinsic apoptotic signaling pathway in response to DNA damage	3/865	39/15060	1.34	0.389921	0.704768	ENSMUSG00000017146/ENSMUSG00000049086/ENSMUSG00000062762	Brca1;Bmyc;Ei24
GO:0019722	calcium-mediated signaling	3/865	39/15060	1.34	0.389921	0.704768	ENSMUSG00000021367/ENSMUSG00000032827/ENSMUSG00000035773	Edn1;Ppp1r9a;Kiss1r
GO:0050714	positive regulation of protein secretion	3/865	39/15060	1.34	0.389921	0.704768	ENSMUSG00000039239/ENSMUSG00000062421/ENSMUSG00000075520	Tgfb2;Arf2;Malrd1
GO:0007613	memory	5/865	72/15060	1.21	0.398382	0.704768	ENSMUSG00000021699/ENSMUSG00000021701/ENSMUSG00000027859/ENSMUSG00000037624/ENSMUSG00000062991	Pde4d;Plk2;Ngf;Kcnk2;Nrg1
GO:0030335	positive regulation of cell migration	8/865	122/15060	1.14	0.402332	0.704768	ENSMUSG00000020484/ENSMUSG00000025207/ENSMUSG00000028195/ENSMUSG00000029816/ENSMUSG00000037685/ENSMUSG00000047562/ENSMUSG00000051517/ENSMUSG00000068154	Xbp1;Sema4g;Cyr61;Gpnmb;Atp8a1;Mmp10;Arhgef39;Insm1
GO:0071300	cellular response to retinoic acid	4/865	56/15060	1.24	0.402596	0.704768	ENSMUSG00000000753/ENSMUSG00000015243/ENSMUSG00000049086/ENSMUSG00000059456	Serpinf1;Abca1;Bmyc;Ptk2b
GO:0001702	gastrulation with mouth forming second	2/865	24/15060	1.45	0.404671	0.704768	ENSMUSG00000026484/ENSMUSG00000048078	Rnf2;Tenm4
GO:0008625	extrinsic apoptotic signaling pathway via death domain receptors	2/865	24/15060	1.45	0.404671	0.704768	ENSMUSG00000027859/ENSMUSG00000041954	Ngf;Tnfrsf18
GO:0010165	response to X-ray	2/865	24/15060	1.45	0.404671	0.704768	ENSMUSG00000028933/ENSMUSG00000074743	Xrcc2;Thbd
GO:0021983	pituitary gland development	2/865	24/15060	1.45	0.404671	0.704768	ENSMUSG00000015134/ENSMUSG00000056758	Aldh1a3;Hmga2
GO:0031016	pancreas development	2/865	24/15060	1.45	0.404671	0.704768	ENSMUSG00000039239/ENSMUSG00000039474	Tgfb2;Wfs1
GO:0043588	skin development	2/865	24/15060	1.45	0.404671	0.704768	ENSMUSG00000020758/ENSMUSG00000026837	Itgb4;Col5a1
GO:0045662	negative regulation of myoblast differentiation	2/865	24/15060	1.45	0.404671	0.704768	ENSMUSG00000034855/ENSMUSG00000056457	Cxcl10;Prl2c3
GO:0046597	negative regulation of viral entry into host cell	2/865	24/15060	1.45	0.404671	0.704768	ENSMUSG00000000266/ENSMUSG00000034317	Mid2;Trim59
GO:0048260	positive regulation of receptor-mediated endocytosis	2/865	24/15060	1.45	0.404671	0.704768	ENSMUSG00000003452/ENSMUSG00000037944	Bicd1;Ccr7
GO:0009725	response to hormone	3/865	40/15060	1.31	0.405678	0.704768	ENSMUSG00000031028/ENSMUSG00000059456/Mouse_newGene_16509	Tub;Ptk2b;Mouse_newGene_16509
GO:0042594	response to starvation	3/865	40/15060	1.31	0.405678	0.704768	ENSMUSG00000046598/ENSMUSG00000047904/ENSMUSG00000089960	Bdh1;Sstr2;Ugt1a1
GO:0048813	dendrite morphogenesis	3/865	40/15060	1.31	0.405678	0.704768	ENSMUSG00000018012/ENSMUSG00000021936/ENSMUSG00000034656	Rac3;Mapk8;Cacna1a
GO:0006915	apoptotic process	10/865	156/15060	1.12	0.407077	0.704768	ENSMUSG00000019647/ENSMUSG00000019992/ENSMUSG00000025008/ENSMUSG00000027469/ENSMUSG00000035775/ENSMUSG00000037725/ENSMUSG00000040084/ENSMUSG00000047496/ENSMUSG00000056870/Mouse_newGene_13994	Sema6a;Mtfr2;Tctn3;Tpx2;Krt20;Ckap2;Bub1b;Rnf152;Gulp1;Mouse_newGene_13994
GO:0071346	cellular response to interferon-gamma	5/865	73/15060	1.19	0.409929	0.704768	ENSMUSG00000021367/ENSMUSG00000023259/ENSMUSG00000035042/ENSMUSG00000040253/ENSMUSG00000049086	Edn1;Slc26a6;Ccl5;Gbp7;Bmyc
GO:0045669	positive regulation of osteoblast differentiation	4/865	57/15060	1.22	0.415744	0.704768	ENSMUSG00000028195/ENSMUSG00000035914/ENSMUSG00000039004/ENSMUSG00000039942	Cyr61;Cd276;Bmp6;Ptger4
GO:0050679	positive regulation of epithelial cell proliferation	4/865	57/15060	1.22	0.415744	0.704768	ENSMUSG00000021342/ENSMUSG00000035042/ENSMUSG00000049086/ENSMUSG00000084128	Prl;Ccl5;Bmyc;Esrp2
GO:0021549	cerebellum development	3/865	41/15060	1.27	0.421313	0.704768	ENSMUSG00000033282/ENSMUSG00000038668/ENSMUSG00000047904	Rpgrip1l;Lpar1;Sstr2
GO:0032880	regulation of protein localization	3/865	41/15060	1.27	0.421313	0.704768	ENSMUSG00000019970/ENSMUSG00000026721/ENSMUSG00000034460	Sgk1;Rabgap1l;Six4
GO:0035019	somatic stem cell population maintenance	3/865	41/15060	1.27	0.421313	0.704768	ENSMUSG00000038718/ENSMUSG00000056758/ENSMUSG00000095562	Pbx3;Hmga2;Gm21887
GO:0043086	negative regulation of catalytic activity	3/865	41/15060	1.27	0.421313	0.704768	ENSMUSG00000038393/ENSMUSG00000042010/ENSMUSG00000089960	Txnip;Acacb;Ugt1a1
GO:0050729	positive regulation of inflammatory response	3/865	41/15060	1.27	0.421313	0.704768	ENSMUSG00000015452/ENSMUSG00000020681/ENSMUSG00000039942	Ager;Ace;Ptger4
GO:0060070	canonical Wnt signaling pathway	3/865	41/15060	1.27	0.421313	0.704768	ENSMUSG00000031169/ENSMUSG00000040752/ENSMUSG00000049791	Porcn;Myh6;Fzd4
GO:0070527	platelet aggregation	3/865	41/15060	1.27	0.421313	0.704768	ENSMUSG00000020689/ENSMUSG00000026797/ENSMUSG00000034664	Itgb3;Stxbp1;Itga2b
GO:0007626	locomotory behavior	6/865	91/15060	1.15	0.424993	0.704768	ENSMUSG00000015134/ENSMUSG00000021665/ENSMUSG00000062991/ENSMUSG00000075324/Mouse_newGene_12288/Mouse_newGene_6330	Aldh1a3;Hexb;Nrg1;Fign;Mouse_newGene_12288;Mouse_newGene_6330
GO:0007041	lysosomal transport	2/865	25/15060	1.39	0.425001	0.704768	Mouse_newGene_12288/Mouse_newGene_6330	Mouse_newGene_12288;Mouse_newGene_6330
GO:0008033	tRNA processing	2/865	25/15060	1.39	0.425001	0.704768	ENSMUSG00000054226/ENSMUSG00000113640	Tprkb;Adat3
GO:0031069	hair follicle morphogenesis	2/865	25/15060	1.39	0.425001	0.704768	ENSMUSG00000039239/ENSMUSG00000060798	Tgfb2;Intu
GO:0032148	activation of protein kinase B activity	2/865	25/15060	1.39	0.425001	0.704768	ENSMUSG00000024512/ENSMUSG00000062991	Dynap;Nrg1
GO:0040018	positive regulation of multicellular organism growth	2/865	25/15060	1.39	0.425001	0.704768	ENSMUSG00000031755/ENSMUSG00000056758	Bbs2;Hmga2
GO:0050873	brown fat cell differentiation	2/865	25/15060	1.39	0.425001	0.704768	ENSMUSG00000029322/ENSMUSG00000068874	Plac8;Selenbp1
GO:0070555	response to interleukin-1	2/865	25/15060	1.39	0.425001	0.704768	ENSMUSG00000029084/ENSMUSG00000041135	Cd38;Ripk2
GO:0046777	protein autophosphorylation	7/865	108/15060	1.13	0.427314	0.704768	ENSMUSG00000026622/ENSMUSG00000029521/ENSMUSG00000031565/ENSMUSG00000034462/ENSMUSG00000035683/ENSMUSG00000036273/ENSMUSG00000063704	Nek2;Chek2;Fgfr1;Pkd2;Melk;Lrrk2;Mapk15
GO:0006874	cellular calcium ion homeostasis	4/865	58/15060	1.2	0.428826	0.704768	ENSMUSG00000021665/ENSMUSG00000035042/ENSMUSG00000038094/ENSMUSG00000043760	Hexb;Ccl5;Atp13a4;Pkhd1
GO:0060271	cilium assembly	6/865	92/15060	1.14	0.435337	0.704768	ENSMUSG00000025008/ENSMUSG00000025432/ENSMUSG00000028438/ENSMUSG00000034317/ENSMUSG00000038593/ENSMUSG00000043760	Tctn3;Avil;Kif24;Trim59;Tctn1;Pkhd1
GO:0051592	response to calcium ion	4/865	59/15060	1.18	0.44183	0.704768	ENSMUSG00000024190/ENSMUSG00000038393/ENSMUSG00000040152/ENSMUSG00000059456	Dusp1;Txnip;Thbs1;Ptk2b
GO:0035335	peptidyl-tyrosine dephosphorylation	5/865	76/15060	1.15	0.444344	0.704768	ENSMUSG00000017897/ENSMUSG00000024190/ENSMUSG00000037628/ENSMUSG00000039431/ENSMUSG00000044201	Eya2;Dusp1;Cdkn3;Mtmr7;Cdc25c
GO:0001657	ureteric bud development	2/865	26/15060	1.34	0.444963	0.704768	ENSMUSG00000021614/ENSMUSG00000031565	Vcan;Fgfr1
GO:0042177	negative regulation of protein catabolic process	2/865	26/15060	1.34	0.444963	0.704768	ENSMUSG00000029910/ENSMUSG00000062991	Mad2l1;Nrg1
GO:0042246	tissue regeneration	2/865	26/15060	1.34	0.444963	0.704768	ENSMUSG00000041431/ENSMUSG00000047517	Ccnb1;Dmbt1
GO:0045786	negative regulation of cell cycle	2/865	26/15060	1.34	0.444963	0.704768	ENSMUSG00000006715/ENSMUSG00000027859	Gmnn;Ngf
GO:0045921	positive regulation of exocytosis	2/865	26/15060	1.34	0.444963	0.704768	ENSMUSG00000021591/ENSMUSG00000047187	Glrx;Rab2a
GO:0016310	phosphorylation	7/865	110/15060	1.11	0.446279	0.704768	ENSMUSG00000025574/ENSMUSG00000029366/ENSMUSG00000035824/ENSMUSG00000039166/ENSMUSG00000040600/ENSMUSG00000054115/Mouse_newGene_8843	Tk1;Dck;Tk2;Akap7;Eps8l3;Skp2;Mouse_newGene_8843
GO:0000042	protein targeting to Golgi	1/865	10/15060	1.74	0.446618	0.704768	ENSMUSG00000049313	Sorl1
GO:0000447	endonucleolytic cleavage in ITS1 to separate SSU-rRNA from 5.8S rRNA and LSU-rRNA from tricistronic rRNA transcript (SSU-rRNA, 5.8S rRNA, LSU-rRNA)	1/865	10/15060	1.74	0.446618	0.704768	Mouse_newGene_7703	Mouse_newGene_7703
GO:0002028	regulation of sodium ion transport	1/865	10/15060	1.74	0.446618	0.704768	ENSMUSG00000027574	Nkain4
GO:0002090	regulation of receptor internalization	1/865	10/15060	1.74	0.446618	0.704768	ENSMUSG00000062421	Arf2
GO:0002430	complement receptor mediated signaling pathway	1/865	10/15060	1.74	0.446618	0.704768	ENSMUSG00000040552	C3ar1
GO:0006044	N-acetylglucosamine metabolic process	1/865	10/15060	1.74	0.446618	0.704768	ENSMUSG00000021665	Hexb
GO:0006405	RNA export from nucleus	1/865	10/15060	1.74	0.446618	0.704768	Mouse_newGene_3915	Mouse_newGene_3915
GO:0006968	cellular defense response	1/865	10/15060	1.74	0.446618	0.704768	ENSMUSG00000059456	Ptk2b
GO:0007223	Wnt signaling pathway, calcium modulating pathway	1/865	10/15060	1.74	0.446618	0.704768	ENSMUSG00000049791	Fzd4
GO:0007342	fusion of sperm to egg plasma membrane	1/865	10/15060	1.74	0.446618	0.704768	ENSMUSG00000080316	Spaca6
GO:0007548	sex differentiation	1/865	10/15060	1.74	0.446618	0.704768	ENSMUSG00000038718	Pbx3
GO:0008210	estrogen metabolic process	1/865	10/15060	1.74	0.446618	0.704768	ENSMUSG00000024087	Cyp1b1
GO:0009992	cellular water homeostasis	1/865	10/15060	1.74	0.446618	0.704768	ENSMUSG00000032204	Aqp9
GO:0010898	positive regulation of triglyceride catabolic process	1/865	10/15060	1.74	0.446618	0.704768	ENSMUSG00000032083	Apoa1
GO:0021612	facial nerve structural organization	1/865	10/15060	1.74	0.446618	0.704768	ENSMUSG00000031398	Plxna3
GO:0030195	negative regulation of blood coagulation	1/865	10/15060	1.74	0.446618	0.704768	ENSMUSG00000074743	Thbd
GO:0030502	negative regulation of bone mineralization	1/865	10/15060	1.74	0.446618	0.704768	ENSMUSG00000059456	Ptk2b
GO:0031145	anaphase-promoting complex-dependent catabolic process	1/865	10/15060	1.74	0.446618	0.704768	ENSMUSG00000068749	Psma5
GO:0031584	activation of phospholipase D activity	1/865	10/15060	1.74	0.446618	0.704768	ENSMUSG00000035042	Ccl5
GO:0031622	positive regulation of fever generation	1/865	10/15060	1.74	0.446618	0.704768	ENSMUSG00000035042	Ccl5
GO:0032211	negative regulation of telomere maintenance via telomerase	1/865	10/15060	1.74	0.446618	0.704768	ENSMUSG00000041064	Pif1
GO:0032461	positive regulation of protein oligomerization	1/865	10/15060	1.74	0.446618	0.704768	ENSMUSG00000047562	Mmp10
GO:0032486	Rap protein signal transduction	1/865	10/15060	1.74	0.446618	0.704768	ENSMUSG00000021701	Plk2
GO:0032836	glomerular basement membrane development	1/865	10/15060	1.74	0.446618	0.704768	Mouse_newGene_16595	Mouse_newGene_16595
GO:0032968	positive regulation of transcription elongation from RNA polymerase II promoter	1/865	10/15060	1.74	0.446618	0.704768	ENSMUSG00000067995	Gtf2f2
GO:0033151	V(D)J recombination	1/865	10/15060	1.74	0.446618	0.704768	ENSMUSG00000056394	Lig1
GO:0034315	regulation of Arp2/3 complex-mediated actin nucleation	1/865	10/15060	1.74	0.446618	0.704768	ENSMUSG00000062421	Arf2
GO:0035067	negative regulation of histone acetylation	1/865	10/15060	1.74	0.446618	0.704768	ENSMUSG00000017146	Brca1
GO:0035313	wound healing, spreading of epidermal cells	1/865	10/15060	1.74	0.446618	0.704768	ENSMUSG00000026837	Col5a1
GO:0035871	protein K11-linked deubiquitination	1/865	10/15060	1.74	0.446618	0.704768	ENSMUSG00000019850	Tnfaip3
GO:0035970	peptidyl-threonine dephosphorylation	1/865	10/15060	1.74	0.446618	0.704768	ENSMUSG00000024190	Dusp1
GO:0042059	negative regulation of epidermal growth factor receptor signaling pathway	1/865	10/15060	1.74	0.446618	0.704768	ENSMUSG00000042284	Itga1
GO:0042416	dopamine biosynthetic process	1/865	10/15060	1.74	0.446618	0.704768	ENSMUSG00000039239	Tgfb2
GO:0043129	surfactant homeostasis	1/865	10/15060	1.74	0.446618	0.704768	ENSMUSG00000024140	Epas1
GO:0043149	stress fiber assembly	1/865	10/15060	1.74	0.446618	0.704768	ENSMUSG00000059456	Ptk2b
GO:0043267	negative regulation of potassium ion transport	1/865	10/15060	1.74	0.446618	0.704768	ENSMUSG00000059456	Ptk2b
GO:0043304	regulation of mast cell degranulation	1/865	10/15060	1.74	0.446618	0.704768	ENSMUSG00000018012	Rac3
GO:0043306	positive regulation of mast cell degranulation	1/865	10/15060	1.74	0.446618	0.704768	ENSMUSG00000021457	Syk
GO:0043486	histone exchange	1/865	10/15060	1.74	0.446618	0.704768	ENSMUSG00000028693	Nasp
GO:0045089	positive regulation of innate immune response	1/865	10/15060	1.74	0.446618	0.704768	ENSMUSG00000035834	Polr3g
GO:0045216	cell-cell junction organization	1/865	10/15060	1.74	0.446618	0.704768	ENSMUSG00000039239	Tgfb2
GO:0046620	regulation of organ growth	1/865	10/15060	1.74	0.446618	0.704768	ENSMUSG00000066595	Flvcr1
GO:0046888	negative regulation of hormone secretion	1/865	10/15060	1.74	0.446618	0.704768	ENSMUSG00000021367	Edn1
GO:0048599	oocyte development	1/865	10/15060	1.74	0.446618	0.704768	ENSMUSG00000079509	Zfx
GO:0050810	regulation of steroid biosynthetic process	1/865	10/15060	1.74	0.446618	0.704768	ENSMUSG00000036256	Igfbp7
GO:0050884	neuromuscular process controlling posture	1/865	10/15060	1.74	0.446618	0.704768	ENSMUSG00000017167	Cntnap1
GO:0051006	positive regulation of lipoprotein lipase activity	1/865	10/15060	1.74	0.446618	0.704768	ENSMUSG00000032083	Apoa1
GO:0051571	positive regulation of histone H3-K4 methylation	1/865	10/15060	1.74	0.446618	0.704768	ENSMUSG00000017146	Brca1
GO:0055003	cardiac myofibril assembly	1/865	10/15060	1.74	0.446618	0.704768	ENSMUSG00000034295	Fhod3
GO:0060047	heart contraction	1/865	10/15060	1.74	0.446618	0.704768	ENSMUSG00000020681	Ace
GO:0060088	auditory receptor cell stereocilium organization	1/865	10/15060	1.74	0.446618	0.704768	ENSMUSG00000074818	Pdzd7
GO:0060124	positive regulation of growth hormone secretion	1/865	10/15060	1.74	0.446618	0.704768	ENSMUSG00000024462	Gabbr1
GO:0060413	atrial septum morphogenesis	1/865	10/15060	1.74	0.446618	0.704768	ENSMUSG00000028195	Cyr61
GO:0060979	vasculogenesis involved in coronary vascular morphogenesis	1/865	10/15060	1.74	0.446618	0.704768	ENSMUSG00000031565	Fgfr1
GO:0071287	cellular response to manganese ion	1/865	10/15060	1.74	0.446618	0.704768	ENSMUSG00000036273	Lrrk2
GO:0071404	cellular response to low-density lipoprotein particle stimulus	1/865	10/15060	1.74	0.446618	0.704768	ENSMUSG00000021457	Syk
GO:0071470	cellular response to osmotic stress	1/865	10/15060	1.74	0.446618	0.704768	ENSMUSG00000034462	Pkd2
GO:0071625	vocalization behavior	1/865	10/15060	1.74	0.446618	0.704768	ENSMUSG00000031302	Nlgn3
GO:0090136	epithelial cell-cell adhesion	1/865	10/15060	1.74	0.446618	0.704768	ENSMUSG00000044433	Camsap3
GO:1901800	positive regulation of proteasomal protein catabolic process	1/865	10/15060	1.74	0.446618	0.704768	ENSMUSG00000020484	Xbp1
GO:1902065	response to L-glutamate	1/865	10/15060	1.74	0.446618	0.704768	ENSMUSG00000027342	Pcna
GO:1902894	negative regulation of pri-miRNA transcription from RNA polymerase II promoter	1/865	10/15060	1.74	0.446618	0.704768	ENSMUSG00000112023	Lilr4b
GO:1903830	magnesium ion transmembrane transport	1/865	10/15060	1.74	0.446618	0.704768	ENSMUSG00000035798	Zdhhc17
GO:2000060	positive regulation of protein ubiquitination involved in ubiquitin-dependent protein catabolic process	1/865	10/15060	1.74	0.446618	0.704768	ENSMUSG00000059456	Ptk2b
GO:2000249	regulation of actin cytoskeleton reorganization	1/865	10/15060	1.74	0.446618	0.704768	ENSMUSG00000059456	Ptk2b
GO:2000679	positive regulation of transcription regulatory region DNA binding	1/865	10/15060	1.74	0.446618	0.704768	ENSMUSG00000056758	Hmga2
GO:0007169	transmembrane receptor protein tyrosine kinase signaling pathway	3/865	43/15060	1.21	0.452141	0.704768	ENSMUSG00000019986/ENSMUSG00000021457/ENSMUSG00000046245	Ahi1;Syk;Pilra
GO:0007156	homophilic cell adhesion via plasma membrane adhesion molecules	9/865	145/15060	1.08	0.4547	0.704768	ENSMUSG00000037995/ENSMUSG00000039385/ENSMUSG00000043313/ENSMUSG00000046191/ENSMUSG00000046387/ENSMUSG00000047910/ENSMUSG00000048218/ENSMUSG00000048347/ENSMUSG00000071552	Igsf9;Cdh6;Pcdhb19;Pcdhb20;Pcdhb17;Pcdhb16;Amigo2;Pcdhb18;Tigit
GO:0001649	osteoblast differentiation	5/865	77/15060	1.13	0.455712	0.704768	ENSMUSG00000021614/ENSMUSG00000024462/ENSMUSG00000028766/ENSMUSG00000029304/ENSMUSG00000029816	Vcan;Gabbr1;Alpl;Spp1;Gpnmb
GO:0030198	extracellular matrix organization	5/865	77/15060	1.13	0.455712	0.704768	ENSMUSG00000025213/ENSMUSG00000028195/ENSMUSG00000035273/ENSMUSG00000045672/ENSMUSG00000050335	Kazald1;Cyr61;Hpse;Col27a1;Lgals3
GO:0006352	DNA-templated transcription, initiation	2/865	27/15060	1.29	0.464532	0.704768	ENSMUSG00000049086/ENSMUSG00000060639	Bmyc;Hist1h4i
GO:0007202	activation of phospholipase C activity	2/865	27/15060	1.29	0.464532	0.704768	ENSMUSG00000027859/ENSMUSG00000038668	Ngf;Lpar1
GO:0008585	female gonad development	2/865	27/15060	1.29	0.464532	0.704768	ENSMUSG00000032815/ENSMUSG00000039385	Fanca;Cdh6
GO:0030162	regulation of proteolysis	2/865	27/15060	1.29	0.464532	0.704768	ENSMUSG00000003344/ENSMUSG00000040488	Btbd2;Ltbp4
GO:0045787	positive regulation of cell cycle	2/865	27/15060	1.29	0.464532	0.704768	ENSMUSG00000039239/ENSMUSG00000049086	Tgfb2;Bmyc
GO:0050796	regulation of insulin secretion	2/865	27/15060	1.29	0.464532	0.704768	ENSMUSG00000024900/ENSMUSG00000035042	Cpt1a;Ccl5
GO:0051092	positive regulation of NF-kappaB transcription factor activity	6/865	95/15060	1.1	0.466146	0.704768	ENSMUSG00000000266/ENSMUSG00000015452/ENSMUSG00000034462/ENSMUSG00000039853/ENSMUSG00000041135/ENSMUSG00000074934	Mid2;Ager;Pkd2;Trim14;Ripk2;Grem1
GO:0070588	calcium ion transmembrane transport	5/865	78/15060	1.12	0.467015	0.704768	ENSMUSG00000023336/ENSMUSG00000024112/ENSMUSG00000032855/ENSMUSG00000034656/ENSMUSG00000043964	Wfdc1;Cacna1h;Pkd1;Cacna1a;Orai3
GO:0042552	myelination	3/865	44/15060	1.19	0.4673	0.704768	ENSMUSG00000021665/ENSMUSG00000038668/ENSMUSG00000044345	Hexb;Lpar1;Marveld1
GO:0043200	response to amino acid	3/865	44/15060	1.19	0.4673	0.704768	ENSMUSG00000021367/ENSMUSG00000039347/ENSMUSG00000039942	Edn1;Atp6v0e2;Ptger4
GO:0051290	protein heterotetramerization	3/865	44/15060	1.19	0.4673	0.704768	ENSMUSG00000020649/ENSMUSG00000030978/ENSMUSG00000060639	Rrm2;Rrm1;Hist1h4i
GO:0010628	positive regulation of gene expression	11/865	181/15060	1.06	0.46809	0.704768	ENSMUSG00000019942/ENSMUSG00000020689/ENSMUSG00000021403/ENSMUSG00000021936/ENSMUSG00000025793/ENSMUSG00000027859/ENSMUSG00000035042/ENSMUSG00000039239/ENSMUSG00000039942/ENSMUSG00000045827/Mouse_newGene_12851	Cdk1;Itgb3;Serpinb9b;Mapk8;Hgs;Ngf;Ccl5;Tgfb2;Ptger4;Serpinb9;Mouse_newGene_12851
GO:0071222	cellular response to lipopolysaccharide	9/865	147/15060	1.07	0.471141	0.704768	ENSMUSG00000002944/ENSMUSG00000015243/ENSMUSG00000020484/ENSMUSG00000021699/ENSMUSG00000021936/ENSMUSG00000024140/ENSMUSG00000025194/ENSMUSG00000034855/ENSMUSG00000078452	Cd36;Abca1;Xbp1;Pde4d;Mapk8;Epas1;Abcc2;Cxcl10;Raet1d
GO:0008380	RNA splicing	5/865	79/15060	1.1	0.478245	0.704768	ENSMUSG00000041459/ENSMUSG00000050335/ENSMUSG00000059708/Mouse_newGene_13899/Mouse_newGene_1746	Tardbp;Lgals3;Akap17b;Mouse_newGene_13899;Mouse_newGene_1746
GO:0000185	activation of MAPKKK activity	1/865	11/15060	1.58	0.478424	0.704768	ENSMUSG00000021453	Gadd45g
GO:0001706	endoderm formation	1/865	11/15060	1.58	0.478424	0.704768	ENSMUSG00000024190	Dusp1
GO:0001886	endothelial cell morphogenesis	1/865	11/15060	1.58	0.478424	0.704768	Mouse_newGene_13802	Mouse_newGene_13802
GO:0002606	positive regulation of dendritic cell antigen processing and presentation	1/865	11/15060	1.58	0.478424	0.704768	ENSMUSG00000037944	Ccr7
GO:0003254	regulation of membrane depolarization	1/865	11/15060	1.58	0.478424	0.704768	ENSMUSG00000024589	Nedd4l
GO:0003376	sphingosine-1-phosphate signaling pathway	1/865	11/15060	1.58	0.478424	0.704768	ENSMUSG00000062991	Nrg1
GO:0006833	water transport	1/865	11/15060	1.58	0.478424	0.704768	ENSMUSG00000032204	Aqp9
GO:0006978	DNA damage response, signal transduction by p53 class mediator resulting in transcription of p21 class mediator	1/865	11/15060	1.58	0.478424	0.704768	ENSMUSG00000029521	Chek2
GO:0007035	vacuolar acidification	1/865	11/15060	1.58	0.478424	0.704768	Mouse_newGene_13802	Mouse_newGene_13802
GO:0007178	transmembrane receptor protein serine/threonine kinase signaling pathway	1/865	11/15060	1.58	0.478424	0.704768	ENSMUSG00000039166	Akap7
GO:0007614	short-term memory	1/865	11/15060	1.58	0.478424	0.704768	ENSMUSG00000000753	Serpinf1
GO:0009056	catabolic process	1/865	11/15060	1.58	0.478424	0.704768	ENSMUSG00000055912	Tmem150a
GO:0010038	response to metal ion	1/865	11/15060	1.58	0.478424	0.704768	ENSMUSG00000024589	Nedd4l
GO:0010458	exit from mitosis	1/865	11/15060	1.58	0.478424	0.704768	ENSMUSG00000034190	Chmp7
GO:0010608	posttranscriptional regulation of gene expression	1/865	11/15060	1.58	0.478424	0.704768	ENSMUSG00000020681	Ace
GO:0010762	regulation of fibroblast migration	1/865	11/15060	1.58	0.478424	0.704768	ENSMUSG00000018012	Rac3
GO:0010950	positive regulation of endopeptidase activity	1/865	11/15060	1.58	0.478424	0.704768	ENSMUSG00000042165	Gm9774
GO:0010975	regulation of neuron projection development	1/865	11/15060	1.58	0.478424	0.704768	ENSMUSG00000020598	Nrcam
GO:0015693	magnesium ion transport	1/865	11/15060	1.58	0.478424	0.704768	ENSMUSG00000031232	Magt1
GO:0015758	glucose transport	1/865	11/15060	1.58	0.478424	0.704768	ENSMUSG00000021367	Edn1
GO:0021542	dentate gyrus development	1/865	11/15060	1.58	0.478424	0.704768	ENSMUSG00000024426	Atat1
GO:0021954	central nervous system neuron development	1/865	11/15060	1.58	0.478424	0.704768	ENSMUSG00000029819	Npy
GO:0030517	negative regulation of axon extension	1/865	11/15060	1.58	0.478424	0.704768	ENSMUSG00000036264	Fstl4
GO:0031573	intra-S DNA damage checkpoint	1/865	11/15060	1.58	0.478424	0.704768	ENSMUSG00000039055	Eme1
GO:0032438	melanosome organization	1/865	11/15060	1.58	0.478424	0.704768	ENSMUSG00000074527	Gm14296
GO:0032516	positive regulation of phosphoprotein phosphatase activity	1/865	11/15060	1.58	0.478424	0.704768	ENSMUSG00000042284	Itga1
GO:0032525	somite rostral/caudal axis specification	1/865	11/15060	1.58	0.478424	0.704768	Mouse_newGene_12851	Mouse_newGene_12851
GO:0032793	positive regulation of CREB transcription factor activity	1/865	11/15060	1.58	0.478424	0.704768	ENSMUSG00000034462	Pkd2
GO:0033089	positive regulation of T cell differentiation in thymus	1/865	11/15060	1.58	0.478424	0.704768	ENSMUSG00000017697	Ada
GO:0033148	positive regulation of intracellular estrogen receptor signaling pathway	1/865	11/15060	1.58	0.478424	0.704768	ENSMUSG00000054115	Skp2
GO:0033169	histone H3-K9 demethylation	1/865	11/15060	1.58	0.478424	0.704768	ENSMUSG00000053914	Kdm4d
GO:0033628	regulation of cell adhesion mediated by integrin	1/865	11/15060	1.58	0.478424	0.704768	ENSMUSG00000024696	Lpxn
GO:0034375	high-density lipoprotein particle remodeling	1/865	11/15060	1.58	0.478424	0.704768	ENSMUSG00000032083	Apoa1
GO:0035137	hindlimb morphogenesis	1/865	11/15060	1.58	0.478424	0.704768	Mouse_newGene_1392	Mouse_newGene_1392
GO:0042761	very long-chain fatty acid biosynthetic process	1/865	11/15060	1.58	0.478424	0.704768	ENSMUSG00000024665	Fads2
GO:0042993	positive regulation of transcription factor import into nucleus	1/865	11/15060	1.58	0.478424	0.704768	ENSMUSG00000020484	Xbp1
GO:0044406	adhesion of symbiont to host	1/865	11/15060	1.58	0.478424	0.704768	ENSMUSG00000040253	Gbp7
GO:0045078	positive regulation of interferon-gamma biosynthetic process	1/865	11/15060	1.58	0.478424	0.704768	ENSMUSG00000035914	Cd276
GO:0045598	regulation of fat cell differentiation	1/865	11/15060	1.58	0.478424	0.704768	ENSMUSG00000024426	Atat1
GO:0045717	negative regulation of fatty acid biosynthetic process	1/865	11/15060	1.58	0.478424	0.704768	ENSMUSG00000017146	Brca1
GO:0045723	positive regulation of fatty acid biosynthetic process	1/865	11/15060	1.58	0.478424	0.704768	ENSMUSG00000032083	Apoa1
GO:0045779	negative regulation of bone resorption	1/865	11/15060	1.58	0.478424	0.704768	ENSMUSG00000029084	Cd38
GO:0045793	positive regulation of cell size	1/865	11/15060	1.58	0.478424	0.704768	ENSMUSG00000021367	Edn1
GO:0046007	negative regulation of activated T cell proliferation	1/865	11/15060	1.58	0.478424	0.704768	ENSMUSG00000025855	Prkar1b
GO:0046488	phosphatidylinositol metabolic process	1/865	11/15060	1.58	0.478424	0.704768	ENSMUSG00000020029	Nudt4
GO:0060065	uterus development	1/865	11/15060	1.58	0.478424	0.704768	ENSMUSG00000039239	Tgfb2
GO:0060173	limb development	1/865	11/15060	1.58	0.478424	0.704768	ENSMUSG00000069171	Nr2f1
GO:0060613	fat pad development	1/865	11/15060	1.58	0.478424	0.704768	ENSMUSG00000056758	Hmga2
GO:0071318	cellular response to ATP	1/865	11/15060	1.58	0.478424	0.704768	ENSMUSG00000046402	Rbp1
GO:0071420	cellular response to histamine	1/865	11/15060	1.58	0.478424	0.704768	ENSMUSG00000031565	Fgfr1
GO:0071803	positive regulation of podosome assembly	1/865	11/15060	1.58	0.478424	0.704768	ENSMUSG00000021936	Mapk8
GO:0071850	mitotic cell cycle arrest	1/865	11/15060	1.58	0.478424	0.704768	ENSMUSG00000024190	Dusp1
GO:0072583	clathrin-dependent endocytosis	1/865	11/15060	1.58	0.478424	0.704768	ENSMUSG00000070000	Fcho1
GO:0086004	regulation of cardiac muscle cell contraction	1/865	11/15060	1.58	0.478424	0.704768	ENSMUSG00000021699	Pde4d
GO:0090281	negative regulation of calcium ion import	1/865	11/15060	1.58	0.478424	0.704768	ENSMUSG00000020681	Ace
GO:1903364	positive regulation of cellular protein catabolic process	1/865	11/15060	1.58	0.478424	0.704768	ENSMUSG00000019850	Tnfaip3
GO:2000036	regulation of stem cell population maintenance	1/865	11/15060	1.58	0.478424	0.704768	ENSMUSG00000056758	Hmga2
GO:2000505	regulation of energy homeostasis	1/865	11/15060	1.58	0.478424	0.704768	ENSMUSG00000002944	Cd36
GO:1902476	chloride transmembrane transport	4/865	62/15060	1.12	0.480261	0.704768	ENSMUSG00000017756/ENSMUSG00000023259/ENSMUSG00000028255/ENSMUSG00000031340	Slc12a7;Slc26a6;Clca1;Gabre
GO:0032760	positive regulation of tumor necrosis factor production	3/865	45/15060	1.16	0.482269	0.704768	ENSMUSG00000002944/ENSMUSG00000037944/ENSMUSG00000041135	Cd36;Ccr7;Ripk2
GO:0035176	social behavior	3/865	45/15060	1.16	0.482269	0.704768	ENSMUSG00000021811/ENSMUSG00000031302/ENSMUSG00000051790	Dnajc9;Nlgn3;Nlgn2
GO:0001881	receptor recycling	2/865	28/15060	1.24	0.483686	0.704768	Mouse_newGene_12288/Mouse_newGene_6330	Mouse_newGene_12288;Mouse_newGene_6330
GO:0002062	chondrocyte differentiation	2/865	28/15060	1.24	0.483686	0.704768	ENSMUSG00000031565/ENSMUSG00000056758	Fgfr1;Hmga2
GO:0007173	epidermal growth factor receptor signaling pathway	2/865	28/15060	1.24	0.483686	0.704768	ENSMUSG00000020467/ENSMUSG00000059456	Efemp1;Ptk2b
GO:0007346	regulation of mitotic cell cycle	2/865	28/15060	1.24	0.483686	0.704768	ENSMUSG00000049086/ENSMUSG00000062248	Bmyc;Cks2
GO:0015991	ATP hydrolysis coupled proton transport	2/865	28/15060	1.24	0.483686	0.704768	ENSMUSG00000020566/ENSMUSG00000039347	Atp6v1c2;Atp6v0e2
GO:0031623	receptor internalization	2/865	28/15060	1.24	0.483686	0.704768	ENSMUSG00000002944/ENSMUSG00000041046	Cd36;Ramp3
GO:0035902	response to immobilization stress	2/865	28/15060	1.24	0.483686	0.704768	ENSMUSG00000024032/ENSMUSG00000059456	Tff1;Ptk2b
GO:0007224	smoothened signaling pathway	3/865	46/15060	1.14	0.497036	0.704768	ENSMUSG00000025008/ENSMUSG00000028718/ENSMUSG00000064128	Tctn3;Stil;Cenpj
GO:0042593	glucose homeostasis	5/865	81/15060	1.07	0.500457	0.704768	ENSMUSG00000002944/ENSMUSG00000038967/ENSMUSG00000039474/ENSMUSG00000040760/Mouse_newGene_5509	Cd36;Pdk2;Wfs1;Appl1;Mouse_newGene_5509
GO:0017144	drug metabolic process	2/865	29/15060	1.2	0.50241	0.704768	ENSMUSG00000029366/ENSMUSG00000063558	Dck;Aox1
GO:0034260	negative regulation of GTPase activity	2/865	29/15060	1.2	0.50241	0.704768	ENSMUSG00000036273/Mouse_newGene_12851	Lrrk2;Mouse_newGene_12851
GO:0034613	cellular protein localization	2/865	29/15060	1.2	0.50241	0.704768	ENSMUSG00000046240/ENSMUSG00000049047	Hepacam;Armcx3
GO:0042130	negative regulation of T cell proliferation	2/865	29/15060	1.2	0.50241	0.704768	ENSMUSG00000029816/ENSMUSG00000035914	Gpnmb;Cd276
GO:0043278	response to morphine	2/865	29/15060	1.2	0.50241	0.704768	ENSMUSG00000003545/ENSMUSG00000017697	Fosb;Ada
GO:0046854	phosphatidylinositol phosphorylation	2/865	29/15060	1.2	0.50241	0.704768	ENSMUSG00000026447/ENSMUSG00000055912	Pik3c2b;Tmem150a
GO:0051453	regulation of intracellular pH	2/865	29/15060	1.2	0.50241	0.704768	ENSMUSG00000060961/ENSMUSG00000074796	Slc4a4;Slc4a11
GO:0051930	regulation of sensory perception of pain	2/865	29/15060	1.2	0.50241	0.704768	ENSMUSG00000021367/ENSMUSG00000031565	Edn1;Fgfr1
GO:0090002	protein localization to plasma membrane	2/865	29/15060	1.2	0.50241	0.704768	ENSMUSG00000024290/ENSMUSG00000055912	Rock1;Tmem150a
GO:0000712	resolution of meiotic recombination intermediates	1/865	12/15060	1.45	0.508403	0.704768	ENSMUSG00000039055	Eme1
GO:0001841	neural tube formation	1/865	12/15060	1.45	0.508403	0.704768	ENSMUSG00000038593	Tctn1
GO:0001964	startle response	1/865	12/15060	1.45	0.508403	0.704768	ENSMUSG00000062991	Nrg1
GO:0002042	cell migration involved in sprouting angiogenesis	1/865	12/15060	1.45	0.508403	0.704768	ENSMUSG00000074934	Grem1
GO:0003214	cardiac left ventricle morphogenesis	1/865	12/15060	1.45	0.508403	0.704768	ENSMUSG00000039239	Tgfb2
GO:0007288	sperm axoneme assembly	1/865	12/15060	1.45	0.508403	0.704768	ENSMUSG00000031755	Bbs2
GO:0007369	gastrulation	1/865	12/15060	1.45	0.508403	0.704768	Mouse_newGene_5509	Mouse_newGene_5509
GO:0007512	adult heart development	1/865	12/15060	1.45	0.508403	0.704768	ENSMUSG00000040752	Myh6
GO:0008037	cell recognition	1/865	12/15060	1.45	0.508403	0.704768	ENSMUSG00000071552	Tigit
GO:0009311	oligosaccharide metabolic process	1/865	12/15060	1.45	0.508403	0.704768	ENSMUSG00000003418	St8sia6
GO:0009416	response to light stimulus	1/865	12/15060	1.45	0.508403	0.704768	ENSMUSG00000024190	Dusp1
GO:0009617	response to bacterium	1/865	12/15060	1.45	0.508403	0.704768	ENSMUSG00000019810	Fuca2
GO:0009880	embryonic pattern specification	1/865	12/15060	1.45	0.508403	0.704768	ENSMUSG00000073678	Pgap1
GO:0010039	response to iron ion	1/865	12/15060	1.45	0.508403	0.704768	ENSMUSG00000024032	Tff1
GO:0010832	negative regulation of myotube differentiation	1/865	12/15060	1.45	0.508403	0.704768	ENSMUSG00000020484	Xbp1
GO:0014032	neural crest cell development	1/865	12/15060	1.45	0.508403	0.704768	ENSMUSG00000021367	Edn1
GO:0014850	response to muscle activity	1/865	12/15060	1.45	0.508403	0.704768	ENSMUSG00000078486	Perm1
GO:0014898	cardiac muscle hypertrophy in response to stress	1/865	12/15060	1.45	0.508403	0.704768	ENSMUSG00000040752	Myh6
GO:0015698	inorganic anion transport	1/865	12/15060	1.45	0.508403	0.704768	ENSMUSG00000060961	Slc4a4
GO:0016540	protein autoprocessing	1/865	12/15060	1.45	0.508403	0.704768	ENSMUSG00000000385	Tmprss2
GO:0019229	regulation of vasoconstriction	1/865	12/15060	1.45	0.508403	0.704768	ENSMUSG00000021367	Edn1
GO:0030212	hyaluronan metabolic process	1/865	12/15060	1.45	0.508403	0.704768	ENSMUSG00000031004	Mki67
GO:0030833	regulation of actin filament polymerization	1/865	12/15060	1.45	0.508403	0.704768	ENSMUSG00000032827	Ppp1r9a
GO:0030949	positive regulation of vascular endothelial growth factor receptor signaling pathway	1/865	12/15060	1.45	0.508403	0.704768	ENSMUSG00000034462	Pkd2
GO:0031641	regulation of myelination	1/865	12/15060	1.45	0.508403	0.704768	ENSMUSG00000041498	Kif14
GO:0032402	melanosome transport	1/865	12/15060	1.45	0.508403	0.704768	ENSMUSG00000074527	Gm14296
GO:0032703	negative regulation of interleukin-2 production	1/865	12/15060	1.45	0.508403	0.704768	ENSMUSG00000019850	Tnfaip3
GO:0032930	positive regulation of superoxide anion generation	1/865	12/15060	1.45	0.508403	0.704768	ENSMUSG00000029380	Cxcl1
GO:0033617	mitochondrial respiratory chain complex IV assembly	1/865	12/15060	1.45	0.508403	0.704768	ENSMUSG00000026500	Cox20
GO:0034063	stress granule assembly	1/865	12/15060	1.45	0.508403	0.704768	ENSMUSG00000003452	Bicd1
GO:0034142	toll-like receptor 4 signaling pathway	1/865	12/15060	1.45	0.508403	0.704768	ENSMUSG00000041135	Ripk2
GO:0034453	microtubule anchoring	1/865	12/15060	1.45	0.508403	0.704768	ENSMUSG00000044433	Camsap3
GO:0035024	negative regulation of Rho protein signal transduction	1/865	12/15060	1.45	0.508403	0.704768	ENSMUSG00000050730	Arhgap42
GO:0036166	phenotypic switching	1/865	12/15060	1.45	0.508403	0.704768	ENSMUSG00000090231	Cfb
GO:0038166	angiotensin-activated signaling pathway	1/865	12/15060	1.45	0.508403	0.704768	ENSMUSG00000023259	Slc26a6
GO:0042692	muscle cell differentiation	1/865	12/15060	1.45	0.508403	0.704768	ENSMUSG00000032238	Rora
GO:0042756	drinking behavior	1/865	12/15060	1.45	0.508403	0.704768	ENSMUSG00000049511	Htr1b
GO:0050678	regulation of epithelial cell proliferation	1/865	12/15060	1.45	0.508403	0.704768	ENSMUSG00000034460	Six4
GO:0050768	negative regulation of neurogenesis	1/865	12/15060	1.45	0.508403	0.704768	ENSMUSG00000049313	Sorl1
GO:0051056	regulation of small GTPase mediated signal transduction	1/865	12/15060	1.45	0.508403	0.704768	ENSMUSG00000038860	Garnl3
GO:0051481	negative regulation of cytosolic calcium ion concentration	1/865	12/15060	1.45	0.508403	0.704768	ENSMUSG00000031906	Smpd3
GO:0051604	protein maturation	1/865	12/15060	1.45	0.508403	0.704768	ENSMUSG00000049313	Sorl1
GO:0051899	membrane depolarization	1/865	12/15060	1.45	0.508403	0.704768	ENSMUSG00000021367	Edn1
GO:0060324	face development	1/865	12/15060	1.45	0.508403	0.704768	ENSMUSG00000015134	Aldh1a3
GO:0061351	neural precursor cell proliferation	1/865	12/15060	1.45	0.508403	0.704768	ENSMUSG00000035683	Melk
GO:0070935	3'-UTR-mediated mRNA stabilization	1/865	12/15060	1.45	0.508403	0.704768	ENSMUSG00000041459	Tardbp
GO:0071243	cellular response to arsenic-containing substance	1/865	12/15060	1.45	0.508403	0.704768	ENSMUSG00000025069	Gsto2
GO:0071773	cellular response to BMP stimulus	1/865	12/15060	1.45	0.508403	0.704768	ENSMUSG00000047497	Adamts12
GO:1902043	positive regulation of extrinsic apoptotic signaling pathway via death domain receptors	1/865	12/15060	1.45	0.508403	0.704768	ENSMUSG00000040152	Thbs1
GO:1902287	semaphorin-plexin signaling pathway involved in axon guidance	1/865	12/15060	1.45	0.508403	0.704768	ENSMUSG00000031398	Plxna3
GO:2000377	regulation of reactive oxygen species metabolic process	1/865	12/15060	1.45	0.508403	0.704768	ENSMUSG00000035232	Pdk3
GO:2001259	positive regulation of cation channel activity	1/865	12/15060	1.45	0.508403	0.704768	ENSMUSG00000024589	Nedd4l
GO:0030336	negative regulation of cell migration	5/865	82/15060	1.06	0.511426	0.704768	ENSMUSG00000024087/ENSMUSG00000028211/ENSMUSG00000035773/ENSMUSG00000095562/Mouse_newGene_13802	Cyp1b1;Trp53inp1;Kiss1r;Gm21887;Mouse_newGene_13802
GO:0051607	defense response to virus	7/865	117/15060	1.04	0.511512	0.704768	ENSMUSG00000020009/ENSMUSG00000029561/ENSMUSG00000034855/ENSMUSG00000035692/ENSMUSG00000035834/ENSMUSG00000041827/ENSMUSG00000045932	Ifngr1;Oasl2;Cxcl10;Isg15;Polr3g;Oasl1;Ifit2
GO:0006887	exocytosis	3/865	47/15060	1.11	0.511587	0.704768	ENSMUSG00000027978/ENSMUSG00000033389/ENSMUSG00000035042	Prss12;Arhgap44;Ccl5
GO:0007368	determination of left/right symmetry	3/865	47/15060	1.11	0.511587	0.704768	ENSMUSG00000033282/ENSMUSG00000038122/ENSMUSG00000073102	Rpgrip1l;Tbc1d32;Drc1
GO:0042147	retrograde transport, endosome to Golgi	3/865	47/15060	1.11	0.511587	0.704768	ENSMUSG00000027522/ENSMUSG00000028955/ENSMUSG00000056185	Stx16;Vamp3;Snx32
GO:0009267	cellular response to starvation	4/865	65/15060	1.07	0.517611	0.704768	ENSMUSG00000026447/ENSMUSG00000028278/ENSMUSG00000036273/ENSMUSG00000040412	Pik3c2b;Rragd;Lrrk2;5330417C22Rik
GO:0051091	positive regulation of sequence-specific DNA binding transcription factor activity	4/865	65/15060	1.07	0.517611	0.704768	ENSMUSG00000021367/ENSMUSG00000027859/ENSMUSG00000049791/ENSMUSG00000056758	Edn1;Ngf;Fzd4;Hmga2
GO:0007166	cell surface receptor signaling pathway	7/865	118/15060	1.03	0.520627	0.704768	ENSMUSG00000002944/ENSMUSG00000021367/ENSMUSG00000024462/ENSMUSG00000029669/ENSMUSG00000037605/ENSMUSG00000038855/ENSMUSG00000039116	Cd36;Edn1;Gabbr1;Tspan12;Adgrl3;Itpkb;Adgrg6
GO:0016601	Rac protein signal transduction	2/865	30/15060	1.16	0.520689	0.704768	Mouse_newGene_12288/Mouse_newGene_6330	Mouse_newGene_12288;Mouse_newGene_6330
GO:0030010	establishment of cell polarity	2/865	30/15060	1.16	0.520689	0.704768	ENSMUSG00000031016/ENSMUSG00000032855	Wee1;Pkd1
GO:0048147	negative regulation of fibroblast proliferation	2/865	30/15060	1.16	0.520689	0.704768	ENSMUSG00000028211/ENSMUSG00000049086	Trp53inp1;Bmyc
GO:0048873	homeostasis of number of cells within a tissue	2/865	30/15060	1.16	0.520689	0.704768	ENSMUSG00000000751/ENSMUSG00000018012	Rpa1;Rac3
GO:0050766	positive regulation of phagocytosis	2/865	30/15060	1.16	0.520689	0.704768	ENSMUSG00000031028/ENSMUSG00000037944	Tub;Ccr7
GO:0050890	cognition	2/865	30/15060	1.16	0.520689	0.704768	ENSMUSG00000031232/ENSMUSG00000092470	Magt1;Gm20518
GO:2001240	negative regulation of extrinsic apoptotic signaling pathway in absence of ligand	2/865	30/15060	1.16	0.520689	0.704768	ENSMUSG00000017897/ENSMUSG00000062991	Eya2;Nrg1
GO:0010667	negative regulation of cardiac muscle cell apoptotic process	3/865	48/15060	1.09	0.525912	0.704768	ENSMUSG00000024301/ENSMUSG00000062991/ENSMUSG00000079553	Kifc5b;Nrg1;Kifc1
GO:0010976	positive regulation of neuron projection development	6/865	101/15060	1.03	0.52623	0.704768	ENSMUSG00000000753/ENSMUSG00000019986/ENSMUSG00000025432/ENSMUSG00000027834/ENSMUSG00000031565/ENSMUSG00000059456	Serpinf1;Ahi1;Avil;Serpini1;Fgfr1;Ptk2b
GO:0045087	innate immune response	14/865	242/15060	1.01	0.528489	0.704768	ENSMUSG00000000266/ENSMUSG00000021457/ENSMUSG00000023992/ENSMUSG00000025330/ENSMUSG00000029561/ENSMUSG00000029798/ENSMUSG00000029819/ENSMUSG00000034317/ENSMUSG00000039853/ENSMUSG00000041827/ENSMUSG00000045932/ENSMUSG00000050335/ENSMUSG00000058952/ENSMUSG00000059456	Mid2;Syk;Trem2;Padi4;Oasl2;Herc6;Npy;Trim59;Trim14;Oasl1;Ifit2;Lgals3;Cfi;Ptk2b
GO:0032869	cellular response to insulin stimulus	5/865	84/15060	1.04	0.53306	0.704768	ENSMUSG00000002944/ENSMUSG00000019970/ENSMUSG00000020484/ENSMUSG00000041237/ENSMUSG00000049086	Cd36;Sgk1;Xbp1;Pklr;Bmyc
GO:1903955	positive regulation of protein targeting to mitochondrion	5/865	84/15060	1.04	0.53306	0.704768	ENSMUSG00000000794/ENSMUSG00000018012/ENSMUSG00000024301/ENSMUSG00000062991/ENSMUSG00000079553	Kcnn3;Rac3;Kifc5b;Nrg1;Kifc1
GO:0002250	adaptive immune response	6/865	102/15060	1.02	0.535985	0.704768	ENSMUSG00000021457/ENSMUSG00000033107/ENSMUSG00000034462/ENSMUSG00000059456/ENSMUSG00000090077/ENSMUSG00000112023	Syk;Rnf125;Pkd2;Ptk2b;Lime1;Lilr4b
GO:0001675	acrosome assembly	1/865	13/15060	1.34	0.536662	0.704768	ENSMUSG00000029769	Ccdc136
GO:0002026	regulation of the force of heart contraction	1/865	13/15060	1.34	0.536662	0.704768	ENSMUSG00000040752	Myh6
GO:0002437	inflammatory response to antigenic stimulus	1/865	13/15060	1.34	0.536662	0.704768	ENSMUSG00000041323	Ak7
GO:0003215	cardiac right ventricle morphogenesis	1/865	13/15060	1.34	0.536662	0.704768	ENSMUSG00000039239	Tgfb2
GO:0006091	generation of precursor metabolites and energy	1/865	13/15060	1.34	0.536662	0.704768	ENSMUSG00000074527	Gm14296
GO:0006346	methylation-dependent chromatin silencing	1/865	13/15060	1.34	0.536662	0.704768	ENSMUSG00000025001	Hells
GO:0006368	transcription elongation from RNA polymerase II promoter	1/865	13/15060	1.34	0.536662	0.704768	ENSMUSG00000042165	Gm9774
GO:0006895	Golgi to endosome transport	1/865	13/15060	1.34	0.536662	0.704768	ENSMUSG00000056429	Tgoln1
GO:0006998	nuclear envelope organization	1/865	13/15060	1.34	0.536662	0.704768	ENSMUSG00000046295	Ankle1
GO:0007520	myoblast fusion	1/865	13/15060	1.34	0.536662	0.704768	ENSMUSG00000015745	Plekho1
GO:0010259	multicellular organism aging	1/865	13/15060	1.34	0.536662	0.704768	ENSMUSG00000021367	Edn1
GO:0010955	negative regulation of protein processing	1/865	13/15060	1.34	0.536662	0.704768	ENSMUSG00000036273	Lrrk2
GO:0014075	response to amine	1/865	13/15060	1.34	0.536662	0.704768	ENSMUSG00000019942	Cdk1
GO:0016925	protein sumoylation	1/865	13/15060	1.34	0.536662	0.704768	ENSMUSG00000026896	Ifih1
GO:0021537	telencephalon development	1/865	13/15060	1.34	0.536662	0.704768	ENSMUSG00000038593	Tctn1
GO:0021756	striatum development	1/865	13/15060	1.34	0.536662	0.704768	ENSMUSG00000031755	Bbs2
GO:0031638	zymogen activation	1/865	13/15060	1.34	0.536662	0.704768	ENSMUSG00000027978	Prss12
GO:0032693	negative regulation of interleukin-10 production	1/865	13/15060	1.34	0.536662	0.704768	ENSMUSG00000015452	Ager
GO:0033762	response to glucagon	1/865	13/15060	1.34	0.536662	0.704768	ENSMUSG00000027715	Ccna2
GO:0034379	very-low-density lipoprotein particle assembly	1/865	13/15060	1.34	0.536662	0.704768	ENSMUSG00000062421	Arf2
GO:0035307	positive regulation of protein dephosphorylation	1/865	13/15060	1.34	0.536662	0.704768	ENSMUSG00000048922	Cdca2
GO:0043950	positive regulation of cAMP-mediated signaling	1/865	13/15060	1.34	0.536662	0.704768	ENSMUSG00000034855	Cxcl10
GO:0045190	isotype switching	1/865	13/15060	1.34	0.536662	0.704768	ENSMUSG00000039748	Exo1
GO:0045582	positive regulation of T cell differentiation	1/865	13/15060	1.34	0.536662	0.704768	ENSMUSG00000020484	Xbp1
GO:0045821	positive regulation of glycolytic process	1/865	13/15060	1.34	0.536662	0.704768	ENSMUSG00000049086	Bmyc
GO:0046849	bone remodeling	1/865	13/15060	1.34	0.536662	0.704768	ENSMUSG00000049511	Htr1b
GO:0051493	regulation of cytoskeleton organization	1/865	13/15060	1.34	0.536662	0.704768	ENSMUSG00000039103	Nexn
GO:0051974	negative regulation of telomerase activity	1/865	13/15060	1.34	0.536662	0.704768	ENSMUSG00000041064	Pif1
GO:0060037	pharyngeal system development	1/865	13/15060	1.34	0.536662	0.704768	ENSMUSG00000034460	Six4
GO:0060252	positive regulation of glial cell proliferation	1/865	13/15060	1.34	0.536662	0.704768	ENSMUSG00000049086	Bmyc
GO:0060347	heart trabecula formation	1/865	13/15060	1.34	0.536662	0.704768	ENSMUSG00000039116	Adgrg6
GO:0061028	establishment of endothelial barrier	1/865	13/15060	1.34	0.536662	0.704768	ENSMUSG00000021699	Pde4d
GO:0061051	positive regulation of cell growth involved in cardiac muscle cell development	1/865	13/15060	1.34	0.536662	0.704768	ENSMUSG00000021367	Edn1
GO:0061512	protein localization to cilium	1/865	13/15060	1.34	0.536662	0.704768	ENSMUSG00000038122	Tbc1d32
GO:0071397	cellular response to cholesterol	1/865	13/15060	1.34	0.536662	0.704768	ENSMUSG00000015243	Abca1
GO:1902358	sulfate transmembrane transport	1/865	13/15060	1.34	0.536662	0.704768	ENSMUSG00000023259	Slc26a6
GO:1904707	positive regulation of vascular smooth muscle cell proliferation	1/865	13/15060	1.34	0.536662	0.704768	ENSMUSG00000049511	Htr1b
GO:1990646	cellular response to prolactin	1/865	13/15060	1.34	0.536662	0.704768	ENSMUSG00000049086	Bmyc
GO:2000010	positive regulation of protein localization to cell surface	1/865	13/15060	1.34	0.536662	0.704768	ENSMUSG00000062991	Nrg1
GO:2000045	regulation of G1/S transition of mitotic cell cycle	1/865	13/15060	1.34	0.536662	0.704768	ENSMUSG00000041498	Kif14
GO:2000778	positive regulation of interleukin-6 secretion	1/865	13/15060	1.34	0.536662	0.704768	ENSMUSG00000020484	Xbp1
GO:2001241	positive regulation of extrinsic apoptotic signaling pathway in absence of ligand	1/865	13/15060	1.34	0.536662	0.704768	ENSMUSG00000039239	Tgfb2
GO:0001916	positive regulation of T cell mediated cytotoxicity	2/865	31/15060	1.12	0.538512	0.704768	ENSMUSG00000035929/ENSMUSG00000067235	H2-Q4;H2-Q10
GO:0006335	DNA replication-dependent nucleosome assembly	2/865	31/15060	1.12	0.538512	0.704768	ENSMUSG00000028693/ENSMUSG00000060639	Nasp;Hist1h4i
GO:0007628	adult walking behavior	2/865	31/15060	1.12	0.538512	0.704768	ENSMUSG00000029223/ENSMUSG00000034656	Uchl1;Cacna1a
GO:0038083	peptidyl-tyrosine autophosphorylation	2/865	31/15060	1.12	0.538512	0.704768	ENSMUSG00000021457/ENSMUSG00000059456	Syk;Ptk2b
GO:0044849	estrous cycle	2/865	31/15060	1.12	0.538512	0.704768	ENSMUSG00000024087/ENSMUSG00000027342	Cyp1b1;Pcna
GO:0045773	positive regulation of axon extension	2/865	31/15060	1.12	0.538512	0.704768	ENSMUSG00000027859/ENSMUSG00000062991	Ngf;Nrg1
GO:0051898	negative regulation of protein kinase B signaling	2/865	31/15060	1.12	0.538512	0.704768	ENSMUSG00000043760/ENSMUSG00000047562	Pkhd1;Mmp10
GO:0071353	cellular response to interleukin-4	2/865	31/15060	1.12	0.538512	0.704768	ENSMUSG00000020484/Mouse_newGene_13854	Xbp1;Mouse_newGene_13854
GO:0016477	cell migration	5/865	85/15060	1.02	0.543713	0.710894	ENSMUSG00000021697/ENSMUSG00000027654/ENSMUSG00000028701/ENSMUSG00000029787/ENSMUSG00000047497	Depdc1b;Fam83d;Lurap1;Avl9;Adamts12
GO:0000209	protein polyubiquitination	4/865	68/15060	1.02	0.553657	0.71862	ENSMUSG00000033107/ENSMUSG00000037474/ENSMUSG00000039328/ENSMUSG00000068749	Rnf125;Dtl;Rnf122;Psma5
GO:0001755	neural crest cell migration	2/865	32/15060	1.09	0.555872	0.71862	ENSMUSG00000019647/ENSMUSG00000025207	Sema6a;Sema4g
GO:0001942	hair follicle development	2/865	32/15060	1.09	0.555872	0.71862	ENSMUSG00000000751/ENSMUSG00000025856	Rpa1;Pdgfa
GO:0051412	response to corticosterone	2/865	32/15060	1.09	0.555872	0.71862	ENSMUSG00000003545/ENSMUSG00000046598	Fosb;Bdh1
GO:0006357	regulation of transcription from RNA polymerase II promoter	10/865	176/15060	0.99	0.560481	0.71862	ENSMUSG00000015882/ENSMUSG00000028949/ENSMUSG00000031302/ENSMUSG00000034329/ENSMUSG00000034522/ENSMUSG00000043872/ENSMUSG00000044934/ENSMUSG00000046785/ENSMUSG00000062248/ENSMUSG00000090077	Lcorl;Smarcd3;Nlgn3;Brip1;Zfp395;Zmym1;Zfp367;Epm2aip1;Cks2;Lime1
GO:0001709	cell fate determination	1/865	14/15060	1.24	0.563297	0.71862	ENSMUSG00000063672	Nkx6-3
GO:0001878	response to yeast	1/865	14/15060	1.24	0.563297	0.71862	ENSMUSG00000029819	Npy
GO:0001953	negative regulation of cell-matrix adhesion	1/865	14/15060	1.24	0.563297	0.71862	ENSMUSG00000040152	Thbs1
GO:0006306	DNA methylation	1/865	14/15060	1.24	0.563297	0.71862	ENSMUSG00000025001	Hells
GO:0006607	NLS-bearing protein import into nucleus	1/865	14/15060	1.24	0.563297	0.71862	ENSMUSG00000018362	Kpna2
GO:0007163	establishment or maintenance of cell polarity	1/865	14/15060	1.24	0.563297	0.71862	ENSMUSG00000033282	Rpgrip1l
GO:0008206	bile acid metabolic process	1/865	14/15060	1.24	0.563297	0.71862	ENSMUSG00000039529	Atp8b1
GO:0010035	response to inorganic substance	1/865	14/15060	1.24	0.563297	0.71862	ENSMUSG00000025856	Pdgfa
GO:0010839	negative regulation of keratinocyte proliferation	1/865	14/15060	1.24	0.563297	0.71862	ENSMUSG00000060798	Intu
GO:0010996	response to auditory stimulus	1/865	14/15060	1.24	0.563297	0.71862	ENSMUSG00000034855	Cxcl10
GO:0019433	triglyceride catabolic process	1/865	14/15060	1.24	0.563297	0.71862	ENSMUSG00000015568	Lpl
GO:0031333	negative regulation of protein complex assembly	1/865	14/15060	1.24	0.563297	0.71862	ENSMUSG00000024423	Impact
GO:0033137	negative regulation of peptidyl-serine phosphorylation	1/865	14/15060	1.24	0.563297	0.71862	ENSMUSG00000021699	Pde4d
GO:0035855	megakaryocyte development	1/865	14/15060	1.24	0.563297	0.71862	ENSMUSG00000026721	Rabgap1l
GO:0042711	maternal behavior	1/865	14/15060	1.24	0.563297	0.71862	ENSMUSG00000021342	Prl
GO:0060307	regulation of ventricular cardiac muscle cell membrane repolarization	1/865	14/15060	1.24	0.563297	0.71862	ENSMUSG00000040118	Cacna2d1
GO:0070734	histone H3-K27 methylation	1/865	14/15060	1.24	0.563297	0.71862	ENSMUSG00000090231	Cfb
GO:0071157	negative regulation of cell cycle arrest	1/865	14/15060	1.24	0.563297	0.71862	ENSMUSG00000029521	Chek2
GO:0090303	positive regulation of wound healing	1/865	14/15060	1.24	0.563297	0.71862	ENSMUSG00000039942	Ptger4
GO:1900745	positive regulation of p38MAPK cascade	1/865	14/15060	1.24	0.563297	0.71862	ENSMUSG00000021453	Gadd45g
GO:1902230	negative regulation of intrinsic apoptotic signaling pathway in response to DNA damage	1/865	14/15060	1.24	0.563297	0.71862	Mouse_newGene_10456	Mouse_newGene_10456
GO:0007409	axonogenesis	5/865	87/15060	1	0.564668	0.719696	ENSMUSG00000034648/ENSMUSG00000063160/Mouse_newGene_12288/Mouse_newGene_6330/Mouse_newGene_8053	Lrrn1;Numbl;Mouse_newGene_12288;Mouse_newGene_6330;Mouse_newGene_8053
GO:0016485	protein processing	4/865	69/15060	1.01	0.56535	0.719894	ENSMUSG00000022226/ENSMUSG00000025076/ENSMUSG00000025735/ENSMUSG00000049086	Mcpt2;Casp7;Rhbdl1;Bmyc
GO:0006417	regulation of translation	3/865	51/15060	1.02	0.567442	0.720544	ENSMUSG00000025747/ENSMUSG00000032101/ENSMUSG00000033581	Tyms;Ddx25;Igf2bp2
GO:0007566	embryo implantation	3/865	51/15060	1.02	0.567442	0.720544	ENSMUSG00000020689/ENSMUSG00000028884/ENSMUSG00000036256	Itgb3;Rpa2;Igfbp7
GO:0071407	cellular response to organic cyclic compound	3/865	51/15060	1.02	0.567442	0.720544	ENSMUSG00000015452/ENSMUSG00000028766/ENSMUSG00000041431	Ager;Alpl;Ccnb1
GO:0010466	negative regulation of peptidase activity	2/865	33/15060	1.06	0.572763	0.720688	ENSMUSG00000071178/Mouse_newGene_3979	Serpina1b;Mouse_newGene_3979
GO:0030819	positive regulation of cAMP biosynthetic process	2/865	33/15060	1.06	0.572763	0.720688	ENSMUSG00000015243/ENSMUSG00000039942	Abca1;Ptger4
GO:0034605	cellular response to heat	2/865	33/15060	1.06	0.572763	0.720688	ENSMUSG00000031004/ENSMUSG00000034855	Mki67;Cxcl10
GO:0045599	negative regulation of fat cell differentiation	2/865	33/15060	1.06	0.572763	0.720688	ENSMUSG00000020601/ENSMUSG00000032238	Trib2;Rora
GO:0055093	response to hyperoxia	2/865	33/15060	1.06	0.572763	0.720688	ENSMUSG00000015452/ENSMUSG00000056370	Ager;Sftpb
GO:0016569	covalent chromatin modification	4/865	70/15060	0.99	0.576872	0.720688	ENSMUSG00000006527/ENSMUSG00000027641/ENSMUSG00000028949/ENSMUSG00000031099	Sfmbt1;Rbl1;Smarcd3;Smarca1
GO:0006814	sodium ion transport	3/865	52/15060	1	0.580779	0.720688	ENSMUSG00000023945/ENSMUSG00000069835/ENSMUSG00000096687	Slc5a7;Sat2;Mfsd4b4
GO:0032088	negative regulation of NF-kappaB transcription factor activity	3/865	52/15060	1	0.580779	0.720688	ENSMUSG00000019850/ENSMUSG00000024087/ENSMUSG00000043760	Tnfaip3;Cyp1b1;Pkhd1
GO:0098869	cellular oxidant detoxification	3/865	52/15060	1	0.580779	0.720688	ENSMUSG00000021760/ENSMUSG00000025069/ENSMUSG00000028211	Gpx8;Gsto2;Trp53inp1
GO:0090090	negative regulation of canonical Wnt signaling pathway	5/865	89/15060	0.98	0.585122	0.720688	ENSMUSG00000021986/ENSMUSG00000034771/ENSMUSG00000043154/ENSMUSG00000068749/ENSMUSG00000074934	Amer2;Tle2;Ppp2r3a;Psma5;Grem1
GO:0016337	single organismal cell-cell adhesion	4/865	71/15060	0.98	0.588219	0.720688	ENSMUSG00000000159/ENSMUSG00000000325/ENSMUSG00000032855/Mouse_newGene_7703	Igsf5;Arvcf;Pkd1;Mouse_newGene_7703
GO:0043434	response to peptide hormone	4/865	71/15060	0.98	0.588219	0.720688	ENSMUSG00000017716/ENSMUSG00000024032/ENSMUSG00000027859/ENSMUSG00000071178	Birc5;Tff1;Ngf;Serpina1b
GO:0001574	ganglioside biosynthetic process	1/865	15/15060	1.16	0.588403	0.720688	ENSMUSG00000003418	St8sia6
GO:0001829	trophectodermal cell differentiation	1/865	15/15060	1.16	0.588403	0.720688	ENSMUSG00000017697	Ada
GO:0003073	regulation of systemic arterial blood pressure	1/865	15/15060	1.16	0.588403	0.720688	ENSMUSG00000028194	Ddah1
GO:0003351	epithelial cilium movement	1/865	15/15060	1.16	0.588403	0.720688	ENSMUSG00000041323	Ak7
GO:0006694	steroid biosynthetic process	1/865	15/15060	1.16	0.588403	0.720688	ENSMUSG00000038718	Pbx3
GO:0009629	response to gravity	1/865	15/15060	1.16	0.588403	0.720688	Mouse_newGene_8843	Mouse_newGene_8843
GO:0014909	smooth muscle cell migration	1/865	15/15060	1.16	0.588403	0.720688	ENSMUSG00000074733	Zfp950
GO:0019216	regulation of lipid metabolic process	1/865	15/15060	1.16	0.588403	0.720688	ENSMUSG00000036151	Tm6sf2
GO:0021854	hypothalamus development	1/865	15/15060	1.16	0.588403	0.720688	ENSMUSG00000049086	Bmyc
GO:0032230	positive regulation of synaptic transmission, GABAergic	1/865	15/15060	1.16	0.588403	0.720688	ENSMUSG00000051790	Nlgn2
GO:0034695	response to prostaglandin E	1/865	15/15060	1.16	0.588403	0.720688	ENSMUSG00000037944	Ccr7
GO:0035994	response to muscle stretch	1/865	15/15060	1.16	0.588403	0.720688	ENSMUSG00000021367	Edn1
GO:0045579	positive regulation of B cell differentiation	1/865	15/15060	1.16	0.588403	0.720688	ENSMUSG00000021457	Syk
GO:0045653	negative regulation of megakaryocyte differentiation	1/865	15/15060	1.16	0.588403	0.720688	ENSMUSG00000060639	Hist1h4i
GO:0045725	positive regulation of glycogen biosynthetic process	1/865	15/15060	1.16	0.588403	0.720688	ENSMUSG00000046785	Epm2aip1
GO:0051298	centrosome duplication	1/865	15/15060	1.16	0.588403	0.720688	ENSMUSG00000017146	Brca1
GO:0060384	innervation	1/865	15/15060	1.16	0.588403	0.720688	ENSMUSG00000034799	Unc13a
GO:0061178	regulation of insulin secretion involved in cellular response to glucose stimulus	1/865	15/15060	1.16	0.588403	0.720688	ENSMUSG00000017716	Birc5
GO:0070997	neuron death	1/865	15/15060	1.16	0.588403	0.720688	ENSMUSG00000023912	Slc25a27
GO:0097009	energy homeostasis	1/865	15/15060	1.16	0.588403	0.720688	ENSMUSG00000042010	Acacb
GO:0097503	sialylation	1/865	15/15060	1.16	0.588403	0.720688	ENSMUSG00000003418	St8sia6
GO:1900364	negative regulation of mRNA polyadenylation	1/865	15/15060	1.16	0.588403	0.720688	ENSMUSG00000090231	Cfb
GO:1902187	negative regulation of viral release from host cell	1/865	15/15060	1.16	0.588403	0.720688	ENSMUSG00000000266	Mid2
GO:2000427	positive regulation of apoptotic cell clearance	1/865	15/15060	1.16	0.588403	0.720688	ENSMUSG00000090231	Cfb
GO:0006096	glycolytic process	2/865	34/15060	1.02	0.589181	0.720688	ENSMUSG00000041237/Mouse_newGene_8843	Pklr;Mouse_newGene_8843
GO:0007005	mitochondrion organization	2/865	34/15060	1.02	0.589181	0.720688	ENSMUSG00000024140/ENSMUSG00000039116	Epas1;Adgrg6
GO:0007257	activation of JUN kinase activity	2/865	34/15060	1.02	0.589181	0.720688	ENSMUSG00000021457/ENSMUSG00000037944	Syk;Ccr7
GO:0019369	arachidonic acid metabolic process	2/865	34/15060	1.02	0.589181	0.720688	ENSMUSG00000024087/ENSMUSG00000024292	Cyp1b1;Cyp4f14
GO:0050715	positive regulation of cytokine secretion	2/865	34/15060	1.02	0.589181	0.720688	ENSMUSG00000002944/ENSMUSG00000021457	Cd36;Syk
GO:0001503	ossification	2/865	35/15060	0.99	0.605126	0.7291	ENSMUSG00000021936/ENSMUSG00000025213	Mapk8;Kazald1
GO:0003151	outflow tract morphogenesis	2/865	35/15060	0.99	0.605126	0.7291	ENSMUSG00000040152/ENSMUSG00000066026	Thbs1;Dhrs3
GO:0006749	glutathione metabolic process	2/865	35/15060	0.99	0.605126	0.7291	ENSMUSG00000025069/ENSMUSG00000074183	Gsto2;Gsta1
GO:0001938	positive regulation of endothelial cell proliferation	3/865	54/15060	0.97	0.606658	0.7291	ENSMUSG00000020689/ENSMUSG00000034462/ENSMUSG00000039004	Itgb3;Pkd2;Bmp6
GO:0006338	chromatin remodeling	3/865	54/15060	0.97	0.606658	0.7291	ENSMUSG00000025330/ENSMUSG00000028949/ENSMUSG00000049086	Padi4;Smarcd3;Bmyc
GO:0006470	protein dephosphorylation	3/865	54/15060	0.97	0.606658	0.7291	ENSMUSG00000037544/ENSMUSG00000043154/ENSMUSG00000046402	Dlgap5;Ppp2r3a;Rbp1
GO:0009615	response to virus	3/865	54/15060	0.97	0.606658	0.7291	ENSMUSG00000056758/Mouse_newGene_10456/Mouse_newGene_8053	Hmga2;Mouse_newGene_10456;Mouse_newGene_8053
GO:0060395	SMAD protein signal transduction	3/865	54/15060	0.97	0.606658	0.7291	ENSMUSG00000037621/ENSMUSG00000039004/ENSMUSG00000039239	Atoh8;Bmp6;Tgfb2
GO:0000077	DNA damage checkpoint	1/865	16/15060	1.09	0.612068	0.7291	ENSMUSG00000061589	Dot1l
GO:0001654	eye development	1/865	16/15060	1.09	0.612068	0.7291	ENSMUSG00000039004	Bmp6
GO:0001707	mesoderm formation	1/865	16/15060	1.09	0.612068	0.7291	ENSMUSG00000025855	Prkar1b
GO:0006493	protein O-linked glycosylation	1/865	16/15060	1.09	0.612068	0.7291	ENSMUSG00000003418	St8sia6
GO:0006626	protein targeting to mitochondrion	1/865	16/15060	1.09	0.612068	0.7291	ENSMUSG00000024500	Ppp2r2b
GO:0007143	female meiotic nuclear division	1/865	16/15060	1.09	0.612068	0.7291	ENSMUSG00000025855	Prkar1b
GO:0009966	regulation of signal transduction	1/865	16/15060	1.09	0.612068	0.7291	ENSMUSG00000017716	Birc5
GO:0010424	DNA methylation on cytosine within a CG sequence	1/865	16/15060	1.09	0.612068	0.7291	ENSMUSG00000090231	Cfb
GO:0021799	cerebral cortex radially oriented cell migration	1/865	16/15060	1.09	0.612068	0.7291	ENSMUSG00000018012	Rac3
GO:0022011	myelination in peripheral nervous system	1/865	16/15060	1.09	0.612068	0.7291	ENSMUSG00000039116	Adgrg6
GO:0030879	mammary gland development	1/865	16/15060	1.09	0.612068	0.7291	ENSMUSG00000015452	Ager
GO:0033198	response to ATP	1/865	16/15060	1.09	0.612068	0.7291	ENSMUSG00000041237	Pklr
GO:0035162	embryonic hemopoiesis	1/865	16/15060	1.09	0.612068	0.7291	ENSMUSG00000038718	Pbx3
GO:0045765	regulation of angiogenesis	1/865	16/15060	1.09	0.612068	0.7291	ENSMUSG00000029669	Tspan12
GO:0048026	positive regulation of mRNA splicing, via spliceosome	1/865	16/15060	1.09	0.612068	0.7291	ENSMUSG00000024268	Celf4
GO:0048675	axon extension	1/865	16/15060	1.09	0.612068	0.7291	ENSMUSG00000031302	Nlgn3
GO:0050806	positive regulation of synaptic transmission	1/865	16/15060	1.09	0.612068	0.7291	ENSMUSG00000035773	Kiss1r
GO:0050860	negative regulation of T cell receptor signaling pathway	1/865	16/15060	1.09	0.612068	0.7291	ENSMUSG00000050335	Lgals3
GO:0050892	intestinal absorption	1/865	16/15060	1.09	0.612068	0.7291	ENSMUSG00000023259	Slc26a6
GO:0050905	neuromuscular process	1/865	16/15060	1.09	0.612068	0.7291	ENSMUSG00000029223	Uchl1
GO:0090201	negative regulation of release of cytochrome c from mitochondria	1/865	16/15060	1.09	0.612068	0.7291	ENSMUSG00000038412	Higd1a
GO:2000311	regulation of AMPA receptor activity	1/865	16/15060	1.09	0.612068	0.7291	ENSMUSG00000051790	Nlgn2
GO:0051897	positive regulation of protein kinase B signaling	5/865	92/15060	0.95	0.614797	0.731713	ENSMUSG00000000751/ENSMUSG00000025856/ENSMUSG00000035273/ENSMUSG00000040152/ENSMUSG00000062991	Rpa1;Pdgfa;Hpse;Thbs1;Nrg1
GO:0006486	protein glycosylation	3/865	55/15060	0.95	0.619193	0.733915	ENSMUSG00000029433/ENSMUSG00000051650/ENSMUSG00000098650	Diablo;B3gnt2;Gm28048
GO:0034097	response to cytokine	3/865	55/15060	0.95	0.619193	0.733915	ENSMUSG00000025747/ENSMUSG00000039239/ENSMUSG00000071178	Tyms;Tgfb2;Serpina1b
GO:0000462	maturation of SSU-rRNA from tricistronic rRNA transcript (SSU-rRNA, 5.8S rRNA, LSU-rRNA)	2/865	36/15060	0.97	0.620596	0.733915	ENSMUSG00000024301/ENSMUSG00000079553	Kifc5b;Kifc1
GO:0006606	protein import into nucleus	2/865	36/15060	0.97	0.620596	0.733915	ENSMUSG00000020739/ENSMUSG00000038393	Nup85;Txnip
GO:0006629	lipid metabolic process	2/865	36/15060	0.97	0.620596	0.733915	ENSMUSG00000020484/ENSMUSG00000029273	Xbp1;Sult1d1
GO:0043552	positive regulation of phosphatidylinositol 3-kinase activity	2/865	36/15060	0.97	0.620596	0.733915	ENSMUSG00000018012/ENSMUSG00000059456	Rac3;Ptk2b
GO:0006897	endocytosis	4/865	74/15060	0.94	0.621164	0.733915	ENSMUSG00000032656/ENSMUSG00000036273/ENSMUSG00000049313/ENSMUSG00000056185	March3;Lrrk2;Sorl1;Snx32
GO:0002029	desensitization of G-protein coupled receptor protein signaling pathway	1/865	17/15060	1.02	0.634373	0.733915	ENSMUSG00000090231	Cfb
GO:0006275	regulation of DNA replication	1/865	17/15060	1.02	0.634373	0.733915	ENSMUSG00000090231	Cfb
GO:0006904	vesicle docking involved in exocytosis	1/865	17/15060	1.02	0.634373	0.733915	ENSMUSG00000026797	Stxbp1
GO:0007017	microtubule-based process	1/865	17/15060	1.02	0.634373	0.733915	ENSMUSG00000031028	Tub
GO:0010033	response to organic substance	1/865	17/15060	1.02	0.634373	0.733915	ENSMUSG00000047517	Dmbt1
GO:0010592	positive regulation of lamellipodium assembly	1/865	17/15060	1.02	0.634373	0.733915	ENSMUSG00000018012	Rac3
GO:0014002	astrocyte development	1/865	17/15060	1.02	0.634373	0.733915	ENSMUSG00000015452	Ager
GO:0019226	transmission of nerve impulse	1/865	17/15060	1.02	0.634373	0.733915	ENSMUSG00000034656	Cacna1a
GO:0021522	spinal cord motor neuron differentiation	1/865	17/15060	1.02	0.634373	0.733915	ENSMUSG00000034656	Cacna1a
GO:0021591	ventricular system development	1/865	17/15060	1.02	0.634373	0.733915	ENSMUSG00000026605	Cenpf
GO:0030100	regulation of endocytosis	1/865	17/15060	1.02	0.634373	0.733915	ENSMUSG00000095538	Gm21983
GO:0030728	ovulation	1/865	17/15060	1.02	0.634373	0.733915	ENSMUSG00000049086	Bmyc
GO:0031668	cellular response to extracellular stimulus	1/865	17/15060	1.02	0.634373	0.733915	ENSMUSG00000039004	Bmp6
GO:0035435	phosphate ion transmembrane transport	1/865	17/15060	1.02	0.634373	0.733915	ENSMUSG00000021336	Slc17a4
GO:0043484	regulation of RNA splicing	1/865	17/15060	1.02	0.634373	0.733915	ENSMUSG00000084128	Esrp2
GO:0044030	regulation of DNA methylation	1/865	17/15060	1.02	0.634373	0.733915	ENSMUSG00000017146	Brca1
GO:0045648	positive regulation of erythrocyte differentiation	1/865	17/15060	1.02	0.634373	0.733915	ENSMUSG00000035692	Isg15
GO:0046513	ceramide biosynthetic process	1/865	17/15060	1.02	0.634373	0.733915	ENSMUSG00000043461	Sptssb
GO:0046856	phosphatidylinositol dephosphorylation	1/865	17/15060	1.02	0.634373	0.733915	ENSMUSG00000039431	Mtmr7
GO:0050868	negative regulation of T cell activation	1/865	17/15060	1.02	0.634373	0.733915	ENSMUSG00000071552	Tigit
GO:0051923	sulfation	1/865	17/15060	1.02	0.634373	0.733915	ENSMUSG00000029273	Sult1d1
GO:0060046	regulation of acrosome reaction	1/865	17/15060	1.02	0.634373	0.733915	ENSMUSG00000044349	Snhg11
GO:0061136	regulation of proteasomal protein catabolic process	1/865	17/15060	1.02	0.634373	0.733915	ENSMUSG00000032855	Pkd1
GO:0071377	cellular response to glucagon stimulus	1/865	17/15060	1.02	0.634373	0.733915	ENSMUSG00000046352	Gjb2
GO:0095500	acetylcholine receptor signaling pathway	1/865	17/15060	1.02	0.634373	0.733915	ENSMUSG00000090231	Cfb
GO:2000179	positive regulation of neural precursor cell proliferation	1/865	17/15060	1.02	0.634373	0.733915	ENSMUSG00000068154	Insm1
GO:0006633	fatty acid biosynthetic process	2/865	37/15060	0.94	0.635595	0.734707	ENSMUSG00000015568/ENSMUSG00000042010	Lpl;Acacb
GO:0042787	protein ubiquitination involved in ubiquitin-dependent protein catabolic process	6/865	114/15060	0.92	0.645309	0.743754	ENSMUSG00000003344/ENSMUSG00000024589/ENSMUSG00000029798/ENSMUSG00000039328/ENSMUSG00000040525/ENSMUSG00000040749	Btbd2;Nedd4l;Herc6;Rnf122;Cblc;Siah1b
GO:0007517	muscle organ development	2/865	38/15060	0.92	0.650125	0.743754	ENSMUSG00000020484/ENSMUSG00000032060	Xbp1;Cryab
GO:0044344	cellular response to fibroblast growth factor stimulus	2/865	38/15060	0.92	0.650125	0.743754	ENSMUSG00000035042/ENSMUSG00000049086	Ccl5;Bmyc
GO:0048863	stem cell differentiation	2/865	38/15060	0.92	0.650125	0.743754	ENSMUSG00000026873/ENSMUSG00000056758	Phf19;Hmga2
GO:0051602	response to electrical stimulus	2/865	38/15060	0.92	0.650125	0.743754	ENSMUSG00000020484/ENSMUSG00000027859	Xbp1;Ngf
GO:0070098	chemokine-mediated signaling pathway	3/865	58/15060	0.9	0.655143	0.743754	ENSMUSG00000029380/ENSMUSG00000034855/ENSMUSG00000059456	Cxcl1;Cxcl10;Ptk2b
GO:0001895	retina homeostasis	1/865	18/15060	0.97	0.655397	0.743754	ENSMUSG00000040554	Aipl1
GO:0006479	protein methylation	1/865	18/15060	0.97	0.655397	0.743754	ENSMUSG00000051285	Pcmtd1
GO:0007254	JNK cascade	1/865	18/15060	0.97	0.655397	0.743754	ENSMUSG00000039942	Ptger4
GO:0009058	biosynthetic process	1/865	18/15060	0.97	0.655397	0.743754	ENSMUSG00000040213	Kyat3
GO:0019083	viral transcription	1/865	18/15060	0.97	0.655397	0.743754	Mouse_newGene_5509	Mouse_newGene_5509
GO:0032435	negative regulation of proteasomal ubiquitin-dependent protein catabolic process	1/865	18/15060	0.97	0.655397	0.743754	ENSMUSG00000060579	Fhit
GO:0042346	positive regulation of NF-kappaB import into nucleus	1/865	18/15060	0.97	0.655397	0.743754	ENSMUSG00000074934	Grem1
GO:0043403	skeletal muscle tissue regeneration	1/865	18/15060	0.97	0.655397	0.743754	Mouse_newGene_8843	Mouse_newGene_8843
GO:0050718	positive regulation of interleukin-1 beta secretion	1/865	18/15060	0.97	0.655397	0.743754	ENSMUSG00000037944	Ccr7
GO:0051480	regulation of cytosolic calcium ion concentration	1/865	18/15060	0.97	0.655397	0.743754	ENSMUSG00000044026	Slc35g1
GO:0060009	Sertoli cell development	1/865	18/15060	0.97	0.655397	0.743754	ENSMUSG00000042165	Gm9774
GO:0060078	regulation of postsynaptic membrane potential	1/865	18/15060	0.97	0.655397	0.743754	ENSMUSG00000034462	Pkd2
GO:0070830	bicellular tight junction assembly	1/865	18/15060	0.97	0.655397	0.743754	ENSMUSG00000027699	Ect2
GO:0090280	positive regulation of calcium ion import	1/865	18/15060	0.97	0.655397	0.743754	ENSMUSG00000050335	Lgals3
GO:0090316	positive regulation of intracellular protein transport	1/865	18/15060	0.97	0.655397	0.743754	ENSMUSG00000024795	Kif20b
GO:1900182	positive regulation of protein localization to nucleus	1/865	18/15060	0.97	0.655397	0.743754	ENSMUSG00000039239	Tgfb2
GO:0007612	learning	2/865	39/15060	0.89	0.66419	0.751858	ENSMUSG00000027792/ENSMUSG00000037685	Bche;Atp8a1
GO:0010862	positive regulation of pathway-restricted SMAD protein phosphorylation	2/865	39/15060	0.89	0.66419	0.751858	ENSMUSG00000039004/ENSMUSG00000039239	Bmp6;Tgfb2
GO:0048704	embryonic skeletal system morphogenesis	2/865	39/15060	0.89	0.66419	0.751858	ENSMUSG00000037169/ENSMUSG00000066595	Mycn;Flvcr1
GO:0060041	retina development in camera-type eye	3/865	59/15060	0.89	0.66657	0.752301	ENSMUSG00000000753/ENSMUSG00000030978/ENSMUSG00000031028	Serpinf1;Rrm1;Tub
GO:0000188	inactivation of MAPK activity	1/865	19/15060	0.92	0.675214	0.752301	ENSMUSG00000024190	Dusp1
GO:0003148	outflow tract septum morphogenesis	1/865	19/15060	0.92	0.675214	0.752301	ENSMUSG00000039239	Tgfb2
GO:0006367	transcription initiation from RNA polymerase II promoter	1/865	19/15060	0.92	0.675214	0.752301	ENSMUSG00000025049	Taf5
GO:0006612	protein targeting to membrane	1/865	19/15060	0.92	0.675214	0.752301	ENSMUSG00000033355	Rtp4
GO:0007249	I-kappaB kinase/NF-kappaB signaling	1/865	19/15060	0.92	0.675214	0.752301	ENSMUSG00000024290	Rock1
GO:0008361	regulation of cell size	1/865	19/15060	0.92	0.675214	0.752301	ENSMUSG00000018012	Rac3
GO:0010718	positive regulation of epithelial to mesenchymal transition	1/865	19/15060	0.92	0.675214	0.752301	ENSMUSG00000015452	Ager
GO:0016573	histone acetylation	1/865	19/15060	0.92	0.675214	0.752301	ENSMUSG00000025049	Taf5
GO:0016575	histone deacetylation	1/865	19/15060	0.92	0.675214	0.752301	ENSMUSG00000034245	Hdac11
GO:0030511	positive regulation of transforming growth factor beta receptor signaling pathway	1/865	19/15060	0.92	0.675214	0.752301	ENSMUSG00000040152	Thbs1
GO:0030866	cortical actin cytoskeleton organization	1/865	19/15060	0.92	0.675214	0.752301	ENSMUSG00000024290	Rock1
GO:0033197	response to vitamin E	1/865	19/15060	0.92	0.675214	0.752301	ENSMUSG00000017697	Ada
GO:0045664	regulation of neuron differentiation	1/865	19/15060	0.92	0.675214	0.752301	ENSMUSG00000021936	Mapk8
GO:0046718	viral entry into host cell	1/865	19/15060	0.92	0.675214	0.752301	ENSMUSG00000020689	Itgb3
GO:0048714	positive regulation of oligodendrocyte differentiation	1/865	19/15060	0.92	0.675214	0.752301	ENSMUSG00000048078	Tenm4
GO:0050776	regulation of immune response	1/865	19/15060	0.92	0.675214	0.752301	ENSMUSG00000035914	Cd276
GO:0071380	cellular response to prostaglandin E stimulus	1/865	19/15060	0.92	0.675214	0.752301	ENSMUSG00000039942	Ptger4
GO:2001234	negative regulation of apoptotic signaling pathway	1/865	19/15060	0.92	0.675214	0.752301	ENSMUSG00000040093	Bmf
GO:0090630	activation of GTPase activity	3/865	60/15060	0.87	0.677719	0.752301	ENSMUSG00000026721/ENSMUSG00000027699/ENSMUSG00000059456	Rabgap1l;Ect2;Ptk2b
GO:0048536	spleen development	2/865	40/15060	0.87	0.677796	0.752301	ENSMUSG00000038718/ENSMUSG00000066595	Pbx3;Flvcr1
GO:0051603	proteolysis involved in cellular protein catabolic process	2/865	40/15060	0.87	0.677796	0.752301	ENSMUSG00000047497/ENSMUSG00000083282	Adamts12;Ctsf
GO:0060548	negative regulation of cell death	2/865	40/15060	0.87	0.677796	0.752301	ENSMUSG00000020689/ENSMUSG00000024423	Itgb3;Impact
GO:0070534	protein K63-linked ubiquitination	2/865	40/15060	0.87	0.677796	0.752301	ENSMUSG00000026429/ENSMUSG00000047496	Ube2t;Rnf152
GO:0007267	cell-cell signaling	5/865	99/15060	0.88	0.678954	0.752975	ENSMUSG00000024481/ENSMUSG00000028195/ENSMUSG00000029816/ENSMUSG00000046352/ENSMUSG00000047797	Lvrn;Cyr61;Gpnmb;Gjb2;Gjb1
GO:0016579	protein deubiquitination	2/865	41/15060	0.85	0.690949	0.754838	ENSMUSG00000024290/ENSMUSG00000029223	Rock1;Uchl1
GO:0048469	cell maturation	2/865	41/15060	0.85	0.690949	0.754838	ENSMUSG00000024140/ENSMUSG00000031565	Epas1;Fgfr1
GO:0060348	bone development	2/865	41/15060	0.85	0.690949	0.754838	ENSMUSG00000025856/ENSMUSG00000039942	Pdgfa;Ptger4
GO:0006165	nucleoside diphosphate phosphorylation	1/865	20/15060	0.87	0.693892	0.754838	ENSMUSG00000041323	Ak7
GO:0006878	cellular copper ion homeostasis	1/865	20/15060	0.87	0.693892	0.754838	ENSMUSG00000062421	Arf2
GO:0007029	endoplasmic reticulum organization	1/865	20/15060	0.87	0.693892	0.754838	ENSMUSG00000043461	Sptssb
GO:0007569	cell aging	1/865	20/15060	0.87	0.693892	0.754838	ENSMUSG00000019942	Cdk1
GO:0009813	flavonoid biosynthetic process	1/865	20/15060	0.87	0.693892	0.754838	ENSMUSG00000089960	Ugt1a1
GO:0030032	lamellipodium assembly	1/865	20/15060	0.87	0.693892	0.754838	ENSMUSG00000020739	Nup85
GO:0031032	actomyosin structure organization	1/865	20/15060	0.87	0.693892	0.754838	ENSMUSG00000028701	Lurap1
GO:0032007	negative regulation of TOR signaling	1/865	20/15060	0.87	0.693892	0.754838	ENSMUSG00000022419	Deptor
GO:0032733	positive regulation of interleukin-10 production	1/865	20/15060	0.87	0.693892	0.754838	ENSMUSG00000071552	Tigit
GO:0033344	cholesterol efflux	1/865	20/15060	0.87	0.693892	0.754838	ENSMUSG00000032083	Apoa1
GO:0034614	cellular response to reactive oxygen species	1/865	20/15060	0.87	0.693892	0.754838	ENSMUSG00000038967	Pdk2
GO:0043046	DNA methylation involved in gamete generation	1/865	20/15060	0.87	0.693892	0.754838	ENSMUSG00000033644	Piwil2
GO:0043488	regulation of mRNA stability	1/865	20/15060	0.87	0.693892	0.754838	ENSMUSG00000068749	Psma5
GO:0045109	intermediate filament organization	1/865	20/15060	0.87	0.693892	0.754838	ENSMUSG00000035775	Krt20
GO:0045746	negative regulation of Notch signaling pathway	1/865	20/15060	0.87	0.693892	0.754838	ENSMUSG00000042182	Bend6
GO:0046580	negative regulation of Ras protein signal transduction	1/865	20/15060	0.87	0.693892	0.754838	ENSMUSG00000039239	Tgfb2
GO:0048821	erythrocyte development	1/865	20/15060	0.87	0.693892	0.754838	Mouse_newGene_5509	Mouse_newGene_5509
GO:0051966	regulation of synaptic transmission, glutamatergic	1/865	20/15060	0.87	0.693892	0.754838	ENSMUSG00000036273	Lrrk2
GO:0052696	flavonoid glucuronidation	1/865	20/15060	0.87	0.693892	0.754838	ENSMUSG00000089960	Ugt1a1
GO:0090103	cochlea morphogenesis	1/865	20/15060	0.87	0.693892	0.754838	ENSMUSG00000018012	Rac3
GO:2000352	negative regulation of endothelial cell apoptotic process	1/865	20/15060	0.87	0.693892	0.754838	ENSMUSG00000019850	Tnfaip3
GO:0007275	multicellular organism development	13/865	253/15060	0.89	0.700519	0.758292	ENSMUSG00000000325/ENSMUSG00000017897/ENSMUSG00000025213/ENSMUSG00000025931/ENSMUSG00000028389/ENSMUSG00000032101/ENSMUSG00000033644/ENSMUSG00000036030/ENSMUSG00000036655/ENSMUSG00000040828/ENSMUSG00000041954/ENSMUSG00000045328/ENSMUSG00000062077	Arvcf;Eya2;Kazald1;Paqr8;Zfp37;Ddx25;Piwil2;Prtg;Colec11;Catsperd;Tnfrsf18;Cenpe;Trim54
GO:0007507	heart development	6/865	121/15060	0.86	0.701336	0.758292	ENSMUSG00000021614/ENSMUSG00000025076/ENSMUSG00000027342/ENSMUSG00000032855/ENSMUSG00000038122/ENSMUSG00000073102	Vcan;Casp7;Pcna;Pkd1;Tbc1d32;Drc1
GO:0009060	aerobic respiration	2/865	42/15060	0.83	0.703656	0.758292	ENSMUSG00000019992/ENSMUSG00000026500	Mtfr2;Cox20
GO:0010923	negative regulation of phosphatase activity	2/865	42/15060	0.83	0.703656	0.758292	ENSMUSG00000023908/ENSMUSG00000044433	Pkmyt1;Camsap3
GO:0060325	face morphogenesis	2/865	42/15060	0.83	0.703656	0.758292	ENSMUSG00000039239/ENSMUSG00000074733	Tgfb2;Zfp950
GO:0031175	neuron projection development	3/865	63/15060	0.83	0.709499	0.758292	ENSMUSG00000015452/ENSMUSG00000029819/ENSMUSG00000044433	Ager;Npy;Camsap3
GO:0043154	negative regulation of cysteine-type endopeptidase activity involved in apoptotic process	4/865	83/15060	0.84	0.709538	0.758292	ENSMUSG00000032060/ENSMUSG00000040152/Mouse_newGene_12288/Mouse_newGene_6330	Cryab;Thbs1;Mouse_newGene_12288;Mouse_newGene_6330
GO:0003007	heart morphogenesis	1/865	21/15060	0.83	0.711498	0.758292	ENSMUSG00000026837	Col5a1
GO:0006099	tricarboxylic acid cycle	1/865	21/15060	0.83	0.711498	0.758292	ENSMUSG00000027406	Idh3b
GO:0008654	phospholipid biosynthetic process	1/865	21/15060	0.83	0.711498	0.758292	ENSMUSG00000021665	Hexb
GO:0009303	rRNA transcription	1/865	21/15060	0.83	0.711498	0.758292	ENSMUSG00000028884	Rpa2
GO:0009968	negative regulation of signal transduction	1/865	21/15060	0.83	0.711498	0.758292	ENSMUSG00000024186	Rgs11
GO:0010507	negative regulation of autophagy	1/865	21/15060	0.83	0.711498	0.758292	ENSMUSG00000019850	Tnfaip3
GO:0015992	proton transport	1/865	21/15060	0.83	0.711498	0.758292	ENSMUSG00000074796	Slc4a11
GO:0032715	negative regulation of interleukin-6 production	1/865	21/15060	0.83	0.711498	0.758292	ENSMUSG00000019850	Tnfaip3
GO:0034244	negative regulation of transcription elongation from RNA polymerase II promoter	1/865	21/15060	0.83	0.711498	0.758292	ENSMUSG00000090231	Cfb
GO:0035265	organ growth	1/865	21/15060	0.83	0.711498	0.758292	ENSMUSG00000090231	Cfb
GO:0035904	aorta development	1/865	21/15060	0.83	0.711498	0.758292	ENSMUSG00000034462	Pkd2
GO:0042104	positive regulation of activated T cell proliferation	1/865	21/15060	0.83	0.711498	0.758292	ENSMUSG00000015452	Ager
GO:0045807	positive regulation of endocytosis	1/865	21/15060	0.83	0.711498	0.758292	ENSMUSG00000062421	Arf2
GO:0046034	ATP metabolic process	1/865	21/15060	0.83	0.711498	0.758292	ENSMUSG00000040752	Myh6
GO:0048168	regulation of neuronal synaptic plasticity	1/865	21/15060	0.83	0.711498	0.758292	ENSMUSG00000018012	Rac3
GO:0048706	embryonic skeletal system development	1/865	21/15060	0.83	0.711498	0.758292	ENSMUSG00000038718	Pbx3
GO:0050770	regulation of axonogenesis	1/865	21/15060	0.83	0.711498	0.758292	ENSMUSG00000034656	Cacna1a
GO:0071108	protein K48-linked deubiquitination	1/865	21/15060	0.83	0.711498	0.758292	ENSMUSG00000019850	Tnfaip3
GO:0090200	positive regulation of release of cytochrome c from mitochondria	1/865	21/15060	0.83	0.711498	0.758292	ENSMUSG00000040093	Bmf
GO:0008542	visual learning	2/865	43/15060	0.81	0.715925	0.761822	ENSMUSG00000019970/ENSMUSG00000031302	Sgk1;Nlgn3
GO:0031647	regulation of protein stability	2/865	43/15060	0.81	0.715925	0.761822	ENSMUSG00000019863/ENSMUSG00000027496	Qrsl1;Aurka
GO:0001662	behavioral fear response	2/865	44/15060	0.79	0.727764	0.763471	Mouse_newGene_12288/Mouse_newGene_6330	Mouse_newGene_12288;Mouse_newGene_6330
GO:0010043	response to zinc ion	2/865	44/15060	0.79	0.727764	0.763471	ENSMUSG00000027962/ENSMUSG00000029162	Vcam1;Khk
GO:0030509	BMP signaling pathway	2/865	44/15060	0.79	0.727764	0.763471	ENSMUSG00000039004/ENSMUSG00000040752	Bmp6;Myh6
GO:0030900	forebrain development	2/865	44/15060	0.79	0.727764	0.763471	ENSMUSG00000028718/ENSMUSG00000047904	Stil;Sstr2
GO:0050680	negative regulation of epithelial cell proliferation	2/865	44/15060	0.79	0.727764	0.763471	ENSMUSG00000023336/ENSMUSG00000039239	Wfdc1;Tgfb2
GO:0019221	cytokine-mediated signaling pathway	5/865	105/15060	0.83	0.727942	0.763471	ENSMUSG00000020009/ENSMUSG00000020739/ENSMUSG00000031375/ENSMUSG00000045287/ENSMUSG00000063160	Ifngr1;Nup85;Bgn;Rtn4rl1;Numbl
GO:0000245	spliceosomal complex assembly	1/865	22/15060	0.79	0.728091	0.763471	Mouse_newGene_16473	Mouse_newGene_16473
GO:0003333	amino acid transmembrane transport	1/865	22/15060	0.79	0.728091	0.763471	ENSMUSG00000069835	Sat2
GO:0006637	acyl-CoA metabolic process	1/865	22/15060	0.79	0.728091	0.763471	ENSMUSG00000027932	Slc27a3
GO:0009967	positive regulation of signal transduction	1/865	22/15060	0.79	0.728091	0.763471	ENSMUSG00000026888	Grb14
GO:0030574	collagen catabolic process	1/865	22/15060	0.79	0.728091	0.763471	ENSMUSG00000047562	Mmp10
GO:0030878	thyroid gland development	1/865	22/15060	0.79	0.728091	0.763471	ENSMUSG00000039239	Tgfb2
GO:0036342	post-anal tail morphogenesis	1/865	22/15060	0.79	0.728091	0.763471	Mouse_newGene_12851	Mouse_newGene_12851
GO:0042771	intrinsic apoptotic signaling pathway in response to DNA damage by p53 class mediator	1/865	22/15060	0.79	0.728091	0.763471	ENSMUSG00000029521	Chek2
GO:0045597	positive regulation of cell differentiation	1/865	22/15060	0.79	0.728091	0.763471	ENSMUSG00000068154	Insm1
GO:0045840	positive regulation of mitotic nuclear division	1/865	22/15060	0.79	0.728091	0.763471	ENSMUSG00000021367	Edn1
GO:0050930	induction of positive chemotaxis	1/865	22/15060	0.79	0.728091	0.763471	ENSMUSG00000015452	Ager
GO:0055010	ventricular cardiac muscle tissue morphogenesis	1/865	22/15060	0.79	0.728091	0.763471	ENSMUSG00000040752	Myh6
GO:2001243	negative regulation of intrinsic apoptotic signaling pathway	1/865	22/15060	0.79	0.728091	0.763471	ENSMUSG00000025001	Hells
GO:0051028	mRNA transport	3/865	65/15060	0.8	0.729313	0.764165	ENSMUSG00000033581/ENSMUSG00000035351/Mouse_newGene_3915	Igf2bp2;Nup37;Mouse_newGene_3915
GO:0007218	neuropeptide signaling pathway	4/865	86/15060	0.81	0.735413	0.767502	ENSMUSG00000029819/ENSMUSG00000035773/ENSMUSG00000047904/ENSMUSG00000114755	Npy;Kiss1r;Sstr2;Galr3
GO:0007411	axon guidance	4/865	86/15060	0.81	0.735413	0.767502	ENSMUSG00000018012/ENSMUSG00000039239/ENSMUSG00000051650/ENSMUSG00000098650	Rac3;Tgfb2;B3gnt2;Gm28048
GO:0006508	proteolysis	16/865	317/15060	0.88	0.739172	0.767502	ENSMUSG00000020681/ENSMUSG00000020682/ENSMUSG00000024481/ENSMUSG00000028255/ENSMUSG00000029061/ENSMUSG00000029102/ENSMUSG00000031898/ENSMUSG00000039062/ENSMUSG00000039405/ENSMUSG00000043822/ENSMUSG00000047562/ENSMUSG00000058290/ENSMUSG00000058952/ENSMUSG00000070695/ENSMUSG00000072974/ENSMUSG00000090231	Ace;Mmp28;Lvrn;Clca1;Mmp23;Hgfac;Dpep3;Anpep;Prss23;Adamtsl5;Mmp10;Espl1;Cfi;Cntnap5a;Gm4787;Cfb
GO:0030512	negative regulation of transforming growth factor beta receptor signaling pathway	2/865	45/15060	0.77	0.739182	0.767502	ENSMUSG00000020484/ENSMUSG00000056185	Xbp1;Snx32
GO:0072659	protein localization to plasma membrane	2/865	45/15060	0.77	0.739182	0.767502	ENSMUSG00000018012/ENSMUSG00000026797	Rac3;Stxbp1
GO:0000045	autophagosome assembly	1/865	23/15060	0.76	0.743732	0.767502	ENSMUSG00000028211	Trp53inp1
GO:0001731	formation of translation preinitiation complex	1/865	23/15060	0.76	0.743732	0.767502	Mouse_newGene_3584	Mouse_newGene_3584
GO:0003281	ventricular septum development	1/865	23/15060	0.76	0.743732	0.767502	ENSMUSG00000028195	Cyr61
GO:0006641	triglyceride metabolic process	1/865	23/15060	0.76	0.743732	0.767502	ENSMUSG00000024900	Cpt1a
GO:0018279	protein N-linked glycosylation via asparagine	1/865	23/15060	0.76	0.743732	0.767502	ENSMUSG00000031232	Magt1
GO:0033077	T cell differentiation in thymus	1/865	23/15060	0.76	0.743732	0.767502	Mouse_newGene_5509	Mouse_newGene_5509
GO:0034198	cellular response to amino acid starvation	1/865	23/15060	0.76	0.743732	0.767502	ENSMUSG00000047496	Rnf152
GO:0034504	protein localization to nucleus	1/865	23/15060	0.76	0.743732	0.767502	ENSMUSG00000034460	Six4
GO:0043029	T cell homeostasis	1/865	23/15060	0.76	0.743732	0.767502	ENSMUSG00000032218	Ccnb2
GO:0048013	ephrin receptor signaling pathway	1/865	23/15060	0.76	0.743732	0.767502	ENSMUSG00000028289	Epha7
GO:0048015	phosphatidylinositol-mediated signaling	1/865	23/15060	0.76	0.743732	0.767502	ENSMUSG00000026447	Pik3c2b
GO:0060349	bone morphogenesis	1/865	23/15060	0.76	0.743732	0.767502	ENSMUSG00000066026	Dhrs3
GO:0071236	cellular response to antibiotic	1/865	23/15060	0.76	0.743732	0.767502	ENSMUSG00000020484	Xbp1
GO:0072661	protein localization to plasma membrane	1/865	23/15060	0.76	0.743732	0.767502	Mouse_newGene_12851	Mouse_newGene_12851
GO:0090004	positive regulation of protein localization to plasma membrane	1/865	23/15060	0.76	0.743732	0.767502	ENSMUSG00000041046	Ramp3
GO:0005975	carbohydrate metabolic process	3/865	68/15060	0.77	0.757022	0.776265	ENSMUSG00000025503/ENSMUSG00000033540/ENSMUSG00000035273	Taldo1;Idua;Hpse
GO:0050830	defense response to Gram-positive bacterium	5/865	109/15060	0.8	0.757468	0.776265	ENSMUSG00000002944/ENSMUSG00000016024/ENSMUSG00000029819/ENSMUSG00000040253/ENSMUSG00000041135	Cd36;Lbp;Npy;Gbp7;Ripk2
GO:0006376	mRNA splice site selection	1/865	24/15060	0.73	0.758474	0.776265	ENSMUSG00000024268	Celf4
GO:0007492	endoderm development	1/865	24/15060	0.73	0.758474	0.776265	ENSMUSG00000031465	Angpt2
GO:0030705	cytoskeleton-dependent intracellular transport	1/865	24/15060	0.73	0.758474	0.776265	ENSMUSG00000041498	Kif14
GO:0032094	response to food	1/865	24/15060	0.73	0.758474	0.776265	ENSMUSG00000019986	Ahi1
GO:0035115	embryonic forelimb morphogenesis	1/865	24/15060	0.73	0.758474	0.776265	ENSMUSG00000033282	Rpgrip1l
GO:0048665	neuron fate specification	1/865	24/15060	0.73	0.758474	0.776265	ENSMUSG00000090231	Cfb
GO:0048745	smooth muscle tissue development	1/865	24/15060	0.73	0.758474	0.776265	ENSMUSG00000074733	Zfp950
GO:0071375	cellular response to peptide hormone stimulus	1/865	24/15060	0.73	0.758474	0.776265	ENSMUSG00000021367	Edn1
GO:0086091	regulation of heart rate by cardiac conduction	1/865	24/15060	0.73	0.758474	0.776265	ENSMUSG00000040118	Cacna2d1
GO:0001541	ovarian follicle development	2/865	47/15060	0.74	0.760794	0.776894	ENSMUSG00000049086/ENSMUSG00000079509	Bmyc;Zfx
GO:0001570	vasculogenesis	2/865	47/15060	0.74	0.760794	0.776894	ENSMUSG00000049791/ENSMUSG00000074733	Fzd4;Zfp950
GO:0008203	cholesterol metabolic process	2/865	47/15060	0.74	0.760794	0.776894	ENSMUSG00000015243/ENSMUSG00000049313	Abca1;Sorl1
GO:0007264	small GTPase mediated signal transduction	7/865	150/15060	0.81	0.76522	0.778244	ENSMUSG00000018012/ENSMUSG00000019066/ENSMUSG00000029449/ENSMUSG00000034936/ENSMUSG00000036273/ENSMUSG00000062421/ENSMUSG00000093593	Rac3;Rab3d;Rhof;Arl4d;Lrrk2;Arf2;Gm20683
GO:0007519	skeletal muscle tissue development	2/865	48/15060	0.73	0.771006	0.778244	ENSMUSG00000039239/ENSMUSG00000069171	Tgfb2;Nr2f1
GO:0046330	positive regulation of JNK cascade	2/865	48/15060	0.73	0.771006	0.778244	ENSMUSG00000021453/ENSMUSG00000041135	Gadd45g;Ripk2
GO:0002548	monocyte chemotaxis	1/865	25/15060	0.7	0.772368	0.778244	ENSMUSG00000050335	Lgals3
GO:0006695	cholesterol biosynthetic process	1/865	25/15060	0.7	0.772368	0.778244	ENSMUSG00000032083	Apoa1
GO:0007015	actin filament organization	1/865	25/15060	0.7	0.772368	0.778244	ENSMUSG00000029449	Rhof
GO:0007616	long-term memory	1/865	25/15060	0.7	0.772368	0.778244	ENSMUSG00000019970	Sgk1
GO:0010634	positive regulation of epithelial cell migration	1/865	25/15060	0.7	0.772368	0.778244	ENSMUSG00000039239	Tgfb2
GO:0016358	dendrite development	1/865	25/15060	0.7	0.772368	0.778244	ENSMUSG00000037995	Igsf9
GO:0030901	midbrain development	1/865	25/15060	0.7	0.772368	0.778244	ENSMUSG00000031565	Fgfr1
GO:0043044	ATP-dependent chromatin remodeling	1/865	25/15060	0.7	0.772368	0.778244	ENSMUSG00000031099	Smarca1
GO:0043087	regulation of GTPase activity	1/865	25/15060	0.7	0.772368	0.778244	ENSMUSG00000031398	Plxna3
GO:0045776	negative regulation of blood pressure	1/865	25/15060	0.7	0.772368	0.778244	ENSMUSG00000029819	Npy
GO:0045880	positive regulation of smoothened signaling pathway	1/865	25/15060	0.7	0.772368	0.778244	ENSMUSG00000060798	Intu
GO:0048148	behavioral response to cocaine	1/865	25/15060	0.7	0.772368	0.778244	ENSMUSG00000090231	Cfb
GO:0051017	actin filament bundle assembly	1/865	25/15060	0.7	0.772368	0.778244	ENSMUSG00000018387	Shroom1
GO:0070979	protein K11-linked ubiquitination	1/865	25/15060	0.7	0.772368	0.778244	ENSMUSG00000026429	Ube2t
GO:0097192	extrinsic apoptotic signaling pathway in absence of ligand	1/865	25/15060	0.7	0.772368	0.778244	ENSMUSG00000027859	Ngf
GO:0006886	intracellular protein transport	7/865	152/15060	0.8	0.776923	0.782257	ENSMUSG00000000531/ENSMUSG00000026721/ENSMUSG00000027522/ENSMUSG00000039232/ENSMUSG00000041046/ENSMUSG00000047187/ENSMUSG00000056185	Grasp;Rabgap1l;Stx16;Stx11;Ramp3;Rab2a;Snx32
GO:0035634	response to stilbenoid	2/865	49/15060	0.71	0.780836	0.785039	ENSMUSG00000002944/ENSMUSG00000074183	Cd36;Gsta1
GO:0051865	protein autoubiquitination	2/865	49/15060	0.71	0.780836	0.785039	ENSMUSG00000017146/ENSMUSG00000026429	Brca1;Ube2t
GO:0006909	phagocytosis	1/865	26/15060	0.67	0.785464	0.785646	ENSMUSG00000029283	Cdc7
GO:0009953	dorsal/ventral pattern formation	1/865	26/15060	0.67	0.785464	0.785646	ENSMUSG00000021367	Edn1
GO:0022008	neurogenesis	1/865	26/15060	0.67	0.785464	0.785646	ENSMUSG00000037313	Tacc3
GO:0030178	negative regulation of Wnt signaling pathway	1/865	26/15060	0.67	0.785464	0.785646	ENSMUSG00000056758	Hmga2
GO:0048535	lymph node development	1/865	26/15060	0.67	0.785464	0.785646	ENSMUSG00000037944	Ccr7
GO:0051281	positive regulation of release of sequestered calcium ion into cytosol	1/865	26/15060	0.67	0.785464	0.785646	ENSMUSG00000034855	Cxcl10
GO:0060716	labyrinthine layer blood vessel development	1/865	26/15060	0.67	0.785464	0.785646	ENSMUSG00000028195	Cyr61
GO:0006954	inflammatory response	10/865	213/15060	0.82	0.787197	0.786803	ENSMUSG00000021936/ENSMUSG00000026580/ENSMUSG00000027859/ENSMUSG00000029304/ENSMUSG00000034855/ENSMUSG00000039004/ENSMUSG00000040552/ENSMUSG00000041135/ENSMUSG00000041954/ENSMUSG00000063767	Mapk8;Selp;Ngf;Spp1;Cxcl10;Bmp6;C3ar1;Ripk2;Tnfrsf18;S100a7a
GO:0006979	response to oxidative stress	4/865	93/15060	0.75	0.788951	0.78798	ENSMUSG00000021760/ENSMUSG00000025194/Mouse_newGene_12288/Mouse_newGene_6330	Gpx8;Abcc2;Mouse_newGene_12288;Mouse_newGene_6330
GO:0008344	adult locomotory behavior	2/865	50/15060	0.7	0.790294	0.788168	ENSMUSG00000027859/ENSMUSG00000038718	Ngf;Pbx3
GO:0043085	positive regulation of catalytic activity	2/865	50/15060	0.7	0.790294	0.788168	ENSMUSG00000056370/ENSMUSG00000062421	Sftpb;Arf2
GO:0043161	proteasome-mediated ubiquitin-dependent protein catabolic process	5/865	115/15060	0.76	0.797149	0.790152	ENSMUSG00000003344/ENSMUSG00000024589/ENSMUSG00000033287/ENSMUSG00000039328/ENSMUSG00000040749	Btbd2;Nedd4l;Kctd17;Rnf122;Siah1b
GO:0050821	protein stabilization	5/865	115/15060	0.76	0.797149	0.790152	ENSMUSG00000026797/ENSMUSG00000029521/ENSMUSG00000032083/ENSMUSG00000039474/ENSMUSG00000041329	Stxbp1;Chek2;Apoa1;Wfs1;Atp1b2
GO:0006446	regulation of translational initiation	1/865	27/15060	0.64	0.797808	0.790152	Mouse_newGene_3584	Mouse_newGene_3584
GO:0006614	SRP-dependent cotranslational protein targeting to membrane	1/865	27/15060	0.64	0.797808	0.790152	Mouse_newGene_5509	Mouse_newGene_5509
GO:0030282	bone mineralization	1/865	27/15060	0.64	0.797808	0.790152	ENSMUSG00000029816	Gpnmb
GO:0031338	regulation of vesicle fusion	1/865	27/15060	0.64	0.797808	0.790152	ENSMUSG00000026721	Rabgap1l
GO:0043388	positive regulation of DNA binding	1/865	27/15060	0.64	0.797808	0.790152	ENSMUSG00000049086	Bmyc
GO:0048025	negative regulation of mRNA splicing, via spliceosome	1/865	27/15060	0.64	0.797808	0.790152	ENSMUSG00000024268	Celf4
GO:0051262	protein tetramerization	1/865	27/15060	0.64	0.797808	0.790152	ENSMUSG00000035042	Ccl5
GO:0042981	regulation of apoptotic process	3/865	73/15060	0.72	0.798066	0.790152	ENSMUSG00000024512/ENSMUSG00000039004/ENSMUSG00000054115	Dynap;Bmp6;Skp2
GO:0051260	protein homooligomerization	8/865	176/15060	0.79	0.798994	0.790498	ENSMUSG00000024900/ENSMUSG00000027699/ENSMUSG00000032060/ENSMUSG00000033287/ENSMUSG00000034206/ENSMUSG00000037703/Mouse_newGene_12288/Mouse_newGene_6330	Cpt1a;Ect2;Cryab;Kctd17;Polq;Lzts3;Mouse_newGene_12288;Mouse_newGene_6330
GO:0030154	cell differentiation	13/865	275/15060	0.82	0.803188	0.792798	ENSMUSG00000006527/ENSMUSG00000017861/ENSMUSG00000017897/ENSMUSG00000024032/ENSMUSG00000024388/ENSMUSG00000025213/ENSMUSG00000030909/ENSMUSG00000031342/ENSMUSG00000039062/ENSMUSG00000040749/ENSMUSG00000045518/Mouse_newGene_1065/Mouse_newGene_11916	Sfmbt1;Mybl2;Eya2;Tff1;Myo7b;Kazald1;Anks4b;Gpm6b;Anpep;Siah1b;Onecut3;Mouse_newGene_1065;Mouse_newGene_11916
GO:0002244	hematopoietic progenitor cell differentiation	5/865	116/15060	0.75	0.803239	0.792798	ENSMUSG00000029798/ENSMUSG00000031906/ENSMUSG00000036777/ENSMUSG00000067231/ENSMUSG00000070780	Herc6;Smpd3;Anln;Cyp2c65;Rbm47
GO:0008285	negative regulation of cell proliferation	13/865	276/15060	0.82	0.807171	0.792798	ENSMUSG00000018217/ENSMUSG00000024032/ENSMUSG00000024087/ENSMUSG00000024462/ENSMUSG00000027792/ENSMUSG00000028551/ENSMUSG00000034329/ENSMUSG00000035773/ENSMUSG00000042284/ENSMUSG00000047904/ENSMUSG00000059456/ENSMUSG00000068154/ENSMUSG00000095562	Pmp22;Tff1;Cyp1b1;Gabbr1;Bche;Cdkn2c;Brip1;Kiss1r;Itga1;Sstr2;Ptk2b;Insm1;Gm21887
GO:0006888	ER to Golgi vesicle-mediated transport	2/865	52/15060	0.67	0.808134	0.792798	ENSMUSG00000047187/ENSMUSG00000062526	Rab2a;Mppe1
GO:0007286	spermatid development	9/865	198/15060	0.79	0.809121	0.792798	ENSMUSG00000020435/ENSMUSG00000021569/ENSMUSG00000024500/ENSMUSG00000032101/ENSMUSG00000034329/ENSMUSG00000040841/ENSMUSG00000042165/ENSMUSG00000049470/ENSMUSG00000090231	Osbp2;Trip13;Ppp2r2b;Ddx25;Brip1;Six5;Gm9774;Aff4;Cfb
GO:0007586	digestion	1/865	28/15060	0.62	0.809442	0.792798	ENSMUSG00000029819	Npy
GO:0008333	endosome to lysosome transport	1/865	28/15060	0.62	0.809442	0.792798	ENSMUSG00000025793	Hgs
GO:0019373	epoxygenase P450 pathway	1/865	28/15060	0.62	0.809442	0.792798	ENSMUSG00000067231	Cyp2c65
GO:0019933	cAMP-mediated signaling	1/865	28/15060	0.62	0.809442	0.792798	ENSMUSG00000039116	Adgrg6
GO:0035116	embryonic hindlimb morphogenesis	1/865	28/15060	0.62	0.809442	0.792798	ENSMUSG00000033282	Rpgrip1l
GO:0042832	defense response to protozoan	1/865	28/15060	0.62	0.809442	0.792798	ENSMUSG00000040253	Gbp7
GO:0046697	decidualization	1/865	28/15060	0.62	0.809442	0.792798	ENSMUSG00000046352	Gjb2
GO:0048662	negative regulation of smooth muscle cell proliferation	1/865	28/15060	0.62	0.809442	0.792798	ENSMUSG00000019850	Tnfaip3
GO:0060048	cardiac muscle contraction	1/865	28/15060	0.62	0.809442	0.792798	ENSMUSG00000040752	Myh6
GO:0007608	sensory perception of smell	2/865	53/15060	0.66	0.816537	0.797252	ENSMUSG00000051650/ENSMUSG00000098650	B3gnt2;Gm28048
GO:0016055	Wnt signaling pathway	2/865	53/15060	0.66	0.816537	0.797252	ENSMUSG00000037712/ENSMUSG00000047604	Fermt2;Frat2
GO:0043410	positive regulation of MAPK cascade	2/865	53/15060	0.66	0.816537	0.797252	Mouse_newGene_15882/Mouse_newGene_785	Mouse_newGene_15882;Mouse_newGene_785
GO:0045665	negative regulation of neuron differentiation	2/865	53/15060	0.66	0.816537	0.797252	ENSMUSG00000033952/ENSMUSG00000038718	Aspm;Pbx3
GO:0000387	spliceosomal snRNP assembly	1/865	29/15060	0.6	0.820408	0.797252	Mouse_newGene_16473	Mouse_newGene_16473
GO:0007611	learning or memory	1/865	29/15060	0.6	0.820408	0.797252	ENSMUSG00000025855	Prkar1b
GO:0010243	response to organonitrogen compound	1/865	29/15060	0.6	0.820408	0.797252	ENSMUSG00000039239	Tgfb2
GO:0030168	platelet activation	1/865	29/15060	0.6	0.820408	0.797252	ENSMUSG00000026579	F5
GO:0048167	regulation of synaptic plasticity	1/865	29/15060	0.6	0.820408	0.797252	ENSMUSG00000046447	Camk2n1
GO:0051209	release of sequestered calcium ion into cytosol	1/865	29/15060	0.6	0.820408	0.797252	ENSMUSG00000049511	Htr1b
GO:2001237	negative regulation of extrinsic apoptotic signaling pathway	1/865	29/15060	0.6	0.820408	0.797252	ENSMUSG00000050335	Lgals3
GO:0045444	fat cell differentiation	2/865	54/15060	0.64	0.824609	0.800765	ENSMUSG00000031755/ENSMUSG00000056758	Bbs2;Hmga2
GO:0060021	palate development	3/865	77/15060	0.68	0.826578	0.801594	ENSMUSG00000039239/ENSMUSG00000066026/ENSMUSG00000074733	Tgfb2;Dhrs3;Zfp950
GO:0010506	regulation of autophagy	1/865	30/15060	0.58	0.830743	0.801594	ENSMUSG00000028278	Rragd
GO:0042752	regulation of circadian rhythm	1/865	30/15060	0.58	0.830743	0.801594	ENSMUSG00000021936	Mapk8
GO:0043280	positive regulation of cysteine-type endopeptidase activity involved in apoptotic process	1/865	30/15060	0.58	0.830743	0.801594	ENSMUSG00000028195	Cyr61
GO:0046627	negative regulation of insulin receptor signaling pathway	1/865	30/15060	0.58	0.830743	0.801594	ENSMUSG00000026888	Grb14
GO:0048701	embryonic cranial skeleton morphogenesis	1/865	30/15060	0.58	0.830743	0.801594	ENSMUSG00000034460	Six4
GO:0051491	positive regulation of filopodium assembly	1/865	30/15060	0.58	0.830743	0.801594	ENSMUSG00000037944	Ccr7
GO:0071394	cellular response to testosterone stimulus	1/865	30/15060	0.58	0.830743	0.801594	ENSMUSG00000049086	Bmyc
GO:1900087	positive regulation of G1/S transition of mitotic cell cycle	1/865	30/15060	0.58	0.830743	0.801594	ENSMUSG00000000028	Cdc45
GO:0007417	central nervous system development	2/865	55/15060	0.63	0.832361	0.802023	ENSMUSG00000020598/ENSMUSG00000021614	Nrcam;Vcan
GO:0033138	positive regulation of peptidyl-serine phosphorylation	2/865	55/15060	0.63	0.832361	0.802023	ENSMUSG00000034462/ENSMUSG00000041135	Pkd2;Ripk2
GO:0002230	positive regulation of defense response to virus by host	3/865	79/15060	0.66	0.839495	0.803615	ENSMUSG00000018569/ENSMUSG00000018659/ENSMUSG00000035042	Cldn7;Pnpo;Ccl5
GO:0070373	negative regulation of ERK1 and ERK2 cascade	2/865	56/15060	0.62	0.839802	0.803615	ENSMUSG00000020484/ENSMUSG00000024190	Xbp1;Dusp1
GO:0000381	regulation of alternative mRNA splicing, via spliceosome	1/865	31/15060	0.56	0.840484	0.803615	ENSMUSG00000024268	Celf4
GO:0001975	response to amphetamine	1/865	31/15060	0.56	0.840484	0.803615	ENSMUSG00000029380	Cxcl1
GO:0006487	protein N-linked glycosylation	1/865	31/15060	0.56	0.840484	0.803615	ENSMUSG00000071178	Serpina1b
GO:0007265	Ras protein signal transduction	1/865	31/15060	0.56	0.840484	0.803615	ENSMUSG00000027715	Ccna2
GO:0008202	steroid metabolic process	1/865	31/15060	0.56	0.840484	0.803615	ENSMUSG00000024087	Cyp1b1
GO:0030514	negative regulation of BMP signaling pathway	1/865	31/15060	0.56	0.840484	0.803615	ENSMUSG00000074934	Grem1
GO:0031424	keratinization	1/865	31/15060	0.56	0.840484	0.803615	ENSMUSG00000050359	Sprr1a
GO:0071363	cellular response to growth factor stimulus	1/865	31/15060	0.56	0.840484	0.803615	ENSMUSG00000031465	Angpt2
GO:0098655	cation transmembrane transport	1/865	31/15060	0.56	0.840484	0.803615	ENSMUSG00000038094	Atp13a4
GO:0030182	neuron differentiation	2/865	57/15060	0.61	0.846943	0.807619	ENSMUSG00000024500/ENSMUSG00000031099	Ppp2r2b;Smarca1
GO:0051289	protein homotetramerization	2/865	57/15060	0.61	0.846943	0.807619	ENSMUSG00000025574/ENSMUSG00000042010	Tk1;Acacb
GO:0001569	branching involved in blood vessel morphogenesis	1/865	32/15060	0.54	0.849665	0.807619	ENSMUSG00000021367	Edn1
GO:0006635	fatty acid beta-oxidation	1/865	32/15060	0.54	0.849665	0.807619	ENSMUSG00000021417	Eci2
GO:0008543	fibroblast growth factor receptor signaling pathway	1/865	32/15060	0.54	0.849665	0.807619	ENSMUSG00000022322	Shcbp1
GO:0035914	skeletal muscle cell differentiation	1/865	32/15060	0.54	0.849665	0.807619	ENSMUSG00000049086	Bmyc
GO:0061077	chaperone-mediated protein folding	1/865	32/15060	0.54	0.849665	0.807619	ENSMUSG00000038074	Fkbp14
GO:0071364	cellular response to epidermal growth factor stimulus	1/865	32/15060	0.54	0.849665	0.807619	ENSMUSG00000049086	Bmyc
GO:0007601	visual perception	4/865	103/15060	0.68	0.849991	0.807619	ENSMUSG00000024140/ENSMUSG00000031755/ENSMUSG00000039474/ENSMUSG00000040554	Epas1;Bbs2;Wfs1;Aipl1
GO:0021766	hippocampus development	3/865	81/15060	0.64	0.851573	0.80856	ENSMUSG00000031398/ENSMUSG00000031755/ENSMUSG00000041498	Plxna3;Bbs2;Kif14
GO:0006397	mRNA processing	5/865	126/15060	0.69	0.85644	0.812617	ENSMUSG00000041459/ENSMUSG00000050335/ENSMUSG00000059708/Mouse_newGene_13899/Mouse_newGene_1746	Tardbp;Lgals3;Akap17b;Mouse_newGene_13899;Mouse_newGene_1746
GO:0034765	regulation of ion transmembrane transport	3/865	82/15060	0.64	0.85731	0.812705	ENSMUSG00000018470/ENSMUSG00000024112/ENSMUSG00000034656	Kcnab3;Cacna1h;Cacna1a
GO:0001756	somitogenesis	1/865	33/15060	0.53	0.858318	0.812705	ENSMUSG00000028933	Xrcc2
GO:0060135	maternal process involved in female pregnancy	1/865	33/15060	0.53	0.858318	0.812705	ENSMUSG00000031465	Angpt2
GO:0010501	RNA secondary structure unwinding	1/865	34/15060	0.51	0.866474	0.818725	ENSMUSG00000032101	Ddx25
GO:0030513	positive regulation of BMP signaling pathway	1/865	34/15060	0.51	0.866474	0.818725	ENSMUSG00000028195	Cyr61
GO:0046676	negative regulation of insulin secretion	1/865	34/15060	0.51	0.866474	0.818725	ENSMUSG00000031842	Pde4c
GO:0000226	microtubule cytoskeleton organization	2/865	61/15060	0.57	0.872696	0.824035	ENSMUSG00000019942/ENSMUSG00000031016	Cdk1;Wee1
GO:0002474	antigen processing and presentation of peptide antigen via MHC class I	1/865	35/15060	0.5	0.87416	0.824278	ENSMUSG00000024462	Gabbr1
GO:0060326	cell chemotaxis	1/865	35/15060	0.5	0.87416	0.824278	ENSMUSG00000027962	Vcam1
GO:0098792	xenophagy	2/865	62/15060	0.56	0.87848	0.82778	ENSMUSG00000018569/ENSMUSG00000018659	Cldn7;Pnpo
GO:0001580	detection of chemical stimulus involved in sensory perception of bitter taste	1/865	36/15060	0.48	0.881405	0.828821	ENSMUSG00000033355	Rtp4
GO:0007189	adenylate cyclase-activating G-protein coupled receptor signaling pathway	1/865	36/15060	0.48	0.881405	0.828821	ENSMUSG00000039942	Ptger4
GO:0045907	positive regulation of vasoconstriction	1/865	36/15060	0.48	0.881405	0.828821	ENSMUSG00000029084	Cd38
GO:0001764	neuron migration	3/865	87/15060	0.6	0.883167	0.829907	ENSMUSG00000033952/ENSMUSG00000037605/ENSMUSG00000069171	Aspm;Adgrl3;Nr2f1
GO:0000413	protein peptidyl-prolyl isomerization	1/865	37/15060	0.47	0.888233	0.832378	ENSMUSG00000038074	Fkbp14
GO:0030433	ubiquitin-dependent ERAD pathway	1/865	37/15060	0.47	0.888233	0.832378	ENSMUSG00000039474	Wfs1
GO:0043408	regulation of MAPK cascade	1/865	37/15060	0.47	0.888233	0.832378	ENSMUSG00000039004	Bmp6
GO:0045668	negative regulation of osteoblast differentiation	1/865	37/15060	0.47	0.888233	0.832378	ENSMUSG00000031565	Fgfr1
GO:0009952	anterior/posterior pattern specification	2/865	64/15060	0.54	0.889326	0.832831	ENSMUSG00000038718/ENSMUSG00000069171	Pbx3;Nr2f1
GO:0006631	fatty acid metabolic process	1/865	38/15060	0.46	0.894668	0.836115	ENSMUSG00000026853	Crat
GO:0031122	cytoplasmic microtubule organization	1/865	38/15060	0.46	0.894668	0.836115	ENSMUSG00000075324	Fign
GO:0045600	positive regulation of fat cell differentiation	1/865	38/15060	0.46	0.894668	0.836115	ENSMUSG00000020484	Xbp1
GO:0050829	defense response to Gram-negative bacterium	2/865	66/15060	0.53	0.899268	0.839839	ENSMUSG00000016024/ENSMUSG00000029819	Lbp;Npy
GO:0006396	RNA processing	1/865	39/15060	0.45	0.900734	0.840633	ENSMUSG00000037572	Wdhd1
GO:0006914	autophagy	1/865	40/15060	0.44	0.90645	0.844238	ENSMUSG00000020758	Itgb4
GO:0021762	substantia nigra development	1/865	40/15060	0.44	0.90645	0.844238	ENSMUSG00000028927	Padi2
GO:1990090	cellular response to nerve growth factor stimulus	1/865	40/15060	0.44	0.90645	0.844238	ENSMUSG00000031565	Fgfr1
GO:0006364	rRNA processing	2/865	68/15060	0.51	0.908372	0.845452	Mouse_newGene_11916/Mouse_newGene_5509	Mouse_newGene_11916;Mouse_newGene_5509
GO:0042391	regulation of membrane potential	1/865	41/15060	0.42	0.911838	0.847522	ENSMUSG00000023259	Slc26a6
GO:0043330	response to exogenous dsRNA	1/865	41/15060	0.42	0.911838	0.847522	ENSMUSG00000041135	Ripk2
GO:0031532	actin cytoskeleton reorganization	1/865	42/15060	0.41	0.916915	0.851084	ENSMUSG00000033420	Antxr1
GO:0040008	regulation of growth	1/865	42/15060	0.41	0.916915	0.851084	ENSMUSG00000046240	Hepacam
GO:0006413	translational initiation	2/865	71/15060	0.49	0.920595	0.853207	ENSMUSG00000050192/Mouse_newGene_5509	Eif5a2;Mouse_newGene_5509
GO:0007219	Notch signaling pathway	2/865	71/15060	0.49	0.920595	0.853207	ENSMUSG00000015452/ENSMUSG00000039385	Ager;Cdh6
GO:0006935	chemotaxis	1/865	43/15060	0.4	0.921701	0.853207	ENSMUSG00000028195	Cyr61
GO:0007595	lactation	1/865	43/15060	0.4	0.921701	0.853207	ENSMUSG00000021342	Prl
GO:0009791	post-embryonic development	3/865	98/15060	0.53	0.925877	0.856493	ENSMUSG00000040749/ENSMUSG00000074733/ENSMUSG00000079509	Siah1b;Zfp950;Zfx
GO:0032922	circadian regulation of gene expression	1/865	45/15060	0.39	0.930461	0.860152	ENSMUSG00000032238	Rora
GO:0000184	nuclear-transcribed mRNA catabolic process, nonsense-mediated decay	1/865	47/15060	0.37	0.938243	0.865588	Mouse_newGene_5509	Mouse_newGene_5509
GO:0006414	translational elongation	1/865	47/15060	0.37	0.938243	0.865588	Mouse_newGene_5509	Mouse_newGene_5509
GO:0051259	protein oligomerization	1/865	47/15060	0.37	0.938243	0.865588	ENSMUSG00000047797	Gjb1
GO:1902600	hydrogen ion transmembrane transport	1/865	48/15060	0.36	0.941801	0.868285	ENSMUSG00000020829	Slc46a1
GO:0019731	antibacterial humoral response	1/865	49/15060	0.36	0.945155	0.870789	ENSMUSG00000029819	Npy
GO:0017148	negative regulation of translation	1/865	51/15060	0.34	0.951294	0.875854	ENSMUSG00000057093	Zfp607b
GO:0030317	flagellated sperm motility	1/865	53/15060	0.33	0.956746	0.879689	ENSMUSG00000040828	Catsperd
GO:0035458	cellular response to interferon-beta	1/865	53/15060	0.33	0.956746	0.879689	ENSMUSG00000034459	Ifit1
GO:0000398	mRNA splicing, via spliceosome	2/865	84/15060	0.41	0.957858	0.880118	ENSMUSG00000090231/Mouse_newGene_6934	Cfb;Mouse_newGene_6934
GO:0006334	nucleosome assembly	2/865	85/15060	0.41	0.959894	0.881396	ENSMUSG00000025330/ENSMUSG00000029177	Padi4;Cenpa
GO:0007276	gamete generation	1/865	55/15060	0.32	0.961589	0.88236	ENSMUSG00000034023	Fancd2
GO:0006919	activation of cysteine-type endopeptidase activity involved in apoptotic process	1/865	56/15060	0.31	0.963803	0.883798	ENSMUSG00000049086	Bmyc
GO:0045454	cell redox homeostasis	1/865	61/15060	0.29	0.973103	0.891727	ENSMUSG00000021591	Glrx
GO:0007010	cytoskeleton organization	1/865	62/15060	0.28	0.974654	0.89248	ENSMUSG00000017167	Cntnap1
GO:0007399	nervous system development	3/865	123/15060	0.42	0.975248	0.89248	ENSMUSG00000031342/ENSMUSG00000035062/ENSMUSG00000037621	Gpm6b;Zc4h2;Atoh8
GO:0098609	cell-cell adhesion	6/865	200/15060	0.52	0.975884	0.89248	ENSMUSG00000022391/ENSMUSG00000032218/ENSMUSG00000036777/ENSMUSG00000037605/ENSMUSG00000041782/ENSMUSG00000067889	Rangap1;Ccnb2;Anln;Adgrl3;Lad1;Sptbn2
GO:0032259	methylation	1/865	68/15060	0.26	0.982254	0.897705	ENSMUSG00000025747	Tyms
GO:0098779	positive regulation of mitophagy in response to mitochondrial depolarization	1/865	91/15060	0.19	0.995481	0.909186	ENSMUSG00000018659	Pnpo
GO:0007338	single fertilization	1/865	129/15060	0.13	0.999531	0.912034	ENSMUSG00000029769	Ccdc136
GO:0010468	regulation of gene expression	1/865	162/15060	0.11	0.999935	0.912034	ENSMUSG00000051246	Msantd1

## Sheet: Cellular_Component_enrich
Table S11 -2 cellular conmponent enrichment results of differentially expressed genes
ID	Description	GeneRatio	BgRatio	enrich_factor	pvalue	qvalue	geneID	gene_symbol
GO:0005813	centrosome	44/916	307/15830	2.48	2.26854e-08	6.63848e-06	ENSMUSG00000000028/ENSMUSG00000015880/ENSMUSG00000017146/ENSMUSG00000019942/ENSMUSG00000021699/ENSMUSG00000022604/ENSMUSG00000023940/ENSMUSG00000024795/ENSMUSG00000025145/ENSMUSG00000026605/ENSMUSG00000026622/ENSMUSG00000026779/ENSMUSG00000027342/ENSMUSG00000027611/ENSMUSG00000028933/ENSMUSG00000029828/ENSMUSG00000030867/ENSMUSG00000032113/ENSMUSG00000032218/ENSMUSG00000033282/ENSMUSG00000034317/…	Cdc45;Ncapg;Brca1;Cdk1;Pde4d;Cep97;Sgo1;Kif20b;Lrrc45;Cenpf;Nek2;Mastl;Pcna;Procr;Xrcc2;4921507P07Rik;Plk1;Chek1;Ccnb2;Rpgrip1l;Trim59;Haus8;Tacc3;Dtl;Ckap2;Ttc12;Ccnb1;Mcm3;Pkhd1;Camsap3;Zfp322a;Camk2n1;Ckap2l;Haspin;Ercc6l;Gen1;Espl1;Tcea2;Aunip;Haus5;Mouse_newGene_11171;Mouse_newGene_12288;Mouse_newGene_13802;Mouse_newGene_6330
GO:0030496	midbody	22/916	115/15830	3.31	6.0533e-07	8.85693e-05	ENSMUSG00000000486/ENSMUSG00000003779/ENSMUSG00000017639/ENSMUSG00000017716/ENSMUSG00000019942/ENSMUSG00000024660/ENSMUSG00000024795/ENSMUSG00000024989/ENSMUSG00000026605/ENSMUSG00000026622/ENSMUSG00000027699/ENSMUSG00000028678/ENSMUSG00000028873/ENSMUSG00000030867/ENSMUSG00000033952/ENSMUSG00000034311/ENSMUSG00000038943/ENSMUSG00000041498/ENSMUSG00000045328/ENSMUSG00000046402/ENSMUSG00000068744/…	Sept1;Kif20a;Rab11fip4;Birc5;Cdk1;Incenp;Kif20b;Cep55;Cenpf;Nek2;Ect2;Kif2c;Cdca8;Plk1;Aspm;Kif4;Prc1;Kif14;Cenpe;Rbp1;Psrc1;Mouse_newGene_13802
GO:0072686	mitotic spindle	11/916	32/15830	5.94	9.61703e-07	9.38082e-05	ENSMUSG00000019942/ENSMUSG00000022391/ENSMUSG00000024301/ENSMUSG00000024426/ENSMUSG00000027331/ENSMUSG00000027496/ENSMUSG00000029910/ENSMUSG00000034462/ENSMUSG00000043760/ENSMUSG00000058290/ENSMUSG00000079553	Cdk1;Rangap1;Kifc5b;Atat1;Knstrn;Aurka;Mad2l1;Pkd2;Pkhd1;Espl1;Kifc1
GO:0005876	spindle microtubule	10/916	30/15830	5.76	4.16148e-06	0.000304445	ENSMUSG00000017716/ENSMUSG00000019942/ENSMUSG00000020492/ENSMUSG00000021965/ENSMUSG00000025860/ENSMUSG00000027469/ENSMUSG00000027496/ENSMUSG00000030867/ENSMUSG00000036223/ENSMUSG00000068744	Birc5;Cdk1;Ska2;Ska3;Xiap;Tpx2;Aurka;Plk1;Ska1;Psrc1
GO:0000922	spindle pole	15/916	68/15830	3.81	6.01156e-06	0.000351834	ENSMUSG00000017499/ENSMUSG00000023345/ENSMUSG00000023940/ENSMUSG00000026605/ENSMUSG00000026622/ENSMUSG00000027331/ENSMUSG00000027469/ENSMUSG00000029414/ENSMUSG00000029910/ENSMUSG00000030867/ENSMUSG00000035439/ENSMUSG00000041431/ENSMUSG00000068744/ENSMUSG00000069910/ENSMUSG00000078521	Cdc6;Poc1a;Sgo1;Cenpf;Nek2;Knstrn;Tpx2;Kntc1;Mad2l1;Plk1;Haus8;Ccnb1;Psrc1;Spdl1;Aunip
GO:0000777	condensed chromosome kinetochore	9/916	30/15830	5.18	3.31592e-05	0.00161359	ENSMUSG00000017716/ENSMUSG00000020739/ENSMUSG00000026683/ENSMUSG00000027331/ENSMUSG00000028678/ENSMUSG00000031629/ENSMUSG00000031756/ENSMUSG00000035024/ENSMUSG00000075266	Birc5;Nup85;Nuf2;Knstrn;Kif2c;Cenpu;Cenpn;Ncapd3;Cenpw
GO:0000776	kinetochore	12/916	53/15830	3.91	3.85984e-05	0.00161359	ENSMUSG00000021714/ENSMUSG00000022391/ENSMUSG00000023940/ENSMUSG00000024660/ENSMUSG00000026622/ENSMUSG00000029910/ENSMUSG00000031262/ENSMUSG00000035351/ENSMUSG00000051220/ENSMUSG00000051329/ENSMUSG00000068101/Mouse_newGene_2937	Cenpk;Rangap1;Sgo1;Incenp;Nek2;Mad2l1;Cenpi;Nup37;Ercc6l;Nup160;Cenpm;Mouse_newGene_2937
GO:0005871	kinesin complex	11/916	46/15830	4.13	4.71483e-05	0.00172463	ENSMUSG00000003779/ENSMUSG00000024301/ENSMUSG00000024795/ENSMUSG00000028438/ENSMUSG00000028678/ENSMUSG00000034311/ENSMUSG00000036768/ENSMUSG00000041498/ENSMUSG00000045328/ENSMUSG00000051378/ENSMUSG00000079553	Kif20a;Kifc5b;Kif20b;Kif24;Kif2c;Kif4;Kif15;Kif14;Cenpe;Kif18b;Kifc1
GO:0005814	centriole	16/916	97/15830	2.85	0.000132176	0.00429765	ENSMUSG00000017716/ENSMUSG00000019986/ENSMUSG00000021701/ENSMUSG00000023345/ENSMUSG00000024290/ENSMUSG00000024989/ENSMUSG00000025758/ENSMUSG00000027496/ENSMUSG00000027959/ENSMUSG00000028438/ENSMUSG00000028718/ENSMUSG00000031971/ENSMUSG00000036403/ENSMUSG00000040860/ENSMUSG00000064128/ENSMUSG00000072082	Birc5;Ahi1;Plk2;Poc1a;Rock1;Cep55;Plk4;Aurka;Sass6;Kif24;Stil;Ccsap;Cep135;Crocc;Cenpj;Ccnf
GO:0000775	chromosome, centromeric region	8/916	29/15830	4.77	0.000175845	0.00514579	ENSMUSG00000021391/ENSMUSG00000022422/ENSMUSG00000023919/ENSMUSG00000028873/ENSMUSG00000031004/ENSMUSG00000036928/ENSMUSG00000037572/ENSMUSG00000072980	Cenpp;Dscc1;Cenpq;Cdca8;Mki67;Stag3;Wdhd1;Oip5
GO:0051233	spindle midzone	5/916	11/15830	7.86	0.000221105	0.00588202	ENSMUSG00000017499/ENSMUSG00000027496/ENSMUSG00000028873/ENSMUSG00000030867/ENSMUSG00000041498	Cdc6;Aurka;Cdca8;Plk1;Kif14
GO:0031616	spindle pole centrosome	4/916	10/15830	6.91	0.00176536	0.04305	ENSMUSG00000024301/ENSMUSG00000027496/ENSMUSG00000037544/ENSMUSG00000079553	Kifc5b;Aurka;Dlgap5;Kifc1
GO:0043231	intracellular membrane-bounded organelle	14/916	103/15830	2.35	0.00239961	0.0540154	ENSMUSG00000019235/ENSMUSG00000021614/ENSMUSG00000022226/ENSMUSG00000023992/ENSMUSG00000025793/ENSMUSG00000028955/ENSMUSG00000031503/ENSMUSG00000032204/ENSMUSG00000035773/ENSMUSG00000056185/ENSMUSG00000066108/ENSMUSG00000067231/Mouse_newGene_3584/Mouse_newGene_730	Rps6kl1;Vcan;Mcpt2;Trem2;Hgs;Vamp3;Col4a2;Aqp9;Kiss1r;Snx32;Muc5b;Cyp2c65;Mouse_newGene_3584;Mouse_newGene_730
GO:0009897	external side of plasma membrane	25/916	241/15830	1.79	0.00340265	0.071123	ENSMUSG00000002944/ENSMUSG00000015243/ENSMUSG00000015452/ENSMUSG00000017697/ENSMUSG00000020681/ENSMUSG00000020689/ENSMUSG00000026580/ENSMUSG00000027962/ENSMUSG00000033420/ENSMUSG00000034664/ENSMUSG00000034855/ENSMUSG00000035914/ENSMUSG00000035929/ENSMUSG00000037944/ENSMUSG00000039062/ENSMUSG00000040152/ENSMUSG00000041954/ENSMUSG00000042284/ENSMUSG00000045287/ENSMUSG00000050335/ENSMUSG00000062991/…	Cd36;Abca1;Ager;Ada;Ace;Itgb3;Selp;Vcam1;Antxr1;Itga2b;Cxcl10;Cd276;H2-Q4;Ccr7;Anpep;Thbs1;Tnfrsf18;Itga1;Rtn4rl1;Lgals3;Nrg1;H2-Q10;Ulbp1;Klra4;Mouse_newGene_740
GO:0005819	spindle	9/916	58/15830	2.68	0.00577393	0.112642	ENSMUSG00000003779/ENSMUSG00000019773/ENSMUSG00000020739/ENSMUSG00000024660/ENSMUSG00000030031/ENSMUSG00000036768/ENSMUSG00000038943/ENSMUSG00000049086/ENSMUSG00000050107	Kif20a;Fbxo5;Nup85;Incenp;Kbtbd8;Kif15;Prc1;Bmyc;Haspin
GO:0000785	chromatin	10/916	70/15830	2.47	0.0067523	0.123496	ENSMUSG00000006678/ENSMUSG00000021701/ENSMUSG00000022422/ENSMUSG00000024691/ENSMUSG00000028884/ENSMUSG00000030867/ENSMUSG00000032113/ENSMUSG00000035365/ENSMUSG00000070713/ENSMUSG00000072980	Pola1;Plk2;Dscc1;Fam111a;Rpa2;Plk1;Chek1;Parpbp;Gm10282;Oip5
GO:0005874	microtubule	23/916	231/15830	1.72	0.00788039	0.131068	ENSMUSG00000000266/ENSMUSG00000003779/ENSMUSG00000018387/ENSMUSG00000024301/ENSMUSG00000024426/ENSMUSG00000024660/ENSMUSG00000024795/ENSMUSG00000026622/ENSMUSG00000028438/ENSMUSG00000031028/ENSMUSG00000034311/ENSMUSG00000035439/ENSMUSG00000036768/ENSMUSG00000038943/ENSMUSG00000041498/ENSMUSG00000045328/ENSMUSG00000051166/ENSMUSG00000062077/ENSMUSG00000064128/ENSMUSG00000075324/ENSMUSG00000078762/…	Mid2;Kif20a;Shroom1;Kifc5b;Atat1;Incenp;Kif20b;Nek2;Kif24;Tub;Kif4;Haus8;Kif15;Prc1;Kif14;Cenpe;Eml5;Trim54;Cenpj;Fign;Haus5;Kifc1;Mouse_newGene_8053
GO:0005902	microvillus	9/916	61/15830	2.55	0.00806209	0.131068	ENSMUSG00000000751/ENSMUSG00000024388/ENSMUSG00000025856/ENSMUSG00000027962/ENSMUSG00000028255/ENSMUSG00000030909/ENSMUSG00000031755/ENSMUSG00000036273/Mouse_newGene_13802	Rpa1;Myo7b;Pdgfa;Vcam1;Clca1;Anks4b;Bbs2;Lrrk2;Mouse_newGene_13802
GO:0000800	lateral element	4/916	15/15830	4.61	0.00909849	0.140132	ENSMUSG00000000751/ENSMUSG00000017146/ENSMUSG00000024660/ENSMUSG00000036928	Rpa1;Brca1;Incenp;Stag3
GO:0030139	endocytic vesicle	7/916	43/15830	2.81	0.0110172	0.161199	ENSMUSG00000017639/ENSMUSG00000024301/ENSMUSG00000026447/ENSMUSG00000031302/ENSMUSG00000032083/ENSMUSG00000038668/ENSMUSG00000079553	Rab11fip4;Kifc5b;Pik3c2b;Nlgn3;Apoa1;Lpar1;Kifc1
GO:0035371	microtubule plus-end	4/916	16/15830	4.32	0.0115848	0.161432	ENSMUSG00000024277/ENSMUSG00000027331/ENSMUSG00000028678/ENSMUSG00000051378	Mapre2;Knstrn;Kif2c;Kif18b
GO:0032154	cleavage furrow	5/916	25/15830	3.46	0.012944	0.172173	ENSMUSG00000017639/ENSMUSG00000024989/ENSMUSG00000026779/ENSMUSG00000027699/ENSMUSG00000046402	Rab11fip4;Cep55;Mastl;Ect2;Rbp1
GO:0000228	nuclear chromosome	3/916	10/15830	5.18	0.0170557	0.199641	ENSMUSG00000017716/ENSMUSG00000028312/ENSMUSG00000056758	Birc5;Smc2;Hmga2
GO:0043240	Fanconi anaemia nuclear complex	3/916	10/15830	5.18	0.0170557	0.199641	ENSMUSG00000032815/ENSMUSG00000039187/ENSMUSG00000047757	Fanca;Fanci;Fancb
GO:0097431	mitotic spindle pole	3/916	10/15830	5.18	0.0170557	0.199641	ENSMUSG00000024795/ENSMUSG00000027654/ENSMUSG00000033952	Kif20b;Fam83d;Aspm
GO:0031594	neuromuscular junction	7/916	48/15830	2.52	0.019637	0.218156	ENSMUSG00000000794/ENSMUSG00000025855/ENSMUSG00000028289/ENSMUSG00000032827/ENSMUSG00000034799/ENSMUSG00000044475/ENSMUSG00000062991	Kcnn3;Prkar1b;Epha7;Ppp1r9a;Unc13a;Ascc1;Nrg1
GO:0015629	actin cytoskeleton	13/916	119/15830	1.89	0.0201285	0.218156	ENSMUSG00000015880/ENSMUSG00000020836/ENSMUSG00000023919/ENSMUSG00000025049/ENSMUSG00000029414/ENSMUSG00000029516/ENSMUSG00000031351/ENSMUSG00000031697/ENSMUSG00000036533/ENSMUSG00000040860/ENSMUSG00000041729/ENSMUSG00000046402/ENSMUSG00000068699	Ncapg;Coro6;Cenpq;Taf5;Kntc1;Cit;Zfp185;Orc6;Cdc42ep3;Crocc;Coro2b;Rbp1;Flnc
GO:0005641	nuclear envelope lumen	3/916	11/15830	4.71	0.0224587	0.21907	ENSMUSG00000000531/ENSMUSG00000027792/ENSMUSG00000049313	Grasp;Bche;Sorl1
GO:0031258	lamellipodium membrane	3/916	11/15830	4.71	0.0224587	0.21907	ENSMUSG00000020689/ENSMUSG00000033420/ENSMUSG00000046402	Itgb3;Antxr1;Rbp1
GO:0042589	zymogen granule membrane	3/916	11/15830	4.71	0.0224587	0.21907	ENSMUSG00000028255/ENSMUSG00000047517/Mouse_newGene_12851	Clca1;Dmbt1;Mouse_newGene_12851
GO:0030175	filopodium	9/916	74/15830	2.1	0.0265018	0.25017	ENSMUSG00000000794/ENSMUSG00000027962/ENSMUSG00000032827/Mouse_newGene_13282/Mouse_newGene_15711/Mouse_newGene_16145/Mouse_newGene_2453/Mouse_newGene_2730/Mouse_newGene_4079	Kcnn3;Vcam1;Ppp1r9a;Mouse_newGene_13282;Mouse_newGene_15711;Mouse_newGene_16145;Mouse_newGene_2453;Mouse_newGene_2730;Mouse_newGene_4079
GO:0031091	platelet alpha granule	3/916	12/15830	4.32	0.0286812	0.259672	ENSMUSG00000026579/ENSMUSG00000026797/ENSMUSG00000040152	F5;Stxbp1;Thbs1
GO:0005881	cytoplasmic microtubule	7/916	52/15830	2.33	0.0292832	0.259672	ENSMUSG00000003452/ENSMUSG00000017716/ENSMUSG00000019066/ENSMUSG00000022385/ENSMUSG00000028678/ENSMUSG00000037725/Mouse_newGene_14302	Bicd1;Birc5;Rab3d;Gtse1;Kif2c;Ckap2;Mouse_newGene_14302
GO:0030686	90S preribosome	4/916	21/15830	3.29	0.0303025	0.260808	ENSMUSG00000024301/ENSMUSG00000079553/Mouse_newGene_11916/Mouse_newGene_7703	Kifc5b;Kifc1;Mouse_newGene_11916;Mouse_newGene_7703
GO:0005694	chromosome	8/916	65/15830	2.13	0.0332051	0.277624	ENSMUSG00000033762/ENSMUSG00000034205/ENSMUSG00000034206/ENSMUSG00000034311/ENSMUSG00000037474/ENSMUSG00000048922/ENSMUSG00000050107/ENSMUSG00000090231	Recql4;Loxl2;Polq;Kif4;Dtl;Cdca2;Haspin;Cfb
GO:0002080	acrosomal membrane	3/916	13/15830	3.99	0.0357172	0.282486	ENSMUSG00000003153/ENSMUSG00000029769/ENSMUSG00000072770	Slc2a3;Ccdc136;Acrbp
GO:0005657	replication fork	3/916	13/15830	3.99	0.0357172	0.282486	ENSMUSG00000028933/ENSMUSG00000032113/ENSMUSG00000041064	Xrcc2;Chek1;Pif1
GO:0009986	cell surface	34/916	427/15830	1.38	0.0369184	0.284302	ENSMUSG00000000159/ENSMUSG00000000751/ENSMUSG00000015568/ENSMUSG00000016024/ENSMUSG00000020758/ENSMUSG00000020829/ENSMUSG00000021614/ENSMUSG00000022594/ENSMUSG00000025194/ENSMUSG00000025856/ENSMUSG00000027611/ENSMUSG00000028955/ENSMUSG00000029084/ENSMUSG00000031302/ENSMUSG00000031375/ENSMUSG00000032060/ENSMUSG00000032083/ENSMUSG00000032855/ENSMUSG00000035773/ENSMUSG00000037624/ENSMUSG00000038668/…	Igsf5;Rpa1;Lpl;Lbp;Itgb4;Slc46a1;Vcan;Lynx1;Abcc2;Pdgfa;Procr;Vamp3;Cd38;Nlgn3;Bgn;Cryab;Apoa1;Pkd1;Kiss1r;Kcnk2;Lpar1;Adgrg6;Tgfb2;Ramp3;Fzd4;Nlgn2;Intu;Tigit;Thbd;Grem1;Mouse_newGene_10775;Mouse_newGene_13802;Mouse_newGene_15882;Mouse_newGene_785
GO:0005604	basement membrane	8/916	68/15830	2.03	0.041879	0.308668	ENSMUSG00000000753/ENSMUSG00000020467/ENSMUSG00000020758/ENSMUSG00000026837/ENSMUSG00000034205/ENSMUSG00000039239/ENSMUSG00000041782/Mouse_newGene_7703	Serpinf1;Efemp1;Itgb4;Col5a1;Loxl2;Tgfb2;Lad1;Mouse_newGene_7703
GO:0005891	voltage-gated calcium channel complex	3/916	14/15830	3.7	0.0435525	0.308668	ENSMUSG00000021699/ENSMUSG00000024112/ENSMUSG00000034656	Pde4d;Cacna1h;Cacna1a
GO:0010369	chromocenter	3/916	14/15830	3.7	0.0435525	0.308668	ENSMUSG00000024660/ENSMUSG00000028873/ENSMUSG00000072980	Incenp;Cdca8;Oip5
GO:0035861	site of double-strand break	5/916	34/15830	2.54	0.0443016	0.308668	ENSMUSG00000024301/ENSMUSG00000028884/ENSMUSG00000047617/ENSMUSG00000053914/ENSMUSG00000079553	Kifc5b;Rpa2;Paxx;Kdm4d;Kifc1
GO:0033116	endoplasmic reticulum-Golgi intermediate compartment membrane	4/916	25/15830	2.77	0.0534383	0.363669	ENSMUSG00000036151/ENSMUSG00000047187/ENSMUSG00000062526/Mouse_newGene_12851	Tm6sf2;Rab2a;Mppe1;Mouse_newGene_12851
GO:0005929	cilium	8/916	72/15830	1.92	0.0556035	0.369803	ENSMUSG00000026721/ENSMUSG00000027496/ENSMUSG00000031028/ENSMUSG00000031842/ENSMUSG00000034317/ENSMUSG00000038122/ENSMUSG00000074818/Mouse_newGene_8843	Rabgap1l;Aurka;Tub;Pde4c;Trim59;Tbc1d32;Pdzd7;Mouse_newGene_8843
GO:0036064	ciliary basal body	10/916	99/15830	1.75	0.0601448	0.391117	ENSMUSG00000019986/ENSMUSG00000023345/ENSMUSG00000026605/ENSMUSG00000031755/ENSMUSG00000031971/ENSMUSG00000033282/ENSMUSG00000034462/ENSMUSG00000043760/ENSMUSG00000060798/ENSMUSG00000064128	Ahi1;Poc1a;Cenpf;Bbs2;Ccsap;Rpgrip1l;Pkd2;Pkhd1;Intu;Cenpj
GO:0001673	male germ cell nucleus	3/916	17/15830	3.05	0.0716156	0.446566	ENSMUSG00000000751/ENSMUSG00000021569/ENSMUSG00000036928	Rpa1;Trip13;Stag3
GO:0043195	terminal bouton	9/916	89/15830	1.75	0.0717237	0.446566	ENSMUSG00000003378/ENSMUSG00000026797/ENSMUSG00000027978/ENSMUSG00000029819/ENSMUSG00000034799/ENSMUSG00000036273/ENSMUSG00000037217/ENSMUSG00000040466/ENSMUSG00000062151	Grik5;Stxbp1;Prss12;Npy;Unc13a;Lrrk2;Syn1;Blvrb;Unc13c
GO:0031307	integral component of mitochondrial outer membrane	3/916	18/15830	2.88	0.0823852	0.481225	ENSMUSG00000024900/ENSMUSG00000049047/ENSMUSG00000093593	Cpt1a;Armcx3;Gm20683
GO:0032839	dendrite cytoplasm	3/916	18/15830	2.88	0.0823852	0.481225	ENSMUSG00000017697/ENSMUSG00000021936/ENSMUSG00000036273	Ada;Mapk8;Lrrk2
GO:0060077	inhibitory synapse	3/916	18/15830	2.88	0.0823852	0.481225	ENSMUSG00000031302/ENSMUSG00000037995/ENSMUSG00000051790	Nlgn3;Igsf9;Nlgn2
GO:0005771	multivesicular body	4/916	29/15830	2.38	0.0838681	0.481225	ENSMUSG00000025993/ENSMUSG00000049313/ENSMUSG00000056370/Mouse_newGene_10456	Slc40a1;Sorl1;Sftpb;Mouse_newGene_10456
GO:0005635	nuclear envelope	8/916	79/15830	1.75	0.0858361	0.483045	ENSMUSG00000000154/ENSMUSG00000006678/ENSMUSG00000018012/ENSMUSG00000020649/ENSMUSG00000026605/ENSMUSG00000030978/ENSMUSG00000032221/ENSMUSG00000034190	Slc22a18;Pola1;Rac3;Rrm2;Cenpf;Rrm1;Mns1;Chmp7
GO:0035098	ESC/E(Z) complex	3/916	19/15830	2.73	0.0938014	0.508319	ENSMUSG00000024301/ENSMUSG00000026873/ENSMUSG00000079553	Kifc5b;Phf19;Kifc1
GO:0048786	presynaptic active zone	3/916	19/15830	2.73	0.0938014	0.508319	ENSMUSG00000034799/ENSMUSG00000037217/ENSMUSG00000062151	Unc13a;Syn1;Unc13c
GO:0016324	apical plasma membrane	21/916	269/15830	1.35	0.10041	0.509252	ENSMUSG00000000154/ENSMUSG00000000159/ENSMUSG00000002944/ENSMUSG00000017716/ENSMUSG00000020689/ENSMUSG00000020829/ENSMUSG00000021699/ENSMUSG00000023259/ENSMUSG00000023945/ENSMUSG00000025194/ENSMUSG00000028955/ENSMUSG00000037624/ENSMUSG00000039166/ENSMUSG00000039529/ENSMUSG00000041329/ENSMUSG00000043760/ENSMUSG00000062991/ENSMUSG00000067889/ENSMUSG00000096687/Mouse_newGene_15882/Mouse_newGene_785	Slc22a18;Igsf5;Cd36;Birc5;Itgb3;Slc46a1;Pde4d;Slc26a6;Slc5a7;Abcc2;Vamp3;Kcnk2;Akap7;Atp8b1;Atp1b2;Pkhd1;Nrg1;Sptbn2;Mfsd4b4;Mouse_newGene_15882;Mouse_newGene_785
GO:0005743	mitochondrial inner membrane	18/916	227/15830	1.37	0.108919	0.509252	ENSMUSG00000021361/ENSMUSG00000021509/ENSMUSG00000024900/ENSMUSG00000025735/ENSMUSG00000025747/ENSMUSG00000026827/ENSMUSG00000026853/ENSMUSG00000029208/ENSMUSG00000035824/ENSMUSG00000036273/ENSMUSG00000038412/ENSMUSG00000045316/ENSMUSG00000048856/ENSMUSG00000050335/ENSMUSG00000054099/ENSMUSG00000063698/ENSMUSG00000093593/Mouse_newGene_15649	Tmem14c;Slc25a48;Cpt1a;Rhbdl1;Tyms;Gpd2;Crat;Guf1;Tk2;Lrrk2;Higd1a;Fahd1;Slc25a47;Lgals3;Slc25a40;Sfxn4;Gm20683;Mouse_newGene_15649
GO:0030054	cell junction	26/916	348/15830	1.29	0.109221	0.509252	ENSMUSG00000000531/ENSMUSG00000003378/ENSMUSG00000017697/ENSMUSG00000021456/ENSMUSG00000021728/ENSMUSG00000024462/ENSMUSG00000028955/ENSMUSG00000031302/ENSMUSG00000031340/ENSMUSG00000031398/ENSMUSG00000031654/ENSMUSG00000032827/ENSMUSG00000033389/ENSMUSG00000034799/ENSMUSG00000035062/ENSMUSG00000035640/ENSMUSG00000035798/ENSMUSG00000036273/ENSMUSG00000037217/ENSMUSG00000037703/ENSMUSG00000037995/…	Grasp;Grik5;Ada;Fbp2;Emb;Gabbr1;Vamp3;Nlgn3;Gabre;Plxna3;Cbln1;Ppp1r9a;Arhgap44;Unc13a;Zc4h2;Cbarp;Zdhhc17;Lrrk2;Syn1;Lzts3;Igsf9;Camk2n1;Nlgn2;Synpr;Syn3;Unc13c
GO:0000795	synaptonemal complex	2/916	10/15830	3.46	0.110573	0.509252	ENSMUSG00000030867/ENSMUSG00000037217	Plk1;Syn1
GO:0005774	vacuolar membrane	2/916	10/15830	3.46	0.110573	0.509252	ENSMUSG00000024579/ENSMUSG00000074743	Pcyox1l;Thbd
GO:0005896	interleukin-6 receptor complex	2/916	10/15830	3.46	0.110573	0.509252	Mouse_newGene_15882/Mouse_newGene_785	Mouse_newGene_15882;Mouse_newGene_785
GO:0036038	MKS complex	2/916	10/15830	3.46	0.110573	0.509252	ENSMUSG00000019986/ENSMUSG00000038593	Ahi1;Tctn1
GO:0042627	chylomicron	2/916	10/15830	3.46	0.110573	0.509252	ENSMUSG00000015568/ENSMUSG00000032083	Lpl;Apoa1
GO:0031982	vesicle	6/916	58/15830	1.79	0.117446	0.509252	ENSMUSG00000020009/ENSMUSG00000021936/ENSMUSG00000039004/ENSMUSG00000041135/Mouse_newGene_12288/Mouse_newGene_6330	Ifngr1;Mapk8;Bmp6;Ripk2;Mouse_newGene_12288;Mouse_newGene_6330
GO:0000784	nuclear chromosome, telomeric region	11/916	127/15830	1.5	0.117756	0.509252	ENSMUSG00000000751/ENSMUSG00000019942/ENSMUSG00000022673/ENSMUSG00000027342/ENSMUSG00000028587/ENSMUSG00000028884/ENSMUSG00000036875/ENSMUSG00000038644/ENSMUSG00000041064/ENSMUSG00000041859/ENSMUSG00000060639	Rpa1;Cdk1;Mcm4;Pcna;Orc1;Rpa2;Dna2;Pold1;Pif1;Mcm3;Hist1h4i
GO:0012506	vesicle membrane	3/916	21/15830	2.47	0.118411	0.509252	ENSMUSG00000023259/ENSMUSG00000039062/ENSMUSG00000040760	Slc26a6;Anpep;Appl1
GO:0070971	endoplasmic reticulum exit site	3/916	21/15830	2.47	0.118411	0.509252	ENSMUSG00000035929/ENSMUSG00000062526/ENSMUSG00000067235	H2-Q4;Mppe1;H2-Q10
GO:0009925	basal plasma membrane	4/916	33/15830	2.09	0.121015	0.509252	ENSMUSG00000015452/ENSMUSG00000020681/ENSMUSG00000020758/ENSMUSG00000034462	Ager;Ace;Itgb4;Pkd2
GO:0042612	MHC class I protein complex	4/916	33/15830	2.09	0.121015	0.509252	ENSMUSG00000024301/ENSMUSG00000035929/ENSMUSG00000067235/ENSMUSG00000079553	Kifc5b;H2-Q4;H2-Q10;Kifc1
GO:0042734	presynaptic membrane	6/916	59/15830	1.76	0.124745	0.509252	ENSMUSG00000003378/ENSMUSG00000024462/ENSMUSG00000034799/ENSMUSG00000035798/ENSMUSG00000051790/ENSMUSG00000062151	Grik5;Gabbr1;Unc13a;Zdhhc17;Nlgn2;Unc13c
GO:0030141	secretory granule	7/916	73/15830	1.66	0.128626	0.509252	ENSMUSG00000021342/ENSMUSG00000025793/ENSMUSG00000028955/ENSMUSG00000035640/ENSMUSG00000036264/ENSMUSG00000039239/Mouse_newGene_13994	Prl;Hgs;Vamp3;Cbarp;Fstl4;Tgfb2;Mouse_newGene_13994
GO:0000780	condensed nuclear chromosome, centromeric region	2/916	11/15830	3.14	0.130154	0.509252	ENSMUSG00000023940/ENSMUSG00000027496	Sgo1;Aurka
GO:0030673	axolemma	2/916	11/15830	3.14	0.130154	0.509252	ENSMUSG00000024462/ENSMUSG00000062991	Gabbr1;Nrg1
GO:0031527	filopodium membrane	2/916	11/15830	3.14	0.130154	0.509252	ENSMUSG00000020689/ENSMUSG00000033420	Itgb3;Antxr1
GO:0044306	neuron projection terminus	2/916	11/15830	3.14	0.130154	0.509252	ENSMUSG00000029223/ENSMUSG00000039942	Uchl1;Ptger4
GO:0000781	chromosome, telomeric region	3/916	22/15830	2.36	0.131519	0.509252	ENSMUSG00000029521/ENSMUSG00000032113/ENSMUSG00000061589	Chek2;Chek1;Dot1l
GO:0031526	brush border membrane	6/916	60/15830	1.73	0.132259	0.509252	ENSMUSG00000002944/ENSMUSG00000020681/ENSMUSG00000020829/ENSMUSG00000023259/ENSMUSG00000025194/ENSMUSG00000039529	Cd36;Ace;Slc46a1;Slc26a6;Abcc2;Atp8b1
GO:0019005	SCF ubiquitin ligase complex	5/916	48/15830	1.8	0.142803	0.542711	ENSMUSG00000003344/ENSMUSG00000022358/ENSMUSG00000054115/ENSMUSG00000062248/ENSMUSG00000072082	Btbd2;Fbxo32;Skp2;Cks2;Ccnf
GO:0097730	non-motile cilium	3/916	23/15830	2.25	0.145106	0.543531	ENSMUSG00000034462/ENSMUSG00000048416/ENSMUSG00000114755	Pkd2;Mlf1;Galr3
GO:0000159	protein phosphatase type 2A complex	2/916	12/15830	2.88	0.150449	0.543531	ENSMUSG00000024500/ENSMUSG00000043154	Ppp2r2b;Ppp2r3a
GO:0000307	cyclin-dependent protein kinase holoenzyme complex	2/916	12/15830	2.88	0.150449	0.543531	ENSMUSG00000027342/ENSMUSG00000062248	Pcna;Cks2
GO:0016272	prefoldin complex	2/916	12/15830	2.88	0.150449	0.543531	ENSMUSG00000024301/ENSMUSG00000079553	Kifc5b;Kifc1
GO:0005736	DNA-directed RNA polymerase I complex	2/916	13/15830	2.66	0.171309	0.59679	ENSMUSG00000000751/ENSMUSG00000028884	Rpa1;Rpa2
GO:0033391	chromatoid body	2/916	13/15830	2.66	0.171309	0.59679	ENSMUSG00000032101/ENSMUSG00000033644	Ddx25;Piwil2
GO:0097440	apical dendrite	2/916	13/15830	2.66	0.171309	0.59679	ENSMUSG00000020435/ENSMUSG00000059456	Osbp2;Ptk2b
GO:0030018	Z disc	8/916	95/15830	1.46	0.183951	0.633294	ENSMUSG00000021456/ENSMUSG00000022358/ENSMUSG00000032060/ENSMUSG00000039103/ENSMUSG00000040752/ENSMUSG00000041731/ENSMUSG00000062077/ENSMUSG00000068699	Fbp2;Fbxo32;Cryab;Nexn;Myh6;Pgm5;Trim54;Flnc
GO:0016529	sarcoplasmic reticulum	3/916	26/15830	1.99	0.188299	0.633358	ENSMUSG00000039166/ENSMUSG00000040118/ENSMUSG00000040152	Akap7;Cacna2d1;Thbs1
GO:0031201	SNARE complex	3/916	26/15830	1.99	0.188299	0.633358	ENSMUSG00000027522/ENSMUSG00000028955/ENSMUSG00000039232	Stx16;Vamp3;Stx11
GO:0030426	growth cone	12/916	157/15830	1.32	0.198577	0.64686	ENSMUSG00000018012/ENSMUSG00000035640/ENSMUSG00000036273/ENSMUSG00000059456/Mouse_newGene_12288/Mouse_newGene_13282/Mouse_newGene_15711/Mouse_newGene_16145/Mouse_newGene_2453/Mouse_newGene_2730/Mouse_newGene_4079/Mouse_newGene_6330	Rac3;Cbarp;Lrrk2;Ptk2b;Mouse_newGene_12288;Mouse_newGene_13282;Mouse_newGene_15711;Mouse_newGene_16145;Mouse_newGene_2453;Mouse_newGene_2730;Mouse_newGene_4079;Mouse_newGene_6330
GO:0042995	cell projection	8/916	97/15830	1.43	0.198728	0.64686	ENSMUSG00000014778/ENSMUSG00000024696/ENSMUSG00000024795/ENSMUSG00000029304/ENSMUSG00000030978/ENSMUSG00000031465/ENSMUSG00000037712/ENSMUSG00000038167	Fhod1;Lpxn;Kif20b;Spp1;Rrm1;Angpt2;Fermt2;Plekhg6
GO:0002102	podosome	3/916	27/15830	1.92	0.203365	0.64686	ENSMUSG00000021936/ENSMUSG00000024696/ENSMUSG00000027962	Mapk8;Lpxn;Vcam1
GO:0016604	nuclear body	3/916	27/15830	1.92	0.203365	0.64686	ENSMUSG00000026484/ENSMUSG00000049086/ENSMUSG00000051246	Rnf2;Bmyc;Msantd1
GO:0060076	excitatory synapse	3/916	27/15830	1.92	0.203365	0.64686	ENSMUSG00000031302/ENSMUSG00000034799/ENSMUSG00000051790	Nlgn3;Unc13a;Nlgn2
GO:0015030	Cajal body	4/916	41/15830	1.69	0.211339	0.664464	ENSMUSG00000015748/ENSMUSG00000041346/ENSMUSG00000048012/ENSMUSG00000072980	Prpf3;Wrap53;Zfp473;Oip5
GO:0016327	apicolateral plasma membrane	2/916	15/15830	2.3	0.214207	0.664464	ENSMUSG00000018569/ENSMUSG00000074743	Cldn7;Thbd
GO:0042383	sarcolemma	6/916	70/15830	1.48	0.217866	0.664464	ENSMUSG00000002944/ENSMUSG00000024112/ENSMUSG00000027962/ENSMUSG00000031375/ENSMUSG00000041731/ENSMUSG00000068699	Cd36;Cacna1h;Vcam1;Bgn;Pgm5;Flnc
GO:0005923	bicellular tight junction	9/916	115/15830	1.35	0.221427	0.664464	ENSMUSG00000000159/ENSMUSG00000018217/ENSMUSG00000018569/ENSMUSG00000027699/ENSMUSG00000032232/ENSMUSG00000033282/ENSMUSG00000035112/ENSMUSG00000047230/ENSMUSG00000053062	Igsf5;Pmp22;Cldn7;Ect2;Cgnl1;Rpgrip1l;Wnk4;Cldn2;Jam2
GO:0031514	motile cilium	5/916	56/15830	1.54	0.222166	0.664464	ENSMUSG00000031755/ENSMUSG00000032855/ENSMUSG00000034462/ENSMUSG00000048416/ENSMUSG00000060798	Bbs2;Pkd1;Pkd2;Mlf1;Intu
GO:0030424	axon	17/916	239/15830	1.23	0.222524	0.664464	ENSMUSG00000015452/ENSMUSG00000019647/ENSMUSG00000021936/ENSMUSG00000023945/ENSMUSG00000024426/ENSMUSG00000025432/ENSMUSG00000031971/ENSMUSG00000032060/ENSMUSG00000037605/ENSMUSG00000037624/ENSMUSG00000037995/ENSMUSG00000039239/ENSMUSG00000046240/ENSMUSG00000049086/ENSMUSG00000059456/Mouse_newGene_12288/Mouse_newGene_6330	Ager;Sema6a;Mapk8;Slc5a7;Atat1;Avil;Ccsap;Cryab;Adgrl3;Kcnk2;Igsf9;Tgfb2;Hepacam;Bmyc;Ptk2b;Mouse_newGene_12288;Mouse_newGene_6330
GO:0016328	lateral plasma membrane	4/916	43/15830	1.61	0.236356	0.691654	ENSMUSG00000018569/ENSMUSG00000032855/ENSMUSG00000039166/ENSMUSG00000046352	Cldn7;Pkd1;Akap7;Gjb2
GO:0030672	synaptic vesicle membrane	4/916	43/15830	1.61	0.236356	0.691654	ENSMUSG00000003153/ENSMUSG00000037217/ENSMUSG00000059602/ENSMUSG00000062151	Slc2a3;Syn1;Syn3;Unc13c
GO:0045177	apical part of cell	6/916	73/15830	1.42	0.246581	0.708002	ENSMUSG00000023912/ENSMUSG00000027962/ENSMUSG00000028643/ENSMUSG00000029304/Mouse_newGene_13802/Mouse_newGene_6943	Slc25a27;Vcam1;Svbp;Spp1;Mouse_newGene_13802;Mouse_newGene_6943
GO:0005802	trans-Golgi network	10/916	135/15830	1.28	0.255272	0.708002	ENSMUSG00000003452/ENSMUSG00000018012/ENSMUSG00000027522/ENSMUSG00000036273/ENSMUSG00000037685/ENSMUSG00000039239/ENSMUSG00000040412/ENSMUSG00000049313/ENSMUSG00000056429/ENSMUSG00000062421	Bicd1;Rac3;Stx16;Lrrk2;Atp8a1;Tgfb2;5330417C22Rik;Sorl1;Tgoln1;Arf2
GO:0000793	condensed chromosome	2/916	17/15830	2.03	0.257938	0.708002	ENSMUSG00000031004/ENSMUSG00000034023	Mki67;Fancd2
GO:0031265	CD95 death-inducing signaling complex	2/916	17/15830	2.03	0.257938	0.708002	Mouse_newGene_12288/Mouse_newGene_6330	Mouse_newGene_12288;Mouse_newGene_6330
GO:0034361	very-low-density lipoprotein particle	2/916	17/15830	2.03	0.257938	0.708002	ENSMUSG00000015568/ENSMUSG00000032083	Lpl;Apoa1
GO:0045178	basal part of cell	2/916	17/15830	2.03	0.257938	0.708002	ENSMUSG00000021367/ENSMUSG00000042284	Edn1;Itga1
GO:0043204	perikaryon	9/916	120/15830	1.3	0.258879	0.708002	ENSMUSG00000003378/ENSMUSG00000021936/ENSMUSG00000023945/ENSMUSG00000024112/ENSMUSG00000029819/ENSMUSG00000032060/ENSMUSG00000034656/ENSMUSG00000036273/ENSMUSG00000042284	Grik5;Mapk8;Slc5a7;Cacna1h;Npy;Cryab;Cacna1a;Lrrk2;Itga1
GO:0016605	PML body	5/916	60/15830	1.44	0.265977	0.711147	ENSMUSG00000000751/ENSMUSG00000028211/ENSMUSG00000028884/ENSMUSG00000029521/ENSMUSG00000093445	Rpa1;Trp53inp1;Rpa2;Chek2;Lrch4
GO:0016363	nuclear matrix	6/916	75/15830	1.38	0.266297	0.711147	ENSMUSG00000006678/ENSMUSG00000026605/ENSMUSG00000067889/ENSMUSG00000075324/Mouse_newGene_13802/Mouse_newGene_13899	Pola1;Cenpf;Sptbn2;Fign;Mouse_newGene_13802;Mouse_newGene_13899
GO:0005856	cytoskeleton	17/916	249/15830	1.18	0.274764	0.711147	ENSMUSG00000020601/ENSMUSG00000022322/ENSMUSG00000024500/ENSMUSG00000025265/ENSMUSG00000025432/ENSMUSG00000029449/ENSMUSG00000033581/ENSMUSG00000037703/ENSMUSG00000038167/ENSMUSG00000038593/ENSMUSG00000039103/ENSMUSG00000041135/ENSMUSG00000044345/ENSMUSG00000059456/Mouse_newGene_13002/Mouse_newGene_1392/Mouse_newGene_2937	Trib2;Shcbp1;Ppp2r2b;Fgd1;Avil;Rhof;Igf2bp2;Lzts3;Plekhg6;Tctn1;Nexn;Ripk2;Marveld1;Ptk2b;Mouse_newGene_13002;Mouse_newGene_1392;Mouse_newGene_2937
GO:0043025	neuronal cell body	26/916	395/15830	1.14	0.275179	0.711147	ENSMUSG00000000794/ENSMUSG00000015452/ENSMUSG00000017697/ENSMUSG00000018012/ENSMUSG00000021591/ENSMUSG00000023912/ENSMUSG00000024462/ENSMUSG00000028289/ENSMUSG00000029223/ENSMUSG00000029516/ENSMUSG00000030978/ENSMUSG00000031302/ENSMUSG00000032827/ENSMUSG00000037624/ENSMUSG00000038668/ENSMUSG00000039239/ENSMUSG00000039942/ENSMUSG00000046447/ENSMUSG00000047187/ENSMUSG00000049313/ENSMUSG00000050192/…	Kcnn3;Ager;Ada;Rac3;Glrx;Slc25a27;Gabbr1;Epha7;Uchl1;Cit;Rrm1;Nlgn3;Ppp1r9a;Kcnk2;Lpar1;Tgfb2;Ptger4;Camk2n1;Rab2a;Sorl1;Eif5a2;Ptk2b;Sptbn2;Mouse_newGene_12288;Mouse_newGene_6330;Mouse_newGene_7703
GO:0005662	DNA replication factor A complex	2/916	18/15830	1.92	0.279883	0.711147	ENSMUSG00000000751/ENSMUSG00000028884	Rpa1;Rpa2
GO:0005922	connexin complex	2/916	18/15830	1.92	0.279883	0.711147	ENSMUSG00000046352/ENSMUSG00000047797	Gjb2;Gjb1
GO:0031305	integral component of mitochondrial inner membrane	2/916	18/15830	1.92	0.279883	0.711147	ENSMUSG00000027994/ENSMUSG00000035505	Mcub;Cox18
GO:0045171	intercellular bridge	3/916	32/15830	1.62	0.281901	0.711147	ENSMUSG00000024989/ENSMUSG00000028873/ENSMUSG00000029283	Cep55;Cdca8;Cdc7
GO:0098793	presynapse	3/916	32/15830	1.62	0.281901	0.711147	ENSMUSG00000020484/ENSMUSG00000024869/ENSMUSG00000024871	Xbp1;Gm49405;Doc2g
GO:0008021	synaptic vesicle	6/916	78/15830	1.33	0.29656	0.741733	ENSMUSG00000023945/ENSMUSG00000024462/ENSMUSG00000025993/ENSMUSG00000036273/ENSMUSG00000039232/ENSMUSG00000067889	Slc5a7;Gabbr1;Slc40a1;Lrrk2;Stx11;Sptbn2
GO:0005797	Golgi medial cisterna	2/916	19/15830	1.82	0.301774	0.748379	ENSMUSG00000035929/ENSMUSG00000067235	H2-Q4;H2-Q10
GO:0005762	mitochondrial large ribosomal subunit	6/916	79/15830	1.31	0.306796	0.754439	Mouse_newGene_10401/Mouse_newGene_15477/Mouse_newGene_4999/Mouse_newGene_6111/Mouse_newGene_8680/Mouse_newGene_9527	Mouse_newGene_10401;Mouse_newGene_15477;Mouse_newGene_4999;Mouse_newGene_6111;Mouse_newGene_8680;Mouse_newGene_9527
GO:0031901	early endosome membrane	4/916	49/15830	1.41	0.314682	0.767384	ENSMUSG00000018012/ENSMUSG00000025793/ENSMUSG00000032656/ENSMUSG00000056185	Rac3;Hgs;March3;Snx32
GO:0042613	MHC class II protein complex	2/916	20/15830	1.73	0.323547	0.776065	ENSMUSG00000024301/ENSMUSG00000079553	Kifc5b;Kifc1
GO:0097225	sperm midpiece	2/916	20/15830	1.73	0.323547	0.776065	ENSMUSG00000020681/ENSMUSG00000023259	Ace;Slc26a6
GO:0032040	small-subunit processome	3/916	35/15830	1.48	0.33028	0.785776	ENSMUSG00000024301/ENSMUSG00000079553/Mouse_newGene_11916	Kifc5b;Kifc1;Mouse_newGene_11916
GO:0072562	blood microparticle	8/916	114/15830	1.21	0.33932	0.788764	ENSMUSG00000027792/ENSMUSG00000032083/ENSMUSG00000034664/ENSMUSG00000053914/ENSMUSG00000059824/ENSMUSG00000078861/ENSMUSG00000078896/ENSMUSG00000090231	Bche;Apoa1;Itga2b;Kdm4d;Dbp;Zfp931;Zfp965;Cfb
GO:0031463	Cul3-RING ubiquitin ligase complex	4/916	51/15830	1.36	0.341377	0.788764	ENSMUSG00000030031/ENSMUSG00000033287/ENSMUSG00000047485/ENSMUSG00000055675	Kbtbd8;Kctd17;Klhl34;Kbtbd11
GO:0005912	adherens junction	2/916	21/15830	1.65	0.34514	0.788764	ENSMUSG00000019986/Mouse_newGene_1392	Ahi1;Mouse_newGene_1392
GO:0032420	stereocilium	2/916	21/15830	1.65	0.34514	0.788764	ENSMUSG00000031755/ENSMUSG00000039529	Bbs2;Atp8b1
GO:0030133	transport vesicle	3/916	36/15830	1.44	0.346423	0.788764	ENSMUSG00000019066/ENSMUSG00000025582/ENSMUSG00000031375	Rab3d;Nptx1;Bgn
GO:0000139	Golgi membrane	15/916	229/15830	1.13	0.347709	0.788764	ENSMUSG00000018012/ENSMUSG00000024290/ENSMUSG00000029433/ENSMUSG00000031906/ENSMUSG00000033107/ENSMUSG00000035798/ENSMUSG00000043587/ENSMUSG00000044367/ENSMUSG00000047187/ENSMUSG00000051650/ENSMUSG00000060002/ENSMUSG00000062421/ENSMUSG00000067889/ENSMUSG00000074093/ENSMUSG00000098650	Rac3;Rock1;Diablo;Smpd3;Rnf125;Zdhhc17;Pxylp1;Slc16a13;Rab2a;B3gnt2;Chpt1;Arf2;Sptbn2;Svip;Gm28048
GO:0005764	lysosome	12/916	181/15830	1.15	0.355831	0.791728	ENSMUSG00000017697/ENSMUSG00000019850/ENSMUSG00000020681/ENSMUSG00000028278/ENSMUSG00000032656/ENSMUSG00000033540/ENSMUSG00000035847/ENSMUSG00000040412/ENSMUSG00000041046/ENSMUSG00000055912/ENSMUSG00000056370/ENSMUSG00000083282	Ada;Tnfaip3;Ace;Rragd;March3;Idua;Ids;5330417C22Rik;Ramp3;Tmem150a;Sftpb;Ctsf
GO:0005643	nuclear pore	3/916	37/15830	1.4	0.362528	0.791728	ENSMUSG00000018362/ENSMUSG00000029910/ENSMUSG00000050192	Kpna2;Mad2l1;Eif5a2
GO:0005623	cell	2/916	22/15830	1.57	0.366502	0.791728	ENSMUSG00000029380/ENSMUSG00000047443	Cxcl1;Erfe
GO:0005637	nuclear inner membrane	2/916	22/15830	1.57	0.366502	0.791728	ENSMUSG00000059791/ENSMUSG00000064215	Nrm;Ifi27
GO:0015630	microtubule cytoskeleton	5/916	69/15830	1.25	0.369601	0.791728	ENSMUSG00000029283/ENSMUSG00000032060/ENSMUSG00000039994/ENSMUSG00000045664/ENSMUSG00000067995	Cdc7;Cryab;Timeless;Cdc42ep2;Gtf2f2
GO:0005578	proteinaceous extracellular matrix	12/916	183/15830	1.13	0.369985	0.791728	ENSMUSG00000020682/ENSMUSG00000021614/ENSMUSG00000028195/ENSMUSG00000028766/ENSMUSG00000031375/ENSMUSG00000035273/ENSMUSG00000040488/ENSMUSG00000043822/ENSMUSG00000047497/ENSMUSG00000047517/ENSMUSG00000047562/ENSMUSG00000050335	Mmp28;Vcan;Cyr61;Alpl;Bgn;Hpse;Ltbp4;Adamtsl5;Adamts12;Dmbt1;Mmp10;Lgals3
GO:0045111	intermediate filament cytoskeleton	3/916	38/15830	1.36	0.378568	0.791728	ENSMUSG00000037921/ENSMUSG00000115018/Mouse_newGene_3915	Ddx60;AL732309.1;Mouse_newGene_3915
GO:0000794	condensed nuclear chromosome	2/916	23/15830	1.5	0.387587	0.791728	ENSMUSG00000026622/ENSMUSG00000032113	Nek2;Chek1
GO:0043034	costamere	2/916	23/15830	1.5	0.387587	0.791728	ENSMUSG00000041731/ENSMUSG00000068699	Pgm5;Flnc
GO:1904115	axon cytoplasm	2/916	23/15830	1.5	0.387587	0.791728	ENSMUSG00000022391/ENSMUSG00000029223	Rangap1;Uchl1
GO:0001725	stress fiber	4/916	55/15830	1.26	0.394815	0.791728	ENSMUSG00000014778/ENSMUSG00000037712/ENSMUSG00000040752/ENSMUSG00000041731	Fhod1;Fermt2;Myh6;Pgm5
GO:0005681	spliceosomal complex	4/916	55/15830	1.26	0.394815	0.791728	ENSMUSG00000015748/ENSMUSG00000050335/ENSMUSG00000059708/Mouse_newGene_16473	Prpf3;Lgals3;Akap17b;Mouse_newGene_16473
GO:0001772	immunological synapse	2/916	24/15830	1.44	0.408357	0.791728	ENSMUSG00000025855/ENSMUSG00000050335	Prkar1b;Lgals3
GO:0001917	photoreceptor inner segment	3/916	40/15830	1.3	0.410364	0.791728	ENSMUSG00000040554/ENSMUSG00000040860/ENSMUSG00000067889	Aipl1;Crocc;Sptbn2
GO:0005844	polysome	3/916	40/15830	1.3	0.410364	0.791728	ENSMUSG00000024423/ENSMUSG00000033644/Mouse_newGene_5509	Impact;Piwil2;Mouse_newGene_5509
GO:0016459	myosin complex	3/916	40/15830	1.3	0.410364	0.791728	ENSMUSG00000024388/ENSMUSG00000032232/ENSMUSG00000040093	Myo7b;Cgnl1;Bmf
GO:0031941	filamentous actin	3/916	40/15830	1.3	0.410364	0.791728	ENSMUSG00000018012/ENSMUSG00000034462/ENSMUSG00000037712	Rac3;Pkd2;Fermt2
GO:0043197	dendritic spine	8/916	122/15830	1.13	0.410377	0.791728	ENSMUSG00000024462/ENSMUSG00000032060/ENSMUSG00000033377/ENSMUSG00000033389/ENSMUSG00000037703/ENSMUSG00000038668/Mouse_newGene_12288/Mouse_newGene_6330	Gabbr1;Cryab;Palmd;Arhgap44;Lzts3;Lpar1;Mouse_newGene_12288;Mouse_newGene_6330
GO:0005769	early endosome	11/916	175/15830	1.09	0.433252	0.791728	ENSMUSG00000023945/ENSMUSG00000024301/ENSMUSG00000026721/ENSMUSG00000027962/ENSMUSG00000038740/ENSMUSG00000040749/ENSMUSG00000042659/ENSMUSG00000049313/ENSMUSG00000079553/Mouse_newGene_12288/Mouse_newGene_6330	Slc5a7;Kifc5b;Rabgap1l;Vcam1;Mvb12b;Siah1b;Arrdc4;Sorl1;Kifc1;Mouse_newGene_12288;Mouse_newGene_6330
GO:0045211	postsynaptic membrane	11/916	176/15830	1.08	0.440743	0.791728	ENSMUSG00000000531/ENSMUSG00000003378/ENSMUSG00000024462/ENSMUSG00000028289/ENSMUSG00000031340/ENSMUSG00000031654/ENSMUSG00000035062/ENSMUSG00000037703/ENSMUSG00000046447/ENSMUSG00000047910/ENSMUSG00000062421	Grasp;Grik5;Gabbr1;Epha7;Gabre;Cbln1;Zc4h2;Lzts3;Camk2n1;Pcdhb16;Arf2
GO:0005911	cell-cell junction	7/916	109/15830	1.11	0.444503	0.791728	ENSMUSG00000019986/ENSMUSG00000023505/ENSMUSG00000034462/ENSMUSG00000037605/ENSMUSG00000046240/ENSMUSG00000049791/Mouse_newGene_13802	Ahi1;Cdca3;Pkd2;Adgrl3;Hepacam;Fzd4;Mouse_newGene_13802
GO:0005930	axoneme	4/916	59/15830	1.17	0.447529	0.791728	ENSMUSG00000026605/ENSMUSG00000031971/ENSMUSG00000032221/ENSMUSG00000073102	Cenpf;Ccsap;Mns1;Drc1
GO:0022627	cytosolic small ribosomal subunit	4/916	59/15830	1.17	0.447529	0.791728	Mouse_newGene_1065/Mouse_newGene_11916/Mouse_newGene_5509/Mouse_newGene_7703	Mouse_newGene_1065;Mouse_newGene_11916;Mouse_newGene_5509;Mouse_newGene_7703
GO:0032587	ruffle membrane	4/916	59/15830	1.17	0.447529	0.791728	ENSMUSG00000015745/ENSMUSG00000018012/ENSMUSG00000020689/ENSMUSG00000046402	Plekho1;Rac3;Itgb3;Rbp1
GO:0005720	nuclear heterochromatin	2/916	26/15830	1.33	0.448815	0.791728	ENSMUSG00000036036/ENSMUSG00000039055	Zfp57;Eme1
GO:0016235	aggresome	2/916	26/15830	1.33	0.448815	0.791728	ENSMUSG00000031697/ENSMUSG00000038644	Orc6;Pold1
GO:0032281	AMPA glutamate receptor complex	2/916	26/15830	1.33	0.448815	0.791728	ENSMUSG00000031169/ENSMUSG00000053930	Porcn;Shisa6
GO:0000177	cytoplasmic exosome (RNase complex)	1/916	10/15830	1.73	0.449121	0.791728	ENSMUSG00000039356	Exosc2
GO:0000813	ESCRT I complex	1/916	10/15830	1.73	0.449121	0.791728	ENSMUSG00000038740	Mvb12b
GO:0005639	integral component of nuclear inner membrane	1/916	10/15830	1.73	0.449121	0.791728	ENSMUSG00000046295	Ankle1
GO:0005865	striated muscle thin filament	1/916	10/15830	1.73	0.449121	0.791728	ENSMUSG00000034295	Fhod3
GO:0030056	hemidesmosome	1/916	10/15830	1.73	0.449121	0.791728	ENSMUSG00000020758	Itgb4
GO:0042588	zymogen granule	1/916	10/15830	1.73	0.449121	0.791728	ENSMUSG00000019066	Rab3d
GO:0046930	pore complex	1/916	10/15830	1.73	0.449121	0.791728	ENSMUSG00000035351	Nup37
GO:0060091	kinocilium	1/916	10/15830	1.73	0.449121	0.791728	ENSMUSG00000018012	Rac3
GO:0071546	pi-body	1/916	10/15830	1.73	0.449121	0.791728	ENSMUSG00000033644	Piwil2
GO:1903561	extracellular vesicle	1/916	10/15830	1.73	0.449121	0.791728	ENSMUSG00000026579	F5
GO:0005796	Golgi lumen	1/916	11/15830	1.57	0.481017	0.79615	ENSMUSG00000027859	Ngf
GO:0005852	eukaryotic translation initiation factor 3 complex	1/916	11/15830	1.57	0.481017	0.79615	Mouse_newGene_3584	Mouse_newGene_3584
GO:0030137	COPI-coated vesicle	1/916	11/15830	1.57	0.481017	0.79615	ENSMUSG00000062421	Arf2
GO:0033276	transcription factor TFTC complex	1/916	11/15830	1.57	0.481017	0.79615	ENSMUSG00000025049	Taf5
GO:0035102	PRC1 complex	1/916	11/15830	1.57	0.481017	0.79615	ENSMUSG00000026484	Rnf2
GO:0035869	ciliary transition zone	1/916	11/15830	1.57	0.481017	0.79615	ENSMUSG00000031971	Ccsap
GO:0044424	intracellular part	1/916	11/15830	1.57	0.481017	0.79615	Mouse_newGene_2453	Mouse_newGene_2453
GO:0044754	autolysosome	1/916	11/15830	1.57	0.481017	0.79615	ENSMUSG00000036273	Lrrk2
GO:0031966	mitochondrial membrane	3/916	45/15830	1.15	0.487265	0.79615	ENSMUSG00000024462/ENSMUSG00000025076/ENSMUSG00000025212	Gabbr1;Casp7;Sfxn3
GO:0031410	cytoplasmic vesicle	11/916	183/15830	1.04	0.492819	0.79615	ENSMUSG00000003452/ENSMUSG00000023259/ENSMUSG00000027859/ENSMUSG00000027978/ENSMUSG00000028211/ENSMUSG00000031565/ENSMUSG00000037685/ENSMUSG00000040253/ENSMUSG00000066621/ENSMUSG00000075520/Mouse_newGene_16473	Bicd1;Slc26a6;Ngf;Prss12;Trp53inp1;Fgfr1;Atp8a1;Gbp7;Tecpr1;Malrd1;Mouse_newGene_16473
GO:0046658	anchored component of plasma membrane	2/916	29/15830	1.19	0.506434	0.79615	ENSMUSG00000045287/ENSMUSG00000079685	Rtn4rl1;Ulbp1
GO:0001726	ruffle	5/916	81/15830	1.07	0.507098	0.79615	ENSMUSG00000024290/ENSMUSG00000025265/ENSMUSG00000029516/Mouse_newGene_12288/Mouse_newGene_6330	Rock1;Fgd1;Cit;Mouse_newGene_12288;Mouse_newGene_6330
GO:0005685	U1 snRNP	1/916	12/15830	1.44	0.511069	0.79615	ENSMUSG00000035597	Prpf39
GO:0005697	telomerase holoenzyme complex	1/916	12/15830	1.44	0.511069	0.79615	ENSMUSG00000041346	Wrap53
GO:0008023	transcription elongation factor complex	1/916	12/15830	1.44	0.511069	0.79615	ENSMUSG00000049470	Aff4
GO:0020005	symbiont-containing vacuole membrane	1/916	12/15830	1.44	0.511069	0.79615	ENSMUSG00000040253	Gbp7
GO:0032593	insulin-responsive compartment	1/916	12/15830	1.44	0.511069	0.79615	ENSMUSG00000095538	Gm21983
GO:0045334	clathrin-coated endocytic vesicle	1/916	12/15830	1.44	0.511069	0.79615	ENSMUSG00000023945	Slc5a7
GO:1902711	GABA-A receptor complex	1/916	12/15830	1.44	0.511069	0.79615	ENSMUSG00000031340	Gabre
GO:0005901	caveola	4/916	65/15830	1.06	0.523541	0.79615	ENSMUSG00000002944/ENSMUSG00000003153/ENSMUSG00000024112/ENSMUSG00000045954	Cd36;Slc2a3;Cacna1h;Cavin2
GO:0043198	dendritic shaft	3/916	48/15830	1.08	0.531004	0.79615	ENSMUSG00000024462/ENSMUSG00000038668/ENSMUSG00000051790	Gabbr1;Lpar1;Nlgn2
GO:0000176	nuclear exosome (RNase complex)	1/916	13/15830	1.33	0.539383	0.79615	ENSMUSG00000039356	Exosc2
GO:0016282	eukaryotic 43S preinitiation complex	1/916	13/15830	1.33	0.539383	0.79615	Mouse_newGene_3584	Mouse_newGene_3584
GO:0030140	trans-Golgi network transport vesicle	1/916	13/15830	1.33	0.539383	0.79615	ENSMUSG00000056429	Tgoln1
GO:0031301	integral component of organelle membrane	1/916	13/15830	1.33	0.539383	0.79615	ENSMUSG00000047496	Rnf152
GO:0033270	paranode region of axon	1/916	13/15830	1.33	0.539383	0.79615	ENSMUSG00000017167	Cntnap1
GO:0034362	low-density lipoprotein particle	1/916	13/15830	1.33	0.539383	0.79615	ENSMUSG00000049313	Sorl1
GO:0043194	axon initial segment	1/916	13/15830	1.33	0.539383	0.79615	ENSMUSG00000020598	Nrcam
GO:0005778	peroxisomal membrane	2/916	31/15830	1.11	0.542603	0.79615	ENSMUSG00000018217/ENSMUSG00000062421	Pmp22;Arf2
GO:0046540	U4/U6 x U5 tri-snRNP complex	2/916	31/15830	1.11	0.542603	0.79615	ENSMUSG00000015748/ENSMUSG00000090231	Prpf3;Cfb
GO:0034707	chloride channel complex	2/916	32/15830	1.08	0.559984	0.79615	ENSMUSG00000023259/ENSMUSG00000031340	Slc26a6;Gabre
GO:0014069	postsynaptic density of dendrite	12/916	210/15830	0.99	0.56037	0.79615	ENSMUSG00000003378/ENSMUSG00000020009/ENSMUSG00000032060/ENSMUSG00000032827/ENSMUSG00000037217/ENSMUSG00000037703/ENSMUSG00000046447/ENSMUSG00000059456/ENSMUSG00000059602/ENSMUSG00000062421/Mouse_newGene_12288/Mouse_newGene_6330	Grik5;Ifngr1;Cryab;Ppp1r9a;Syn1;Lzts3;Camk2n1;Ptk2b;Syn3;Arf2;Mouse_newGene_12288;Mouse_newGene_6330
GO:0000421	autophagosome membrane	1/916	14/15830	1.23	0.566058	0.79615	ENSMUSG00000066621	Tecpr1
GO:0030016	myofibril	1/916	14/15830	1.23	0.566058	0.79615	ENSMUSG00000021699	Pde4d
GO:0033290	eukaryotic 48S preinitiation complex	1/916	14/15830	1.23	0.566058	0.79615	Mouse_newGene_3584	Mouse_newGene_3584
GO:0034364	high-density lipoprotein particle	1/916	14/15830	1.23	0.566058	0.79615	ENSMUSG00000015243	Abca1
GO:0071944	cell periphery	1/916	14/15830	1.23	0.566058	0.79615	Mouse_newGene_16595	Mouse_newGene_16595
GO:1990726	Lsm1-7-Pat1 complex	1/916	14/15830	1.23	0.566058	0.79615	ENSMUSG00000090231	Cfb
GO:0005789	endoplasmic reticulum membrane	24/916	424/15830	0.98	0.57525	0.79615	ENSMUSG00000019970/ENSMUSG00000024087/ENSMUSG00000024292/ENSMUSG00000024462/ENSMUSG00000024665/ENSMUSG00000024900/ENSMUSG00000025076/ENSMUSG00000029061/ENSMUSG00000029223/ENSMUSG00000030909/ENSMUSG00000036019/ENSMUSG00000036151/ENSMUSG00000037624/ENSMUSG00000038074/ENSMUSG00000038094/ENSMUSG00000044026/ENSMUSG00000047187/ENSMUSG00000062762/ENSMUSG00000073678/ENSMUSG00000089960/Mouse_newGene_12851…	Sgk1;Cyp1b1;Cyp4f14;Gabbr1;Fads2;Cpt1a;Casp7;Mmp23;Uchl1;Anks4b;Tmtc2;Tm6sf2;Kcnk2;Fkbp14;Atp13a4;Slc35g1;Rab2a;Ei24;Pgap1;Ugt1a1;Mouse_newGene_12851;Mouse_newGene_15711;Mouse_newGene_16145;Mouse_newGene_6943
GO:0001533	cornified envelope	2/916	33/15830	1.05	0.576886	0.79615	ENSMUSG00000049128/ENSMUSG00000050359	Ivl;Sprr1a
GO:0032391	photoreceptor connecting cilium	2/916	33/15830	1.05	0.576886	0.79615	ENSMUSG00000033282/ENSMUSG00000047910	Rpgrip1l;Pcdhb16
GO:0032809	neuronal cell body membrane	2/916	33/15830	1.05	0.576886	0.79615	Mouse_newGene_15882/Mouse_newGene_785	Mouse_newGene_15882;Mouse_newGene_785
GO:0055037	recycling endosome	5/916	88/15830	0.98	0.581649	0.79615	ENSMUSG00000028955/ENSMUSG00000029787/ENSMUSG00000033389/ENSMUSG00000049313/ENSMUSG00000095538	Vamp3;Avl9;Arhgap44;Sorl1;Gm21983
GO:0005666	DNA-directed RNA polymerase III complex	1/916	15/15830	1.15	0.59119	0.79615	ENSMUSG00000035834	Polr3g
GO:0031528	microvillus membrane	1/916	15/15830	1.15	0.59119	0.79615	ENSMUSG00000020689	Itgb3
GO:0032021	NELF complex	1/916	15/15830	1.15	0.59119	0.79615	ENSMUSG00000090231	Cfb
GO:0005793	endoplasmic reticulum-Golgi intermediate compartment	2/916	34/15830	1.02	0.593309	0.79615	ENSMUSG00000039062/ENSMUSG00000047797	Anpep;Gjb1
GO:0005905	clathrin-coated pit	2/916	34/15830	1.02	0.593309	0.79615	ENSMUSG00000024426/ENSMUSG00000070000	Atat1;Fcho1
GO:0031234	extrinsic component of cytoplasmic side of plasma membrane	3/916	53/15830	0.98	0.598972	0.79615	ENSMUSG00000021457/ENSMUSG00000037712/ENSMUSG00000059456	Syk;Fermt2;Ptk2b
GO:0031225	anchored component of membrane	5/916	90/15830	0.96	0.601812	0.79615	ENSMUSG00000015568/ENSMUSG00000027962/ENSMUSG00000028766/ENSMUSG00000031898/ENSMUSG00000074093	Lpl;Vcam1;Alpl;Dpep3;Svip
GO:0044297	cell body	4/916	72/15830	0.96	0.605321	0.79615	ENSMUSG00000046352/ENSMUSG00000046402/ENSMUSG00000047562/ENSMUSG00000062991	Gjb2;Rbp1;Mmp10;Nrg1
GO:0016323	basolateral plasma membrane	9/916	163/15830	0.95	0.606002	0.79615	ENSMUSG00000003273/ENSMUSG00000018569/ENSMUSG00000019838/ENSMUSG00000023259/ENSMUSG00000025993/ENSMUSG00000031430/ENSMUSG00000032204/ENSMUSG00000032855/ENSMUSG00000060961	Car11;Cldn7;Slc16a10;Slc26a6;Slc40a1;Vsig1;Aqp9;Pkd1;Slc4a4
GO:0005605	basal lamina	1/916	16/15830	1.08	0.614868	0.79615	Mouse_newGene_16595	Mouse_newGene_16595
GO:0005614	interstitial matrix	1/916	16/15830	1.08	0.614868	0.79615	ENSMUSG00000025213	Kazald1
GO:0005640	nuclear outer membrane	1/916	16/15830	1.08	0.614868	0.79615	ENSMUSG00000074183	Gsta1
GO:0016234	inclusion body	1/916	16/15830	1.08	0.614868	0.79615	ENSMUSG00000036273	Lrrk2
GO:0030017	sarcomere	1/916	16/15830	1.08	0.614868	0.79615	ENSMUSG00000062421	Arf2
GO:0030658	transport vesicle membrane	1/916	16/15830	1.08	0.614868	0.79615	ENSMUSG00000047517	Dmbt1
GO:0030904	retromer complex	1/916	16/15830	1.08	0.614868	0.79615	ENSMUSG00000056185	Snx32
GO:0031362	anchored component of external side of plasma membrane	1/916	16/15830	1.08	0.614868	0.79615	ENSMUSG00000078452	Raet1d
GO:0043005	neuron projection	10/916	183/15830	0.94	0.619904	0.799134	ENSMUSG00000000794/ENSMUSG00000019970/ENSMUSG00000025582/ENSMUSG00000028955/ENSMUSG00000029772/ENSMUSG00000042284/ENSMUSG00000047904/ENSMUSG00000048078/ENSMUSG00000056296/ENSMUSG00000062421	Kcnn3;Sgk1;Nptx1;Vamp3;Ahcyl2;Itga1;Sstr2;Tenm4;Synpr;Arf2
GO:0005688	U6 snRNP	1/916	17/15830	1.02	0.637176	0.806871	ENSMUSG00000090231	Cfb
GO:0005782	peroxisomal matrix	1/916	17/15830	1.02	0.637176	0.806871	ENSMUSG00000021417	Eci2
GO:0030670	phagocytic vesicle membrane	1/916	17/15830	1.02	0.637176	0.806871	ENSMUSG00000047517	Dmbt1
GO:0005834	heterotrimeric G-protein complex	2/916	37/15830	0.93	0.639692	0.806871	ENSMUSG00000024186/ENSMUSG00000038607	Rgs11;Gng10
GO:0005882	intermediate filament	2/916	37/15830	0.93	0.639692	0.806871	ENSMUSG00000032221/ENSMUSG00000035775	Mns1;Krt20
GO:0001669	acrosomal vesicle	5/916	95/15830	0.91	0.649708	0.809278	ENSMUSG00000020681/ENSMUSG00000021665/ENSMUSG00000040093/ENSMUSG00000042284/ENSMUSG00000044349	Ace;Hexb;Bmf;Itga1;Snhg11
GO:0035327	transcriptionally active chromatin	2/916	38/15830	0.91	0.654199	0.809278	ENSMUSG00000028927/ENSMUSG00000049470	Padi2;Aff4
GO:0005925	focal adhesion	17/916	316/15830	0.93	0.657585	0.809278	ENSMUSG00000018012/ENSMUSG00000020689/ENSMUSG00000024426/ENSMUSG00000024696/ENSMUSG00000027522/ENSMUSG00000027611/ENSMUSG00000031351/ENSMUSG00000034664/ENSMUSG00000034771/ENSMUSG00000037712/ENSMUSG00000039103/ENSMUSG00000041731/ENSMUSG00000042284/ENSMUSG00000059456/ENSMUSG00000062421/ENSMUSG00000068699/Mouse_newGene_13994	Rac3;Itgb3;Atat1;Lpxn;Stx16;Procr;Zfp185;Itga2b;Tle2;Fermt2;Nexn;Pgm5;Itga1;Ptk2b;Arf2;Flnc;Mouse_newGene_13994
GO:0016581	NuRD complex	1/916	18/15830	0.96	0.658194	0.809278	ENSMUSG00000040760	Appl1
GO:0030992	intraciliary transport particle B	1/916	18/15830	0.96	0.658194	0.809278	ENSMUSG00000034317	Trim59
GO:0098794	postsynapse	1/916	18/15830	0.96	0.658194	0.809278	ENSMUSG00000036273	Lrrk2
GO:0045121	membrane raft	10/916	191/15830	0.9	0.673062	0.81607	ENSMUSG00000015243/ENSMUSG00000024462/ENSMUSG00000031342/ENSMUSG00000035273/ENSMUSG00000040525/ENSMUSG00000042284/ENSMUSG00000044345/ENSMUSG00000045287/ENSMUSG00000059456/ENSMUSG00000067235	Abca1;Gabbr1;Gpm6b;Hpse;Cblc;Itga1;Marveld1;Rtn4rl1;Ptk2b;H2-Q10
GO:0000502	proteasome complex	1/916	19/15830	0.91	0.677995	0.81607	ENSMUSG00000039474	Wfs1
GO:0001891	phagocytic cup	1/916	19/15830	0.91	0.677995	0.81607	ENSMUSG00000018012	Rac3
GO:0005875	microtubule associated complex	1/916	19/15830	0.91	0.677995	0.81607	ENSMUSG00000062077	Trim54
GO:0031252	cell leading edge	2/916	40/15830	0.86	0.681808	0.81607	ENSMUSG00000020758/ENSMUSG00000062421	Itgb4;Arf2
GO:0030027	lamellipodium	7/916	137/15830	0.88	0.685885	0.81607	ENSMUSG00000018012/ENSMUSG00000024290/ENSMUSG00000025265/ENSMUSG00000034462/ENSMUSG00000059456/Mouse_newGene_12288/Mouse_newGene_6330	Rac3;Rock1;Fgd1;Pkd2;Ptk2b;Mouse_newGene_12288;Mouse_newGene_6330
GO:0005815	microtubule organizing center	3/916	61/15830	0.85	0.693469	0.81607	ENSMUSG00000000486/ENSMUSG00000031629/ENSMUSG00000069910	Sept1;Cenpu;Spdl1
GO:0030659	cytoplasmic vesicle membrane	3/916	61/15830	0.85	0.693469	0.81607	ENSMUSG00000032656/ENSMUSG00000032936/ENSMUSG00000035798	March3;Camkv;Zdhhc17
GO:0031430	M band	1/916	20/15830	0.86	0.69665	0.81607	ENSMUSG00000032060	Cryab
GO:0000118	histone deacetylase complex	1/916	21/15830	0.82	0.714225	0.81607	ENSMUSG00000034245	Hdac11
GO:0000242	pericentriolar material	1/916	21/15830	0.82	0.714225	0.81607	ENSMUSG00000018012	Rac3
GO:0032993	protein-DNA complex	1/916	21/15830	0.82	0.714225	0.81607	ENSMUSG00000056758	Hmga2
GO:0097060	synaptic membrane	1/916	21/15830	0.82	0.714225	0.81607	ENSMUSG00000032060	Cryab
GO:0097228	sperm principal piece	1/916	21/15830	0.82	0.714225	0.81607	ENSMUSG00000040828	Catsperd
GO:0043234	protein complex	18/916	347/15830	0.9	0.718427	0.81607	ENSMUSG00000002944/ENSMUSG00000015748/ENSMUSG00000018217/ENSMUSG00000022604/ENSMUSG00000025860/ENSMUSG00000026797/ENSMUSG00000028693/ENSMUSG00000030088/ENSMUSG00000034656/ENSMUSG00000034799/ENSMUSG00000038412/ENSMUSG00000039166/ENSMUSG00000041135/ENSMUSG00000047562/ENSMUSG00000049086/ENSMUSG00000060639/ENSMUSG00000061589/ENSMUSG00000061808	Cd36;Prpf3;Pmp22;Cep97;Xiap;Stxbp1;Nasp;Aldh1l1;Cacna1a;Unc13a;Higd1a;Akap7;Ripk2;Mmp10;Bmyc;Hist1h4i;Dot1l;Ttr
GO:0009898	cytoplasmic side of plasma membrane	2/916	43/15830	0.8	0.719809	0.81607	ENSMUSG00000029433/ENSMUSG00000041731	Diablo;Pgm5
GO:0031902	late endosome membrane	2/916	43/15830	0.8	0.719809	0.81607	ENSMUSG00000021950/ENSMUSG00000034445	Anxa8;Cyb561a3
GO:0030425	dendrite	18/916	348/15830	0.89	0.722849	0.81607	ENSMUSG00000003378/ENSMUSG00000020009/ENSMUSG00000021591/ENSMUSG00000021701/ENSMUSG00000022391/ENSMUSG00000023945/ENSMUSG00000024112/ENSMUSG00000027978/ENSMUSG00000028289/ENSMUSG00000031302/ENSMUSG00000034656/ENSMUSG00000037217/ENSMUSG00000037995/ENSMUSG00000046447/ENSMUSG00000047562/ENSMUSG00000049511/ENSMUSG00000050192/ENSMUSG00000062991	Grik5;Ifngr1;Glrx;Plk2;Rangap1;Slc5a7;Cacna1h;Prss12;Epha7;Nlgn3;Cacna1a;Syn1;Igsf9;Camk2n1;Mmp10;Htr1b;Eif5a2;Nrg1
GO:0005788	endoplasmic reticulum lumen	3/916	64/15830	0.81	0.724266	0.81607	ENSMUSG00000027792/ENSMUSG00000027859/ENSMUSG00000060519	Bche;Ngf;Tor3a
GO:0005765	lysosomal membrane	8/916	162/15830	0.85	0.726957	0.81607	ENSMUSG00000020566/ENSMUSG00000022537/ENSMUSG00000034445/ENSMUSG00000035273/ENSMUSG00000039062/ENSMUSG00000047187/ENSMUSG00000047496/ENSMUSG00000066621	Atp6v1c2;Tmem44;Cyb561a3;Hpse;Anpep;Rab2a;Rnf152;Tecpr1
GO:0005689	U12-type spliceosomal complex	1/916	22/15830	0.79	0.730784	0.81607	Mouse_newGene_1746	Mouse_newGene_1746
GO:0030136	clathrin-coated vesicle	1/916	22/15830	0.79	0.730784	0.81607	ENSMUSG00000070000	Fcho1
GO:0071339	MLL1 complex	1/916	22/15830	0.79	0.730784	0.81607	ENSMUSG00000026484	Rnf2
GO:0014704	intercalated disc	2/916	44/15830	0.79	0.731597	0.81607	ENSMUSG00000014778/ENSMUSG00000041731	Fhod1;Pgm5
GO:0005576	extracellular region	24/916	462/15830	0.9	0.73815	0.81607	ENSMUSG00000003273/ENSMUSG00000020598/ENSMUSG00000021342/ENSMUSG00000021592/ENSMUSG00000023992/ENSMUSG00000024579/ENSMUSG00000028255/ENSMUSG00000028643/ENSMUSG00000029161/ENSMUSG00000031028/ENSMUSG00000035595/ENSMUSG00000035692/ENSMUSG00000036264/ENSMUSG00000037818/ENSMUSG00000039347/ENSMUSG00000041120/ENSMUSG00000041954/ENSMUSG00000042826/ENSMUSG00000068246/ENSMUSG00000072770/ENSMUSG00000073705/…	Car11;Nrcam;Prl;Arsk;Trem2;Pcyox1l;Clca1;Svbp;Cgref1;Tub;1600002K03Rik;Isg15;Fstl4;Abhd18;Atp6v0e2;Nbl1;Tnfrsf18;Fgf11;Apol9b;Acrbp;Cenps;Apold1;Mouse_newGene_10775;Mouse_newGene_15649
GO:0005759	mitochondrial matrix	6/916	126/15830	0.82	0.743951	0.81607	ENSMUSG00000017146/ENSMUSG00000025747/ENSMUSG00000029208/ENSMUSG00000036273/ENSMUSG00000043572/ENSMUSG00000046598	Brca1;Tyms;Guf1;Lrrk2;Pars2;Bdh1
GO:0036126	sperm flagellum	1/916	23/15830	0.75	0.746384	0.81607	ENSMUSG00000032221	Mns1
GO:0060170	ciliary membrane	1/916	23/15830	0.75	0.746384	0.81607	ENSMUSG00000031755	Bbs2
GO:0071011	precatalytic spliceosome	1/916	23/15830	0.75	0.746384	0.81607	ENSMUSG00000090231	Cfb
GO:0031012	extracellular matrix	7/916	146/15830	0.83	0.747379	0.81607	ENSMUSG00000015568/ENSMUSG00000018012/ENSMUSG00000029061/ENSMUSG00000036256/ENSMUSG00000040152/ENSMUSG00000046056/ENSMUSG00000060639	Lpl;Rac3;Mmp23;Igfbp7;Thbs1;Sbsn;Hist1h4i
GO:0045335	phagocytic vesicle	1/916	24/15830	0.72	0.76108	0.825326	ENSMUSG00000015243	Abca1
GO:0042470	melanosome	3/916	68/15830	0.76	0.761496	0.825326	ENSMUSG00000020689/ENSMUSG00000029816/ENSMUSG00000047187	Itgb3;Gpnmb;Rab2a
GO:0005801	cis-Golgi network	1/916	26/15830	0.66	0.787971	0.848788	ENSMUSG00000062526	Mppe1
GO:0000790	nuclear chromatin	7/916	153/15830	0.79	0.788945	0.848788	ENSMUSG00000024791/ENSMUSG00000025049/ENSMUSG00000028693/ENSMUSG00000028949/ENSMUSG00000031099/ENSMUSG00000035834/ENSMUSG00000039994	Cdca5;Taf5;Nasp;Smarcd3;Smarca1;Polr3g;Timeless
GO:0005795	Golgi stack	1/916	27/15830	0.64	0.80026	0.853823	ENSMUSG00000028743	Akr7a5
GO:0055038	recycling endosome membrane	1/916	27/15830	0.64	0.80026	0.853823	ENSMUSG00000017639	Rab11fip4
GO:0045202	synapse	5/916	115/15830	0.75	0.802379	0.853823	ENSMUSG00000020598/ENSMUSG00000021728/ENSMUSG00000028955/ENSMUSG00000035640/ENSMUSG00000053930	Nrcam;Emb;Vamp3;Cbarp;Shisa6
GO:0005903	brush border	2/916	52/15830	0.66	0.811467	0.854566	ENSMUSG00000024388/ENSMUSG00000030909	Myo7b;Anks4b
GO:0005669	transcription factor TFIID complex	1/916	28/15830	0.62	0.811838	0.854566	ENSMUSG00000025049	Taf5
GO:0016592	mediator complex	1/916	28/15830	0.62	0.811838	0.854566	ENSMUSG00000031302	Nlgn3
GO:0005840	ribosome	2/916	53/15830	0.65	0.8198	0.856801	ENSMUSG00000019235/ENSMUSG00000038085	Rps6kl1;Cnbd2
GO:0031965	nuclear membrane	7/916	159/15830	0.76	0.820304	0.856801	ENSMUSG00000020739/ENSMUSG00000022391/ENSMUSG00000029810/ENSMUSG00000034329/ENSMUSG00000039942/ENSMUSG00000062762/Mouse_newGene_6943	Nup85;Rangap1;Tmem176b;Brip1;Ptger4;Ei24;Mouse_newGene_6943
GO:0036464	cytoplasmic ribonucleoprotein granule	1/916	29/15830	0.6	0.822745	0.856801	ENSMUSG00000018012	Rac3
GO:0030176	integral component of endoplasmic reticulum membrane	3/916	77/15830	0.67	0.830394	0.858706	ENSMUSG00000020484/ENSMUSG00000031169/ENSMUSG00000039474	Xbp1;Porcn;Wfs1
GO:0022625	cytosolic large ribosomal subunit	4/916	99/15830	0.7	0.831955	0.858706	Mouse_newGene_11142/Mouse_newGene_13854/Mouse_newGene_14327/Mouse_newGene_6809	Mouse_newGene_11142;Mouse_newGene_13854;Mouse_newGene_14327;Mouse_newGene_6809
GO:0005667	transcription factor complex	8/916	182/15830	0.76	0.833377	0.858706	ENSMUSG00000015452/ENSMUSG00000024140/ENSMUSG00000027641/ENSMUSG00000038718/ENSMUSG00000040187/ENSMUSG00000044475/ENSMUSG00000045518/ENSMUSG00000046179	Ager;Epas1;Rbl1;Pbx3;Arntl2;Ascc1;Onecut3;E2f8
GO:0005719	nuclear euchromatin	1/916	31/15830	0.56	0.842701	0.859389	ENSMUSG00000049086	Bmyc
GO:0019897	extrinsic component of plasma membrane	1/916	31/15830	0.56	0.842701	0.859389	ENSMUSG00000018012	Rac3
GO:0010008	endosome membrane	2/916	56/15830	0.62	0.842851	0.859389	ENSMUSG00000026888/ENSMUSG00000040760	Grb14;Appl1
GO:0005791	rough endoplasmic reticulum	2/916	58/15830	0.6	0.856697	0.868547	ENSMUSG00000029102/Mouse_newGene_6943	Hgfac;Mouse_newGene_6943
GO:0005770	late endosome	3/916	82/15830	0.63	0.860737	0.868547	ENSMUSG00000038740/ENSMUSG00000040412/ENSMUSG00000062421	Mvb12b;5330417C22Rik;Arf2
GO:0043235	receptor complex	3/916	82/15830	0.63	0.860737	0.868547	ENSMUSG00000031565/ENSMUSG00000041046/ENSMUSG00000054263	Fgfr1;Ramp3;Lifr
GO:0005758	mitochondrial intermembrane space	3/916	83/15830	0.62	0.8662	0.869098	ENSMUSG00000021591/ENSMUSG00000029433/ENSMUSG00000038393	Glrx;Diablo;Txnip
GO:0001741	XY body	1/916	35/15830	0.49	0.876132	0.869098	ENSMUSG00000025758	Plk4
GO:0005776	autophagosome	1/916	35/15830	0.49	0.876132	0.869098	ENSMUSG00000028211	Trp53inp1
GO:0019013	viral nucleocapsid	1/916	35/15830	0.49	0.876132	0.869098	ENSMUSG00000015748	Prpf3
GO:0030864	cortical actin cytoskeleton	1/916	35/15830	0.49	0.876132	0.869098	ENSMUSG00000032827	Ppp1r9a
GO:0008076	voltage-gated potassium channel complex	2/916	62/15830	0.56	0.881096	0.871069	ENSMUSG00000017167/ENSMUSG00000037624	Cntnap1;Kcnk2
GO:0045095	keratin filament	2/916	63/15830	0.55	0.886565	0.873525	ENSMUSG00000023039/ENSMUSG00000061397	Krt7;Krt79
GO:0000932	P-body	2/916	66/15830	0.52	0.901605	0.879292	ENSMUSG00000003344/ENSMUSG00000090231	Btbd2;Cfb
GO:0019898	extrinsic component of membrane	2/916	66/15830	0.52	0.901605	0.879292	ENSMUSG00000047517/ENSMUSG00000056185	Dmbt1;Snx32
GO:0030529	intracellular ribonucleoprotein complex	2/916	67/15830	0.52	0.90619	0.879292	ENSMUSG00000017146/ENSMUSG00000036273	Brca1;Lrrk2
GO:0042645	mitochondrial nucleoid	1/916	40/15830	0.43	0.908122	0.879292	ENSMUSG00000036875	Dna2
GO:0005938	cell cortex	3/916	93/15830	0.56	0.911226	0.879292	ENSMUSG00000020758/ENSMUSG00000035683/ENSMUSG00000059456	Itgb4;Melk;Ptk2b
GO:0030315	T-tubule	1/916	41/15830	0.42	0.913452	0.879292	ENSMUSG00000039166	Akap7
GO:0032580	Golgi cisterna membrane	1/916	41/15830	0.42	0.913452	0.879292	Mouse_newGene_12851	Mouse_newGene_12851
GO:0000788	nuclear nucleosome	2/916	71/15830	0.49	0.922603	0.883322	ENSMUSG00000029177/ENSMUSG00000060639	Cenpa;Hist1h4i
GO:0005768	endosome	6/916	166/15830	0.62	0.923675	0.883322	ENSMUSG00000020681/ENSMUSG00000034560/ENSMUSG00000038668/ENSMUSG00000039239/ENSMUSG00000056429/ENSMUSG00000067889	Ace;Washc4;Lpar1;Tgfb2;Tgoln1;Sptbn2
GO:0030173	integral component of Golgi membrane	1/916	44/15830	0.39	0.927659	0.884242	ENSMUSG00000003418	St8sia6
GO:0012505	endomembrane system	1/916	45/15830	0.38	0.931857	0.885359	ENSMUSG00000045664	Cdc42ep2
GO:0001750	photoreceptor outer segment	1/916	47/15830	0.37	0.939536	0.886897	ENSMUSG00000019986	Ahi1
GO:0017053	transcriptional repressor complex	1/916	47/15830	0.37	0.939536	0.886897	ENSMUSG00000068154	Insm1
GO:0005741	mitochondrial outer membrane	3/916	107/15830	0.48	0.951327	0.895139	ENSMUSG00000024500/ENSMUSG00000028412/ENSMUSG00000034993	Ppp2r2b;Slc44a1;Vat1
GO:0031090	organelle membrane	2/916	82/15830	0.42	0.954875	0.895586	ENSMUSG00000024087/ENSMUSG00000024292	Cyp1b1;Cyp4f14
GO:0043209	myelin sheath	5/916	161/15830	0.54	0.959856	0.895586	ENSMUSG00000017167/ENSMUSG00000026797/ENSMUSG00000029223/ENSMUSG00000032060/ENSMUSG00000037217	Cntnap1;Stxbp1;Uchl1;Cryab;Syn1
GO:0005581	collagen trimer	1/916	55/15830	0.31	0.962527	0.895586	ENSMUSG00000036655	Colec11
GO:0005622	intracellular	11/916	300/15830	0.63	0.964043	0.895586	ENSMUSG00000021697/ENSMUSG00000028862/ENSMUSG00000033781/ENSMUSG00000037944/ENSMUSG00000039347/ENSMUSG00000040543/ENSMUSG00000044676/ENSMUSG00000056592/ENSMUSG00000060301/ENSMUSG00000062519/ENSMUSG00000078580	Depdc1b;Map3k6;Asb13;Ccr7;Atp6v0e2;Pitpnm3;Zfp612;Zfp658;2610008E11Rik;Zfp398;E430018J23Rik
GO:0005777	peroxisome	1/916	61/15830	0.28	0.973829	0.901814	ENSMUSG00000026853	Crat
GO:0016607	nuclear speck	3/916	131/15830	0.4	0.983585	0.905306	ENSMUSG00000024140/ENSMUSG00000041459/Mouse_newGene_13899	Epas1;Tardbp;Mouse_newGene_13899
GO:0000151	ubiquitin ligase complex	1/916	69/15830	0.25	0.983788	0.905306	ENSMUSG00000040525	Cblc
GO:0071013	catalytic step 2 spliceosome	2/916	112/15830	0.31	0.99024	0.908387	ENSMUSG00000090231/Mouse_newGene_3915	Cfb;Mouse_newGene_3915
GO:0005913	cell-cell adherens junction	6/916	261/15830	0.4	0.998023	0.912666	ENSMUSG00000022391/ENSMUSG00000032218/ENSMUSG00000036777/ENSMUSG00000041782/ENSMUSG00000067889/ENSMUSG00000071552	Rangap1;Ccnb2;Anln;Lad1;Sptbn2;Tigit

## Sheet: _Molecular_Function_enrich
Table S11 -3 Molecular function enrichment results of differentially expressed genes
ID	Description	GeneRatio	BgRatio	enrich_factor	pvalue	qvalue	geneID	gene_symbol
GO:0043142	single-stranded DNA-dependent ATPase activity	6/830	10/14503	10.48	5.94147e-06	0.00243913	ENSMUSG00000019214/ENSMUSG00000022422/ENSMUSG00000023104/ENSMUSG00000029363/ENSMUSG00000034206/ENSMUSG00000036875	Chtf18;Dscc1;Rfc2;Rfc5;Polq;Dna2
GO:0019901	protein kinase binding	34/830	332/14503	1.79	0.000723827	0.0926362	ENSMUSG00000003779/ENSMUSG00000006678/ENSMUSG00000017756/ENSMUSG00000018012/ENSMUSG00000019773/ENSMUSG00000020484/ENSMUSG00000021457/ENSMUSG00000026797/ENSMUSG00000027469/ENSMUSG00000027496/ENSMUSG00000027654/ENSMUSG00000027715/ENSMUSG00000028212/ENSMUSG00000028551/ENSMUSG00000029521/ENSMUSG00000030867/ENSMUSG00000032827/ENSMUSG00000032855/ENSMUSG00000037217/ENSMUSG00000038943/ENSMUSG00000039166/…	Kif20a;Pola1;Slc12a7;Rac3;Fbxo5;Xbp1;Syk;Stxbp1;Tpx2;Aurka;Fam83d;Ccna2;Ccne2;Cdkn2c;Chek2;Plk1;Ppp1r9a;Pkd1;Syn1;Prc1;Akap7;Myh6;Ccnb1;Kif14;Cdc25c;Cenpe;Camk2n1;Tprkb;Cks2;Cenpj;Lime1;Mouse_newGene_11024;Mouse_newGene_11171;Mouse_newGene_5509
GO:0008017	microtubule binding	22/830	182/14503	2.11	0.000726375	0.0926362	ENSMUSG00000000266/ENSMUSG00000003779/ENSMUSG00000017716/ENSMUSG00000020492/ENSMUSG00000024277/ENSMUSG00000024301/ENSMUSG00000024795/ENSMUSG00000027654/ENSMUSG00000028438/ENSMUSG00000030867/ENSMUSG00000031971/ENSMUSG00000032060/ENSMUSG00000034311/ENSMUSG00000036223/ENSMUSG00000036768/ENSMUSG00000038943/ENSMUSG00000041498/ENSMUSG00000045328/ENSMUSG00000051378/ENSMUSG00000062077/ENSMUSG00000068744/…	Mid2;Kif20a;Birc5;Ska2;Mapre2;Kifc5b;Kif20b;Fam83d;Kif24;Plk1;Ccsap;Cryab;Kif4;Ska1;Kif15;Prc1;Kif14;Cenpe;Kif18b;Trim54;Psrc1;Kifc1
GO:0004674	protein serine/threonine kinase activity	23/830	197/14503	2.04	0.000902609	0.0926362	ENSMUSG00000019235/ENSMUSG00000019970/ENSMUSG00000021457/ENSMUSG00000021701/ENSMUSG00000023908/ENSMUSG00000024290/ENSMUSG00000025758/ENSMUSG00000026622/ENSMUSG00000026779/ENSMUSG00000027379/ENSMUSG00000029283/ENSMUSG00000029516/ENSMUSG00000029521/ENSMUSG00000030867/ENSMUSG00000031016/ENSMUSG00000035112/ENSMUSG00000035232/ENSMUSG00000035683/ENSMUSG00000038967/ENSMUSG00000039349/ENSMUSG00000040084/…	Rps6kl1;Sgk1;Syk;Plk2;Pkmyt1;Rock1;Plk4;Nek2;Mastl;Bub1;Cdc7;Cit;Chek2;Plk1;Wee1;Wnk4;Pdk3;Melk;Pdk2;C130074G19Rik;Bub1b;Ripk2;Hunk
GO:0004386	helicase activity	8/830	38/14503	3.68	0.00117264	0.0962799	ENSMUSG00000025001/ENSMUSG00000026896/ENSMUSG00000027353/ENSMUSG00000028702/ENSMUSG00000031099/ENSMUSG00000037921/ENSMUSG00000051220/ENSMUSG00000067995	Hells;Ifih1;Mcm8;Rad54l;Smarca1;Ddx60;Ercc6l;Gtf2f2
GO:0030169	low-density lipoprotein particle binding	7/830	31/14503	3.95	0.0015379	0.105225	ENSMUSG00000002944/ENSMUSG00000021614/ENSMUSG00000040152/ENSMUSG00000049313/Mouse_newGene_16145/Mouse_newGene_2730/Mouse_newGene_4079	Cd36;Vcan;Thbs1;Sorl1;Mouse_newGene_16145;Mouse_newGene_2730;Mouse_newGene_4079
GO:0008574	ATP-dependent microtubule motor activity, plus-end-directed	4/830	11/14503	6.35	0.00254143	0.149046	ENSMUSG00000024795/ENSMUSG00000034311/ENSMUSG00000041498/ENSMUSG00000051378	Kif20b;Kif4;Kif14;Kif18b
GO:0048037	cofactor binding	4/830	12/14503	5.82	0.00364083	0.186832	ENSMUSG00000017716/ENSMUSG00000019970/ENSMUSG00000025747/Mouse_newGene_11024	Birc5;Sgk1;Tyms;Mouse_newGene_11024
GO:0017075	syntaxin-1 binding	5/830	20/14503	4.37	0.00457469	0.187803	ENSMUSG00000026797/ENSMUSG00000028955/ENSMUSG00000034799/ENSMUSG00000036273/ENSMUSG00000062151	Stxbp1;Vamp3;Unc13a;Lrrk2;Unc13c
GO:0045499	chemorepellent activity	5/830	20/14503	4.37	0.00457469	0.187803	ENSMUSG00000019647/ENSMUSG00000025207/ENSMUSG00000028289/ENSMUSG00000032083/ENSMUSG00000062991	Sema6a;Sema4g;Epha7;Apoa1;Nrg1
GO:0050840	extracellular matrix binding	5/830	22/14503	3.97	0.00706682	0.263738	ENSMUSG00000020689/ENSMUSG00000028195/ENSMUSG00000029304/ENSMUSG00000031375/ENSMUSG00000034664	Itgb3;Cyr61;Spp1;Bgn;Itga2b
GO:0016874	ligase activity	23/830	237/14503	1.7	0.00929695	0.315556	ENSMUSG00000000266/ENSMUSG00000017146/ENSMUSG00000019850/ENSMUSG00000024589/ENSMUSG00000025860/ENSMUSG00000026484/ENSMUSG00000029061/ENSMUSG00000029223/ENSMUSG00000029798/ENSMUSG00000032218/ENSMUSG00000032656/ENSMUSG00000033107/ENSMUSG00000034403/ENSMUSG00000040525/ENSMUSG00000040749/ENSMUSG00000047496/Mouse_newGene_12073/Mouse_newGene_13002/Mouse_newGene_14302/Mouse_newGene_2730/Mouse_newGene_39…	Mid2;Brca1;Tnfaip3;Nedd4l;Xiap;Rnf2;Mmp23;Uchl1;Herc6;Ccnb2;March3;Rnf125;Pja1;Cblc;Siah1b;Rnf152;Mouse_newGene_12073;Mouse_newGene_13002;Mouse_newGene_14302;Mouse_newGene_2730;Mouse_newGene_3979;Mouse_newGene_5869;Mouse_newGene_7337
GO:0015485	cholesterol binding	8/830	53/14503	2.64	0.00999262	0.315556	ENSMUSG00000020435/ENSMUSG00000032083/Mouse_newGene_13282/Mouse_newGene_15711/Mouse_newGene_16145/Mouse_newGene_2453/Mouse_newGene_2730/Mouse_newGene_4079	Osbp2;Apoa1;Mouse_newGene_13282;Mouse_newGene_15711;Mouse_newGene_16145;Mouse_newGene_2453;Mouse_newGene_2730;Mouse_newGene_4079
GO:0005044	scavenger receptor activity	6/830	35/14503	3	0.0134771	0.395193	ENSMUSG00000000385/ENSMUSG00000027978/ENSMUSG00000029699/ENSMUSG00000034205/ENSMUSG00000047517/ENSMUSG00000058952	Tmprss2;Prss12;Ssc4d;Loxl2;Dmbt1;Cfi
GO:0003684	damaged DNA binding	7/830	46/14503	2.66	0.014898	0.399724	ENSMUSG00000000751/ENSMUSG00000017146/ENSMUSG00000027342/ENSMUSG00000028884/ENSMUSG00000038644/ENSMUSG00000039396/ENSMUSG00000053914	Rpa1;Brca1;Pcna;Rpa2;Pold1;Neil3;Kdm4d
GO:0005542	folic acid binding	3/830	10/14503	5.24	0.0165527	0.399724	ENSMUSG00000020829/ENSMUSG00000021707/ENSMUSG00000025747	Slc46a1;Dhfr;Tyms
GO:0048407	platelet-derived growth factor binding	3/830	10/14503	5.24	0.0165527	0.399724	ENSMUSG00000000751/ENSMUSG00000025856/ENSMUSG00000026837	Rpa1;Pdgfa;Col5a1
GO:0003682	chromatin binding	29/830	338/14503	1.5	0.019286	0.406922	ENSMUSG00000000028/ENSMUSG00000000751/ENSMUSG00000006678/ENSMUSG00000015452/ENSMUSG00000017146/ENSMUSG00000017499/ENSMUSG00000019942/ENSMUSG00000022360/ENSMUSG00000024791/ENSMUSG00000025001/ENSMUSG00000026429/ENSMUSG00000026484/ENSMUSG00000027342/ENSMUSG00000028587/ENSMUSG00000028949/ENSMUSG00000029322/ENSMUSG00000034205/ENSMUSG00000034206/ENSMUSG00000034329/ENSMUSG00000034906/ENSMUSG00000035024/…	Cdc45;Rpa1;Pola1;Ager;Brca1;Cdc6;Cdk1;Atad2;Cdca5;Hells;Ube2t;Rnf2;Pcna;Orc1;Smarcd3;Plac8;Loxl2;Polq;Brip1;Ncaph;Ncapd3;Prdm8;Wdhd1;Pold1;Exo1;Pclaf;Bend6;Ticrr;Cks2
GO:0016301	kinase activity	11/830	96/14503	2	0.0210517	0.406922	ENSMUSG00000025793/ENSMUSG00000025855/ENSMUSG00000027499/ENSMUSG00000028551/ENSMUSG00000034614/ENSMUSG00000039166/ENSMUSG00000040600/ENSMUSG00000041237/ENSMUSG00000054115/ENSMUSG00000062248/Mouse_newGene_11171	Hgs;Prkar1b;Pkia;Cdkn2c;Pik3ip1;Akap7;Eps8l3;Pklr;Skp2;Cks2;Mouse_newGene_11171
GO:0005096	GTPase activator activity	18/830	187/14503	1.68	0.0213457	0.406922	ENSMUSG00000021697/ENSMUSG00000022391/ENSMUSG00000024186/ENSMUSG00000025154/ENSMUSG00000026721/ENSMUSG00000027699/ENSMUSG00000032870/ENSMUSG00000033389/ENSMUSG00000035151/ENSMUSG00000036273/ENSMUSG00000036533/ENSMUSG00000038167/ENSMUSG00000038860/ENSMUSG00000045664/ENSMUSG00000050730/ENSMUSG00000056413/ENSMUSG00000056429/ENSMUSG00000074625	Depdc1b;Rangap1;Rgs11;Arhgap19;Rabgap1l;Ect2;Smap2;Arhgap44;Elmod2;Lrrk2;Cdc42ep3;Plekhg6;Garnl3;Cdc42ep2;Arhgap42;Adap1;Tgoln1;Arhgap40
GO:0004915	interleukin-6 receptor activity	3/830	11/14503	4.77	0.0218069	0.406922	Mouse_newGene_10775/Mouse_newGene_15882/Mouse_newGene_785	Mouse_newGene_10775;Mouse_newGene_15882;Mouse_newGene_785
GO:0019981	interleukin-6 binding	3/830	11/14503	4.77	0.0218069	0.406922	Mouse_newGene_10775/Mouse_newGene_15882/Mouse_newGene_785	Mouse_newGene_10775;Mouse_newGene_15882;Mouse_newGene_785
GO:0050431	transforming growth factor beta binding	3/830	12/14503	4.37	0.0278622	0.459523	ENSMUSG00000002944/ENSMUSG00000040152/ENSMUSG00000040488	Cd36;Thbs1;Ltbp4
GO:0070182	DNA polymerase binding	3/830	12/14503	4.37	0.0278622	0.459523	ENSMUSG00000027342/ENSMUSG00000034023/ENSMUSG00000039187	Pcna;Fancd2;Fanci
GO:0050839	cell adhesion molecule binding	6/830	41/14503	2.56	0.0279838	0.459523	ENSMUSG00000018569/ENSMUSG00000031302/ENSMUSG00000031565/ENSMUSG00000048078/ENSMUSG00000051790/ENSMUSG00000071552	Cldn7;Nlgn3;Fgfr1;Tenm4;Nlgn2;Tigit
GO:0005520	insulin-like growth factor binding	3/830	13/14503	4.03	0.0347139	0.548115	ENSMUSG00000025213/ENSMUSG00000028195/ENSMUSG00000036256	Kazald1;Cyr61;Igfbp7
GO:0051117	ATPase binding	8/830	68/14503	2.06	0.0396138	0.574931	ENSMUSG00000015243/ENSMUSG00000018012/ENSMUSG00000021699/ENSMUSG00000034462/ENSMUSG00000039474/ENSMUSG00000041329/ENSMUSG00000074093/ENSMUSG00000095538	Abca1;Rac3;Pde4d;Pkd2;Wfs1;Atp1b2;Svip;Gm21983
GO:0004012	phospholipid-translocating ATPase activity	3/830	14/14503	3.74	0.0423493	0.574931	ENSMUSG00000025324/ENSMUSG00000037685/ENSMUSG00000039529	Atp10a;Atp8a1;Atp8b1
GO:0008378	galactosyltransferase activity	3/830	14/14503	3.74	0.0423493	0.574931	ENSMUSG00000029433/ENSMUSG00000051650/ENSMUSG00000098650	Diablo;B3gnt2;Gm28048
GO:0017049	GTP-Rho binding	3/830	14/14503	3.74	0.0423493	0.574931	ENSMUSG00000024290/ENSMUSG00000036533/ENSMUSG00000045664	Rock1;Cdc42ep3;Cdc42ep2
GO:0046983	protein dimerization activity	11/830	108/14503	1.78	0.0447656	0.574931	ENSMUSG00000020566/ENSMUSG00000025049/ENSMUSG00000035273/ENSMUSG00000037169/ENSMUSG00000037217/ENSMUSG00000037235/ENSMUSG00000037621/ENSMUSG00000039347/ENSMUSG00000040187/ENSMUSG00000043872/ENSMUSG00000074796	Atp6v1c2;Taf5;Hpse;Mycn;Syn1;Mxd4;Atoh8;Atp6v0e2;Arntl2;Zmym1;Slc4a11
GO:0097110	scaffold protein binding	6/830	46/14503	2.28	0.0459374	0.574931	ENSMUSG00000021699/ENSMUSG00000023992/ENSMUSG00000024112/ENSMUSG00000025860/ENSMUSG00000029516/ENSMUSG00000031302	Pde4d;Trem2;Cacna1h;Xiap;Cit;Nlgn3
GO:0004715	non-membrane spanning protein tyrosine kinase activity	5/830	35/14503	2.5	0.0473954	0.574931	ENSMUSG00000021457/ENSMUSG00000031016/ENSMUSG00000035683/ENSMUSG00000041135/ENSMUSG00000059456	Syk;Wee1;Melk;Ripk2;Ptk2b
GO:0030165	PDZ domain binding	10/830	96/14503	1.82	0.0476161	0.574931	ENSMUSG00000000159/ENSMUSG00000000531/ENSMUSG00000003378/ENSMUSG00000023259/ENSMUSG00000029516/ENSMUSG00000037703/ENSMUSG00000038668/ENSMUSG00000041498/ENSMUSG00000047904/ENSMUSG00000049791	Igsf5;Grasp;Grik5;Slc26a6;Cit;Lzts3;Lpar1;Kif14;Sstr2;Fzd4
GO:0004364	glutathione transferase activity	4/830	25/14503	2.8	0.0516622	0.605963	ENSMUSG00000025069/ENSMUSG00000029919/ENSMUSG00000068762/ENSMUSG00000074183	Gsto2;Hpgds;Gstm6;Gsta1
GO:0019905	syntaxin binding	7/830	60/14503	2.04	0.0543916	0.620255	ENSMUSG00000015243/ENSMUSG00000024869/ENSMUSG00000024871/ENSMUSG00000027522/ENSMUSG00000034656/ENSMUSG00000045912/ENSMUSG00000095538	Abca1;Gm49405;Doc2g;Stx16;Cacna1a;C2cd4c;Gm21983
GO:0043236	laminin binding	4/830	26/14503	2.69	0.058398	0.620403	ENSMUSG00000039116/ENSMUSG00000040152/ENSMUSG00000050335/Mouse_newGene_7703	Adgrg6;Thbs1;Lgals3;Mouse_newGene_7703
GO:0035064	methylated histone binding	6/830	49/14503	2.14	0.0594991	0.620403	ENSMUSG00000024301/ENSMUSG00000026873/ENSMUSG00000034205/ENSMUSG00000035024/ENSMUSG00000042029/ENSMUSG00000079553	Kifc5b;Phf19;Loxl2;Ncapd3;Ncapg2;Kifc1
GO:0005161	platelet-derived growth factor receptor binding	3/830	16/14503	3.28	0.0598872	0.620403	ENSMUSG00000000751/ENSMUSG00000025856/ENSMUSG00000032006	Rpa1;Pdgfa;Pdgfd
GO:0003697	single-stranded DNA binding	9/830	87/14503	1.81	0.0604496	0.620403	ENSMUSG00000000028/ENSMUSG00000000751/ENSMUSG00000022673/ENSMUSG00000025395/ENSMUSG00000026669/ENSMUSG00000028884/ENSMUSG00000028933/ENSMUSG00000039396/Mouse_newGene_3915	Cdc45;Rpa1;Mcm4;Prim1;Mcm10;Rpa2;Xrcc2;Neil3;Mouse_newGene_3915
GO:0005089	Rho guanyl-nucleotide exchange factor activity	7/830	62/14503	1.97	0.0629033	0.62984	ENSMUSG00000024301/ENSMUSG00000025265/ENSMUSG00000027699/ENSMUSG00000037552/ENSMUSG00000038167/ENSMUSG00000051517/ENSMUSG00000079553	Kifc5b;Fgd1;Ect2;Plekhg2;Plekhg6;Arhgef39;Kifc1
GO:0015194	L-serine transmembrane transporter activity	3/830	17/14503	3.08	0.0697349	0.665768	Mouse_newGene_15711/Mouse_newGene_16145/Mouse_newGene_6943	Mouse_newGene_15711;Mouse_newGene_16145;Mouse_newGene_6943
GO:0045502	dynein complex binding	3/830	17/14503	3.08	0.0697349	0.665768	ENSMUSG00000003452/ENSMUSG00000026605/ENSMUSG00000047388	Bicd1;Cenpf;Atmin
GO:0008201	heparin binding	12/830	131/14503	1.6	0.072149	0.667741	ENSMUSG00000015354/ENSMUSG00000015452/ENSMUSG00000015568/ENSMUSG00000026580/ENSMUSG00000026837/ENSMUSG00000028195/ENSMUSG00000029816/ENSMUSG00000031565/ENSMUSG00000034855/ENSMUSG00000035042/ENSMUSG00000040152/ENSMUSG00000043822	Pcolce2;Ager;Lpl;Selp;Col5a1;Cyr61;Gpnmb;Fgfr1;Cxcl10;Ccl5;Thbs1;Adamtsl5
GO:0005201	extracellular matrix structural constituent	4/830	28/14503	2.5	0.0731946	0.667741	ENSMUSG00000021614/ENSMUSG00000026837/ENSMUSG00000031503/ENSMUSG00000045672	Vcan;Col5a1;Col4a2;Col27a1
GO:0001530	lipopolysaccharide binding	3/830	18/14503	2.91	0.0802585	0.716266	ENSMUSG00000016024/ENSMUSG00000023992/ENSMUSG00000026580	Lbp;Trem2;Selp
GO:0019894	kinesin binding	5/830	41/14503	2.13	0.0830311	0.720884	ENSMUSG00000021936/ENSMUSG00000027654/ENSMUSG00000038943/ENSMUSG00000040860/ENSMUSG00000051378	Mapk8;Fam83d;Prc1;Crocc;Kif18b
GO:0008083	growth factor activity	12/830	135/14503	1.55	0.08594	0.720884	ENSMUSG00000000751/ENSMUSG00000020467/ENSMUSG00000024032/ENSMUSG00000025856/ENSMUSG00000027859/ENSMUSG00000029380/ENSMUSG00000032006/ENSMUSG00000039004/ENSMUSG00000039239/ENSMUSG00000042826/ENSMUSG00000056457/ENSMUSG00000062991	Rpa1;Efemp1;Tff1;Pdgfa;Ngf;Cxcl1;Pdgfd;Bmp6;Tgfb2;Fgf11;Prl2c3;Nrg1
GO:0046982	protein heterodimerization activity	36/830	497/14503	1.27	0.086044	0.720884	ENSMUSG00000000266/ENSMUSG00000000751/ENSMUSG00000000794/ENSMUSG00000006678/ENSMUSG00000017716/ENSMUSG00000020484/ENSMUSG00000021665/ENSMUSG00000024140/ENSMUSG00000025856/ENSMUSG00000025997/ENSMUSG00000028278/ENSMUSG00000028312/ENSMUSG00000029177/ENSMUSG00000034349/ENSMUSG00000034799/ENSMUSG00000035929/ENSMUSG00000038718/ENSMUSG00000038967/ENSMUSG00000039004/ENSMUSG00000039239/ENSMUSG00000039994/…	Mid2;Rpa1;Kcnn3;Pola1;Birc5;Xbp1;Hexb;Epas1;Pdgfa;Ikzf2;Rragd;Smc2;Cenpa;Smc4;Unc13a;H2-Q4;Pbx3;Pdk2;Bmp6;Tgfb2;Timeless;Myh6;Ramp3;Sgtb;Tenm4;Bmyc;Fzd4;Jam2;Lifr;Hist1h4i;Ttr;H2-Q10;Cenps;Pdzd7;Cenpw;Ugt1a1
GO:0031625	ubiquitin protein ligase binding	19/830	239/14503	1.39	0.092131	0.720906	ENSMUSG00000000154/ENSMUSG00000003344/ENSMUSG00000017146/ENSMUSG00000020484/ENSMUSG00000020601/ENSMUSG00000021699/ENSMUSG00000022391/ENSMUSG00000025855/ENSMUSG00000026429/ENSMUSG00000027496/ENSMUSG00000028884/ENSMUSG00000029223/ENSMUSG00000029521/ENSMUSG00000038393/ENSMUSG00000039474/ENSMUSG00000049086/ENSMUSG00000049791/ENSMUSG00000060579/Mouse_newGene_14302	Slc22a18;Btbd2;Brca1;Xbp1;Trib2;Pde4d;Rangap1;Prkar1b;Ube2t;Aurka;Rpa2;Uchl1;Chek2;Txnip;Wfs1;Bmyc;Fzd4;Fhit;Mouse_newGene_14302
GO:0000287	magnesium ion binding	15/830	181/14503	1.45	0.0957213	0.720906	ENSMUSG00000017897/ENSMUSG00000025324/ENSMUSG00000027406/ENSMUSG00000028862/ENSMUSG00000029366/ENSMUSG00000029919/ENSMUSG00000031016/ENSMUSG00000037685/ENSMUSG00000039529/ENSMUSG00000041064/ENSMUSG00000041237/ENSMUSG00000041731/ENSMUSG00000046402/ENSMUSG00000062421/Mouse_newGene_8843	Eya2;Atp10a;Idh3b;Map3k6;Dck;Hpgds;Wee1;Atp8a1;Atp8b1;Pif1;Pklr;Pgm5;Rbp1;Arf2;Mouse_newGene_8843
GO:0004872	receptor activity	8/830	82/14503	1.7	0.0964823	0.720906	ENSMUSG00000020689/ENSMUSG00000020758/ENSMUSG00000025993/ENSMUSG00000031302/ENSMUSG00000034799/ENSMUSG00000045287/ENSMUSG00000051790/ENSMUSG00000071552	Itgb3;Itgb4;Slc40a1;Nlgn3;Unc13a;Rtn4rl1;Nlgn2;Tigit
GO:0043027	cysteine-type endopeptidase inhibitor activity involved in apoptotic process	4/830	31/14503	2.25	0.0985618	0.720906	ENSMUSG00000017716/ENSMUSG00000021403/ENSMUSG00000025860/ENSMUSG00000045827	Birc5;Serpinb9b;Xiap;Serpinb9
GO:0008009	chemokine activity	7/830	69/14503	1.77	0.0987234	0.720906	ENSMUSG00000029380/ENSMUSG00000034855/ENSMUSG00000035042/ENSMUSG00000044349/Mouse_newGene_15649/Mouse_newGene_3979/Mouse_newGene_5869	Cxcl1;Cxcl10;Ccl5;Snhg11;Mouse_newGene_15649;Mouse_newGene_3979;Mouse_newGene_5869
GO:0003777	microtubule motor activity	6/830	56/14503	1.87	0.099449	0.720906	ENSMUSG00000003779/ENSMUSG00000028438/ENSMUSG00000028678/ENSMUSG00000030882/ENSMUSG00000036768/ENSMUSG00000045328	Kif20a;Kif24;Kif2c;Dnhd1;Kif15;Cenpe
GO:0003690	double-stranded DNA binding	6/830	57/14503	1.84	0.106085	0.720906	ENSMUSG00000006678/ENSMUSG00000028933/ENSMUSG00000033752/ENSMUSG00000037921/ENSMUSG00000039396/ENSMUSG00000041459	Pola1;Xrcc2;Mnd1;Ddx60;Neil3;Tardbp
GO:0051539	4 iron, 4 sulfur cluster binding	4/830	32/14503	2.18	0.107815	0.720906	ENSMUSG00000006678/ENSMUSG00000034329/ENSMUSG00000036875/ENSMUSG00000038644	Pola1;Brip1;Dna2;Pold1
GO:0003906	DNA-(apurinic or apyrimidinic site) lyase activity	2/830	10/14503	3.49	0.10852	0.720906	ENSMUSG00000039396/ENSMUSG00000056758	Neil3;Hmga2
GO:0034236	protein kinase A catalytic subunit binding	2/830	10/14503	3.49	0.10852	0.720906	ENSMUSG00000025855/ENSMUSG00000027499	Prkar1b;Pkia
GO:0017134	fibroblast growth factor binding	3/830	21/14503	2.5	0.115511	0.720906	ENSMUSG00000020689/ENSMUSG00000031565/ENSMUSG00000040152	Itgb3;Fgfr1;Thbs1
GO:0030552	cAMP binding	3/830	21/14503	2.5	0.115511	0.720906	ENSMUSG00000021699/ENSMUSG00000025855/ENSMUSG00000038085	Pde4d;Prkar1b;Cnbd2
GO:0004888	transmembrane signaling receptor activity	4/830	34/14503	2.06	0.127428	0.720906	ENSMUSG00000019647/ENSMUSG00000023992/ENSMUSG00000033420/ENSMUSG00000074743	Sema6a;Trem2;Antxr1;Thbd
GO:0001671	ATPase activator activity	2/830	11/14503	3.18	0.12779	0.720906	ENSMUSG00000041329/ENSMUSG00000095538	Atp1b2;Gm21983
GO:0008408	3'-5' exonuclease activity	2/830	11/14503	3.18	0.12779	0.720906	ENSMUSG00000006678/ENSMUSG00000048647	Pola1;Exd1
GO:0016853	isomerase activity	2/830	11/14503	3.18	0.12779	0.720906	ENSMUSG00000034883/ENSMUSG00000051499	Lrr1;Zfp786
GO:0019955	cytokine binding	2/830	11/14503	3.18	0.12779	0.720906	ENSMUSG00000049791/ENSMUSG00000054263	Fzd4;Lifr
GO:0046703	natural killer cell lectin-like receptor binding	2/830	11/14503	3.18	0.12779	0.720906	ENSMUSG00000078452/ENSMUSG00000079685	Raet1d;Ulbp1
GO:0061630	ubiquitin protein ligase activity	13/830	160/14503	1.42	0.128243	0.720906	ENSMUSG00000024589/ENSMUSG00000025860/ENSMUSG00000026429/ENSMUSG00000026484/ENSMUSG00000029798/ENSMUSG00000033107/ENSMUSG00000034317/ENSMUSG00000034403/ENSMUSG00000039328/ENSMUSG00000040525/ENSMUSG00000040749/ENSMUSG00000047496/ENSMUSG00000054115	Nedd4l;Xiap;Ube2t;Rnf2;Herc6;Rnf125;Trim59;Pja1;Rnf122;Cblc;Siah1b;Rnf152;Skp2
GO:0003887	DNA-directed DNA polymerase activity	3/830	22/14503	2.38	0.128355	0.720906	ENSMUSG00000006678/ENSMUSG00000034206/ENSMUSG00000038644	Pola1;Polq;Pold1
GO:0004721	phosphoprotein phosphatase activity	3/830	22/14503	2.38	0.128355	0.720906	ENSMUSG00000037544/ENSMUSG00000043154/ENSMUSG00000046402	Dlgap5;Ppp2r3a;Rbp1
GO:0019706	protein-cysteine S-palmitoyltransferase activity	3/830	22/14503	2.38	0.128355	0.720906	ENSMUSG00000021969/ENSMUSG00000035798/ENSMUSG00000039199	Zdhhc20;Zdhhc17;Zdhhc1
GO:0030332	cyclin binding	3/830	22/14503	2.38	0.128355	0.720906	ENSMUSG00000019942/ENSMUSG00000029798/ENSMUSG00000068154	Cdk1;Herc6;Insm1
GO:0005518	collagen binding	5/830	47/14503	1.86	0.129425	0.720906	ENSMUSG00000000751/ENSMUSG00000015354/ENSMUSG00000025856/ENSMUSG00000033420/Mouse_newGene_16595	Rpa1;Pcolce2;Pdgfa;Antxr1;Mouse_newGene_16595
GO:0002020	protease binding	10/830	118/14503	1.48	0.138203	0.720906	ENSMUSG00000019850/ENSMUSG00000020484/ENSMUSG00000020689/ENSMUSG00000021403/ENSMUSG00000025860/ENSMUSG00000042165/ENSMUSG00000045827/ENSMUSG00000071178/Mouse_newGene_12288/Mouse_newGene_6330	Tnfaip3;Xbp1;Itgb3;Serpinb9b;Xiap;Gm9774;Serpinb9;Serpina1b;Mouse_newGene_12288;Mouse_newGene_6330
GO:0001205	transcriptional activator activity, RNA polymerase II distal enhancer sequence-specific binding	3/830	23/14503	2.28	0.141677	0.720906	ENSMUSG00000038615/ENSMUSG00000038718/ENSMUSG00000041459	Nfe2l1;Pbx3;Tardbp
GO:0005484	SNAP receptor activity	3/830	23/14503	2.28	0.141677	0.720906	ENSMUSG00000027522/ENSMUSG00000028955/ENSMUSG00000039232	Stx16;Vamp3;Stx11
GO:0043621	protein self-association	5/830	49/14503	1.78	0.147042	0.720906	ENSMUSG00000019850/ENSMUSG00000035042/ENSMUSG00000037703/ENSMUSG00000063767/ENSMUSG00000074093	Tnfaip3;Ccl5;Lzts3;S100a7a;Svip
GO:0001054	RNA polymerase I activity	2/830	12/14503	2.91	0.147776	0.720906	ENSMUSG00000000751/ENSMUSG00000028884	Rpa1;Rpa2
GO:0004115	3',5'-cyclic-AMP phosphodiesterase activity	2/830	12/14503	2.91	0.147776	0.720906	ENSMUSG00000021699/ENSMUSG00000031842	Pde4d;Pde4c
GO:0005138	interleukin-6 receptor binding	2/830	12/14503	2.91	0.147776	0.720906	Mouse_newGene_15882/Mouse_newGene_785	Mouse_newGene_15882;Mouse_newGene_785
GO:0015095	magnesium ion transmembrane transporter activity	2/830	12/14503	2.91	0.147776	0.720906	ENSMUSG00000031232/ENSMUSG00000035798	Magt1;Zdhhc17
GO:0042043	neurexin family protein binding	2/830	12/14503	2.91	0.147776	0.720906	ENSMUSG00000031302/ENSMUSG00000051790	Nlgn3;Nlgn2
GO:0048029	monosaccharide binding	2/830	12/14503	2.91	0.147776	0.720906	ENSMUSG00000025503/ENSMUSG00000050335	Taldo1;Lgals3
GO:0070006	metalloaminopeptidase activity	2/830	12/14503	2.91	0.147776	0.720906	ENSMUSG00000024481/ENSMUSG00000039062	Lvrn;Anpep
GO:0016887	ATPase activity	8/830	91/14503	1.54	0.149265	0.720906	ENSMUSG00000003779/ENSMUSG00000022360/ENSMUSG00000028438/ENSMUSG00000028678/ENSMUSG00000036768/ENSMUSG00000045328/ENSMUSG00000060519/ENSMUSG00000072082	Kif20a;Atad2;Kif24;Kif2c;Kif15;Cenpe;Tor3a;Ccnf
GO:0001540	amyloid-beta binding	3/830	24/14503	2.18	0.155434	0.728749	ENSMUSG00000032083/ENSMUSG00000039239/ENSMUSG00000049313	Apoa1;Tgfb2;Sorl1
GO:0017048	Rho GTPase binding	3/830	24/14503	2.18	0.155434	0.728749	ENSMUSG00000027699/ENSMUSG00000029516/ENSMUSG00000036273	Ect2;Cit;Lrrk2
GO:0015293	symporter activity	5/830	50/14503	1.75	0.156214	0.728749	ENSMUSG00000000154/ENSMUSG00000044367/ENSMUSG00000069835/ENSMUSG00000074796/ENSMUSG00000096687	Slc22a18;Slc16a13;Sat2;Slc4a11;Mfsd4b4
GO:0015106	bicarbonate transmembrane transporter activity	2/830	13/14503	2.69	0.168332	0.732831	ENSMUSG00000023259/ENSMUSG00000074796	Slc26a6;Slc4a11
GO:0030215	semaphorin receptor binding	2/830	13/14503	2.69	0.168332	0.732831	ENSMUSG00000019647/ENSMUSG00000025207	Sema6a;Sema4g
GO:0046977	TAP binding	2/830	13/14503	2.69	0.168332	0.732831	ENSMUSG00000035929/ENSMUSG00000067235	H2-Q4;H2-Q10
GO:0050051	leukotriene-B4 20-monooxygenase activity	2/830	13/14503	2.69	0.168332	0.732831	ENSMUSG00000024292/ENSMUSG00000090700	Cyp4f14;Cyp4f40
GO:0050662	coenzyme binding	2/830	13/14503	2.69	0.168332	0.732831	ENSMUSG00000024426/Mouse_newGene_12115	Atat1;Mouse_newGene_12115
GO:0042056	chemoattractant activity	3/830	25/14503	2.1	0.169585	0.732831	ENSMUSG00000035042/ENSMUSG00000050335/ENSMUSG00000063767	Ccl5;Lgals3;S100a7a
GO:0070888	E-box binding	3/830	25/14503	2.1	0.169585	0.732831	ENSMUSG00000037621/ENSMUSG00000040187/ENSMUSG00000049086	Atoh8;Arntl2;Bmyc
GO:0005521	lamin binding	2/830	14/14503	2.5	0.189329	0.79311	ENSMUSG00000000056/ENSMUSG00000064215	Narf;Ifi27
GO:0017127	cholesterol transporter activity	2/830	14/14503	2.5	0.189329	0.79311	ENSMUSG00000015243/ENSMUSG00000032083	Abca1;Apoa1
GO:0022841	potassium ion leak channel activity	2/830	14/14503	2.5	0.189329	0.79311	ENSMUSG00000023243/ENSMUSG00000037624	Kcnk5;Kcnk2
GO:0008565	protein transporter activity	5/830	54/14503	1.62	0.195077	0.806855	ENSMUSG00000018362/ENSMUSG00000034190/ENSMUSG00000035505/ENSMUSG00000041046/ENSMUSG00000095538	Kpna2;Chmp7;Cox18;Ramp3;Gm21983
GO:0005178	integrin binding	7/830	83/14503	1.47	0.196542	0.806855	ENSMUSG00000020689/ENSMUSG00000021457/ENSMUSG00000027962/ENSMUSG00000028195/ENSMUSG00000029816/ENSMUSG00000040152/ENSMUSG00000062991	Itgb3;Syk;Vcam1;Cyr61;Gpnmb;Thbs1;Nrg1
GO:0030276	clathrin binding	4/830	41/14503	1.7	0.205844	0.821715	ENSMUSG00000024869/ENSMUSG00000024871/ENSMUSG00000036273/ENSMUSG00000045912	Gm49405;Doc2g;Lrrk2;C2cd4c
GO:0005516	calmodulin binding	10/830	130/14503	1.34	0.210621	0.821715	ENSMUSG00000000794/ENSMUSG00000032936/ENSMUSG00000033952/ENSMUSG00000034656/ENSMUSG00000034799/ENSMUSG00000038855/ENSMUSG00000039474/ENSMUSG00000040752/ENSMUSG00000044433/ENSMUSG00000062151	Kcnn3;Camkv;Aspm;Cacna1a;Unc13a;Itpkb;Wfs1;Myh6;Camsap3;Unc13c
GO:0004003	ATP-dependent DNA helicase activity	2/830	15/14503	2.33	0.21065	0.821715	ENSMUSG00000022673/ENSMUSG00000034329	Mcm4;Brip1
GO:0005540	hyaluronic acid binding	2/830	15/14503	2.33	0.21065	0.821715	ENSMUSG00000021614/ENSMUSG00000036151	Vcan;Tm6sf2
GO:0010181	FMN binding	2/830	15/14503	2.33	0.21065	0.821715	ENSMUSG00000018659/ENSMUSG00000115018	Pnpo;AL732309.1
GO:0004867	serine-type endopeptidase inhibitor activity	9/830	115/14503	1.37	0.212308	0.821715	ENSMUSG00000000753/ENSMUSG00000021403/ENSMUSG00000023336/ENSMUSG00000027834/ENSMUSG00000044349/ENSMUSG00000045827/ENSMUSG00000062345/ENSMUSG00000071178/Mouse_newGene_3979	Serpinf1;Serpinb9b;Wfdc1;Serpini1;Snhg11;Serpinb9;Serpinb2;Serpina1b;Mouse_newGene_3979
GO:0051087	chaperone binding	6/830	71/14503	1.48	0.219953	0.821715	ENSMUSG00000017716/ENSMUSG00000024301/ENSMUSG00000036052/ENSMUSG00000041346/ENSMUSG00000042743/ENSMUSG00000079553	Birc5;Kifc5b;Dnajb5;Wrap53;Sgtb;Kifc1
GO:0003723	RNA binding	14/830	195/14503	1.25	0.227215	0.821715	ENSMUSG00000017146/ENSMUSG00000032101/ENSMUSG00000034459/ENSMUSG00000036249/ENSMUSG00000037572/ENSMUSG00000039356/ENSMUSG00000041923/ENSMUSG00000043572/ENSMUSG00000044475/ENSMUSG00000047153/ENSMUSG00000048647/ENSMUSG00000059708/Mouse_newGene_13899/Mouse_newGene_1746	Brca1;Ddx25;Ifit1;Rbm43;Wdhd1;Exosc2;Nol4;Pars2;Ascc1;Khnyn;Exd1;Akap17b;Mouse_newGene_13899;Mouse_newGene_1746
GO:0004712	protein serine/threonine/tyrosine kinase activity	2/830	16/14503	2.18	0.232187	0.821715	ENSMUSG00000019970/ENSMUSG00000027496	Sgk1;Aurka
GO:0005097	GTPase activator activity	2/830	16/14503	2.18	0.232187	0.821715	Mouse_newGene_12288/Mouse_newGene_6330	Mouse_newGene_12288;Mouse_newGene_6330
GO:0019838	growth factor binding	2/830	16/14503	2.18	0.232187	0.821715	ENSMUSG00000024190/ENSMUSG00000054263	Dusp1;Lifr
GO:0030506	ankyrin binding	2/830	16/14503	2.18	0.232187	0.821715	ENSMUSG00000020598/ENSMUSG00000068699	Nrcam;Flnc
GO:0030675	GTPase activator activity	2/830	16/14503	2.18	0.232187	0.821715	Mouse_newGene_12288/Mouse_newGene_6330	Mouse_newGene_12288;Mouse_newGene_6330
GO:0030955	potassium ion binding	2/830	16/14503	2.18	0.232187	0.821715	ENSMUSG00000041237/Mouse_newGene_8843	Pklr;Mouse_newGene_8843
GO:0042813	Wnt-activated receptor activity	2/830	16/14503	2.18	0.232187	0.821715	ENSMUSG00000029669/ENSMUSG00000049791	Tspan12;Fzd4
GO:0048018	receptor agonist activity	2/830	16/14503	2.18	0.232187	0.821715	ENSMUSG00000029816/ENSMUSG00000074934	Gpnmb;Grem1
GO:0008144	drug binding	8/830	103/14503	1.36	0.236572	0.828175	ENSMUSG00000020681/ENSMUSG00000021699/ENSMUSG00000025747/ENSMUSG00000029366/ENSMUSG00000031842/ENSMUSG00000049511/ENSMUSG00000067231/ENSMUSG00000074183	Ace;Pde4d;Tyms;Dck;Pde4c;Htr1b;Cyp2c65;Gsta1
GO:0005544	calcium-dependent phospholipid binding	4/830	44/14503	1.59	0.242956	0.828175	ENSMUSG00000021950/ENSMUSG00000024869/ENSMUSG00000024871/ENSMUSG00000045912	Anxa8;Gm49405;Doc2g;C2cd4c
GO:0030971	receptor tyrosine kinase binding	4/830	44/14503	1.59	0.242956	0.828175	ENSMUSG00000027342/ENSMUSG00000031465/ENSMUSG00000040525/ENSMUSG00000062991	Pcna;Angpt2;Cblc;Nrg1
GO:0043130	ubiquitin binding	5/830	59/14503	1.48	0.247695	0.828175	ENSMUSG00000025793/ENSMUSG00000029223/ENSMUSG00000038740/ENSMUSG00000042165/ENSMUSG00000062248	Hgs;Uchl1;Mvb12b;Gm9774;Cks2
GO:0001972	retinoic acid binding	2/830	17/14503	2.06	0.253847	0.828175	ENSMUSG00000069171/ENSMUSG00000089960	Nr2f1;Ugt1a1
GO:0004142	diacylglycerol cholinephosphotransferase activity	2/830	17/14503	2.06	0.253847	0.828175	ENSMUSG00000060002/Mouse_newGene_12288	Chpt1;Mouse_newGene_12288
GO:0004879	RNA polymerase II transcription factor activity, ligand-activated sequence-specific DNA binding	2/830	17/14503	2.06	0.253847	0.828175	ENSMUSG00000032238/ENSMUSG00000069171	Rora;Nr2f1
GO:0031434	mitogen-activated protein kinase kinase binding	2/830	17/14503	2.06	0.253847	0.828175	ENSMUSG00000020601/ENSMUSG00000020681	Trib2;Ace
GO:0008134	transcription factor binding	15/830	217/14503	1.21	0.261328	0.828175	ENSMUSG00000015452/ENSMUSG00000017897/ENSMUSG00000020601/ENSMUSG00000024140/ENSMUSG00000024462/ENSMUSG00000026605/ENSMUSG00000027342/ENSMUSG00000027641/ENSMUSG00000028949/ENSMUSG00000031099/ENSMUSG00000034245/ENSMUSG00000038718/ENSMUSG00000056758/ENSMUSG00000061589/Mouse_newGene_10456	Ager;Eya2;Trib2;Epas1;Gabbr1;Cenpf;Pcna;Rbl1;Smarcd3;Smarca1;Hdac11;Pbx3;Hmga2;Dot1l;Mouse_newGene_10456
GO:0000166	nucleotide binding	19/830	282/14503	1.18	0.262922	0.828175	ENSMUSG00000024268/ENSMUSG00000025747/ENSMUSG00000027932/ENSMUSG00000031816/ENSMUSG00000033581/ENSMUSG00000034422/ENSMUSG00000036249/ENSMUSG00000038644/ENSMUSG00000041459/ENSMUSG00000059708/ENSMUSG00000060579/ENSMUSG00000070780/ENSMUSG00000084128/ENSMUSG00000090231/Mouse_newGene_12073/Mouse_newGene_12115/Mouse_newGene_13899/Mouse_newGene_1746/Mouse_newGene_3915	Celf4;Tyms;Slc27a3;Mthfsd;Igf2bp2;Parp14;Rbm43;Pold1;Tardbp;Akap17b;Fhit;Rbm47;Esrp2;Cfb;Mouse_newGene_12073;Mouse_newGene_12115;Mouse_newGene_13899;Mouse_newGene_1746;Mouse_newGene_3915
GO:0004197	cysteine-type endopeptidase activity	4/830	46/14503	1.52	0.268474	0.828175	ENSMUSG00000028560/ENSMUSG00000029223/ENSMUSG00000058290/ENSMUSG00000083282	Usp1;Uchl1;Espl1;Ctsf
GO:0030881	beta-2-microglobulin binding	2/830	18/14503	1.94	0.275546	0.828175	ENSMUSG00000035929/ENSMUSG00000067235	H2-Q4;H2-Q10
GO:0004842	ubiquitin-protein transferase activity	11/830	157/14503	1.22	0.287902	0.828175	ENSMUSG00000017146/ENSMUSG00000017716/ENSMUSG00000019850/ENSMUSG00000022358/ENSMUSG00000029061/ENSMUSG00000030031/ENSMUSG00000032244/ENSMUSG00000037474/ENSMUSG00000047485/ENSMUSG00000055675/Mouse_newGene_16473	Brca1;Birc5;Tnfaip3;Fbxo32;Mmp23;Kbtbd8;Fem1b;Dtl;Klhl34;Kbtbd11;Mouse_newGene_16473
GO:0051015	actin filament binding	8/830	110/14503	1.27	0.294075	0.828175	ENSMUSG00000018387/ENSMUSG00000020836/ENSMUSG00000021950/ENSMUSG00000032827/ENSMUSG00000033420/ENSMUSG00000039103/ENSMUSG00000041729/ENSMUSG00000068699	Shroom1;Coro6;Anxa8;Ppp1r9a;Antxr1;Nexn;Coro2b;Flnc
GO:0004683	calmodulin-dependent protein kinase activity	2/830	19/14503	1.84	0.297208	0.828175	ENSMUSG00000032936/ENSMUSG00000059456	Camkv;Ptk2b
GO:0005452	inorganic anion exchanger activity	2/830	19/14503	1.84	0.297208	0.828175	ENSMUSG00000060961/ENSMUSG00000074796	Slc4a4;Slc4a11
GO:0015301	anion:anion antiporter activity	2/830	19/14503	1.84	0.297208	0.828175	ENSMUSG00000023259/ENSMUSG00000074796	Slc26a6;Slc4a11
GO:0046974	histone methyltransferase activity (H3-K9 specific)	2/830	19/14503	1.84	0.297208	0.828175	ENSMUSG00000035456/ENSMUSG00000090231	Prdm8;Cfb
GO:0005543	phospholipid binding	6/830	80/14503	1.31	0.308051	0.828175	ENSMUSG00000025357/ENSMUSG00000033389/ENSMUSG00000046598/ENSMUSG00000067889/Mouse_newGene_12288/Mouse_newGene_6330	Dgka;Arhgap44;Bdh1;Sptbn2;Mouse_newGene_12288;Mouse_newGene_6330
GO:0005254	chloride channel activity	3/830	34/14503	1.54	0.308103	0.828175	ENSMUSG00000023259/ENSMUSG00000031340/Mouse_newGene_13802	Slc26a6;Gabre;Mouse_newGene_13802
GO:0005547	phosphatidylinositol-3,4,5-trisphosphate binding	3/830	34/14503	1.54	0.308103	0.828175	ENSMUSG00000021950/ENSMUSG00000037712/ENSMUSG00000056413	Anxa8;Fermt2;Adap1
GO:0017124	SH3 domain binding	7/830	96/14503	1.27	0.3103	0.828175	ENSMUSG00000003378/ENSMUSG00000017167/ENSMUSG00000021699/ENSMUSG00000029516/ENSMUSG00000031246/ENSMUSG00000040525/Mouse_newGene_1392	Grik5;Cntnap1;Pde4d;Cit;Sh3bgrl;Cblc;Mouse_newGene_1392
GO:0001158	enhancer sequence-specific DNA binding	2/830	20/14503	1.75	0.318766	0.828175	ENSMUSG00000020484/ENSMUSG00000034522	Xbp1;Zfp395
GO:0003823	antigen binding	2/830	20/14503	1.75	0.318766	0.828175	ENSMUSG00000078452/ENSMUSG00000079685	Raet1d;Ulbp1
GO:0042923	neuropeptide binding	2/830	20/14503	1.75	0.318766	0.828175	ENSMUSG00000035773/ENSMUSG00000047904	Kiss1r;Sstr2
GO:1990841	promoter-specific chromatin binding	2/830	20/14503	1.75	0.318766	0.828175	ENSMUSG00000027641/ENSMUSG00000031166	Rbl1;Wdr13
GO:0031490	chromatin DNA binding	4/830	51/14503	1.37	0.333895	0.828175	ENSMUSG00000020484/ENSMUSG00000046295/ENSMUSG00000053914/ENSMUSG00000068154	Xbp1;Ankle1;Kdm4d;Insm1
GO:0003707	steroid hormone receptor activity	3/830	36/14503	1.46	0.340043	0.828175	ENSMUSG00000025931/ENSMUSG00000032238/ENSMUSG00000069171	Paqr8;Rora;Nr2f1
GO:0017147	Wnt-protein binding	2/830	21/14503	1.66	0.340161	0.828175	ENSMUSG00000031169/ENSMUSG00000049791	Porcn;Fzd4
GO:0033613	activating transcription factor binding	2/830	21/14503	1.66	0.340161	0.828175	ENSMUSG00000037621/ENSMUSG00000039474	Atoh8;Wfs1
GO:0042608	T cell receptor binding	2/830	21/14503	1.66	0.340161	0.828175	ENSMUSG00000035929/ENSMUSG00000067235	H2-Q4;H2-Q10
GO:0001047	core promoter binding	4/830	52/14503	1.34	0.347116	0.828175	ENSMUSG00000020484/ENSMUSG00000046179/ENSMUSG00000056758/ENSMUSG00000068154	Xbp1;E2f8;Hmga2;Insm1
GO:0005179	hormone activity	6/830	84/14503	1.25	0.349075	0.828175	ENSMUSG00000021342/ENSMUSG00000021367/ENSMUSG00000047443/ENSMUSG00000056457/ENSMUSG00000061808/ENSMUSG00000073705	Prl;Edn1;Erfe;Prl2c3;Ttr;Cenps
GO:0019900	kinase binding	4/830	53/14503	1.32	0.360346	0.828175	ENSMUSG00000003153/ENSMUSG00000017499/ENSMUSG00000019850/ENSMUSG00000023940	Slc2a3;Cdc6;Tnfaip3;Sgo1
GO:0035091	phosphatidylinositol binding	4/830	53/14503	1.32	0.360346	0.828175	ENSMUSG00000019970/ENSMUSG00000026447/ENSMUSG00000031028/ENSMUSG00000056185	Sgk1;Pik3c2b;Tub;Snx32
GO:0051287	NAD binding	4/830	53/14503	1.32	0.360346	0.828175	ENSMUSG00000024556/ENSMUSG00000027406/ENSMUSG00000029772/ENSMUSG00000063558	Me2;Idh3b;Ahcyl2;Aox1
GO:0001968	fibronectin binding	2/830	22/14503	1.59	0.361342	0.828175	ENSMUSG00000020689/ENSMUSG00000040152	Itgb3;Thbs1
GO:0005249	voltage-gated potassium channel activity	2/830	22/14503	1.59	0.361342	0.828175	ENSMUSG00000018470/ENSMUSG00000023243	Kcnab3;Kcnk5
GO:0008094	DNA-dependent ATPase activity	2/830	22/14503	1.59	0.361342	0.828175	ENSMUSG00000028933/ENSMUSG00000031099	Xrcc2;Smarca1
GO:0044325	ion channel binding	7/830	102/14503	1.2	0.366646	0.828175	ENSMUSG00000021699/ENSMUSG00000024589/ENSMUSG00000032827/ENSMUSG00000032855/ENSMUSG00000034462/ENSMUSG00000035640/ENSMUSG00000036273	Pde4d;Nedd4l;Ppp1r9a;Pkd1;Pkd2;Cbarp;Lrrk2
GO:0004860	protein kinase inhibitor activity	3/830	38/14503	1.38	0.371875	0.828175	ENSMUSG00000020601/ENSMUSG00000031375/ENSMUSG00000045287	Trib2;Bgn;Rtn4rl1
GO:0051219	phosphoprotein binding	3/830	38/14503	1.38	0.371875	0.828175	ENSMUSG00000000266/ENSMUSG00000026888/ENSMUSG00000034462	Mid2;Grb14;Pkd2
GO:0043022	ribosome binding	4/830	54/14503	1.29	0.373567	0.828175	ENSMUSG00000024423/ENSMUSG00000029208/ENSMUSG00000050192/Mouse_newGene_7703	Impact;Guf1;Eif5a2;Mouse_newGene_7703
GO:0004190	aspartic-type endopeptidase activity	2/830	23/14503	1.52	0.382262	0.828175	ENSMUSG00000025076/ENSMUSG00000070695	Casp7;Cntnap5a
GO:0004693	cyclin-dependent protein serine/threonine kinase activity	2/830	23/14503	1.52	0.382262	0.828175	ENSMUSG00000019942/ENSMUSG00000026437	Cdk1;Cdk18
GO:0023026	MHC class II protein complex binding	2/830	23/14503	1.52	0.382262	0.828175	ENSMUSG00000024301/ENSMUSG00000079553	Kifc5b;Kifc1
GO:0030507	spectrin binding	2/830	23/14503	1.52	0.382262	0.828175	ENSMUSG00000034799/ENSMUSG00000044433	Unc13a;Camsap3
GO:0070742	C2H2 zinc finger domain binding	2/830	23/14503	1.52	0.382262	0.828175	ENSMUSG00000056758/ENSMUSG00000090231	Hmga2;Cfb
GO:0019843	rRNA binding	5/830	71/14503	1.23	0.383844	0.828175	Mouse_newGene_10401/Mouse_newGene_4999/Mouse_newGene_6111/Mouse_newGene_8680/Mouse_newGene_9527	Mouse_newGene_10401;Mouse_newGene_4999;Mouse_newGene_6111;Mouse_newGene_8680;Mouse_newGene_9527
GO:0001664	G-protein coupled receptor binding	3/830	39/14503	1.34	0.387689	0.828175	ENSMUSG00000020758/ENSMUSG00000041046/ENSMUSG00000056370	Itgb4;Ramp3;Sftpb
GO:0003779	actin binding	13/830	205/14503	1.11	0.3922	0.828175	ENSMUSG00000014778/ENSMUSG00000020681/ENSMUSG00000024388/ENSMUSG00000024423/ENSMUSG00000025432/ENSMUSG00000034295/ENSMUSG00000036273/ENSMUSG00000036777/ENSMUSG00000037217/ENSMUSG00000040752/ENSMUSG00000040860/ENSMUSG00000059824/ENSMUSG00000067889	Fhod1;Ace;Myo7b;Impact;Avil;Fhod3;Lrrk2;Anln;Syn1;Myh6;Crocc;Dbp;Sptbn2
GO:0004725	protein tyrosine phosphatase activity	5/830	72/14503	1.21	0.395375	0.828175	ENSMUSG00000017897/ENSMUSG00000024190/ENSMUSG00000037628/ENSMUSG00000039431/ENSMUSG00000044201	Eya2;Dusp1;Cdkn3;Mtmr7;Cdc25c
GO:0008237	metallopeptidase activity	2/830	24/14503	1.46	0.402883	0.828175	ENSMUSG00000028255/ENSMUSG00000043822	Clca1;Adamtsl5
GO:0008536	Ran GTPase binding	2/830	24/14503	1.46	0.402883	0.828175	ENSMUSG00000017716/ENSMUSG00000022391	Birc5;Rangap1
GO:0015631	tubulin binding	2/830	24/14503	1.46	0.402883	0.828175	ENSMUSG00000036273/Mouse_newGene_8053	Lrrk2;Mouse_newGene_8053
GO:0030742	GTP-dependent protein binding	2/830	24/14503	1.46	0.402883	0.828175	ENSMUSG00000018012/ENSMUSG00000019066	Rac3;Rab3d
GO:0043539	protein serine/threonine kinase activator activity	2/830	24/14503	1.46	0.402883	0.828175	Mouse_newGene_12288/Mouse_newGene_6330	Mouse_newGene_12288;Mouse_newGene_6330
GO:0070491	repressing transcription factor binding	2/830	24/14503	1.46	0.402883	0.828175	ENSMUSG00000006715/ENSMUSG00000049086	Gmnn;Bmyc
GO:0030246	carbohydrate binding	9/830	140/14503	1.12	0.409124	0.828175	ENSMUSG00000021614/ENSMUSG00000021665/ENSMUSG00000032855/ENSMUSG00000037605/ENSMUSG00000049037/ENSMUSG00000053964/ENSMUSG00000062646/ENSMUSG00000079852/ENSMUSG00000092470	Vcan;Hexb;Pkd1;Adgrl3;Clec4a1;Lgals4;Ganc;Klra4;Gm20518
GO:0047485	protein N-terminus binding	6/830	90/14503	1.16	0.411247	0.828175	ENSMUSG00000021591/ENSMUSG00000026797/ENSMUSG00000028884/ENSMUSG00000034799/ENSMUSG00000039239/ENSMUSG00000050192	Glrx;Stxbp1;Rpa2;Unc13a;Tgfb2;Eif5a2
GO:0005102	receptor binding	13/830	209/14503	1.09	0.41932	0.828175	ENSMUSG00000015243/ENSMUSG00000015568/ENSMUSG00000016024/ENSMUSG00000021417/ENSMUSG00000024462/ENSMUSG00000026853/ENSMUSG00000033540/ENSMUSG00000034462/ENSMUSG00000035914/ENSMUSG00000041135/ENSMUSG00000042284/ENSMUSG00000059456/ENSMUSG00000071552	Abca1;Lpl;Lbp;Eci2;Gabbr1;Crat;Idua;Pkd2;Cd276;Ripk2;Itga1;Ptk2b;Tigit
GO:0005385	zinc ion transmembrane transporter activity	2/830	25/14503	1.4	0.42317	0.828175	ENSMUSG00000024301/ENSMUSG00000079553	Kifc5b;Kifc1
GO:0005488	binding	2/830	25/14503	1.4	0.42317	0.828175	ENSMUSG00000044501/Mouse_newGene_11318	Zfp758;Mouse_newGene_11318
GO:0043395	heparan sulfate proteoglycan binding	2/830	25/14503	1.4	0.42317	0.828175	ENSMUSG00000035273/ENSMUSG00000074934	Hpse;Grem1
GO:0046961	proton-transporting ATPase activity, rotational mechanism	2/830	25/14503	1.4	0.42317	0.828175	ENSMUSG00000020566/ENSMUSG00000039347	Atp6v1c2;Atp6v0e2
GO:0001948	protein binding	4/830	59/14503	1.18	0.439064	0.828175	ENSMUSG00000026580/ENSMUSG00000031565/ENSMUSG00000036273/ENSMUSG00000071178	Selp;Fgfr1;Lrrk2;Serpina1b
GO:0004857	enzyme inhibitor activity	2/830	26/14503	1.34	0.443093	0.828175	ENSMUSG00000038393/ENSMUSG00000089960	Txnip;Ugt1a1
GO:0000982	transcription factor activity, RNA polymerase II core promoter proximal region sequence-specific binding	1/830	10/14503	1.75	0.445403	0.828175	ENSMUSG00000040187	Arntl2
GO:0004029	aldehyde dehydrogenase (NAD) activity	1/830	10/14503	1.75	0.445403	0.828175	ENSMUSG00000015134	Aldh1a3
GO:0004143	diacylglycerol kinase activity	1/830	10/14503	1.75	0.445403	0.828175	ENSMUSG00000025357	Dgka
GO:0004180	carboxypeptidase activity	1/830	10/14503	1.75	0.445403	0.828175	ENSMUSG00000020681	Ace
GO:0004532	exoribonuclease activity	1/830	10/14503	1.75	0.445403	0.828175	ENSMUSG00000039356	Exosc2
GO:0008131	primary amine oxidase activity	1/830	10/14503	1.75	0.445403	0.828175	ENSMUSG00000027962	Vcam1
GO:0015078	hydrogen ion transmembrane transporter activity	1/830	10/14503	1.75	0.445403	0.828175	ENSMUSG00000020829	Slc46a1
GO:0015250	water channel activity	1/830	10/14503	1.75	0.445403	0.828175	ENSMUSG00000032204	Aqp9
GO:0015288	porin activity	1/830	10/14503	1.75	0.445403	0.828175	ENSMUSG00000035351	Nup37
GO:0016538	cyclin-dependent protein serine/threonine kinase regulator activity	1/830	10/14503	1.75	0.445403	0.828175	ENSMUSG00000028212	Ccne2
GO:0016829	lyase activity	1/830	10/14503	1.75	0.445403	0.828175	Mouse_newGene_15649	Mouse_newGene_15649
GO:0017070	U6 snRNA binding	1/830	10/14503	1.75	0.445403	0.828175	ENSMUSG00000050192	Eif5a2
GO:0019531	oxalate transmembrane transporter activity	1/830	10/14503	1.75	0.445403	0.828175	ENSMUSG00000023259	Slc26a6
GO:0022857	transmembrane transporter activity	1/830	10/14503	1.75	0.445403	0.828175	ENSMUSG00000037455	Slc18b1
GO:0030898	actin-dependent ATPase activity	1/830	10/14503	1.75	0.445403	0.828175	ENSMUSG00000040752	Myh6
GO:0031996	thioesterase binding	1/830	10/14503	1.75	0.445403	0.828175	ENSMUSG00000018012	Rac3
GO:0032454	histone demethylase activity (H3-K9 specific)	1/830	10/14503	1.75	0.445403	0.828175	ENSMUSG00000053914	Kdm4d
GO:0034875	caffeine oxidase activity	1/830	10/14503	1.75	0.445403	0.828175	ENSMUSG00000067231	Cyp2c65
GO:0035497	cAMP response element binding	1/830	10/14503	1.75	0.445403	0.828175	ENSMUSG00000056758	Hmga2
GO:0036312	phosphatidylinositol 3-kinase regulatory subunit binding	1/830	10/14503	1.75	0.445403	0.828175	ENSMUSG00000020484	Xbp1
GO:0042162	telomeric DNA binding	1/830	10/14503	1.75	0.445403	0.828175	ENSMUSG00000041064	Pif1
GO:0050544	arachidonic acid binding	1/830	10/14503	1.75	0.445403	0.828175	ENSMUSG00000024292	Cyp4f14
GO:0003824	catalytic activity	2/830	27/14503	1.29	0.462628	0.828175	ENSMUSG00000037217/ENSMUSG00000059602	Syn1;Syn3
GO:0005154	epidermal growth factor receptor binding	2/830	27/14503	1.29	0.462628	0.828175	ENSMUSG00000020467/ENSMUSG00000040525	Efemp1;Cblc
GO:0030676	Rac guanyl-nucleotide exchange factor activity	2/830	27/14503	1.29	0.462628	0.828175	Mouse_newGene_12288/Mouse_newGene_6330	Mouse_newGene_12288;Mouse_newGene_6330
GO:0035035	histone acetyltransferase binding	2/830	27/14503	1.29	0.462628	0.828175	ENSMUSG00000024140/ENSMUSG00000027342	Epas1;Pcna
GO:0042626	ATPase activity, coupled to transmembrane movement of substances	2/830	27/14503	1.29	0.462628	0.828175	ENSMUSG00000015243/ENSMUSG00000025194	Abca1;Abcc2
GO:0050699	WW domain binding	2/830	27/14503	1.29	0.462628	0.828175	ENSMUSG00000024795/ENSMUSG00000044201	Kif20b;Cdc25c
GO:0048306	calcium-dependent protein binding	4/830	61/14503	1.15	0.464742	0.828175	ENSMUSG00000018012/ENSMUSG00000026580/ENSMUSG00000037217/ENSMUSG00000039474	Rac3;Selp;Syn1;Wfs1
GO:0000989	transcription factor activity, transcription factor binding	1/830	11/14503	1.59	0.477164	0.828175	ENSMUSG00000056758	Hmga2
GO:0003841	1-acylglycerol-3-phosphate O-acyltransferase activity	1/830	11/14503	1.59	0.477164	0.828175	ENSMUSG00000015452	Ager
GO:0004467	long-chain fatty acid-CoA ligase activity	1/830	11/14503	1.59	0.477164	0.828175	ENSMUSG00000027932	Slc27a3
GO:0005031	tumor necrosis factor-activated receptor activity	1/830	11/14503	1.59	0.477164	0.828175	ENSMUSG00000041954	Tnfrsf18
GO:0008191	metalloendopeptidase inhibitor activity	1/830	11/14503	1.59	0.477164	0.828175	ENSMUSG00000027859	Ngf
GO:0008239	dipeptidyl-peptidase activity	1/830	11/14503	1.59	0.477164	0.828175	ENSMUSG00000031898	Dpep3
GO:0008271	secondary active sulfate transmembrane transporter activity	1/830	11/14503	1.59	0.477164	0.828175	ENSMUSG00000023259	Slc26a6
GO:0008568	microtubule-severing ATPase activity	1/830	11/14503	1.59	0.477164	0.828175	ENSMUSG00000075324	Fign
GO:0031491	nucleosome binding	1/830	11/14503	1.59	0.477164	0.828175	ENSMUSG00000031099	Smarca1
GO:0032041	NAD-dependent histone deacetylase activity (H3-K14 specific)	1/830	11/14503	1.59	0.477164	0.828175	ENSMUSG00000034245	Hdac11
GO:0043422	protein kinase B binding	1/830	11/14503	1.59	0.477164	0.828175	ENSMUSG00000040760	Appl1
GO:0048027	mRNA 5'-UTR binding	1/830	11/14503	1.59	0.477164	0.828175	ENSMUSG00000033581	Igf2bp2
GO:0016740	transferase activity	2/830	28/14503	1.25	0.481755	0.828175	ENSMUSG00000019863/ENSMUSG00000029084	Qrsl1;Cd38
GO:0042826	histone deacetylase binding	6/830	98/14503	1.07	0.492944	0.828175	ENSMUSG00000006715/ENSMUSG00000018012/ENSMUSG00000018362/ENSMUSG00000020484/ENSMUSG00000021936/ENSMUSG00000068154	Gmnn;Rac3;Kpna2;Xbp1;Mapk8;Insm1
GO:0031492	nucleosomal DNA binding	3/830	46/14503	1.14	0.49459	0.828175	ENSMUSG00000029177/ENSMUSG00000056758/ENSMUSG00000070713	Cenpa;Hmga2;Gm10282
GO:0017046	peptide hormone binding	2/830	29/14503	1.21	0.500455	0.828175	ENSMUSG00000025993/ENSMUSG00000114755	Slc40a1;Galr3
GO:0032947	protein complex scaffold activity	2/830	29/14503	1.21	0.500455	0.828175	ENSMUSG00000039166/ENSMUSG00000047617	Akap7;Paxx
GO:0004843	thiol-dependent ubiquitin-specific protease activity	4/830	64/14503	1.09	0.502427	0.828175	ENSMUSG00000019850/ENSMUSG00000028560/ENSMUSG00000029223/ENSMUSG00000043415	Tnfaip3;Usp1;Uchl1;Otud1
GO:0004871	signal transducer activity	8/830	134/14503	1.04	0.503202	0.828175	ENSMUSG00000021701/ENSMUSG00000024186/ENSMUSG00000027699/ENSMUSG00000034799/ENSMUSG00000035798/ENSMUSG00000038607/ENSMUSG00000040525/ENSMUSG00000041135	Plk2;Rgs11;Ect2;Unc13a;Zdhhc17;Gng10;Cblc;Ripk2
GO:0000146	microfilament motor activity	1/830	12/14503	1.46	0.507108	0.828175	ENSMUSG00000040752	Myh6
GO:0004861	cyclin-dependent protein serine/threonine kinase inhibitor activity	1/830	12/14503	1.46	0.507108	0.828175	ENSMUSG00000028551	Cdkn2c
GO:0004890	GABA-A receptor activity	1/830	12/14503	1.46	0.507108	0.828175	ENSMUSG00000031340	Gabre
GO:0005123	death receptor binding	1/830	12/14503	1.46	0.507108	0.828175	ENSMUSG00000032244	Fem1b
GO:0005234	extracellular-glutamate-gated ion channel activity	1/830	12/14503	1.46	0.507108	0.828175	ENSMUSG00000003378	Grik5
GO:0005355	glucose transmembrane transporter activity	1/830	12/14503	1.46	0.507108	0.828175	ENSMUSG00000096687	Mfsd4b4
GO:0008301	DNA binding, bending	1/830	12/14503	1.46	0.507108	0.828175	ENSMUSG00000056758	Hmga2
GO:0008353	RNA polymerase II carboxy-terminal domain kinase activity	1/830	12/14503	1.46	0.507108	0.828175	ENSMUSG00000019942	Cdk1
GO:0015026	coreceptor activity	1/830	12/14503	1.46	0.507108	0.828175	ENSMUSG00000041046	Ramp3
GO:0017154	semaphorin receptor activity	1/830	12/14503	1.46	0.507108	0.828175	ENSMUSG00000031398	Plxna3
GO:0019887	protein kinase regulator activity	1/830	12/14503	1.46	0.507108	0.828175	ENSMUSG00000018012	Rac3
GO:0030549	acetylcholine receptor activator activity	1/830	12/14503	1.46	0.507108	0.828175	ENSMUSG00000090231	Cfb
GO:0050072	m7G(5')pppN diphosphatase activity	1/830	12/14503	1.46	0.507108	0.828175	ENSMUSG00000020029	Nudt4
GO:0070034	telomerase RNA binding	1/830	12/14503	1.46	0.507108	0.828175	ENSMUSG00000041346	Wrap53
GO:0003725	double-stranded RNA binding	4/830	65/14503	1.08	0.51473	0.828175	ENSMUSG00000026896/ENSMUSG00000029561/ENSMUSG00000037921/ENSMUSG00000041827	Ifih1;Oasl2;Ddx60;Oasl1
GO:0004089	carbonate dehydratase activity	1/830	13/14503	1.34	0.53534	0.828175	ENSMUSG00000003273	Car11
GO:0005487	nucleocytoplasmic transporter activity	1/830	13/14503	1.34	0.53534	0.828175	ENSMUSG00000051329	Nup160
GO:0016209	antioxidant activity	1/830	13/14503	1.34	0.53534	0.828175	ENSMUSG00000028211	Trp53inp1
GO:0017017	MAP kinase tyrosine/serine/threonine phosphatase activity	1/830	13/14503	1.34	0.53534	0.828175	ENSMUSG00000024190	Dusp1
GO:0030159	receptor signaling complex scaffold activity	1/830	13/14503	1.34	0.53534	0.828175	ENSMUSG00000036273	Lrrk2
GO:0030515	snoRNA binding	1/830	13/14503	1.34	0.53534	0.828175	ENSMUSG00000020029	Nudt4
GO:0031404	chloride ion binding	1/830	13/14503	1.34	0.53534	0.828175	ENSMUSG00000020681	Ace
GO:0034237	protein kinase A regulatory subunit binding	1/830	13/14503	1.34	0.53534	0.828175	ENSMUSG00000039166	Akap7
GO:0043295	glutathione binding	1/830	13/14503	1.34	0.53534	0.828175	ENSMUSG00000074183	Gsta1
GO:0044548	S100 protein binding	1/830	13/14503	1.34	0.53534	0.828175	ENSMUSG00000015452	Ager
GO:0070628	proteasome binding	1/830	13/14503	1.34	0.53534	0.828175	ENSMUSG00000042165	Gm9774
GO:0005262	calcium channel activity	2/830	31/14503	1.13	0.536524	0.828175	ENSMUSG00000027994/ENSMUSG00000032855	Mcub;Pkd1
GO:0003727	single-stranded RNA binding	3/830	49/14503	1.07	0.537518	0.828175	ENSMUSG00000026896/ENSMUSG00000037921/Mouse_newGene_3915	Ifih1;Ddx60;Mouse_newGene_3915
GO:0019903	protein phosphatase binding	4/830	67/14503	1.04	0.538902	0.828175	ENSMUSG00000021614/ENSMUSG00000026622/ENSMUSG00000028884/ENSMUSG00000042284	Vcan;Nek2;Rpa2;Itga1
GO:0003735	structural constituent of ribosome	15/830	263/14503	1	0.543734	0.828175	ENSMUSG00000038085/Mouse_newGene_10401/Mouse_newGene_1065/Mouse_newGene_11142/Mouse_newGene_11916/Mouse_newGene_13854/Mouse_newGene_14327/Mouse_newGene_15477/Mouse_newGene_4999/Mouse_newGene_5509/Mouse_newGene_6111/Mouse_newGene_6809/Mouse_newGene_7703/Mouse_newGene_8680/Mouse_newGene_9527	Cnbd2;Mouse_newGene_10401;Mouse_newGene_1065;Mouse_newGene_11142;Mouse_newGene_11916;Mouse_newGene_13854;Mouse_newGene_14327;Mouse_newGene_15477;Mouse_newGene_4999;Mouse_newGene_5509;Mouse_newGene_6111;Mouse_newGene_6809;Mouse_newGene_7703;Mouse_newGene_8680;Mouse_newGene_9527
GO:0030544	Hsp70 protein binding	2/830	32/14503	1.09	0.553874	0.828175	ENSMUSG00000019942/ENSMUSG00000042743	Cdk1;Sgtb
GO:0004222	metalloendopeptidase activity	6/830	105/14503	1	0.561138	0.828175	ENSMUSG00000020682/ENSMUSG00000024512/ENSMUSG00000029061/ENSMUSG00000047497/ENSMUSG00000047562/ENSMUSG00000072974	Mmp28;Dynap;Mmp23;Adamts12;Mmp10;Gm4787
GO:0001056	RNA polymerase III activity	1/830	14/14503	1.25	0.561956	0.828175	ENSMUSG00000035834	Polr3g
GO:0004435	phosphatidylinositol phospholipase C activity	1/830	14/14503	1.25	0.561956	0.828175	ENSMUSG00000035042	Ccl5
GO:0004709	MAP kinase kinase kinase activity	1/830	14/14503	1.25	0.561956	0.828175	ENSMUSG00000028862	Map3k6
GO:0005248	voltage-gated sodium channel activity	1/830	14/14503	1.25	0.561956	0.828175	ENSMUSG00000034462	Pkd2
GO:0005528	FK506 binding	1/830	14/14503	1.25	0.561956	0.828175	ENSMUSG00000038074	Fkbp14
GO:0008188	neuropeptide receptor activity	1/830	14/14503	1.25	0.561956	0.828175	ENSMUSG00000035773	Kiss1r
GO:0008553	hydrogen-exporting ATPase activity, phosphorylative mechanism	1/830	14/14503	1.25	0.561956	0.828175	ENSMUSG00000020566	Atp6v1c2
GO:0015279	store-operated calcium channel activity	1/830	14/14503	1.25	0.561956	0.828175	ENSMUSG00000043964	Orai3
GO:0015297	antiporter activity	1/830	14/14503	1.25	0.561956	0.828175	ENSMUSG00000031596	Slc7a2
GO:0015643	toxic substance binding	1/830	14/14503	1.25	0.561956	0.828175	Mouse_newGene_2860	Mouse_newGene_2860
GO:0031489	myosin V binding	1/830	14/14503	1.25	0.561956	0.828175	ENSMUSG00000019066	Rab3d
GO:0046976	histone methyltransferase activity (H3-K27 specific)	1/830	14/14503	1.25	0.561956	0.828175	ENSMUSG00000090231	Cfb
GO:0070063	RNA polymerase binding	1/830	14/14503	1.25	0.561956	0.828175	ENSMUSG00000037572	Wdhd1
GO:0001786	phosphatidylserine binding	2/830	33/14503	1.06	0.570759	0.828175	ENSMUSG00000040152/ENSMUSG00000045954	Thbs1;Cavin2
GO:0005200	structural constituent of cytoskeleton	4/830	71/14503	0.98	0.585324	0.828175	ENSMUSG00000024056/ENSMUSG00000031028/ENSMUSG00000050359/ENSMUSG00000067889	Ndc80;Tub;Sprr1a;Sptbn2
GO:0001190	transcriptional activator activity, RNA polymerase II transcription factor binding	1/830	15/14503	1.16	0.587049	0.828175	ENSMUSG00000038615	Nfe2l1
GO:0001222	transcription corepressor binding	1/830	15/14503	1.16	0.587049	0.828175	ENSMUSG00000032238	Rora
GO:0001784	phosphotyrosine residue binding	1/830	15/14503	1.16	0.587049	0.828175	ENSMUSG00000040525	Cblc
GO:0004602	glutathione peroxidase activity	1/830	15/14503	1.16	0.587049	0.828175	ENSMUSG00000021760	Gpx8
GO:0005229	intracellular calcium activated chloride channel activity	1/830	15/14503	1.16	0.587049	0.828175	ENSMUSG00000028255	Clca1
GO:0008307	structural constituent of muscle	1/830	15/14503	1.16	0.587049	0.828175	ENSMUSG00000039103	Nexn
GO:0016208	AMP binding	1/830	15/14503	1.16	0.587049	0.828175	ENSMUSG00000039166	Akap7
GO:0016788	hydrolase activity, acting on ester bonds	1/830	15/14503	1.16	0.587049	0.828175	ENSMUSG00000031938	4931406C07Rik
GO:0017056	structural constituent of nuclear pore	1/830	15/14503	1.16	0.587049	0.828175	ENSMUSG00000020739	Nup85
GO:0036459	thiol-dependent ubiquitinyl hydrolase activity	1/830	15/14503	1.16	0.587049	0.828175	ENSMUSG00000024290	Rock1
GO:0051018	protein kinase A binding	1/830	15/14503	1.16	0.587049	0.828175	ENSMUSG00000036273	Lrrk2
GO:0051213	dioxygenase activity	1/830	15/14503	1.16	0.587049	0.828175	ENSMUSG00000053914	Kdm4d
GO:0070402	NADPH binding	1/830	15/14503	1.16	0.587049	0.828175	ENSMUSG00000021707	Dhfr
GO:0005496	steroid binding	3/830	53/14503	0.99	0.591363	0.831404	ENSMUSG00000025931/ENSMUSG00000089960/Mouse_newGene_6943	Paqr8;Ugt1a1;Mouse_newGene_6943
GO:0003712	transcription cofactor activity	2/830	35/14503	1	0.60312	0.835696	ENSMUSG00000024696/ENSMUSG00000062991	Lpxn;Nrg1
GO:0004722	protein serine/threonine phosphatase activity	2/830	35/14503	1	0.60312	0.835696	ENSMUSG00000024500/ENSMUSG00000037628	Ppp2r2b;Cdkn3
GO:0031072	heat shock protein binding	2/830	35/14503	1	0.60312	0.835696	ENSMUSG00000021811/ENSMUSG00000046402	Dnajc9;Rbp1
GO:0003950	NAD+ ADP-ribosyltransferase activity	1/830	16/14503	1.09	0.610706	0.835696	ENSMUSG00000034422	Parp14
GO:0042288	MHC class I protein binding	1/830	16/14503	1.09	0.610706	0.835696	ENSMUSG00000046245	Pilra
GO:0030331	estrogen receptor binding	2/830	36/14503	0.97	0.618595	0.835696	ENSMUSG00000027342/ENSMUSG00000028927	Pcna;Padi2
GO:0008289	lipid binding	5/830	93/14503	0.94	0.621201	0.835696	ENSMUSG00000035683/ENSMUSG00000038740/ENSMUSG00000040543/ENSMUSG00000068246/ENSMUSG00000090698	Melk;Mvb12b;Pitpnm3;Apol9b;Apold1
GO:0044212	transcription regulatory region DNA binding	5/830	93/14503	0.94	0.621201	0.835696	ENSMUSG00000006715/ENSMUSG00000017146/ENSMUSG00000025049/ENSMUSG00000025997/ENSMUSG00000047388	Gmnn;Brca1;Taf5;Ikzf2;Atmin
GO:0032403	protein complex binding	15/830	278/14503	0.94	0.631097	0.835696	ENSMUSG00000021701/ENSMUSG00000024500/ENSMUSG00000028693/ENSMUSG00000030088/ENSMUSG00000031028/ENSMUSG00000031565/ENSMUSG00000033287/ENSMUSG00000038967/ENSMUSG00000041346/ENSMUSG00000041431/ENSMUSG00000047562/ENSMUSG00000049086/ENSMUSG00000059456/Mouse_newGene_13802/Mouse_newGene_3584	Plk2;Ppp2r2b;Nasp;Aldh1l1;Tub;Fgfr1;Kctd17;Pdk2;Wrap53;Ccnb1;Mmp10;Bmyc;Ptk2b;Mouse_newGene_13802;Mouse_newGene_3584
GO:0003700	transcription factor activity, sequence-specific DNA binding	25/830	459/14503	0.95	0.631612	0.835696	ENSMUSG00000015452/ENSMUSG00000024276/ENSMUSG00000025049/ENSMUSG00000025997/ENSMUSG00000033972/ENSMUSG00000037169/ENSMUSG00000037235/ENSMUSG00000037621/ENSMUSG00000044501/ENSMUSG00000044676/ENSMUSG00000044934/ENSMUSG00000046351/ENSMUSG00000047473/ENSMUSG00000049191/ENSMUSG00000049321/ENSMUSG00000057093/ENSMUSG00000078580/ENSMUSG00000078861/ENSMUSG00000078866/ENSMUSG00000078896/ENSMUSG00000078898/…	Ager;Zfp397;Taf5;Ikzf2;Zfp944;Mycn;Mxd4;Atoh8;Zfp758;Zfp612;Zfp367;Zfp322a;Zfp30;Rtl5;Zfp2;Zfp607b;E430018J23Rik;Zfp931;Zfp970;Zfp965;Zfp968;Gm14440;Zfx;Zfp966;Zfp969
GO:0001135	transcription factor activity, RNA polymerase II transcription factor recruiting	1/830	17/14503	1.03	0.63301	0.835696	ENSMUSG00000017861	Mybl2
GO:0004896	cytokine receptor activity	1/830	17/14503	1.03	0.63301	0.835696	ENSMUSG00000020009	Ifngr1
GO:0016922	ligand-dependent nuclear receptor binding	1/830	17/14503	1.03	0.63301	0.835696	ENSMUSG00000028949	Smarcd3
GO:0031210	phosphatidylcholine binding	1/830	17/14503	1.03	0.63301	0.835696	ENSMUSG00000032083	Apoa1
GO:0070530	K63-linked polyubiquitin modification-dependent protein binding	1/830	17/14503	1.03	0.63301	0.835696	ENSMUSG00000019850	Tnfaip3
GO:0097602	cullin family protein binding	1/830	17/14503	1.03	0.63301	0.835696	ENSMUSG00000033287	Kctd17
GO:0050661	NADP binding	2/830	37/14503	0.94	0.633602	0.835696	ENSMUSG00000115018/Mouse_newGene_6943	AL732309.1;Mouse_newGene_6943
GO:0019904	protein domain specific binding	13/830	243/14503	0.93	0.639542	0.835696	ENSMUSG00000021457/ENSMUSG00000025194/ENSMUSG00000025793/ENSMUSG00000026797/ENSMUSG00000032827/ENSMUSG00000032855/ENSMUSG00000034799/ENSMUSG00000037313/ENSMUSG00000039166/ENSMUSG00000048416/ENSMUSG00000060639/ENSMUSG00000064065/ENSMUSG00000064128	Syk;Abcc2;Hgs;Stxbp1;Ppp1r9a;Pkd1;Unc13a;Tacc3;Akap7;Mlf1;Hist1h4i;Ipcef1;Cenpj
GO:0005198	structural molecule activity	8/830	151/14503	0.93	0.639704	0.835696	ENSMUSG00000018569/ENSMUSG00000023039/ENSMUSG00000035775/ENSMUSG00000040860/ENSMUSG00000041782/ENSMUSG00000047230/ENSMUSG00000049128/ENSMUSG00000061397	Cldn7;Krt7;Krt20;Crocc;Lad1;Cldn2;Ivl;Krt79
GO:0042605	peptide antigen binding	3/830	57/14503	0.92	0.640985	0.835696	ENSMUSG00000024462/ENSMUSG00000035929/ENSMUSG00000067235	Gabbr1;H2-Q4;H2-Q10
GO:0001077	transcriptional activator activity, RNA polymerase II core promoter proximal region sequence-specific binding	10/830	190/14503	0.92	0.653138	0.835696	ENSMUSG00000003545/ENSMUSG00000017861/ENSMUSG00000024140/ENSMUSG00000034460/ENSMUSG00000038718/ENSMUSG00000045518/ENSMUSG00000049086/ENSMUSG00000056758/ENSMUSG00000059824/ENSMUSG00000068551	Fosb;Mybl2;Epas1;Six4;Pbx3;Onecut3;Bmyc;Hmga2;Dbp;Zfp467
GO:0004298	threonine-type endopeptidase activity	1/830	18/14503	0.97	0.654037	0.835696	ENSMUSG00000068749	Psma5
GO:0015035	protein disulfide oxidoreductase activity	1/830	18/14503	0.97	0.654037	0.835696	ENSMUSG00000021591	Glrx
GO:0015171	amino acid transmembrane transporter activity	1/830	18/14503	0.97	0.654037	0.835696	ENSMUSG00000069835	Sat2
GO:0019888	protein phosphatase regulator activity	1/830	18/14503	0.97	0.654037	0.835696	ENSMUSG00000024500	Ppp2r2b
GO:0030414	peptidase inhibitor activity	1/830	18/14503	0.97	0.654037	0.835696	Mouse_newGene_5869	Mouse_newGene_5869
GO:0043325	phosphatidylinositol-3,4-bisphosphate binding	1/830	18/14503	0.97	0.654037	0.835696	ENSMUSG00000021950	Anxa8
GO:0043425	bHLH transcription factor binding	1/830	18/14503	0.97	0.654037	0.835696	ENSMUSG00000042029	Ncapg2
GO:0042393	histone binding	5/830	98/14503	0.89	0.66713	0.835696	ENSMUSG00000006527/ENSMUSG00000022360/ENSMUSG00000028693/ENSMUSG00000060639/ENSMUSG00000062248	Sfmbt1;Atad2;Nasp;Hist1h4i;Cks2
GO:0051082	unfolded protein binding	4/830	79/14503	0.88	0.669461	0.835696	ENSMUSG00000024301/ENSMUSG00000032060/ENSMUSG00000036052/ENSMUSG00000079553	Kifc5b;Cryab;Dnajb5;Kifc1
GO:0000149	SNARE binding	1/830	19/14503	0.92	0.673861	0.835696	ENSMUSG00000039232	Stx11
GO:0001106	RNA polymerase II transcription corepressor activity	1/830	19/14503	0.92	0.673861	0.835696	ENSMUSG00000042182	Bend6
GO:0003756	protein disulfide isomerase activity	1/830	19/14503	0.92	0.673861	0.835696	ENSMUSG00000020689	Itgb3
GO:0004745	retinol dehydrogenase activity	1/830	19/14503	0.92	0.673861	0.835696	ENSMUSG00000066026	Dhrs3
GO:0005057	signal transducer activity, downstream of receptor	1/830	19/14503	0.92	0.673861	0.835696	ENSMUSG00000027859	Ngf
GO:0005537	mannose binding	1/830	19/14503	0.92	0.673861	0.835696	ENSMUSG00000036655	Colec11
GO:0008139	nuclear localization sequence binding	1/830	19/14503	0.92	0.673861	0.835696	ENSMUSG00000018362	Kpna2
GO:0031681	G-protein beta-subunit binding	1/830	19/14503	0.92	0.673861	0.835696	ENSMUSG00000024186	Rgs11
GO:0048365	Rac GTPase binding	2/830	40/14503	0.87	0.675842	0.835696	Mouse_newGene_12288/Mouse_newGene_6330	Mouse_newGene_12288;Mouse_newGene_6330
GO:0052689	carboxylic ester hydrolase activity	2/830	40/14503	0.87	0.675842	0.835696	ENSMUSG00000031302/ENSMUSG00000051790	Nlgn3;Nlgn2
GO:0008022	protein C-terminus binding	9/830	176/14503	0.89	0.683471	0.837769	ENSMUSG00000026605/ENSMUSG00000027611/ENSMUSG00000031004/ENSMUSG00000032827/ENSMUSG00000036403/ENSMUSG00000039166/ENSMUSG00000040749/ENSMUSG00000042743/ENSMUSG00000075324	Cenpf;Procr;Mki67;Ppp1r9a;Cep135;Akap7;Siah1b;Sgtb;Fign
GO:0017112	Rab guanyl-nucleotide exchange factor activity	2/830	41/14503	0.85	0.689014	0.837769	Mouse_newGene_12288/Mouse_newGene_6330	Mouse_newGene_12288;Mouse_newGene_6330
GO:0004175	endopeptidase activity	1/830	20/14503	0.87	0.692551	0.837769	ENSMUSG00000020681	Ace
GO:0005070	SH3/SH2 adaptor activity	1/830	20/14503	0.87	0.692551	0.837769	ENSMUSG00000026888	Grb14
GO:0033130	acetylcholine receptor binding	1/830	20/14503	0.87	0.692551	0.837769	ENSMUSG00000090231	Cfb
GO:0071949	FAD binding	1/830	20/14503	0.87	0.692551	0.837769	ENSMUSG00000028621	Cyb5rl
GO:0000977	RNA polymerase II regulatory region sequence-specific DNA binding	7/830	140/14503	0.87	0.696523	0.837769	ENSMUSG00000020484/ENSMUSG00000032238/ENSMUSG00000045518/ENSMUSG00000059824/ENSMUSG00000078580/ENSMUSG00000079509/ENSMUSG00000090231	Xbp1;Rora;Onecut3;Dbp;E430018J23Rik;Zfx;Cfb
GO:0003730	mRNA 3'-UTR binding	2/830	42/14503	0.83	0.701741	0.837769	ENSMUSG00000033581/ENSMUSG00000041459	Igf2bp2;Tardbp
GO:0030674	protein binding, bridging	3/830	63/14503	0.83	0.70717	0.837769	ENSMUSG00000043154/ENSMUSG00000049128/ENSMUSG00000050359	Ppp2r3a;Ivl;Sprr1a
GO:0042277	peptide binding	3/830	63/14503	0.83	0.70717	0.837769	ENSMUSG00000020689/ENSMUSG00000024481/ENSMUSG00000039062	Itgb3;Lvrn;Anpep
GO:0004550	nucleoside diphosphate kinase activity	1/830	21/14503	0.83	0.71017	0.837769	ENSMUSG00000041323	Ak7
GO:0005184	neuropeptide hormone activity	1/830	21/14503	0.83	0.71017	0.837769	ENSMUSG00000029819	Npy
GO:0031369	translation initiation factor binding	1/830	21/14503	0.83	0.71017	0.837769	Mouse_newGene_1065	Mouse_newGene_1065
GO:0035255	ionotropic glutamate receptor binding	1/830	21/14503	0.83	0.71017	0.837769	ENSMUSG00000095538	Gm21983
GO:0046875	ephrin receptor binding	1/830	21/14503	0.83	0.71017	0.837769	ENSMUSG00000028289	Epha7
GO:0051537	2 iron, 2 sulfur cluster binding	1/830	21/14503	0.83	0.71017	0.837769	ENSMUSG00000063558	Aox1
GO:0009055	electron carrier activity	2/830	43/14503	0.81	0.714033	0.838503	ENSMUSG00000021591/ENSMUSG00000063558	Glrx;Aox1
GO:0004252	serine-type endopeptidase activity	9/830	181/14503	0.87	0.714878	0.838503	ENSMUSG00000000385/ENSMUSG00000022226/ENSMUSG00000025735/ENSMUSG00000026579/ENSMUSG00000027978/ENSMUSG00000029102/ENSMUSG00000039405/ENSMUSG00000058952/ENSMUSG00000090231	Tmprss2;Mcpt2;Rhbdl1;F5;Prss12;Hgfac;Prss23;Cfi;Cfb
GO:0017137	Rab GTPase binding	6/830	124/14503	0.85	0.720228	0.842372	ENSMUSG00000003452/ENSMUSG00000017639/ENSMUSG00000018012/ENSMUSG00000026721/Mouse_newGene_12288/Mouse_newGene_6330	Bicd1;Rab11fip4;Rac3;Rabgap1l;Mouse_newGene_12288;Mouse_newGene_6330
GO:0001103	RNA polymerase II repressing transcription factor binding	1/830	22/14503	0.79	0.726781	0.84522	ENSMUSG00000031755	Bbs2
GO:0008157	protein phosphatase 1 binding	1/830	22/14503	0.79	0.726781	0.84522	ENSMUSG00000032827	Ppp1r9a
GO:0001104	RNA polymerase II transcription cofactor activity	1/830	23/14503	0.76	0.742441	0.856156	ENSMUSG00000031302	Nlgn3
GO:0015020	glucuronosyltransferase activity	1/830	23/14503	0.76	0.742441	0.856156	ENSMUSG00000089960	Ugt1a1
GO:0051020	GTPase binding	1/830	23/14503	0.76	0.742441	0.856156	ENSMUSG00000032827	Ppp1r9a
GO:0003729	mRNA binding	5/830	109/14503	0.8	0.754685	0.865884	ENSMUSG00000021707/ENSMUSG00000024268/ENSMUSG00000025747/ENSMUSG00000033644/ENSMUSG00000084128	Dhfr;Celf4;Tyms;Piwil2;Esrp2
GO:0005246	calcium channel regulator activity	1/830	24/14503	0.73	0.757204	0.865884	ENSMUSG00000019970	Sgk1
GO:0051019	mitogen-activated protein kinase binding	1/830	24/14503	0.73	0.757204	0.865884	ENSMUSG00000020681	Ace
GO:0004672	protein kinase activity	2/830	48/14503	0.73	0.769251	0.868671	ENSMUSG00000020601/ENSMUSG00000035042	Trib2;Ccl5
GO:0016597	amino acid binding	1/830	25/14503	0.7	0.771122	0.868671	ENSMUSG00000028194	Ddah1
GO:0043015	gamma-tubulin binding	1/830	25/14503	0.7	0.771122	0.868671	ENSMUSG00000064128	Cenpj
GO:0070403	NAD+ binding	1/830	25/14503	0.7	0.771122	0.868671	ENSMUSG00000015134	Aldh1a3
GO:0019899	enzyme binding	11/830	231/14503	0.83	0.776557	0.868671	ENSMUSG00000023104/ENSMUSG00000026669/ENSMUSG00000029363/ENSMUSG00000032083/ENSMUSG00000038644/ENSMUSG00000056758/ENSMUSG00000061397/ENSMUSG00000069910/ENSMUSG00000089960/Mouse_newGene_15882/Mouse_newGene_785	Rfc2;Mcm10;Rfc5;Apoa1;Pold1;Hmga2;Krt79;Spdl1;Ugt1a1;Mouse_newGene_15882;Mouse_newGene_785
GO:0019003	GDP binding	3/830	71/14503	0.74	0.780312	0.868671	ENSMUSG00000047187/ENSMUSG00000062421/ENSMUSG00000095538	Rab2a;Arf2;Gm21983
GO:0005245	voltage-gated calcium channel activity	1/830	26/14503	0.67	0.784244	0.868671	ENSMUSG00000034462	Pkd2
GO:0008047	enzyme activator activity	1/830	26/14503	0.67	0.784244	0.868671	ENSMUSG00000056370	Sftpb
GO:0015459	potassium channel regulator activity	1/830	26/14503	0.67	0.784244	0.868671	ENSMUSG00000019970	Sgk1
GO:0051879	Hsp90 protein binding	1/830	26/14503	0.67	0.784244	0.868671	ENSMUSG00000028693	Nasp
GO:0061631	ubiquitin conjugating enzyme activity	1/830	26/14503	0.67	0.784244	0.868671	ENSMUSG00000026429	Ube2t
GO:0016787	hydrolase activity	3/830	72/14503	0.73	0.788304	0.868671	ENSMUSG00000024869/ENSMUSG00000040105/ENSMUSG00000051098	Gm49405;Plpp6;Mblac2
GO:0003924	GTPase activity	9/830	196/14503	0.8	0.796428	0.868671	ENSMUSG00000018012/ENSMUSG00000028278/ENSMUSG00000029208/ENSMUSG00000031028/ENSMUSG00000036273/ENSMUSG00000040253/ENSMUSG00000047187/ENSMUSG00000093593/ENSMUSG00000095538	Rac3;Rragd;Guf1;Tub;Lrrk2;Gbp7;Rab2a;Gm20683;Gm21983
GO:0001102	RNA polymerase II activating transcription factor binding	1/830	27/14503	0.65	0.796613	0.868671	ENSMUSG00000064215	Ifi27
GO:0005212	structural constituent of eye lens	1/830	27/14503	0.65	0.796613	0.868671	ENSMUSG00000032060	Cryab
GO:0017080	sodium channel regulator activity	1/830	27/14503	0.65	0.796613	0.868671	ENSMUSG00000019970	Sgk1
GO:0042169	SH2 domain binding	1/830	27/14503	0.65	0.796613	0.868671	ENSMUSG00000022322	Shcbp1
GO:0003774	motor activity	2/830	51/14503	0.69	0.79773	0.868671	ENSMUSG00000024388/ENSMUSG00000032232	Myo7b;Cgnl1
GO:0008013	beta-catenin binding	3/830	74/14503	0.71	0.803565	0.87271	ENSMUSG00000021986/ENSMUSG00000031302/ENSMUSG00000032238	Amer2;Nlgn3;Rora
GO:0001965	G-protein alpha-subunit binding	1/830	28/14503	0.62	0.808275	0.87551	ENSMUSG00000038668	Lpar1
GO:0004993	G-protein coupled serotonin receptor activity	1/830	29/14503	0.6	0.819268	0.876814	ENSMUSG00000049511	Htr1b
GO:0008138	protein tyrosine/serine/threonine phosphatase activity	1/830	29/14503	0.6	0.819268	0.876814	ENSMUSG00000037628	Cdkn3
GO:0050660	flavin adenine dinucleotide binding	2/830	54/14503	0.65	0.823051	0.876814	ENSMUSG00000063558/ENSMUSG00000115018	Aox1;AL732309.1
GO:0070330	aromatase activity	2/830	54/14503	0.65	0.823051	0.876814	ENSMUSG00000024087/ENSMUSG00000024292	Cyp1b1;Cyp4f14
GO:0003714	transcription corepressor activity	5/830	120/14503	0.73	0.823805	0.876814	ENSMUSG00000006715/ENSMUSG00000034205/ENSMUSG00000034771/ENSMUSG00000035456/ENSMUSG00000046179	Gmnn;Loxl2;Tle2;Prdm8;E2f8
GO:0001085	RNA polymerase II transcription factor binding	1/830	30/14503	0.58	0.829632	0.876814	ENSMUSG00000020484	Xbp1
GO:0005160	transforming growth factor beta receptor binding	1/830	30/14503	0.58	0.829632	0.876814	ENSMUSG00000039004	Bmp6
GO:0031624	ubiquitin conjugating enzyme binding	1/830	30/14503	0.58	0.829632	0.876814	ENSMUSG00000033107	Rnf125
GO:0005546	phosphatidylinositol-4,5-bisphosphate binding	2/830	55/14503	0.64	0.830837	0.876814	ENSMUSG00000021950/ENSMUSG00000021986	Anxa8;Amer2
GO:0016491	oxidoreductase activity	2/830	55/14503	0.64	0.830837	0.876814	ENSMUSG00000034445/ENSMUSG00000034993	Cyb561a3;Vat1
GO:0000062	fatty-acyl-CoA binding	1/830	31/14503	0.56	0.839403	0.881322	ENSMUSG00000021417	Eci2
GO:0030594	neurotransmitter receptor activity	1/830	31/14503	0.56	0.839403	0.881322	ENSMUSG00000049511	Htr1b
GO:0001046	core promoter sequence-specific DNA binding	1/830	32/14503	0.55	0.848613	0.886458	ENSMUSG00000032238	Rora
GO:0032266	phosphatidylinositol-3-phosphate binding	1/830	32/14503	0.55	0.848613	0.886458	ENSMUSG00000066621	Tecpr1
GO:0005507	copper ion binding	2/830	58/14503	0.6	0.852374	0.888127	ENSMUSG00000026579/ENSMUSG00000034205	F5;Loxl2
GO:0003676	nucleic acid binding	12/830	271/14503	0.77	0.856735	0.890411	ENSMUSG00000024292/ENSMUSG00000027677/ENSMUSG00000031016/ENSMUSG00000035266/ENSMUSG00000039347/ENSMUSG00000044676/ENSMUSG00000046311/ENSMUSG00000047264/ENSMUSG00000056592/ENSMUSG00000060301/ENSMUSG00000062519/ENSMUSG00000074733	Cyp4f14;Ttc14;Wee1;Helq;Atp6v0e2;Zfp612;Zfp62;Zfp358;Zfp658;2610008E11Rik;Zfp398;Zfp950
GO:0005215	transporter activity	3/830	83/14503	0.63	0.861212	0.892721	ENSMUSG00000046402/ENSMUSG00000056296/ENSMUSG00000072082	Rbp1;Synpr;Ccnf
GO:0004402	histone acetyltransferase activity	1/830	34/14503	0.51	0.865482	0.892721	ENSMUSG00000025049	Taf5
GO:0030374	ligand-dependent nuclear receptor transcription coactivator activity	1/830	34/14503	0.51	0.865482	0.892721	ENSMUSG00000028949	Smarcd3
GO:0046332	SMAD binding	1/830	35/14503	0.5	0.873198	0.898423	ENSMUSG00000056758	Hmga2
GO:0001078	transcriptional repressor activity, RNA polymerase II core promoter proximal region sequence-specific binding	4/830	109/14503	0.64	0.877181	0.900265	ENSMUSG00000031907/ENSMUSG00000046179/ENSMUSG00000056758/ENSMUSG00000068154	Zfp90;E2f8;Hmga2;Insm1
GO:0000980	RNA polymerase II distal enhancer sequence-specific DNA binding	2/830	63/14503	0.55	0.882776	0.903747	ENSMUSG00000038615/ENSMUSG00000038718	Nfe2l1;Pbx3
GO:0004702	signal transducer, downstream of receptor, with serine/threonine kinase activity	1/830	37/14503	0.47	0.88733	0.903759	ENSMUSG00000039239	Tgfb2
GO:0043531	ADP binding	1/830	37/14503	0.47	0.88733	0.903759	Mouse_newGene_8843	Mouse_newGene_8843
GO:0005525	GTP binding	14/830	323/14503	0.76	0.890221	0.903759	ENSMUSG00000000486/ENSMUSG00000018012/ENSMUSG00000019066/ENSMUSG00000028278/ENSMUSG00000029208/ENSMUSG00000029449/ENSMUSG00000031028/ENSMUSG00000034936/ENSMUSG00000036273/ENSMUSG00000040253/ENSMUSG00000047187/ENSMUSG00000062421/ENSMUSG00000093593/ENSMUSG00000095538	Sept1;Rac3;Rab3d;Rragd;Guf1;Rhof;Tub;Arl4d;Lrrk2;Gbp7;Rab2a;Arf2;Gm20683;Gm21983
GO:0003755	peptidyl-prolyl cis-trans isomerase activity	1/830	38/14503	0.46	0.893795	0.903759	ENSMUSG00000038074	Fkbp14
GO:0019902	phosphatase binding	1/830	38/14503	0.46	0.893795	0.903759	ENSMUSG00000021457	Syk
GO:0000981	RNA polymerase II transcription factor activity, sequence-specific DNA binding	3/830	91/14503	0.58	0.899411	0.905461	ENSMUSG00000020484/ENSMUSG00000043872/ENSMUSG00000046785	Xbp1;Zmym1;Epm2aip1
GO:0003746	translation elongation factor activity	1/830	39/14503	0.45	0.899889	0.905461	ENSMUSG00000050192	Eif5a2
GO:0030145	manganese ion binding	1/830	41/14503	0.43	0.911049	0.914449	ENSMUSG00000062526	Mppe1
GO:0008392	arachidonic acid epoxygenase activity	1/830	43/14503	0.41	0.920966	0.922149	ENSMUSG00000067231	Cyp2c65
GO:0005080	protein kinase C binding	1/830	45/14503	0.39	0.929779	0.928708	ENSMUSG00000045954	Cavin2
GO:0043021	ribonucleoprotein complex binding	1/830	46/14503	0.38	0.933811	0.93047	ENSMUSG00000026896	Ifih1
GO:0030170	pyridoxal phosphate binding	1/830	48/14503	0.36	0.941193	0.935555	ENSMUSG00000040213	Kyat3
GO:0004519	endonuclease activity	1/830	50/14503	0.35	0.947752	0.938826	ENSMUSG00000046295	Ankle1
GO:0000978	RNA polymerase II core promoter proximal region sequence-specific DNA binding	11/830	291/14503	0.66	0.949057	0.938826	ENSMUSG00000003545/ENSMUSG00000017861/ENSMUSG00000034460/ENSMUSG00000034522/ENSMUSG00000038718/ENSMUSG00000040841/ENSMUSG00000046179/ENSMUSG00000048280/ENSMUSG00000049086/ENSMUSG00000068154/ENSMUSG00000068551	Fosb;Mybl2;Six4;Zfp395;Pbx3;Six5;E2f8;Zfp738;Bmyc;Insm1;Zfp467
GO:0000979	RNA polymerase II core promoter sequence-specific DNA binding	1/830	52/14503	0.34	0.953581	0.941034	ENSMUSG00000049086	Bmyc
GO:0005125	cytokine activity	5/830	165/14503	0.53	0.963092	0.947055	ENSMUSG00000021367/ENSMUSG00000029304/ENSMUSG00000039004/ENSMUSG00000039239/ENSMUSG00000074934	Edn1;Spp1;Bmp6;Tgfb2;Grem1
GO:0004004	ATP-dependent RNA helicase activity	1/830	57/14503	0.31	0.965467	0.947055	ENSMUSG00000032101	Ddx25
GO:0003743	translation initiation factor activity	2/830	89/14503	0.39	0.966603	0.947055	ENSMUSG00000050192/Mouse_newGene_3584	Eif5a2;Mouse_newGene_3584
GO:0005506	iron ion binding	4/830	162/14503	0.43	0.985084	0.962864	ENSMUSG00000024087/ENSMUSG00000024292/ENSMUSG00000063558/ENSMUSG00000090700	Cyp1b1;Cyp4f14;Aox1;Cyp4f40
GO:0020037	heme binding	3/830	143/14503	0.37	0.989953	0.965185	ENSMUSG00000024087/ENSMUSG00000024292/ENSMUSG00000090700	Cyp1b1;Cyp4f14;Cyp4f40
GO:0003713	transcription coactivator activity	2/830	123/14503	0.28	0.99412	0.965185	ENSMUSG00000044475/ENSMUSG00000064128	Ascc1;Cenpj
GO:0043565	sequence-specific DNA binding	6/830	239/14503	0.44	0.994512	0.965185	ENSMUSG00000015452/ENSMUSG00000024140/ENSMUSG00000024276/ENSMUSG00000025255/ENSMUSG00000063672/ENSMUSG00000069171	Ager;Epas1;Zfp397;Zfhx4;Nkx6-3;Nr2f1
GO:0098641	cadherin binding involved in cell-cell adhesion	5/830	232/14503	0.38	0.997635	0.965932	ENSMUSG00000022391/ENSMUSG00000032218/ENSMUSG00000036777/ENSMUSG00000041782/ENSMUSG00000067889	Rangap1;Ccnb2;Anln;Lad1;Sptbn2
